# Supplementary material for: Transcriptomic Analysis Reveals Candidate Genes for Female Sterility in Pomegranate Flowers
Source: Front Plant Sci. 2017 Aug 23;8:1430. doi: 10.3389/fpls.2017.01430 (PMC5572335; doi:10.3389/fpls.2017.01430)
Supplement: TABLE S1 — Statistics of pomegranate morphological index. [file Table_1.XLSX]

## Sheet: Morphological index
Bisexual flowers		Flower bud vertical diameter					ovary vertical diameter					ovary transverse diameter					style length
	3.1-6 mm	5.01	6.08	4.91	5.79	5.98	2.67	2.26	1.95	1.94	2.5	2	2.18	1.94	2.96	2.25	1.02	1.31	0.98	2.09	1.85
	6.1-9 mm	6.97	7.93	7.79	8.61	8.12	2.567	2.55	2.933	3.35	3.817	2.601	3.78	3.601	3.351	3.818	0.75	2.067	2.283	2.933	1.933
	9.1-12 mm	9.51	10.83	10.95	10.47	11.83	3.471	3.283	3.633	4.94	4.488	4.168	4.702	5.03	4.47	5.89	2.583	2.517	3.13	2.4	3.265
	12.1-15 mm	13.57	13.46	13.3	14.32	13.48	6.96	6.82	6.47	5.333	6.59	5.79	5.67	5.64	5.102	6.24	5.52	5.46	5.89	3.117	6.35
	15.1-18 mm	15.22	15.67	16.08	16.35	16.95	6.46	7.44	7.55	8.13	8.95	6.76	6.7	7.09	7.13	6.38	6.17	6.89	7.85	6.93	6.26
	18.1-21 mm	18.49	18.86	19.96	20.3	20.16	8.54	10.51	11.39	7.155	10.19	8.54	10.51	11.39	8.869	8.24	7.62	7.87	8.25	8.35	8.24
	21.1-24 mm	22.82	22.38	22.69	21.52	21.89	11.52	9	10.92	11.06	12.51	10.52	7.552	11.13	10.95	10.78	7.81	6.802	9.09	8.39	9
	24.1-27 mm	26.2	25.38	24.41	24.52	26.3	12.57	13.41	11.25	14	14.1	11.1	9.88	9.42	12.36	12.36	11.32	9.72	9.55	11.86	11.86
	27.1-30 mm	27.97	28.47	27.51	28.22	29.88	15.57	14.97	13.82	14.97	16.84	11.53	11.87	13.46	12.17	12.89	7.67	12.39	13.45	11.63	12.51
	30.1-33 mm	31.74	30.38	31.03	30.29	31.4	16.16	17.77	16.35	17.29	18.24	13.4	13.74	12.27	12.22	12.57	11.66	13.74	14.96	13.32	14.91
	33.1-37 mm	33.66	34.48	35.72	36.42	34.19	18.32	18.72	18.75	17.53	18.94	14.49	12.99	13.65	12.85	14.02	14.18	12.84	13.68	16.34	14.02
	37.1-40 mm （bloom）	37.27	41.55	41.23	42.76	38.08	15.04	19.28	19.49	19.13	19.37	11.82	13.89	14.45	16.99	13.97	16.09	17.96	19.69	19.66	18.34
Functional male flowers		Flower bud vertical diameter					ovary vertical diameter					ovary transverse diameter					style length
	3.1-6 mm	5.56	5.98	5.95	5.253	5.431	2.133	2.2	1.433	1.933	2.017	2.334	2.527	2.734	2.351	2.267	1.067	1.883	2	1.3	0.817
	6.1-9 mm	6.75	7.4	7.99	8.6	8.12	2.517	2.533	2.133	2.433	2.067	2.567	3.251	2.534	3.201	2.734	1.383	2.617	1.55	2.433	1.817
	9.1-12 mm	9.52	9.7	10.25	10.76	11.38	2.733	2.85	3.2	2.517	3.75	3.985	3.584	4.501	4.368	4.535	2.433	2.65	2.6	2.4	2.75
	12.1-15 mm	12.82	13.56	14.38	14.69	13.62	3.275	3.817	4.6	4.48	4.51	5.715	4.451	5.068	5.57	5.86	2.858	3.417	4.367	4.7	5.07
	15.1-18 mm	15.79	15.88	16	15.78	15.66	5.183	3.97	4.07	3.88	3.04	5.785	6.39	5.87	5.79	5.68	5.55	5.47	5.44	5.42	5.46
	18.1-21 mm	20.99	19.66	19.94	20.32	18.21	3.07	5.66	7.51	8.6	5.88	5.81	8.36	5.52	6.06	6.39	NA	5.52	4.98	6.06	5.55
	21.1-25 mm （blooming）	23.47	23.66	23.63	24.7	27.24	3.96	7.29	9.23	6.01	7.39	NA	5.43	6.06	6.65	8.51	5.47	5.75	6.97	6.54	7.97
