# Supplementary material for: Transcriptomic Analysis Reveals Candidate Genes for Female Sterility in Pomegranate Flowers
Source: Front Plant Sci. 2017 Aug 23;8:1430. doi: 10.3389/fpls.2017.01430 (PMC5572335; doi:10.3389/fpls.2017.01430)
Supplement: TABLE S2 — Statistics of RNA-seq, normalized total gene read counts and expressed genes number and lists. [file Table_2.XLSX]

## Sheet: RNA-Seq stat
The total number of sequencing number obtained from each sample
Samples	Total Clean Reads	Bases(bp)	Reads Length(bp)	Total mapped reads
TNS_I_1	48883610	7330000000	150	0.924
TNS_I_2	47726542	7160000000	150	0.925
TNS_I_3	47726542	7160000000	150	0.922
TNS_II_1	41730254	6260000000	150	0.924
TNS_II_2	46039396	6910000000	150	0.917
TNS_II_3	49579476	7440000000	150	0.92
TNS_III_1	50808214	7620000000	150	0.919
TNS_III_2	43712422	6560000000	150	0.922
TNS_III_3	43642782	6550000000	150	0.92
ATNS_I_1	47806994	7170000000	150	0.922
ATNS_I_2	48883610	7330000000	150	0.926
ATNS_I_3	48065588	7210000000	150	0.919
ATNS_II_1	46074574	6910000000	150	0.918
ATNS_II_2	47726542	7160000000	150	0.911
ATNS_II_3	46608816	6990000000	150	0.921
ATNS_III_1	46488954	6970000000	150	0.927
ATNS_III_2	46686746	7000000000	150	0.917
ATNS_III_3	42877616	6430000000	150	0.92

## Sheet: number of expressed genes
Number of expressed genes in different stages
Stage	Number of expressed genes
TNSI	22289.7
TNSII	22256.7
TNSIII	22269.3
ATNS_I	22431
ATNS_II	22210
ATNS_III	22144

## Sheet: in at least one stage
expressed gene read counts were normalized on library size using DESeq method
GeneID	Length	ATNS_I_1_Uniq_reads_num(28544294)	ATNS_I_2_Uniq_reads_num(29340999)	ATNS_I_3_Uniq_reads_num(28242078)	ATNS_II_1_Uniq_reads_num(26980783)	ATNS_II_2_Uniq_reads_num(26826528)	ATNS_II_3_Uniq_reads_num(26262244)	ATNS_III_1_Uniq_reads_num(27470756)	ATNS_III_2_Uniq_reads_num(26772390)	ATNS_III_3_Uniq_reads_num(24548363)	TNS_I_1_Uniq_reads_num(29345778)	TNS_I_2_Uniq_reads_num(28874001)	TNS_I_3_Uniq_reads_num(28793602)	TNS_II_1_Uniq_reads_num(24750165)	TNS_II_2_Uniq_reads_num(27324066)	TNS_II_3_Uniq_reads_num(29832812)	TNS_III_1_Uniq_reads_num(30464400)	TNS_III_2_Uniq_reads_num(25833426)	TNS_III_3_Uniq_reads_num(25880220)
Gglean003686	2100	105144	79039	70152	22825	26016	21836	50947	32394	22872	84553	67754	58189	38976	23699	58503	41654	36184	54344
Gglean019921	1605	95157	110529	146198	4864	3423	10321	81042	7073	1498	114228	128414	183780	62845	8475	151086	19573	44610	83561
Gglean002704	1617	93242	104515	86663	464	353	1781	22609	652	419	69051	100589	91357	19459	1602	56242	11930	25570	40789
Gglean011450	1356	85952	85388	83367	26567	28577	25237	37435	14500	14817	99056	92415	91772	56382	34101	81259	52368	42309	70338
Gglean017904	1593	75725	97788	97129	6867	3221	6619	49091	4452	3584	89315	107627	116036	46963	4367	92484	13306	31442	57695
Gglean026960	1947	69803	63766	65327	39867	47418	36849	47785	35275	28243	60808	51211	51993	39360	42357	48482	45117	40219	46376
Gglean014108	864	63238	51899	55751	71257	58069	73946	73431	96524	151397	86694	69408	62195	73381	88269	76903	122143	110348	87123
Gglean024755	1326	59223	69817	67251	3300	1620	5130	43450	3229	1346	79794	84519	86611	36930	4995	87094	12614	27512	53555
Gglean011087	1464	59157	62913	64574	10923	4970	11094	20077	1989	812	72500	74686	76695	45405	14073	78772	12197	23185	44673
Gglean008562	2025	55073	66981	54212	34338	1937	6038	1026	530	1939	34901	57451	38762	29520	46513	21441	79456	12392	9546
Gglean026707	1947	52059	36851	30336	12497	9409	7273	26250	15749	9129	42090	30353	24176	18019	6752	26278	19435	17194	27118
Gglean023263	798	51917	48513	34168	16003	3043	5239	530	1036	602	78821	63263	39149	33324	13183	18016	592	1706	2487
Gglean017903	1596	48770	61973	67356	2104	730	3269	35862	1672	341	65982	71576	82125	32727	2311	66671	8835	22244	47334
Gglean011086	1365	46804	52838	53999	5236	2740	5438	38104	3568	845	58200	62752	68822	30072	5608	53619	20209	27995	54984
Gglean002703	1431	43712	52792	36674	818	285	1223	7692	197	314	42632	52150	39700	17588	1952	35906	5840	11209	19295
Gglean002148	1314	43116	46393	54969	3374	1088	2832	28448	2951	1308	51507	53511	66861	29388	4870	52154	19970	22609	40755
Gglean030037	1710	42730	32163	26671	8986	7792	10484	90278	65557	22228	30738	32549	33450	23201	30385	36362	90227	40674	47559
Gglean019917	1338	41880	42877	42817	31904	30785	30601	28993	28312	28794	45791	44164	43270	32426	25877	41014	31116	30199	34363
Gglean007143	1398	41320	42358	55897	2016	1413	3712	53548	6127	1380	48891	51035	69948	26138	3766	62167	33864	29568	52040
Gglean018715	1899	38826	32542	27397	3723	3248	3226	2198	2560	1397	26710	15638	13543	5766	2625	7706	3306	3205	2504
Gglean008372	1014	37682	39167	37222	17841	18515	18719	28148	20358	19451	41004	41201	40286	28943	24129	38831	33872	25250	33522
Gglean029219	3432	37170	32541	20595	7840	1944	3198	1006	815	597	46664	37314	22588	18619	7822	12419	1496	2367	3616
Gglean017295	3042	37055	25489	14458	7242	8321	6612	13817	8624	4454	14194	11274	8708	7468	7270	8786	12413	8435	9997
Gglean018532	963	36718	37626	29380	10481	12846	13179	16180	11251	8996	42286	40031	33246	21385	13605	34602	16607	14712	22618
Gglean010757	885	35557	32649	56397	84698	26321	47211	14046	5313	5973	59717	45186	62357	113315	110135	79524	31933	20160	38252
Gglean026293	1350	35482	37895	42454	16073	17336	19106	34527	25160	19730	37745	38645	51382	23721	23188	39581	34923	27759	34967
Gglean030022	549	34699	33716	41667	13897	6163	9853	2602	2479	1901	51429	39501	51672	32515	15307	30117	2507	4263	5269
Gglean002739	1086	33758	36584	74711	77307	52503	59917	80299	70352	128180	48247	47713	91615	63058	5030	91519	125288	58380	36165
Gglean010642	1377	33694	27968	18806	6574	7065	6967	30026	12668	7960	31541	27294	18983	14267	9540	23309	37234	19937	24540
Gglean029190	1416	32930	33098	32048	10110	8466	11259	9630	2074	1678	39543	35961	33852	19377	15885	34206	18901	16691	32019
Gglean025702	1149	32762	33434	34865	66368	70582	70256	49031	77201	86574	39522	39180	37699	43922	74916	43944	50113	54961	32095
Gglean010256	1521	32344	43495	48237	4648	1690	5022	45025	3149	809	51447	55168	63474	33220	4211	66962	14737	26390	56266
Gglean009890	846	30936	29859	38164	15714	14401	19400	21184	13055	12635	53213	42072	46990	35720	23195	65106	40158	31276	53246
Gglean022515	999	30898	31623	26027	12234	11126	11859	24543	17677	13461	28560	31300	26947	19747	18290	27195	31099	19346	26453
Gglean027289	1086	29356	37327	96908	85261	59364	69114	91389	128298	230723	58210	53942	124643	62061	5835	109484	138050	96237	54764
Gglean011692	1641	28918	30988	26723	25654	23397	25183	29133	22160	27839	37606	34175	27778	29989	18080	33016	27777	26243	28738
Gglean010242	1944	28465	31057	26498	12764	15974	14810	20215	19043	14510	30443	32370	29893	19744	17947	29311	22886	18718	21147
Gglean029376	1077	28265	34622	38209	8220	6404	8238	22221	12276	10455	38246	42182	47813	18480	7701	32448	23637	20587	29630
Gglean004862	1077	28104	30715	28393	34399	9614	29060	748	71	65	50711	43501	32286	48716	33792	44255	1347	9831	27314
Gglean014962	2442	27602	29221	29865	12191	9595	7163	33285	11434	8325	23981	26091	25386	15366	11709	22689	32839	22581	25696
Gglean002413	1437	27377	29002	21574	8690	4149	6577	3042	2151	5332	32045	30999	20431	20614	10721	21734	14836	15415	22153
Gglean014536	4341	27076	10244	6628	5445	4663	3726	3628	6232	4516	6773	3368	2364	2666	4096	2273	6233	3886	1875
Gglean005509	1560	26855	23498	14436	604	273	351	81	427	218	23532	6725	7762	2191	220	2922	567	612	255
Gglean017725	1170	26107	26310	22217	9674	9003	9457	23277	14728	8165	28880	26924	24921	16497	13703	23049	28413	16828	23698
Gglean025659	1332	26068	29227	29661	7383	6840	7836	21285	11093	7298	27574	29762	32761	16962	8895	27459	20479	16012	24371
Gglean016620	1995	25935	26942	25190	18447	14029	11045	45174	14031	10948	24416	25794	21516	17222	11285	24944	35908	27969	30579
Gglean026268	1350	25886	26810	27334	15300	17620	18044	23424	17123	14585	28513	26646	31961	20802	22284	31519	22236	20337	27823
Gglean014051	1083	25771	15879	11633	6236	4392	4189	4991	4252	3997	11990	6468	5466	3817	4257	3290	5812	4106	3720
Gglean002697	954	25562	26628	19741	207	208	397	172	345	534	24263	11104	11853	2927	150	6721	1213	897	738
Gglean026415	1239	25559	25896	23203	13998	11298	12452	16363	8916	7576	30659	28316	26542	22475	15975	28769	21503	14687	22461
Gglean014386	5433	25045	31396	29038	11162	12478	10702	15285	9564	10822	25075	28805	29980	17431	17789	28611	31369	18310	20713
Gglean020401	1101	24728	24141	21089	12012	14607	14396	18373	14252	12305	25531	25068	23231	17841	14537	25725	16650	15130	19807
Gglean012322	1458	24549	27796	26072	17358	16654	17546	21288	11368	8941	33392	31920	33786	24326	21275	44611	35537	23115	33417
Gglean018629	639	24467	25648	31054	2566	2398	3164	9742	2116	1605	27264	27693	30330	12934	4382	20657	8471	7818	15592
Gglean018417	1077	24371	14318	4871	6878	1999	3071	22104	24960	19106	7035	13442	2081	3776	3086	1042	68827	9320	2073
Gglean005742	1851	24363	21059	24397	73961	56587	59474	29158	28659	36903	23783	20559	22817	41371	95090	21622	37660	29830	27773
Gglean029008	1149	24343	13615	17834	8049	5778	5570	8069	7028	4870	24083	10409	12321	10159	7574	11562	7256	6908	9130
Gglean010737	1914	24262	24770	25917	49244	41656	44655	37029	42040	39543	26694	25544	24916	35078	46769	29749	42141	33378	28406
Gglean013567	777	23831	22175	18964	4436	3769	3946	1310	1160	924	26577	26959	18056	8874	5351	10164	2896	2552	4781
Gglean018392	2856	23744	30528	28562	10500	8641	8907	20135	9563	10705	29259	33073	30574	18323	6539	23721	11394	15536	22545
Gglean020341	1821	23305	19980	19997	10593	7871	6448	25114	7176	4293	17674	18257	15658	10765	4950	13964	21210	15659	16473
Gglean018938	1005	23220	21376	27543	36557	34487	30215	24240	11627	5998	28719	26704	29546	39173	65449	50093	37494	25430	56616
Gglean006719	2229	23198	30744	34367	5576	4102	5380	20391	5584	3646	32413	36662	43385	17205	6662	32357	10444	13973	23204
Gglean013114	1284	23198	25931	23380	10831	8846	7634	35437	14514	9527	22494	23800	19750	14040	8767	18375	26494	19294	20877
Gglean014651	1257	23176	8751	7603	3818	3328	3622	3608	3006	2872	17285	7006	4997	3554	3314	3508	3137	3315	3859
Gglean004804	1221	23162	24627	22245	6844	7634	7618	12817	8792	6569	25855	24925	25242	13766	9319	22831	12701	10765	15893
Gglean012158	2172	23136	18630	14083	11842	12296	12080	5872	9725	7093	12696	9100	11285	9277	11499	11062	8516	8795	8114
Gglean001837	1752	22894	18550	17742	5536	5764	6230	13776	9342	5821	21447	18306	16836	10972	6129	14602	9248	8651	12053
Gglean003745	2058	22555	24129	19892	15557	16667	14096	12109	12860	11242	21102	22524	19937	16430	16976	17958	16168	11873	13079
Gglean024490	1464	22533	31037	28732	1193	490	1984	19750	998	297	30562	37190	35470	15292	1502	30232	5593	12568	27661
Gglean001955	999	22058	20801	22579	7851	2895	4053	577	754	545	28631	24466	24372	17881	9595	13958	836	1734	2465
Gglean031076	4548	21965	19431	17055	11475	14162	11515	35686	22452	9457	19753	17395	16948	14727	16492	19106	40680	22244	24941
Gglean008694	1170	21918	23314	20350	4852	6537	6077	10702	6203	4059	22662	22339	22230	12532	7083	20459	10452	8576	14221
Gglean022730	1596	21715	20818	18721	35644	36675	38318	14266	19507	22364	23214	22317	18745	23656	33306	23249	17732	18054	17245
Gglean002325	741	21210	13371	11542	6635	5142	5271	5101	4531	4046	13534	9560	6859	6479	6654	5511	7145	4997	5347
Gglean018986	1677	21100	21935	20839	9717	8938	9015	22210	18138	13826	23547	24302	23964	13591	15813	22129	30265	19092	23820
Gglean007682	825	21010	20683	20750	3517	1097	2346	1613	187	202	30560	27159	22587	14467	10979	26014	10635	11504	25030
Gglean010436	2298	20844	22113	16138	10719	10910	10419	24822	11661	7975	25648	23052	21053	14711	12042	27087	53464	25661	26147
Gglean000763	1473	20672	23077	21873	7904	6419	5980	17650	4862	4733	20507	23989	21946	12606	6124	16678	20209	12952	21331
Gglean026507	2550	20585	18747	17171	7703	7462	6494	12954	10297	7719	17046	17196	15853	10769	7659	16020	14203	10981	13368
Gglean013267	1269	20551	21701	20284	10952	8167	8193	16841	7193	6781	20948	21169	19370	14765	13286	16116	22064	13897	16483
Gglean004814	1644	20475	20734	15078	16467	13684	13291	28903	18161	8877	21330	20994	16235	16721	11674	22472	24632	17268	24341
Gglean028992	2421	20258	22474	16560	16312	15506	15008	14561	12510	11332	20329	21640	17224	14879	15725	21615	15852	13190	14080
Gglean017126	1356	19546	17203	19495	24391	37153	29740	41221	28675	68189	25624	20361	25606	27114	32666	37374	93917	68255	51872
Gglean009157	666	19513	18802	20766	10884	12519	13456	17815	14308	13708	18623	19307	19643	14418	12632	18670	16960	15883	19934
Gglean008094	1695	19381	19719	19748	71029	49129	60503	16549	29162	28605	21419	20559	19972	28333	39731	23214	18054	16959	18737
Gglean016907	1164	19369	19690	30066	8846	7547	10030	16364	5958	3148	22994	22895	28541	15950	7026	21529	12989	12688	18808
Gglean029812	1800	19019	23651	20916	1894	695	1989	11198	855	192	25600	27889	25338	16597	1647	35310	3702	7158	15141
Gglean003706	1359	18958	15236	12137	54598	47217	38816	19827	44572	50136	18550	16363	11611	28030	47056	10826	24992	35001	9778
Gglean021174	2325	18828	21795	35706	74175	92371	82857	93139	107543	92852	21515	23234	34936	33757	75986	30720	77863	83986	58978
Gglean011008	684	18743	13302	8325	338	181	400	389	704	692	9795	3858	2978	766	145	971	712	541	299
Gglean011334	1341	18692	20861	16489	2571	2117	2104	3376	1088	885	22495	21085	19792	11126	4778	16484	6562	6659	10817
Gglean028683	978	18655	19298	17901	5373	5900	6848	9738	6473	4672	20327	19720	20113	11273	7749	18378	9265	8032	12663
Gglean014351	1827	18579	14118	13172	5784	5737	5661	13760	10827	7172	15731	13610	13194	8654	6053	11498	9755	9181	10790
Gglean020840	726	18564	9895	6993	315	296	418	8985	5462	2876	6999	6339	4230	991	274	2003	6162	4632	6598
Gglean015762	1350	18564	20173	21961	11816	14825	12849	16464	16206	24073	21310	21018	24270	19744	15150	21704	21588	23068	18075
Gglean027537	1626	18529	18497	13652	1995	1792	1926	1078	1434	1164	17130	7054	7428	2869	1529	3236	1551	1714	1437
Gglean018026	1800	18391	16020	17612	18484	11949	11795	6649	6598	7415	18163	16138	17655	16691	20338	13989	10923	9216	10279
Gglean016591	1506	18358	19491	11058	1947	362	493	836	282	56	17588	17470	11121	9307	6279	9358	3163	3751	4766
Gglean023954	2127	18197	21609	18550	6255	8694	7869	12497	7982	4773	18245	19652	21173	12081	8409	21340	10200	9560	14894
Gglean016593	747	18175	11752	10334	7586	6149	7434	5354	6448	5056	14869	9251	9072	9470	11752	10296	8199	6082	8085
Gglean029019	792	18018	16443	22898	6224	8391	13131	29989	8336	2631	23219	20127	25208	15339	3212	23339	9828	13106	33386
Gglean030450	3267	17986	21110	17416	16546	17628	16508	16876	16182	13954	18728	20551	19255	15654	19191	22150	19520	16371	16042
Gglean011745	1986	17913	6236	7901	1051	770	1020	3221	3325	2494	4272	4487	4675	1999	1727	2268	3059	2889	2867
Gglean023571	2427	17898	14903	15693	18689	20284	16928	17315	20504	15489	13414	13046	15978	16711	25255	17005	20435	15023	15985
Gglean016615	2049	17852	18196	14537	2503	1435	1866	326	467	322	14561	16046	11932	5876	2362	6790	279	545	706
Gglean029268	2997	17838	16137	14024	22374	18367	18028	26327	24406	13673	16269	15825	15441	15204	25537	18152	24472	17592	18656
Gglean012130	1170	17788	16999	6815	835	933	1039	637	644	716	14701	4758	3576	1646	843	1947	1136	888	836
Gglean020057	1332	17689	22823	20770	2433	2895	3672	11348	3838	3450	22554	26250	26572	11068	4088	25826	7445	9123	16213
Gglean022132	1617	17666	15378	9051	1953	2006	2137	1316	1155	1139	9572	5575	4027	2445	1677	2269	1456	1388	1814
Gglean003712	1746	17661	18959	19990	12447	12283	10955	8999	4883	3288	17955	18451	19983	16711	18485	17817	13718	9835	15776
Gglean000670	333	17661	16866	26002	12253	5494	7416	1120	190	190	22309	20446	20377	24505	11981	20515	2772	6432	15112
Gglean000167	696	17545	17350	17404	4304	2913	4589	1978	494	358	20315	19286	17087	10102	4970	14352	3698	4684	10707
Gglean004788	450	17535	17568	12287	6055	5582	6180	3563	4006	4047	20358	18834	12638	8521	6981	10434	5332	6712	7814
Gglean022264	783	17511	16874	15756	8830	7199	8364	8987	6005	5509	20985	19942	17954	11554	7768	15985	10125	8889	14333
Gglean001559	1710	17465	15050	15397	5707	6235	5237	10943	8620	6812	14069	13851	13839	8594	7470	11115	11141	9624	10831
Gglean014172	1338	17425	19932	11713	2430	1164	1278	1924	751	293	19717	19532	13379	10185	5704	13767	3857	4402	6614
Gglean020990	696	17412	17422	16032	5434	6621	7500	10012	6540	5671	18919	18119	17366	11367	7027	17046	10312	8690	12860
Gglean003490	1374	17356	16937	18807	15106	15193	14219	21073	20973	30584	16732	14774	16138	13304	14790	20717	30692	24261	17887
Gglean015219	1134	17318	17818	17189	7998	9395	9284	13985	9766	8565	19062	18649	19297	12356	10688	18266	18626	12733	15298
Gglean013266	2280	17303	13978	18647	59507	49050	49014	31534	48180	51903	21470	17271	20229	36517	63856	19589	48877	43569	23274
Gglean022404	2721	17197	19084	14726	11862	9477	9605	10666	10210	6484	11213	15563	11780	5555	7030	6658	4082	5172	3210
Gglean022335	2556	17186	15454	13548	11760	16128	13484	20878	18807	20635	17318	15391	13410	12934	22056	15851	31125	21404	16900
Gglean010862	783	17126	13759	13957	7727	4806	5658	3291	5059	3042	18162	15783	14696	11682	8243	8534	3283	3531	2940
Gglean016164	2061	17032	17304	19577	45022	49026	39403	20828	27566	28840	14501	15627	17888	25033	44719	16886	27345	26427	17707
Gglean019820	1131	17020	15764	14875	32538	28651	23446	21574	52210	83093	15290	14883	13396	15050	25973	12607	18542	35493	12194
Gglean009190	2307	16992	20077	22909	39694	65345	48283	155933	171928	186109	21035	22601	25175	15578	23971	27471	116805	118908	53695
Gglean027600	870	16879	17579	18438	5264	5215	5476	15693	6479	6058	16916	17848	17732	10414	7425	14447	11526	11226	15942
Gglean027580	1698	16627	18793	18366	7422	6262	6185	18521	9446	7395	18198	18379	20576	12784	7997	17656	18720	13347	18972
Gglean003548	657	16620	17350	15109	5584	6558	6838	8610	6141	5252	17453	16865	15598	10324	7760	15261	9110	7728	11440
Gglean014485	2058	16537	18101	12099	11308	7899	6079	6525	7428	3974	18440	17531	12001	11042	11556	13019	8405	7207	8298
Gglean011633	1023	16394	16872	19108	5931	9503	8691	17782	22116	12597	16075	17211	19691	10669	9220	18556	16583	14031	15129
Gglean012764	1116	16340	15460	14082	13309	10859	12659	13999	13222	13760	20028	17757	14876	13857	11792	17474	13868	12210	12787
Gglean023804	624	16286	16726	16635	6255	7807	7477	10421	8578	7064	16485	16398	16377	10403	7966	14340	10367	9211	12219
Gglean017775	1377	16267	16240	18929	20728	7934	10375	6414	1464	1439	22967	20778	22477	25326	31035	31935	17910	14027	35250
Gglean023020	1455	16236	17591	14883	4238	4093	4205	8776	4797	3629	19455	18972	18670	10943	5594	17821	9542	7848	11404
Gglean023141	1257	16190	13404	12977	9824	9314	7950	9746	9531	8851	13358	12450	10434	9859	11294	10128	10848	9901	9962
Gglean003195	786	16183	16512	15696	5332	6005	6115	9313	6604	4877	16216	16085	16174	10167	6851	14890	8815	7014	10753
Gglean022169	11220	16112	19021	18568	18361	18489	13831	13417	16107	12723	15529	17786	18941	15162	18534	19537	18371	15353	11752
Gglean007835	3042	16028	13417	9508	4148	3981	3991	3163	4320	3684	9090	6318	4712	2519	3027	2002	3619	3153	2134
Gglean026681	1722	15940	10425	9955	4797	4764	4166	8102	6059	4750	12026	10682	8327	6036	4464	8073	7204	6252	7322
Gglean014695	1341	15797	16798	16089	3987	3507	3310	5059	2415	2660	17894	17026	18592	9928	8204	13750	7045	7174	10738
Gglean027637	714	15550	8082	5384	3130	2198	2976	19622	19901	11927	5219	5149	2889	1632	1521	2301	11540	9180	6696
Gglean001715	1251	15498	16620	15708	9567	10521	10310	13467	9482	7227	16569	16363	17214	12719	10372	17224	12025	10504	14022
Gglean018403	1185	15460	13455	11951	19794	16877	17686	17666	19890	13588	13878	13171	12018	16450	19740	17410	18279	12719	13476
Gglean022757	5148	15443	17784	17706	19151	15492	12894	12819	10768	12018	18959	19137	19704	17368	17147	19258	21505	12752	12464
Gglean030618	858	15356	17401	26063	13897	15507	16975	13186	9236	13657	15847	17413	24361	15278	17158	16331	15463	15512	23354
Gglean016045	2760	15340	17935	16328	7569	7106	6709	5369	3745	2989	15306	16926	17696	12502	14689	18774	10191	8575	12031
Gglean026948	1413	15325	8531	7848	4460	3385	4146	5362	3513	2911	9424	7769	8185	7118	5352	12682	10108	6653	10108
Gglean013521	1425	15309	17386	13588	2308	1655	1868	4322	2550	4485	19887	18512	14085	9860	3647	14165	5693	5985	7853
Gglean024170	7071	15282	19323	15747	13052	15260	13084	13767	13549	9417	14878	17404	18231	13110	16534	18056	15759	12534	10450
Gglean014088	1479	15262	10640	8644	85	30	97	63	43	8	7337	2763	3111	732	86	1071	74	205	260
Gglean027546	864	15253	15574	19973	24136	23657	23789	14312	7639	4853	17664	16457	19379	24778	27724	22925	19172	12238	23753
Gglean026988	1779	15188	15614	16499	3746	3755	4146	7195	2700	3208	20040	17745	19112	12369	5315	20406	9181	9221	15832
Gglean010086	1479	15075	14922	13178	9700	9446	8672	6472	6440	5996	13684	14371	12805	11258	12245	11889	8140	7821	8554
Gglean011873	5151	15044	17411	17184	15332	14426	10014	6730	8991	8033	14550	15805	16683	15521	19429	14928	12228	9665	8474
Gglean017177	1974	14963	14544	12746	6875	7477	6837	9617	8708	5667	15110	14511	13878	9158	6138	13847	10816	8721	10856
Gglean024950	1323	14891	16432	20060	4262	3345	4393	15379	4564	5644	18619	18421	23083	11103	4657	19464	7071	10318	16054
Gglean005818	1737	14733	15337	15443	6515	5166	5983	6228	4011	3095	15744	15223	15858	9927	7764	12271	6742	5832	8827
Gglean020605	2565	14700	14483	13001	7184	4816	3894	11367	3265	2511	13740	13407	15873	9901	7059	16393	20475	12467	15768
Gglean018942	3294	14647	16324	13815	7172	6404	6231	12570	5669	4622	10996	11719	12697	7969	7454	13899	16773	10291	12425
Gglean025009	2754	14632	9113	6089	11873	9246	6678	17031	7275	2508	6255	5232	3858	3568	5736	2758	8188	8535	10682
Gglean010367	2337	14578	15944	15186	8473	7520	7563	7435	5762	8651	16985	16165	16819	11579	9857	15524	13499	10616	12268
Gglean021521	1677	14558	15913	12365	9407	10000	9211	19573	14802	8183	14338	15410	13816	10526	8292	15772	19276	13435	16092
Gglean026765	5121	14552	18494	16068	10440	10514	7586	13240	10238	7035	15705	17219	18535	12537	10264	18231	18772	13017	13511
Gglean001719	2121	14421	15093	13033	5616	5867	6209	13790	9806	7772	16825	15790	15878	9822	6312	15659	10128	9702	12157
Gglean002872	1452	14409	13936	11666	6972	6806	7020	13644	8791	6799	14810	14344	13020	10477	8660	16252	16880	10936	15337
Gglean000905	594	14399	14144	13896	5506	5747	6677	9419	6759	5796	16269	15475	15079	10201	6679	14762	9859	8329	12084
Gglean013238	873	14269	11442	7821	584	958	960	1222	1025	1360	14173	5065	4906	1498	501	3115	2080	1629	1689
Gglean002544	2079	14213	8576	7649	3677	2845	3693	5129	3832	1751	8225	5227	5160	4224	5921	3792	3473	3790	4686
Gglean006120	807	14207	12745	12600	4955	704	1582	315	190	107	21660	15671	14202	12749	4660	9920	369	888	1588
Gglean016969	1245	14135	14592	12545	12954	12383	11865	8753	9160	7363	16908	15906	14077	15954	15073	14843	8004	7813	8473
Gglean000765	759	14122	15080	11232	4233	1413	2191	6556	2023	443	19229	17545	13271	10352	5099	19641	8099	7604	15161
Gglean002605	6405	14095	17904	13273	12398	12806	9499	8357	9942	7571	14227	16027	14180	11497	13435	14762	11562	9353	7554
Gglean029922	1866	14082	13862	13370	22626	20938	21550	24228	22353	24774	13564	14079	14635	15628	23283	20387	32676	23151	18048
Gglean004316	987	14081	14112	13053	6640	7398	7897	9804	7578	6181	14848	14248	13855	10007	7439	12938	9480	8190	10979
Gglean031210	2301	14014	13884	15171	30293	30236	27173	13635	22616	16167	13004	13547	14441	16445	30750	11667	13701	15987	9428
Gglean004822	1722	14005	14503	20878	9968	8231	8055	30154	21124	17851	15287	15532	20012	13729	9869	15881	21648	18524	19083
Gglean008273	1140	14003	12560	13144	13274	5221	7540	14677	8841	3684	13488	12984	11315	17439	20183	13039	8861	8518	12502
Gglean018718	5112	13994	16804	14943	18811	19120	14641	14946	15215	11320	13840	16036	15685	15996	21550	18976	21977	14784	13064
Gglean023981	1533	13966	13872	10595	11816	11827	12793	12116	11029	11710	14055	13250	11574	10230	11581	15013	13595	11183	12273
Gglean022389	1620	13886	13084	12034	9583	7506	7859	5348	5021	4939	11770	10650	12079	10459	10256	10548	7090	6252	6930
Gglean020572	636	13859	3769	3850	796	483	450	784	824	939	9166	2533	1611	826	979	658	992	1031	1056
Gglean019676	1029	13828	12095	11512	3769	999	1528	293	298	125	19138	16229	12759	9011	3424	7034	447	712	1350
Gglean016475	1950	13813	3393	3376	9630	7772	4880	18995	22682	14903	8550	2407	1554	1457	3560	1105	4754	7115	3140
Gglean013108	2604	13809	16212	9759	4442	3717	3212	2484	1599	1524	10700	13268	10021	6057	7025	8522	6407	4943	5282
Gglean015683	1608	13715	15126	11683	6869	7762	7768	8809	6802	5273	13794	14455	12706	9654	8767	13916	8639	7712	9996
Gglean001150	3219	13706	15121	14015	15728	13752	12083	20557	12518	12654	13296	14853	16091	14990	17644	22752	31212	18012	19780
Gglean007878	1233	13702	12157	11233	16992	15836	14939	11067	14394	13196	11258	10224	9503	11197	15727	10349	10642	10674	8824
Gglean002322	1101	13693	13990	13856	6875	8366	7686	10885	8726	6628	13241	13938	14937	10222	7783	14286	9627	8518	11863
Gglean029602	1077	13691	14658	14006	9221	8377	8817	13362	8516	8267	15785	14898	14027	12851	9765	16081	16909	10847	13929
Gglean026721	765	13619	13387	11855	10883	9701	11532	17935	12898	10930	14900	13974	12629	12731	13314	15173	23679	14350	17817
Gglean018827	2097	13617	12265	795	2638	2418	1682	761	964	770	13708	12148	859	2866	2225	2696	1927	1135	1095
Gglean003828	1188	13569	12061	15187	3134	1164	1548	353	359	190	14722	14252	16517	9700	4557	7915	590	918	1439
Gglean010818	1770	13568	13875	14763	6661	7990	7871	13415	9686	5913	13894	13897	18203	10017	10795	15675	12149	9831	13351
Gglean000346	1692	13561	14188	13084	6888	4938	5205	2460	1831	2015	12736	13927	12295	9662	8426	10341	5927	4105	5696
Gglean026371	1827	13515	6680	6890	1005	483	425	168	265	186	5393	2908	2311	1058	506	610	512	450	449
Gglean020549	951	13510	12018	11298	516	438	681	249	409	296	15852	5431	7281	1555	155	3467	835	778	528
Gglean001486	876	13479	12384	13177	4859	1561	2428	443	509	227	16028	13924	14025	9222	6358	7057	325	1069	1702
Gglean004588	1305	13474	12773	18962	9769	3174	5176	719	137	151	25916	20941	23954	21802	12262	20976	5348	12299	30588
Gglean001282	1938	13399	13438	10786	7342	7004	7608	9493	6606	5590	14063	13543	12159	9653	8296	13584	14684	9097	11001
Gglean003570	10872	13377	17868	15609	14809	17172	13101	14941	16129	12302	15378	17524	17727	13238	16854	21156	22984	16397	11650
Gglean010387	861	13351	8979	8369	1484	1036	1576	770	1106	903	10172	6754	5806	2992	2208	4467	1175	1246	1478
Gglean012447	2088	13349	14259	14720	8446	8749	8601	13260	10037	8650	14314	14486	16879	10830	8133	14857	12024	10913	13710
Gglean024270	1596	13296	11250	9593	8924	9700	9800	8929	4279	1574	17514	15701	11639	13413	12727	14031	22210	8107	13324
Gglean029891	630	13276	11028	16165	41999	21052	24911	50029	29081	29443	18087	14612	18020	27293	25240	32164	37239	28774	31645
Gglean023016	1350	13266	14165	14078	4768	4681	5546	11324	6861	5561	15947	15272	17653	9976	5916	16695	11307	9556	15415
Gglean021462	918	13215	14841	19770	18856	21197	22771	26424	16408	16450	16279	16719	19643	20136	23620	31851	23742	22772	33725
Gglean021265	1182	13206	10706	10692	7307	8950	8546	22061	12853	12441	11010	10548	12781	9918	8794	17158	28227	17492	21111
Gglean028941	1335	13205	14416	12810	6511	7628	6872	20917	15308	10160	13874	14537	13473	9888	9651	14535	23841	15369	19015
Gglean028741	1638	13203	13513	13165	13439	14286	14459	9683	12708	14665	13507	14154	13995	12253	15942	12272	12167	11925	10200
Gglean023250	1179	13153	12725	10619	1711	1525	1614	655	537	2097	11104	10427	9116	4699	2653	6892	3315	2595	3560
Gglean017737	1140	13140	10040	10506	4096	3026	3436	2937	1823	442	14624	12562	12168	12272	10418	11380	4886	3377	5263
Gglean028414	2313	13031	13729	11983	24589	20057	20622	14748	14943	13238	14397	15252	12736	16138	21005	16999	16741	13730	14399
Gglean030069	1089	12974	11565	5063	7783	10246	9067	13932	25209	18736	10239	8436	4127	4614	10442	7149	13399	11946	6624
Gglean015755	1821	12943	13521	10328	3449	3609	3567	7155	5305	3232	14250	13466	12498	8473	4905	11215	8291	6295	8941
Gglean003229	909	12932	13136	11722	4421	4864	5059	7719	5800	4836	14551	13933	12608	8867	5437	12098	8372	6721	9074
Gglean001008	5667	12888	15704	15031	15380	17591	14763	11410	12571	9714	12923	14415	15830	13399	16307	16753	14742	11792	11028
Gglean021093	4149	12853	14644	9204	5481	2877	2783	988	971	852	17335	15936	10306	9507	5559	9769	2277	2327	3539
Gglean018533	1371	12847	9253	4908	330	481	415	100	174	96	9386	3680	2569	899	399	1010	111	139	155
Gglean025649	1857	12834	8021	12318	21298	17212	17102	11893	10100	5604	9800	8857	11542	17797	32045	8278	10903	8877	9951
Gglean007164	1818	12817	16736	19295	1680	506	1293	9538	308	127	15745	18912	25870	8608	1157	21831	4640	11086	22362
Gglean010454	2499	12785	14275	12813	18939	20957	20005	15418	19411	16494	12900	14012	13365	14561	20535	15246	14894	13652	11183
Gglean011091	1536	12777	14101	16611	1241	879	1313	21589	3238	1396	14755	15421	19494	7507	1666	14524	15046	12837	23596
Gglean030964	3177	12729	14461	13807	16696	14218	12157	20302	10065	7874	14378	15290	16444	15977	17489	22958	25129	16372	21441
Gglean007811	2964	12719	15308	11991	5838	3983	3670	2835	2361	2396	11625	14266	11629	7577	8062	9290	10573	7371	8926
Gglean014599	1599	12701	12005	10227	6886	7750	8364	16269	3774	1546	13675	13274	12560	9573	7225	14556	14350	9779	16650
Gglean011289	1278	12681	12949	13633	8858	9279	8569	9276	7648	7957	13729	13025	14521	11176	11935	13743	14719	10050	13663
Gglean015055	1014	12644	13071	9569	4689	4505	5105	13302	11371	5271	10417	11622	9908	4931	5337	7136	10715	7856	8578
Gglean016513	774	12630	10642	13245	5429	1393	2505	530	429	295	15727	13256	13494	9630	4885	6788	470	1304	2376
Gglean010895	450	12628	9532	7929	8137	7133	6742	5145	5600	6112	7091	4819	5037	4618	5299	4259	5086	4844	4981
Gglean012455	918	12622	13503	11342	2789	2863	3084	5059	2971	2137	14281	13653	12922	6951	3594	11371	5201	4355	7044
Gglean022575	339	12617	5905	7612	1283	846	1148	25606	43100	23909	4976	6511	2250	2592	1198	1145	27679	14478	2094
Gglean005961	2013	12558	10707	8137	4078	3596	3592	6397	4227	3987	8797	7048	7098	4961	4486	6993	8190	5693	6273
Gglean017931	453	12541	12758	12476	4605	5234	6253	8401	5691	5049	14031	12847	12965	9103	5713	12990	7431	7055	10531
Gglean006141	495	12532	13205	9049	7485	14433	9456	6387	8499	7385	13042	12377	8328	9152	8303	10185	6771	7168	6591
Gglean006191	978	12469	11792	11075	18753	14033	15403	17784	12609	12017	15163	13168	13512	14160	19410	19844	26058	16153	20476
Gglean012314	3012	12434	15709	11247	8873	8736	7988	10630	9902	9060	13394	15427	12300	9173	8219	13964	13110	9802	9308
Gglean026937	1437	12428	12543	8155	6839	5114	5698	1547	2520	1224	17338	14224	10075	9711	7540	8908	1132	2254	2183
Gglean009298	1269	12417	16843	18520	442	128	611	4201	176	80	13363	17138	20904	6494	1174	16815	4621	6366	11312
Gglean026838	663	12362	11477	11276	6568	6581	6831	10807	10845	8181	12602	11744	11305	8034	7687	11320	11417	9286	9430
Gglean000362	507	12313	11318	9664	3819	2060	2782	926	737	813	10454	10904	8986	5096	5856	6897	4010	3390	5374
Gglean012653	609	12275	11971	16080	11191	12052	15218	14301	11749	11082	12892	13457	17780	10912	16267	17144	15099	12801	18666
Gglean012672	2166	12274	10941	8903	12319	6536	6949	5993	6947	5531	10797	9901	8187	8924	10143	8380	12228	7821	7008
Gglean020834	2352	12254	12050	8698	4704	2941	3195	2991	1217	923	12326	12002	9419	7236	10360	12340	7032	5397	8870
Gglean011254	10995	12244	15423	11713	14132	13998	10143	11220	13039	8046	12353	14668	13768	12072	16805	15707	17449	12226	8365
Gglean002608	1125	12181	15740	16863	9370	6700	8047	17651	7170	4996	15085	19611	18079	11998	6445	19541	8713	9987	15999
Gglean012724	498	12174	15027	15194	46885	65062	68922	24890	24368	32131	16676	17657	18445	23903	19849	35171	16909	21506	21020
Gglean013536	447	12156	12936	9821	3843	3813	4014	3014	2135	2035	15282	14375	9651	6716	4326	9227	4022	4376	5475
Gglean004375	1479	12134	10415	13049	69945	47767	47676	8556	23361	21422	17175	11406	16578	35174	46475	20950	10174	13531	6466
Gglean008225	786	12117	16783	11928	13143	13125	12284	11387	10244	10241	18036	19226	12897	9066	10698	16065	12531	12340	8187
Gglean000731	1773	12090	12298	12326	9630	9160	9911	9993	8132	7111	13158	13099	13772	11016	11575	13413	17199	10222	10718
Gglean019221	3225	12058	14812	13666	8008	8854	7369	7630	8031	6657	11132	12715	14008	8884	8379	11746	8745	7824	9029
Gglean007009	681	12054	10275	7938	1092	712	943	965	854	1235	9945	4994	5003	2041	834	3074	1422	1338	1499
Gglean016126	5820	11991	14379	12382	13651	13309	10853	8656	10465	7760	11664	13723	13240	11991	14311	14616	12564	9727	8862
Gglean016179	1473	11961	12035	10859	7453	7646	8056	7647	5576	6467	13810	13201	12276	10773	9239	14092	12438	8721	12020
Gglean025350	2757	11931	14513	12552	10322	11072	9382	13499	11777	9276	12945	14072	14175	11797	10325	17062	18367	12306	13350
Gglean014773	3108	11902	12360	9821	779	173	273	511	162	57	10557	11148	9599	4579	4041	5633	1973	2358	3113
Gglean021291	1236	11900	12282	9958	9305	7616	7780	8385	7742	7207	12453	12577	9709	9305	9657	11350	10410	8334	9197
Gglean005646	2211	11884	14286	13725	6443	5450	5858	11517	6886	5219	13005	14490	15497	9367	6612	13394	13073	10058	13704
Gglean015744	1983	11831	12472	10663	7635	7471	7607	10083	7956	6860	13031	12274	10887	9826	9444	12842	11647	8316	10347
Gglean004857	759	11807	11612	10670	18360	17419	20327	16319	15035	14167	14483	13462	9622	14332	15728	15083	15856	14030	14332
Gglean007724	3705	11793	13139	13459	21195	22928	18875	18097	20714	17730	12548	13316	13784	16353	23292	18333	23609	17587	14460
Gglean002414	1437	11686	10581	8344	6843	6230	5590	3885	1626	4908	14148	11817	9002	12535	9748	14310	8415	6573	11685
Gglean004589	960	11675	9592	6425	299	162	247	171	97	124	9336	2646	3075	879	122	1550	497	526	406
Gglean022717	4788	11669	10586	9137	16741	16289	13576	9123	10948	10738	10478	10413	9446	10540	14142	10931	11816	10190	6484
Gglean004887	765	11639	6977	4999	2749	4899	4697	43155	21009	10368	6176	6524	4784	3144	3055	6112	26733	19223	20257
Gglean009234	1296	11629	10703	7794	3332	2914	3021	3977	3506	3794	7996	5770	5877	3251	3609	4360	6080	4348	3706
Gglean014355	1272	11584	10798	13188	10533	8276	8282	6909	5689	7621	12887	11723	13212	11344	10846	8956	11615	9261	9772
Gglean003437	1050	11567	12269	10504	3277	2800	2810	8515	5307	3480	13070	13137	11365	7041	4786	10822	10840	6891	10408
Gglean024688	645	11560	5366	5974	3529	3146	2483	4628	3424	2169	7539	5125	4147	3136	2176	3240	3220	2939	4334
Gglean014671	2898	11547	13438	13087	8402	7618	7104	5561	5414	5950	11177	12794	13659	10001	14067	11971	11788	9046	9491
Gglean011536	1011	11524	7639	8039	15613	10833	12525	60676	34210	16549	8258	9328	8064	10849	13901	8007	46800	27782	31906
Gglean012650	1467	11520	12057	9644	603	292	505	67	24	12	8236	10937	7684	2391	1862	3539	470	745	829
Gglean009609	1278	11504	11675	11081	14428	17809	17867	12724	13391	12727	12288	11873	10903	12552	18481	12296	13068	12692	11946
Gglean023188	1710	11429	7981	9786	15975	5058	7456	23290	13351	2763	8237	9675	12010	12256	11345	14822	13543	8951	6691
Gglean018154	2103	11380	13361	4927	13386	12995	11119	9170	9177	7161	11036	13073	5357	10970	10088	9323	13600	8946	8309
Gglean003983	1050	11336	8788	12864	7647	8096	7562	12342	7898	7951	9998	8999	10112	9108	5398	8428	13343	10871	14246
Gglean010531	2676	11264	13551	10522	8861	8401	7740	10822	10292	8565	11993	13214	12304	8914	9324	12774	12893	9751	9721
Gglean000638	621	11178	11497	9692	3111	3299	3582	5516	3316	2997	12544	11425	10739	6770	3951	10287	5242	4621	7328
Gglean015506	3174	11176	12594	8414	6633	6341	6732	6160	10906	7573	10789	12054	7712	6106	6718	9292	8143	9198	6355
Gglean028044	5562	11159	12725	9677	11058	13172	11545	8754	9613	8463	10919	12346	11156	10179	13244	12938	13166	9863	7981
Gglean025626	1026	11110	11579	8848	5980	6207	6120	10443	6007	5841	12018	11602	10189	8995	7002	13766	18484	9802	11563
Gglean025530	1761	11077	12357	12078	11886	13226	12734	8318	8966	10210	10831	11648	13011	12126	13359	13855	9926	9204	9865
Gglean024789	1503	11043	10992	10119	13388	13451	14648	17342	15551	14235	11277	10943	11173	11114	19134	15977	22450	15846	16564
Gglean026994	1818	11004	10793	8655	6550	6419	5187	7482	6726	5148	10471	10271	7802	7698	7500	9252	8444	6989	7390
Gglean027589	2316	10945	7226	3420	3892	3134	2744	1450	1876	986	4722	3600	2335	2934	3589	2654	2564	1841	1925
Gglean005130	609	10935	10640	11116	4192	4601	5044	6625	4555	3861	12287	11190	11601	7697	5249	10862	6287	5210	8104
Gglean017642	1371	10934	5986	4368	4040	4172	3863	18208	14678	9576	6083	5319	3969	3622	4019	3473	16981	9872	5985
Gglean017998	996	10927	9425	11155	3325	1097	2849	555	188	125	14053	11466	10473	6504	2553	6996	740	1251	2596
Gglean024216	1899	10922	11158	11516	4116	7645	5448	54106	19227	16059	16304	14626	18343	9281	10994	21759	73226	35401	57626
Gglean019169	504	10916	10196	12354	15323	18052	19579	13776	15713	19456	11351	11041	11392	11841	16753	11735	16357	16066	13722
Gglean005992	669	10912	7621	6472	1781	1527	2167	736	681	742	10534	4622	4937	2719	2176	4165	1600	1151	1147
Gglean017080	1584	10791	11985	9110	5938	6304	6264	7301	5451	4675	11167	11448	9981	7921	6097	11559	7389	6653	8250
Gglean021566	1458	10777	6423	4054	462	191	266	254	237	113	3588	2196	722	281	220	78	49	88	18
Gglean025688	2418	10771	13230	9353	7556	6702	6782	8787	7886	6320	11424	12610	10013	7490	7352	11975	11349	8046	8161
Gglean010833	1248	10766	11479	10495	9978	8437	8532	8380	8443	6926	10706	11029	10982	9619	10983	10759	11762	8918	8819
Gglean022572	1419	10745	10774	9632	17776	16284	17750	14412	12717	12765	10890	10611	9114	12861	14469	11730	13457	11087	11664
Gglean028500	1674	10730	12245	10093	3302	4354	4079	5941	3897	2286	10312	10813	10976	6607	4935	10938	4906	4554	6907
Gglean021176	819	10726	10844	10253	4663	4364	4558	6677	4831	3850	11333	10946	11328	7014	5918	11124	6447	5702	8713
Gglean014637	840	10724	8241	8379	2670	1617	1840	644	1149	988	9486	3951	4130	2687	2368	2598	1127	1075	563
Gglean006831	447	10680	10583	9727	3591	4178	5065	6763	5009	4488	11989	11373	9925	6598	4381	10010	6256	5866	7854
Gglean024159	3777	10678	12505	12282	16203	14474	11721	17245	20907	19318	11146	12242	13383	12170	15600	14145	24362	17309	11593
Gglean002618	873	10669	11008	11430	5545	2281	3427	1266	378	243	10036	11466	10064	12196	6763	9621	6236	6227	11442
Gglean009795	423	10669	11000	10586	2960	3494	3631	5974	3854	3321	12332	11083	11252	6994	3438	10065	5476	4991	7591
Gglean015794	1551	10648	8891	12703	28490	18935	22269	29205	7483	3248	10730	10007	14046	36394	54711	36524	98774	17207	37002
Gglean012203	2859	10647	11534	9721	13193	14086	13751	12157	13017	10965	9730	10542	9809	9383	13009	11314	12625	11040	9460
Gglean015261	1533	10637	10904	5761	14313	12254	8998	10203	8474	4054	10576	10221	5301	8956	12634	5256	8910	9593	11444
Gglean016401	2391	10609	11651	9963	2884	5421	4495	9006	7545	4048	10647	10822	10103	5638	3481	8982	4839	5191	6657
Gglean013284	714	10608	10884	8703	2931	3259	3584	5704	3796	2984	12061	11192	9253	6579	3605	9622	5152	4674	6633
Gglean016693	879	10553	10759	10721	4073	5018	5704	7079	5066	4686	12499	11785	12063	7411	4951	10576	6887	6372	9167
Gglean016472	447	10514	10570	8570	2805	2522	3006	2120	2109	2434	11256	10293	8301	4332	3661	6127	3436	4147	4680
Gglean018187	4362	10488	13020	7636	1173	283	392	660	226	85	10036	11385	8773	5259	4232	5804	2435	2461	2695
Gglean003938	768	10484	10190	10489	6844	6592	6735	6247	5168	5452	11248	11023	10917	8934	9150	10875	8204	6742	8762
Gglean001867	447	10480	10645	8889	2721	2120	1965	1756	1566	1501	11824	10797	8953	5096	4055	6508	3431	4326	5267
Gglean012686	3657	10479	13088	10993	9569	9860	7653	12306	9807	8278	12334	13216	13048	9800	9710	14392	15464	11134	11517
Gglean009542	3444	10440	11842	10059	8424	9113	7955	7501	7626	5471	10134	11155	10684	8550	8308	11881	8700	6794	6811
Gglean005060	1218	10437	9027	10531	18490	19706	19942	16174	15506	17177	11255	9370	11961	13912	21355	14087	17642	13928	17582
Gglean017554	4527	10434	14604	14108	16628	17864	15662	29633	20089	18374	14319	14855	16569	11251	12226	16038	42982	21708	27435
Gglean006777	1554	10337	13917	15984	5353	8859	7984	8773	3911	4265	14641	16426	17583	7783	2596	14728	2745	9849	19940
Gglean020008	3180	10280	11287	9916	14617	10414	10427	7203	6776	5487	10466	10941	9995	10535	12977	10741	10400	7539	7935
Gglean002696	972	10277	15017	11027	621	295	895	306	372	514	9944	9529	8312	3739	1464	8946	264	809	1138
Gglean020648	11649	10256	13004	11680	9293	11282	8659	8076	8727	6772	10421	12682	12774	9135	11645	13631	12132	9556	7481
Gglean005763	2295	10256	9466	9206	7117	6255	5708	6606	3280	3334	9037	8668	10204	10044	8154	13781	9190	7381	10273
Gglean011843	4698	10211	11368	9811	18483	15666	14945	23745	22467	15719	10200	10983	9897	12166	14813	10840	30462	16008	13318
Gglean016215	993	10194	10515	10114	3740	3937	4241	5903	4266	3430	11245	11000	10004	7086	3934	10281	5283	4727	7034
Gglean022416	357	10173	8429	10331	5806	4647	6339	8439	7589	7059	8375	7478	8343	5386	5118	6613	5542	6365	5868
Gglean011765	492	10154	9095	9348	7183	5537	7302	4887	4845	9266	11076	10291	8606	8636	7108	7322	6607	5277	4078
Gglean026416	1134	10149	10364	10160	7467	6646	6231	9264	6792	6247	12315	11596	11848	9091	8198	11854	11261	8654	10468
Gglean008163	2298	10131	12114	9429	7297	8249	7938	14845	9756	6646	14014	13259	12911	10089	11274	19101	29151	15557	18454
Gglean018901	1461	10121	10161	9617	6755	6491	7105	7901	5171	3866	13577	12592	12247	10009	7838	16445	13551	9097	15301
Gglean015462	537	10082	11591	8789	3334	3756	3361	3080	2254	2378	11936	11202	8433	4598	4085	6117	3986	4137	4596
Gglean002673	381	10056	10059	9266	5292	5174	5105	5858	3499	3583	11797	10570	9326	8172	6744	11224	7560	5859	9128
Gglean005000	789	10046	9381	8389	8810	7704	8188	8933	9613	9734	10024	8947	8121	7499	8294	7609	9164	8048	7989
Gglean011853	759	10039	9415	6905	8410	8199	8100	8116	8275	10323	12462	10741	7907	7769	7270	9735	8287	8276	8041
Gglean010296	1305	10032	10373	8471	9808	10017	9518	12352	13150	10121	10286	10545	9103	10702	12172	12620	13398	10395	11373
Gglean013559	780	10011	9247	13504	6140	3678	4636	3097	250	347	13480	12514	14345	11765	5363	15087	9539	8869	22305
Gglean004915	516	10007	6860	4816	1241	1142	1407	707	703	1997	5820	3388	2798	1830	1112	2220	1627	1581	1334
Gglean023370	1422	10007	10235	9823	3898	3256	3158	1694	2066	1682	12645	11505	10392	7374	5326	6752	1796	2090	2697
Gglean006696	1269	9998	11444	10015	2560	1340	2098	1325	170	116	14930	14120	12669	8311	2994	16351	2744	4290	9550
Gglean027688	1233	9979	12116	8114	1899	300	581	1191	398	51	11920	12945	8409	6686	4341	9477	3771	4270	7542
Gglean019880	654	9970	9516	7478	2088	1745	2147	2223	820	1435	12909	9987	7270	6536	2803	9376	3339	3848	6619
Gglean011040	1110	9954	9941	11031	9642	8383	9038	3417	1465	1901	13770	12081	10285	11362	8601	13309	4461	4248	10162
Gglean006917	624	9930	10840	9213	3550	3936	3762	6536	4449	3653	11825	11081	9653	6667	4965	11112	8011	5395	8643
Gglean016125	1164	9908	8572	12204	26756	15838	18803	10813	8480	2181	11314	10557	12418	24712	46198	12359	8911	8999	18194
Gglean000777	1494	9895	10104	12730	3110	2911	3439	8197	3401	1165	12682	11081	15602	8933	5744	12558	10944	7423	13924
Gglean013091	1230	9872	10083	9786	12614	12961	13357	11152	12715	11463	10552	10375	9837	10450	12241	11131	12688	10878	10789
Gglean000762	1362	9821	9799	8774	1856	786	877	3008	744	321	8915	10357	9195	5326	2594	5973	3697	2402	4820
Gglean029027	1848	9814	10671	10841	6322	6028	5277	8112	5711	4762	10078	9952	11760	9250	9164	11878	11922	8702	12171
Gglean027493	1530	9811	10639	9664	2347	784	1386	569	122	103	11577	11939	9739	6838	1584	9201	1369	2329	5526
Gglean019619	1263	9808	8857	9516	12668	12215	14735	15480	15704	16255	9010	7825	8748	8092	7275	9061	8666	12134	7995
Gglean015211	1674	9801	10585	10117	6857	5972	5626	3321	1407	2047	13306	11837	11454	10371	11967	13816	10307	8485	16479
Gglean010414	762	9784	6931	3786	1230	579	854	433	466	375	7312	2945	2243	1772	1530	1319	1114	654	699
Gglean010330	813	9777	9973	8905	2057	1634	2120	3693	2016	1476	12353	11442	10475	5780	2332	7084	3094	2861	4576
Gglean009014	2301	9753	12171	8570	6413	8676	7687	12137	13687	14873	12282	13048	11186	9148	8632	20235	27121	17552	16166
Gglean000402	1335	9752	10710	7855	9123	8132	7900	6786	6895	6479	9907	10431	7675	8556	9525	10139	9209	7081	7437
Gglean006102	2178	9751	6047	3336	471	346	317	204	144	139	3926	1577	1202	588	491	604	287	237	348
Gglean013546	411	9740	9970	8981	510	287	352	383	132	63	11214	10404	8705	3569	1807	4477	1256	1877	2942
Gglean009343	1617	9710	8628	7205	1689	1901	1964	1477	1778	1628	6558	4656	4462	1929	1661	2694	1431	1846	1574
Gglean010053	921	9708	8455	8915	4348	2205	3045	336	661	482	11478	10319	9538	6721	5184	4983	237	773	749
Gglean021698	1374	9701	4598	3580	2603	2602	2281	17396	7942	2645	3934	3968	3205	2243	1920	3712	8406	8610	10322
Gglean022723	618	9679	8684	9611	3922	1473	2216	368	550	384	12741	10254	10189	8198	5019	6833	394	872	1209
Gglean020295	684	9670	7926	4534	6055	4466	4223	4756	5045	3704	9284	7799	4036	5505	7579	4566	6847	4981	5643
Gglean006142	453	9661	10645	9790	9134	11363	9963	8197	8978	9065	10467	10119	8844	8548	8225	9357	8686	8110	7788
Gglean027183	2463	9633	11896	7413	3526	3841	3651	2987	2257	2124	9158	11591	7114	5363	3329	7889	4019	3040	3271
Gglean000171	969	9620	10005	9272	5372	5195	5805	10069	7598	5416	10074	10399	10095	7401	7526	9690	12343	7830	10326
Gglean000142	852	9593	10032	7203	4670	3581	4190	11122	5677	4168	11559	11230	7985	8670	5075	11895	5996	6321	8552
Gglean009875	5676	9592	11261	9434	10946	10831	8793	9724	10352	7613	9554	10958	10687	8462	10338	12724	11401	9051	7280
Gglean000184	1086	9578	10044	9385	2719	4288	3780	7496	2189	2408	11474	11265	11695	7460	4172	14310	9143	7010	11494
Gglean030471	597	9566	9077	9318	6976	5766	5985	7916	5289	5607	9910	9561	8409	8978	8223	9264	10399	7192	9061
Gglean021671	948	9559	6804	5464	4385	4528	4716	5302	2976	3397	7000	7766	6905	5325	3972	7002	5420	4002	3828
Gglean010434	312	9544	6793	7539	14936	15270	13475	7518	8954	9774	7971	6770	6747	13349	14152	11051	11346	9438	10298
Gglean014105	2934	9531	10859	11529	14142	15227	12250	14777	18379	13990	9712	10395	12468	11586	14767	12940	15672	13655	11017
Gglean025326	1941	9500	7922	7569	8958	8373	7232	11008	11662	10441	7611	7522	6912	7524	10039	7609	13865	10309	6562
Gglean005396	735	9486	9322	8008	2161	2420	2594	5001	3335	2596	10068	9534	8918	5541	3151	8499	5324	4224	6265
Gglean020296	828	9485	8559	10072	8342	3227	4370	533	826	621	12798	10549	11120	9956	7827	6350	355	1284	1787
Gglean001652	1170	9477	10585	11300	2866	3251	3069	7451	5153	4037	9356	10225	11058	7638	4156	11084	6525	5222	7929
Gglean016433	1074	9447	9680	6305	6493	6010	5424	10238	9777	6778	10594	9878	6099	8006	8829	6705	12027	7849	7811
Gglean028319	816	9434	10562	10677	5607	7144	7386	10861	8487	6462	9748	10434	11794	8293	6503	12431	8776	8015	11090
Gglean023086	741	9420	8418	8092	2912	686	1382	159	111	92	12282	9817	9305	6026	3193	5067	187	567	1064
Gglean030126	1335	9419	10154	9224	9809	9499	9749	9626	8993	7694	9948	10182	9877	9255	10625	11170	11222	8658	9149
Gglean017595	5835	9409	11811	8452	10665	10597	7809	8108	8217	6685	9989	11220	9552	8241	8506	12309	9710	7841	6999
Gglean005071	1344	9393	10168	8418	1058	829	1089	2548	674	367	8837	9520	6780	3299	1447	4973	2043	1794	2765
Gglean004728	3084	9382	11692	10478	6999	7038	6687	3585	3217	2260	11353	12199	10487	8009	6607	11401	5028	4218	5613
Gglean030272	4086	9372	11278	8766	8324	10492	8115	10181	9026	7709	9886	10731	9954	8526	8828	11497	10737	7808	8493
Gglean030507	1479	9367	10685	9207	765	621	664	480	651	647	10688	3614	4664	1244	450	1996	1162	1074	662
Gglean022619	786	9360	9695	8584	2490	2665	2908	5233	3560	2454	9604	9370	9140	5822	3194	8352	4670	4009	6101
Gglean005368	603	9348	9694	9549	3028	3361	3124	2334	2153	2945	10710	10142	9435	4572	3992	6687	4004	4581	5687
Gglean000817	3606	9322	11941	13149	3442	3436	3863	8489	2533	2350	10875	12617	13496	7997	3210	12546	6348	6336	9822
Gglean000314	465	9298	9433	7972	4117	4484	4982	5538	4272	3945	9398	9799	7914	6740	4740	8106	6285	5061	6569
Gglean030110	972	9294	10130	9945	3106	3705	3611	5861	4460	3302	9908	10170	10297	6470	3860	9177	5981	5037	7060
Gglean016272	690	9273	8573	9736	15819	18140	16925	13156	13714	15398	8882	8247	8576	11042	15700	9794	14084	12873	11989
Gglean004863	15249	9264	11797	11442	12323	12606	10250	11078	10059	7733	10535	12316	13874	11438	14543	16693	15101	11653	11798
Gglean002813	2694	9262	10068	8664	7335	4602	4964	3010	2511	2254	8668	9741	7819	6626	5762	7422	4811	3588	4728
Gglean031323	981	9246	8438	8973	2955	2148	2487	2555	1385	1105	8973	8499	9951	5270	4368	6699	3920	3630	6622
Gglean017896	7107	9245	11312	9593	9191	10508	8273	9471	9219	7659	9726	10982	11087	8023	9522	12265	12407	9562	7394
Gglean009871	2946	9240	10817	9047	7868	7770	7319	11586	10137	14051	14345	12349	11675	10449	10559	16161	33839	17459	21602
Gglean009809	1080	9235	7324	7865	23098	21969	23447	9833	13357	12378	7402	6128	6194	8952	15557	5756	7067	9548	6735
Gglean002372	3582	9233	12214	7138	526	501	582	325	338	481	8803	3828	3065	1309	546	1305	1171	889	947
Gglean001142	1182	9225	4253	3352	2106	1027	1439	3487	2142	1824	3088	2898	2607	2262	1840	2682	3531	2172	2674
Gglean012177	2532	9222	10458	7709	2327	2455	2596	1195	791	818	8082	9520	6932	3860	2564	7438	2893	2724	3866
Gglean011865	2139	9202	11186	11559	5175	6204	6531	8477	6872	5282	9527	10195	12162	7169	6216	10148	7910	6815	7883
Gglean008933	1335	9175	8892	9831	11908	15648	14428	26391	43286	91485	14164	8669	9430	8587	12821	9227	31730	44005	9854
Gglean000891	1389	9159	9717	5709	3874	2288	2280	939	1865	1564	12573	10948	6064	5407	3045	4000	1274	1711	1485
Gglean025641	423	9138	10537	8601	603	507	534	609	246	188	11596	10887	8783	3756	1478	6018	1316	2634	4093
Gglean021748	1272	9136	9472	7542	1991	612	1210	494	109	90	9889	9713	7297	4879	2309	6091	1417	1997	3441
Gglean016473	759	9105	8414	12219	11790	13550	12510	9328	8528	11610	9591	9003	11882	9602	15104	9885	10598	10739	11757
Gglean011495	744	9102	6370	5230	411	360	435	446	938	756	7295	2391	2459	698	330	1175	696	674	343
Gglean011112	1800	9069	5152	5672	448	394	468	370	282	38	3956	2648	2791	421	285	662	87	195	170
Gglean015227	2424	9059	11512	12391	872	747	649	1031	413	230	9686	10622	11834	4451	1907	7137	1882	2980	5001
Gglean011646	2967	9046	11153	8339	3616	2916	3418	1718	1065	1299	12390	12659	10018	6682	5235	11818	4880	4421	6852
Gglean012187	1332	9029	7306	7725	4759	4598	3834	6547	5046	5172	9582	7554	7923	5794	4072	8262	7953	5939	7045
Gglean031117	2787	9020	9444	16935	18506	13723	13633	11556	10674	8307	8352	8655	14813	15274	17721	16957	11046	12009	13278
Gglean020187	1014	9018	8508	8814	6727	8880	8301	9062	14516	13476	8069	7679	8469	6521	7798	8607	9284	8992	6952
Gglean030916	1005	9018	5076	3686	587	158	279	12359	3457	1263	4534	6258	3116	1275	576	2465	22629	6992	9555
Gglean031286	2544	9007	10311	10415	8861	6244	7070	3051	3080	4111	11282	10695	11128	8188	7074	12827	7239	5555	6820
Gglean013780	579	9002	9252	9051	3137	3412	3798	5332	3528	3398	10292	9555	9932	5810	3390	9026	4879	4794	7036
Gglean017876	498	8977	5215	4301	5885	4983	5432	3794	4582	3682	5087	4207	3500	4424	5558	3689	4971	4040	2974
Gglean027160	801	8974	9714	11204	3738	1589	2881	886	261	117	10551	9876	9202	9526	5702	8350	1740	2370	5362
Gglean003939	1128	8954	5569	4431	2365	1620	1867	2031	3418	887	5089	2641	2380	1993	3881	1580	710	948	1020
Gglean023179	3144	8947	10603	9204	7336	9635	7684	9140	8700	6703	8720	9763	9801	7286	7930	11045	10023	8051	8179
Gglean031320	1764	8943	9654	7597	2487	1009	1153	288	333	164	9149	9433	8135	5882	3605	7113	2281	2194	3488
Gglean019537	1149	8942	9010	7390	3695	4197	3780	3719	2689	1520	9210	9236	7837	4492	3351	5419	4009	3262	3991
Gglean009980	1812	8931	9591	9059	8545	7906	7080	10565	7146	6442	9500	9634	10196	9442	10761	12643	15477	9276	12143
Gglean001677	2220	8923	13320	17922	987	418	1089	5504	254	130	12083	14323	19969	8105	1012	14467	3158	6636	13946
Gglean021382	1326	8922	8629	9293	3581	7153	6488	12743	11651	3048	7938	8366	8718	7852	5511	8923	5139	4607	6334
Gglean019346	5331	8919	10991	9850	6076	6600	5346	7101	6458	4632	8747	9792	10375	7095	8277	10198	10660	6885	6765
Gglean020576	414	8917	10428	25315	7607	5964	8726	13435	7796	5534	18122	15034	27907	20570	12477	28905	12472	11231	25966
Gglean020474	3330	8907	9860	6608	1430	368	487	675	222	86	10468	10550	7654	6087	3691	7167	1789	2521	3255
Gglean002415	3141	8906	10288	8779	10092	10172	10120	9184	9233	7975	9440	10008	9193	8042	9937	9628	11539	8571	8282
Gglean017658	1902	8897	5482	4474	625	674	568	574	506	426	2430	2149	1308	837	583	775	606	538	497
Gglean030217	1428	8888	9574	7558	2340	2270	2191	5139	2834	2315	9433	9841	8513	5262	4403	7830	9409	5177	7129
Gglean016101	2589	8877	10140	6581	2917	1609	1970	1340	719	895	9390	9736	6025	6719	2055	7956	1296	1971	3116
Gglean012696	1884	8868	8987	8171	8717	8632	8218	8062	7953	7218	9007	8485	8225	8010	10453	8807	10772	7810	7972
Gglean010834	519	8868	8673	8132	3214	3716	3956	5144	3654	3001	9432	8802	8112	6015	4003	8138	4467	3974	5707
Gglean008960	822	8862	5647	4611	3341	2846	3297	2225	3199	3201	5733	2984	3193	2240	3878	2211	2723	2702	2626
Gglean019248	867	8855	6476	5015	292	176	227	149	180	140	6827	2543	2670	900	224	1564	628	418	379
Gglean031233	1578	8807	10057	9871	7065	4872	5325	5568	3713	4390	12257	11783	10618	9673	7490	11255	9691	7229	11097
Gglean016606	1833	8801	9765	8042	4146	3670	3240	5855	4468	3456	9552	9618	8709	6187	4991	7994	6729	5425	5839
Gglean019201	1641	8769	5580	4488	3247	3912	2749	1630	7005	5299	4432	4449	3180	1823	2881	1947	1973	3712	1265
Gglean010442	1635	8762	9829	7177	3228	3089	2753	5052	3148	2284	8657	9099	8128	5769	3695	7901	5631	4495	6181
Gglean030111	891	8739	9334	8629	2621	2775	2969	5300	3206	2623	9929	9698	9588	5891	3346	8692	4913	4016	6448
Gglean018080	7761	8709	10222	12064	15394	10663	10530	6902	5705	3981	10112	10503	12700	12410	12545	15138	8071	6632	7952
Gglean001667	2958	8697	10977	7719	5551	4737	4987	4021	2728	1292	8644	9615	7212	7530	5118	8707	2494	2803	3306
Gglean021172	1596	8692	6664	4582	1891	1455	1370	1521	1679	1388	4502	3468	2513	1710	1931	2157	1815	1566	1356
Gglean025964	1254	8684	8496	7977	11146	10016	10966	7371	8926	9861	9700	9364	8918	8855	11102	8969	9086	8787	7190
Gglean028576	1863	8680	10128	10919	22304	17918	15501	13762	12136	5874	8991	9418	11524	15147	24071	10969	18054	10386	10774
Gglean030347	1302	8673	4103	3091	473	699	593	7884	4797	1252	2517	1618	1173	515	476	672	3220	3204	3623
Gglean008693	3282	8665	9622	7738	1177	992	1174	982	334	223	9935	9374	7182	3472	1434	3711	2006	2000	3066
Gglean020098	606	8662	8475	7348	2535	2740	3197	4736	3080	2672	9709	9076	8343	5331	3495	8560	5061	4262	6145
Gglean017795	624	8660	9154	8092	4126	4736	5083	7116	5094	4045	8940	9337	8324	6584	5581	9036	6767	5223	7268
Gglean015945	2880	8658	8661	7645	5835	5935	4415	2904	1898	1361	8050	8394	7461	6007	6273	7850	6477	4188	5061
Gglean021775	369	8652	8733	10242	4725	1363	1292	1421	981	2084	8386	9093	9833	6967	16260	8460	19360	13889	17862
Gglean018550	837	8642	8871	8742	4983	6015	6398	7090	5308	4547	9432	9029	8763	7368	5696	9858	6336	5753	8158
Gglean017258	1185	8631	9231	11175	8539	7773	8823	12292	9047	10016	10594	10793	11976	8337	9024	11135	11215	10024	11168
Gglean014238	753	8630	8134	8443	8434	8741	8784	8689	8241	7917	9458	8732	8683	8238	9736	9107	10277	8358	9381
Gglean021474	2475	8628	10376	9500	6943	6639	5569	8919	7000	4971	8954	9989	9964	7561	7239	11047	11378	7757	8879
Gglean010688	3825	8626	4638	3882	3605	3677	3582	7386	5243	2916	3862	3856	3581	2805	3892	3950	9122	5377	5298
Gglean014412	1704	8624	8388	5331	2324	1985	2365	3991	1982	1102	11632	9803	6170	4219	2558	6594	4058	3646	5546
Gglean027355	2901	8608	8531	6953	6340	6578	6238	5520	4805	4473	7988	8462	7421	6300	6136	8284	6108	4776	5094
Gglean017893	3813	8593	9308	7733	6529	6982	6071	4138	4892	4701	8862	8837	8124	7130	7448	7836	5569	5141	4569
Gglean014047	1047	8584	8862	8191	3187	2847	3063	7314	4645	5871	8935	9086	8065	5497	4820	7944	14091	7101	7675
Gglean002302	405	8577	9830	11183	3729	1355	3030	5455	1304	2439	14704	14003	11554	12475	4162	22152	19033	9384	17538
Gglean007650	6051	8566	10331	8514	6014	5965	4534	4963	4784	3464	8370	9562	9212	6749	7745	9430	8159	5679	5187
Gglean013021	513	8565	5807	5208	7502	7899	8524	5864	7230	8160	5179	3729	3511	5165	6844	4614	6596	6461	5083
Gglean000348	663	8560	7565	9003	4625	1953	2699	326	453	202	11353	9271	10161	7909	5452	6260	409	862	1291
Gglean024911	4497	8549	10246	9492	4730	4748	4096	3281	2814	3623	8221	9726	9464	6587	6365	7874	7230	4688	5328
Gglean005940	2127	8514	9501	7913	4568	4322	4034	5931	4216	3054	9383	9348	8998	6934	5904	9637	8262	5551	7824
Gglean022102	2961	8506	9056	8142	14747	18455	14701	13943	15232	15015	9039	8883	8699	9682	14555	13221	18311	13758	13118
Gglean027956	1740	8505	9615	8329	6485	7168	6471	7443	7731	5894	9352	9300	9236	7409	8416	10581	8695	6684	7122
Gglean015772	2088	8503	9078	8731	9254	8825	8020	7855	8816	8267	8098	8690	8977	8247	8628	9153	8635	7457	6929
Gglean028477	2787	8497	9531	9571	10717	11654	11163	11662	12392	9120	9968	10204	10825	9260	10763	10873	9381	9532	9082
Gglean019975	687	8492	6029	4373	1611	2494	2371	1352	1797	94	5090	3785	2536	1243	1164	1608	440	405	921
Gglean028717	2583	8481	8934	8200	8588	8418	8235	5629	5983	5385	7732	8228	8259	7517	8805	8465	6987	6441	6553
Gglean019488	1101	8470	7926	8869	15363	14643	15573	11517	16183	18282	9893	8790	8401	10343	11881	9868	11942	11835	9401
Gglean015322	723	8464	8891	8284	4177	3647	3729	8802	7156	5152	8009	8574	7902	5884	5251	7447	10450	6334	8090
Gglean010679	585	8453	8414	7853	3097	3026	3629	4829	3169	2661	9388	8546	8187	5818	3725	8058	5143	4017	6143
Gglean023847	1062	8444	8347	7508	10613	10294	10633	10774	11299	8489	8106	8336	7281	8850	10494	9099	11559	8084	7658
Gglean022237	4131	8421	10193	9492	13262	13179	10948	9365	8070	7658	9214	9730	10161	10418	13786	13675	12217	9910	10827
Gglean015142	1728	8415	8472	7932	1344	1781	1504	5573	2848	1352	7149	7787	8018	4115	2357	7311	4770	4206	6468
Gglean025941	2808	8398	9458	12021	10197	6957	8277	3944	2014	2036	11671	10990	17023	16146	18391	23944	11957	10254	19730
Gglean006043	3585	8398	10508	5797	860	263	272	915	260	46	8359	9427	6175	4455	2331	5722	1595	1834	2411
Gglean009740	3210	8390	9275	8852	8581	8784	6804	12215	7515	6592	9130	8906	10075	9201	7763	11425	17479	10576	11973
Gglean018192	3486	8389	8289	7681	14361	14902	14734	12196	11611	10082	6611	6014	6895	7973	13772	8851	12704	10187	8790
Gglean009703	924	8380	8654	8266	2424	2779	2878	5730	2798	1285	9169	9449	9204	5875	3958	8479	5021	3989	7392
Gglean000563	3594	8376	10053	8758	4529	4294	3572	5757	4008	2910	9157	9436	9809	6274	4910	9466	8315	5553	7070
Gglean008994	882	8373	6478	5021	9394	17135	15505	9014	8724	6368	6678	3487	3189	6523	12938	3431	4821	4822	4320
Gglean028499	3585	8372	9715	6822	8938	8958	6848	7414	8078	5683	8659	8965	7238	8074	7653	10513	9689	7372	6646
Gglean026177	1431	8370	8339	7300	5897	5077	4738	8622	5945	4356	8202	8713	7704	5931	5874	7601	9485	6660	6566
Gglean028814	417	8370	8018	9235	7385	4761	5448	2027	2435	1397	10547	8697	9209	10159	5668	6432	1101	2452	2707
Gglean026188	819	8364	7491	8145	2862	628	980	84	226	87	10997	8898	8224	5953	2973	3808	114	357	394
Gglean013538	447	8357	8917	7224	995	842	939	1031	564	590	10212	9289	6999	4077	1588	5352	1635	2304	3394
Gglean028944	5520	8345	8863	9312	8706	8120	6175	3345	2401	1206	7315	8334	9035	9309	10336	9465	5740	3751	4353
Gglean024794	975	8345	6470	5837	1504	1890	1979	1792	2056	2793	7700	3620	4169	2003	1121	3669	2358	2434	2497
Gglean008325	2133	8342	7566	7060	7503	8934	7915	4681	5248	5769	6358	6208	6637	5828	7791	5730	5056	5621	4498
Gglean030130	1812	8339	8424	6655	8251	8355	7864	12989	8821	8961	8970	8539	8193	8063	11375	12265	26851	13672	11712
Gglean030385	1974	8335	9007	8106	5451	5768	5646	7719	6705	5937	8662	8632	8642	6695	6409	8781	7765	6334	7691
Gglean006858	7236	8307	10249	9564	8998	9214	7765	7621	8183	6256	7958	9596	10791	7680	9712	9975	9894	7659	6034
Gglean010405	1416	8301	9897	5796	1053	261	335	737	275	28	9492	9871	5790	4599	2536	5675	1585	2083	2727
Gglean028619	2730	8292	2112	1978	934	1653	1233	2121	2026	1859	5304	2528	1819	1042	1392	1565	2358	2104	2031
Gglean027521	564	8285	7701	10270	4737	3041	3192	4397	1213	1021	11459	9378	10619	10934	4441	11797	5184	4892	10976
Gglean001638	4932	8273	10038	8734	4934	4804	4087	6970	5351	3616	8584	9222	9542	6752	6136	10440	9688	6408	6752
Gglean015223	1086	8265	7864	7592	15376	7240	9860	6315	3197	1961	8185	8166	7839	5824	6930	7306	4946	4134	5489
Gglean024770	2034	8240	10072	8556	2629	3653	3263	8179	5037	3119	8511	9347	9874	5558	4508	9374	7745	5983	7889
Gglean027715	1923	8238	9087	8675	3712	2590	3076	8778	2881	1683	12580	10606	10714	8441	3834	12901	8141	6482	12339
Gglean014107	1641	8237	8200	7739	13409	11714	10864	11251	12352	11600	8175	8116	7546	9372	11096	10016	14331	10865	9447
Gglean022076	585	8231	8053	7970	2833	2765	3110	4619	3196	2644	8745	8140	8264	5407	3259	7443	4318	3840	6149
Gglean018280	1053	8228	8591	7587	3029	2950	3131	5309	3912	3051	8790	8492	9183	5232	3674	8829	5238	4553	6278
Gglean009959	3015	8210	9111	8836	13058	10976	11015	10527	10222	8661	7595	8615	8939	10166	15981	9500	13685	10547	10476
Gglean011908	3975	8208	8894	6805	5377	7966	7243	4264	3772	3831	8966	8156	7096	7982	5801	9758	7673	6217	6106
Gglean019959	918	8200	3136	4339	6554	5507	3904	2122	6945	4259	3067	2997	2363	4552	4612	964	2426	2734	484
Gglean024500	1110	8192	4730	4158	2482	1568	1815	1388	2184	658	4045	2696	2323	1594	2295	1174	892	849	821
Gglean014469	1854	8190	5893	7922	22727	17751	18460	10341	13436	9894	6180	6587	7632	12492	20908	6931	6474	7343	4757
Gglean007810	1485	8167	9305	9714	6324	6509	5706	9766	8943	6600	8142	8845	10466	7166	7278	8309	9352	7522	8030
Gglean015871	525	8165	8294	7763	4730	5083	5050	6249	4433	4475	8844	8337	7302	6701	5426	9428	8872	6126	7728
Gglean007234	2421	8164	8831	6519	8266	5264	6000	2302	1958	1465	7883	7294	6905	6156	8396	6775	2314	2920	4518
Gglean021180	8664	8161	9176	7181	5649	5704	5264	5619	5771	5301	7473	8550	7104	5953	6577	7796	7354	5622	5038
Gglean030424	1401	8161	7046	7793	4927	3516	4596	4458	2524	1288	7087	6777	7090	5474	6268	6752	4140	3049	5183
Gglean001233	2274	8156	9462	8110	7482	5947	5581	5266	4486	4666	9371	9389	8608	8350	8145	8776	7024	5646	6791
Gglean007357	1254	8154	8077	7279	1668	1593	1944	1873	687	522	9186	9433	8568	5015	2515	7501	3448	3277	6108
Gglean002961	609	8145	7406	7282	3457	4099	3658	5352	4404	4046	7099	6972	6496	5228	3907	6625	5993	4724	6022
Gglean030499	4005	8135	10441	4908	1063	1240	1155	998	1216	1208	7142	3521	2934	1427	804	1889	1618	1322	1094
Gglean007564	690	8135	7211	5789	6075	2639	3547	636	892	916	10566	8799	6713	8997	6299	5382	983	1363	1706
Gglean017862	5109	8129	8575	8012	4371	6265	5054	7693	8636	5255	7488	8072	8421	5651	7918	7152	8307	6274	4335
Gglean004731	1062	8126	4232	4713	1485	1314	1205	2620	2077	1893	5624	3969	3459	2098	1253	2350	2235	2412	3457
Gglean030218	1668	8119	8578	7530	6678	6415	7284	9495	8457	8240	7644	8543	7813	7054	8016	8833	13180	8475	8900
Gglean031304	1728	8095	8479	8322	4026	3902	3993	7863	4714	3647	9500	8982	10440	6450	6446	9586	11237	7219	10530
Gglean031153	3501	8095	8723	7890	4310	4494	3698	4161	3575	2445	7831	8566	7682	5412	5315	7732	5584	4344	4388
Gglean016761	900	8093	2788	6345	47377	24174	31965	18415	23245	27647	4530	3366	4667	23894	56030	4333	15247	13845	5731
Gglean007043	1518	8088	9190	9745	6654	6601	6781	17856	10548	7618	8782	8583	10198	7660	7803	10322	16509	11358	11086
Gglean021440	1872	8052	8916	7431	6704	7236	6387	12882	10358	8051	8437	8506	8635	7586	9423	11487	16343	11062	12518
Gglean030312	1245	8036	4311	3162	1284	1177	1457	1024	1156	1356	2676	1979	1520	1011	1209	983	1336	1106	1088
Gglean008422	783	8034	8052	8108	2903	3193	3162	4438	2965	2442	8211	8189	8239	5510	3658	7808	4912	3885	5827
Gglean008048	2121	8025	4176	3787	5829	6202	5283	10179	7500	10458	4000	3754	3423	4108	6700	4288	17511	10857	9105
Gglean011786	1947	8021	8239	5253	434	241	313	327	178	177	6604	3379	3056	1536	527	2277	877	856	1229
Gglean002700	711	7981	7427	5912	2310	1603	2045	2078	1336	910	9285	8602	6331	4510	3127	6598	3013	2634	3842
Gglean028585	459	7976	6641	5803	7277	6308	7576	4541	5433	5272	6425	6431	5244	6047	7079	5042	5116	4992	4628
Gglean028197	4812	7968	9048	8325	6799	6402	5648	4193	3675	3178	8284	8764	8988	7615	8496	9650	7596	5595	5875
Gglean029082	459	7967	6569	7897	5051	4867	6149	2572	289	329	9157	7473	9889	6673	5288	7569	1689	2355	5308
Gglean002599	1995	7958	5697	5042	7597	6479	5844	22536	19147	7406	5199	5660	5327	5472	7897	5619	17115	9784	7470
Gglean015969	1176	7954	8587	7604	5148	5274	4839	6236	4530	4241	8707	8655	8976	7546	7267	10431	8703	7364	8262
Gglean001081	1980	7921	8466	7940	6165	7349	7865	5282	5575	6009	7942	8271	9658	6843	6598	9780	5877	6210	6972
Gglean018312	2118	7919	8418	7980	5124	5133	4504	3877	3362	3328	7747	8062	8049	5761	4877	6169	4254	4011	4677
Gglean024197	981	7915	3028	4110	3039	1526	2619	1924	2825	584	2408	1363	1515	1005	2944	336	217	553	100
Gglean028715	2946	7908	8363	7403	4840	4833	4754	4162	3723	3752	6968	7798	7279	5378	5604	6842	7334	5470	5423
Gglean030219	1488	7906	8634	16307	20413	28452	25342	22068	20951	21448	13742	11185	21798	18502	20544	23130	22346	18993	25766
Gglean002644	840	7905	7429	3652	5593	3992	4418	2018	2855	1796	10792	8431	4506	5690	5933	3745	767	1947	1118
Gglean023113	5331	7898	8952	6710	7796	6355	5267	5747	5331	4401	7037	8116	6910	6044	6691	7203	6882	5249	3724
Gglean005484	717	7876	7905	7671	2191	2358	2671	4111	2674	2081	9060	8177	8016	5151	2712	7791	4156	3422	5557
Gglean014685	666	7856	7895	7085	5823	6698	6769	6813	5795	5140	7890	7442	7340	6496	7179	7471	6563	5687	6923
Gglean019532	1638	7855	9227	7291	3416	4030	3160	5782	4814	3305	7651	8232	7736	5176	4404	7408	6438	4812	5808
Gglean014815	3861	7836	9072	9802	7465	8260	7739	5713	5782	5147	8950	9379	11197	8067	10027	9937	7118	6421	6772
Gglean023327	2685	7835	9281	7853	6737	7267	7069	6551	5903	4560	8682	9646	9216	6621	7070	9702	6792	5988	6161
Gglean019354	2283	7834	8881	7389	5811	5156	4699	3423	3459	3065	6716	8323	7024	6102	6005	6613	5278	4022	4278
Gglean005774	1248	7832	7794	7800	2568	2241	2480	2032	521	312	11225	10305	10312	7341	4376	13264	3738	4881	8959
Gglean018230	534	7798	6382	7642	7943	20860	7617	8056	5093	9558	30894	6191	5005	9339	9047	6681	7046	9899	9383
Gglean010374	798	7792	7779	7305	2674	2905	3194	4804	2887	2381	9398	8979	8171	5428	3021	8881	4684	4195	7139
Gglean028216	2232	7762	8910	7899	3611	3599	3311	5425	3508	2782	8738	8981	9235	6432	4606	8711	7651	5610	7572
Gglean003099	1416	7754	8685	6665	4111	4237	4237	6355	3371	2768	9334	8965	8520	6181	5104	11178	22657	9645	8882
Gglean017109	1758	7753	7125	7890	7468	7927	6909	4059	5949	4923	7590	7450	7434	6993	11397	5614	5530	5286	5110
Gglean027943	561	7749	4903	5541	27343	38421	44193	18505	40438	55532	6968	5793	3796	12730	25758	4051	16737	43180	6748
Gglean014691	1290	7749	8424	5322	1082	175	314	582	172	29	7744	7664	5084	4112	3073	4284	1717	1751	2369
Gglean028440	2928	7735	7199	6001	4422	4402	4543	3112	2724	2532	6575	6364	5082	4826	4805	5656	3888	3166	3503
Gglean006962	1164	7702	8305	12209	664	229	708	2983	275	88	9317	9911	13174	5034	983	9659	1745	2925	6074
Gglean017951	1272	7701	8223	7288	6310	6240	6235	6766	6320	5375	8094	8304	7690	6731	6660	8032	7674	6111	6749
Gglean009743	2448	7686	8073	8068	9756	9099	7931	13988	13640	10667	7713	8283	8946	7629	10112	9051	14276	10600	8804
Gglean019182	2229	7683	8719	7985	7775	8256	7795	7165	8198	6759	7901	8287	8324	7286	8454	8486	8183	6581	5934
Gglean027494	1641	7678	7735	6017	178	64	162	26	8	7	6951	7316	5407	1933	856	2769	421	673	1021
Gglean005928	1314	7677	7105	5146	2100	1239	1162	1275	1710	1365	7452	6344	4817	4171	3464	4263	1996	2071	2705
Gglean024546	1062	7671	7013	7684	1982	455	1222	43	40	13	8661	8499	7057	4912	2522	5474	136	518	525
Gglean024485	1065	7656	5074	3803	730	742	803	1800	592	516	4240	2894	2608	1258	851	2221	6630	2383	2173
Gglean021408	1899	7647	8751	8561	4944	4489	4140	4133	3037	2560	8136	8422	8190	7269	7124	7654	7485	5080	6860
Gglean020559	627	7633	7777	7374	2243	2523	2649	4087	2693	2368	8315	8014	7361	4966	2704	7440	4120	3557	5494
Gglean017626	1356	7632	6193	5447	6849	7648	6390	6331	6684	5578	5588	5512	5266	5368	8277	5117	6925	5690	5682
Gglean022090	1368	7632	7428	5154	2691	3100	2800	9947	6624	3449	7317	7323	5117	4262	2521	5843	9460	5635	5789
Gglean004999	1608	7622	8970	6958	3425	3931	3491	5005	3795	2640	7574	7975	7064	5410	4141	7578	5003	4163	5234
Gglean017006	933	7608	8019	7277	5708	5868	5780	7062	4329	4343	8749	8466	7531	7147	5467	9145	9014	6158	8606
Gglean007040	927	7598	4538	3783	3634	3534	4907	5809	10806	9772	6015	1920	2352	2164	4206	1454	2766	4434	953
Gglean030226	2238	7580	8430	7382	5653	5264	4715	10141	7558	5565	8664	8908	8282	6054	7649	8882	12835	8193	10338
Gglean000961	1458	7572	8414	7503	4588	4121	4873	3588	3302	2443	9240	9225	8561	6380	5387	8043	3608	3591	4469
Gglean026914	1383	7568	2775	3376	1943	2619	1567	991	2471	910	2521	1083	678	1048	3040	205	147	878	50
Gglean029760	1554	7544	7719	6947	10147	7450	9095	3838	4072	3972	8700	8592	7217	8439	9214	9535	7231	5765	7439
Gglean029691	3117	7539	9120	6899	4875	5797	4905	6515	5161	3089	9308	9867	8719	6463	7098	9280	11513	6042	6110
Gglean006557	1683	7535	8765	6780	4299	3893	3793	7723	5411	3657	8807	8888	8605	6167	5671	9471	10064	6686	8336
Gglean016582	447	7529	7291	7385	8188	7886	7467	7083	6572	6323	7631	7329	6686	7543	8690	6549	8776	7239	7219
Gglean002223	756	7513	6931	6519	4074	3503	3886	4988	4553	4128	7525	6955	6551	5237	4370	6104	6452	5143	5191
Gglean001565	1419	7508	6571	4780	887	642	674	1644	628	409	6483	6011	4255	2503	1004	3602	1650	1956	2826
Gglean016835	1305	7502	9640	7060	1796	619	899	2224	87	85	9841	10510	8467	8243	1665	11041	3363	3462	6467
Gglean002821	2019	7500	7067	5786	10643	8489	9471	8467	7625	6427	5444	4226	5286	6092	8459	6307	7731	5874	8383
Gglean005840	1035	7497	7924	6791	2703	2680	2593	6772	4608	2706	8148	8175	7060	4609	3188	7235	7592	4989	6184
Gglean029707	1695	7485	7760	7613	4117	3676	3767	3978	2543	2442	7893	8021	8718	6184	5746	8407	4615	4126	5067
Gglean011281	615	7484	7603	7605	2740	2785	3059	4530	3095	2816	8259	7884	7913	4705	2831	6935	4220	3809	5349
Gglean012909	1842	7474	8202	8009	3595	5333	5048	6744	5106	3948	7522	7751	8974	5283	4436	9446	6381	6228	7213
Gglean000806	2109	7473	1597	1365	1555	1722	1632	3050	3269	1927	1305	910	786	841	1484	993	2640	2040	1597
Gglean026237	1521	7469	7005	7302	11417	10566	11493	9062	11813	12641	7746	7123	7309	8224	11283	7591	10652	9759	8014
Gglean028075	1665	7464	4929	2767	3387	2914	3012	3746	4072	2853	4210	3707	2297	2160	2281	2652	2321	2566	1511
Gglean005630	504	7464	7046	6556	3569	1248	2136	228	573	288	9329	8276	6638	6645	4338	4695	318	740	972
Gglean017934	2592	7463	5474	6337	5629	5992	5358	5400	4107	3409	4873	4931	5065	5270	6917	4655	7610	4895	5715
Gglean013095	636	7458	7284	6125	5634	5641	6108	8864	5900	5782	7804	7446	6407	6728	5618	8539	10434	6881	8040
Gglean023030	312	7455	7851	6942	3221	3978	3572	2615	2685	2865	8618	8019	5816	4180	3330	4800	3049	3855	4467
Gglean020344	495	7454	7967	7372	2838	2881	3339	4590	2778	2697	8439	8005	7800	5565	3587	7774	5262	4164	6266
Gglean018229	576	7444	5922	7767	10233	25956	7992	9429	6420	11964	32196	6165	6005	10423	7905	6162	7254	13520	10148
Gglean019448	6318	7444	9094	7259	11667	9780	7735	8481	5517	4357	9571	9532	8954	9292	12127	13527	15556	8482	8553
Gglean023063	1761	7437	5507	5448	4955	3821	3981	3094	3998	3939	4047	3794	3276	3747	4817	3130	4575	3423	2542
Gglean003018	1854	7435	7440	6502	6149	5851	5146	8015	6883	6615	8043	7740	7335	6556	6227	9634	11223	8125	8127
Gglean011221	2130	7422	9180	6726	3056	2811	3116	3501	1955	1622	5369	6516	5421	3500	2925	5302	3372	2572	2721
Gglean016652	1026	7421	5782	4036	1561	1768	1938	1098	1773	2536	3783	2157	1583	956	1043	821	1335	1598	696
Gglean021743	795	7414	7995	6764	2238	2386	2616	3595	2133	1638	8088	7784	7266	4681	2798	7178	3485	2965	5095
Gglean001318	1365	7413	7918	8915	4390	4305	4612	8937	6825	5150	8488	8906	10605	6115	5381	8817	11021	7137	8334
Gglean021039	7896	7408	9417	7545	4092	4328	3292	5060	4347	2577	7364	8618	8571	5374	4549	9576	6186	4953	5203
Gglean023078	888	7405	7774	7786	3920	3676	4312	5669	3953	3298	8413	8533	9281	6060	5791	8950	6600	5123	7714
Gglean003244	387	7403	7675	6564	2322	2416	2897	4085	2804	2236	8717	8087	6748	4644	3046	6841	3897	3460	5284
Gglean025397	1239	7395	7683	6011	4479	4398	4448	5249	3620	2815	7764	7877	6620	5893	3369	7816	4289	3869	5566
Gglean030959	753	7381	7582	5970	3889	3991	4178	8195	7019	5324	7705	7589	6017	5228	5655	6434	10255	6096	7365
Gglean019394	426	7350	7218	10344	63193	70585	77286	37817	35715	18209	8673	6556	11546	21436	39244	17732	16115	22085	25040
Gglean001014	1161	7336	7828	6286	4935	4595	4418	5612	5265	4129	6969	7570	6070	5467	4605	6571	6178	4760	5361
Gglean021551	363	7330	7212	9309	10959	8965	10882	10374	6243	13601	8221	8044	8644	9215	18014	12126	16760	10230	13459
Gglean030448	972	7313	7027	9327	14199	15325	15587	15237	10764	9808	8075	7705	9428	11115	20037	10293	15834	12257	16582
Gglean020715	1467	7305	7413	7594	11750	11214	11658	8716	7896	8805	6908	6975	8052	8732	9378	9986	6800	7785	8364
Gglean012098	1686	7292	6721	7252	5877	5903	6243	4986	6018	5040	5466	5731	6160	5627	7083	6054	5139	4844	4514
Gglean008691	432	7289	6950	5631	13526	17102	16667	36746	39700	40327	9492	7796	5230	11947	15291	11348	23233	25353	16506
Gglean010901	4950	7281	9095	7549	5878	6259	4855	4910	5099	4045	7583	8905	8485	6058	7135	8289	6295	5243	5483
Gglean010515	783	7267	7553	6097	5931	6972	6048	7936	9460	10982	7882	7569	6271	6671	6265	7212	8151	7535	5946
Gglean028333	480	7255	7176	7914	4621	5405	5434	6373	5317	4258	7550	7403	7925	6026	6491	8009	6284	5493	6785
Gglean017738	1245	7240	7773	5824	2924	3798	2982	4256	3137	1378	6441	6843	5454	4556	4952	5983	5252	3531	7017
Gglean020686	651	7221	8005	7255	24064	27373	21990	13647	17204	15148	10593	9565	7387	13047	22499	10882	15960	15533	10119
Gglean002321	1635	7217	4892	2617	132	68	127	354	66	25	4043	1955	1581	312	87	916	613	647	752
Gglean018561	2100	7214	8083	6537	4120	4368	4295	6385	5567	4140	7016	7637	6630	5218	4877	7035	6401	4949	5321
Gglean023294	2571	7209	4683	4324	5451	5260	4345	2670	5444	3764	3357	3573	2855	4065	6520	2405	2161	2786	1108
Gglean023872	492	7207	6277	5574	2422	2124	2452	5361	2532	3376	5478	6220	5086	3379	2728	4231	6386	4504	5544
Gglean013033	576	7203	7557	4466	1039	242	364	769	216	36	9089	8513	4650	4583	2283	5659	1588	1997	2858
Gglean010482	921	7196	7383	7198	2694	3097	3363	4670	3040	2238	7742	7391	7180	4996	2946	6980	4304	3508	5572
Gglean019827	453	7191	6868	12105	13164	28857	27022	74204	61244	57039	9693	9646	13039	12076	16840	25742	63623	41639	37069
Gglean021765	1395	7190	6555	7046	26136	25486	22845	18826	21966	14792	5923	5344	5711	9796	19203	6050	13455	11653	10038
Gglean010878	1314	7185	4831	3740	3238	4232	4085	3572	3327	2378	3119	2290	2294	2802	4132	2620	4413	2301	2549
Gglean025719	429	7171	7366	6589	2176	2355	2550	3909	2502	2253	7848	7730	7144	4543	3111	6664	3897	3371	4811
Gglean012941	1335	7157	7446	6687	7726	6660	6203	5863	5749	5026	7386	7428	6447	6875	8003	7706	7773	6377	6575
Gglean026156	1560	7148	7311	5144	6667	7010	6952	5547	4649	3801	8099	7075	5420	7749	9807	7591	8619	5947	6904
Gglean015938	903	7143	7602	6825	1934	2734	2656	3813	2153	1550	6700	6530	7115	4485	2226	7003	2725	3007	5056
Gglean028251	501	7142	4035	2468	1555	788	838	241	338	363	3017	1407	1099	1061	1999	654	474	449	496
Gglean012367	2649	7140	8950	7766	11638	13915	12239	14233	15049	13951	8459	8728	8777	9408	10424	10437	14091	11603	7930
Gglean017108	1119	7133	7043	6333	3988	3687	4065	11305	6135	3717	8020	7569	7694	5542	4755	8362	12472	7528	10614
Gglean014303	1326	7122	5677	4675	2264	2110	2007	2582	2556	2916	6076	3683	3720	2504	2343	2790	5010	3141	2377
Gglean027502	2205	7117	6976	6686	6416	5213	5093	7923	4348	3382	7437	7589	6748	6657	5391	8574	8083	5958	8221
Gglean014076	3474	7115	4055	3929	1655	1766	1960	2980	2725	1807	3185	3353	2843	1539	1654	2318	2496	1908	2169
Gglean015878	795	7103	7459	4327	196	111	150	88	42	74	8980	3630	2863	1243	334	2801	457	437	483
Gglean013485	1212	7101	6919	6322	5755	6143	5350	7849	7140	5111	6644	6335	6414	5716	5833	7466	7493	5904	5641
Gglean022333	1197	7097	7692	6994	5946	5004	4849	5582	5777	5210	7043	7446	6887	5297	6145	6524	7046	5315	5246
Gglean005745	1410	7096	7470	6474	1185	306	453	908	178	160	11667	9274	7577	4932	1663	7221	2345	2933	5748
Gglean003652	3069	7087	6634	8278	12496	8188	7693	6229	7281	4890	6635	6474	7612	8562	10677	6876	6088	4648	3748
Gglean027514	1638	7087	8108	6483	723	294	308	778	300	79	7321	7676	6376	3666	1477	4023	1160	1798	2643
Gglean019953	2160	7075	7813	6463	4432	5170	4532	4230	4215	3607	7112	7477	6613	4849	4540	7145	4841	4504	5246
Gglean019326	1461	7070	5143	3722	1456	345	869	196	69	40	10610	6962	3473	2789	978	2599	334	1503	2822
Gglean019715	2001	7056	8153	6805	8707	7074	6818	5836	6157	5310	6734	7273	6785	6602	7588	7192	6260	5284	4940
Gglean022139	1005	7043	5349	5268	2080	1712	1956	2267	1874	1852	5616	4444	4340	2514	1858	3169	2445	2290	3186
Gglean010243	435	7039	6892	6641	2012	2193	2464	4035	2734	2540	7594	7055	6868	4214	2325	6433	4411	3410	4929
Gglean029050	831	7037	7482	6264	4188	3587	4001	7893	5996	4148	6674	7217	7178	4946	5386	7357	8097	5660	6891
Gglean013863	1692	7033	7696	6266	6292	6593	6311	10341	8151	6584	6668	7129	7147	6674	8585	8366	12161	8381	8535
Gglean000968	2373	7025	6313	6086	16695	7560	7261	2590	5292	3422	7144	6733	5979	12599	20244	6864	2580	3614	3095
Gglean020190	2586	7012	3812	4289	11974	10179	8203	1895	6920	4468	3179	3416	3211	7535	15128	2225	1869	3490	954
Gglean025686	666	6998	4161	3250	311	391	500	650	549	424	3720	1391	1619	484	336	669	724	659	622
Gglean000333	1008	6991	7481	5815	3508	3512	3574	6040	4732	3707	7660	7467	6362	4904	4320	7054	7392	5318	6658
Gglean017980	420	6988	7461	4869	663	313	322	278	80	77	8335	7877	4782	2637	2190	3754	1263	1650	2271
Gglean004805	2796	6982	8056	6795	8599	7783	7071	4893	4998	6758	7830	7837	7185	7784	8317	9567	11304	7197	7828
Gglean017956	564	6976	6647	6598	2608	2734	3107	3824	2478	2063	7274	6698	6714	5165	3276	6405	3610	3211	4981
Gglean030903	1776	6971	1874	5393	52088	36598	39202	26879	60326	27133	4002	2968	3790	17829	23835	4020	12543	17633	2549
Gglean004875	1467	6970	8170	7952	8635	7113	7922	15824	11963	9045	7911	8618	8986	6939	8082	9693	19514	11044	11941
Gglean002699	2943	6968	3901	1783	1619	1651	1537	1306	1545	1142	2566	1860	1247	1394	1463	1637	1428	1217	884
Gglean029423	3810	6963	7693	7086	6844	6661	6299	6412	6616	6178	6992	7615	7796	5405	6738	7058	7549	6683	6585
Gglean021454	2868	6962	8540	6804	4844	4484	3990	7180	5170	4109	7696	8232	8022	6276	5157	9207	10315	6362	7303
Gglean000020	1983	6962	7402	6563	4630	4752	4038	5125	4074	2254	7531	7929	7665	5854	6814	7121	4479	4479	5874
Gglean024645	1194	6959	7012	6177	5053	6038	6056	5566	5915	6219	6833	6797	6587	5115	6546	6533	5498	5634	4819
Gglean019073	12768	6956	9043	7929	9223	9757	8024	7618	8291	6234	6959	8521	8051	7864	9730	10513	11431	8184	5974
Gglean014479	1692	6955	8172	7144	3163	3381	2983	4993	3257	2558	7359	7762	8284	5005	4015	6922	5008	4352	5773
Gglean007848	6699	6955	9571	8222	6716	7329	5106	6205	6383	4651	7317	8323	8719	5997	7288	8825	8269	6082	4577
Gglean024353	918	6955	7135	7657	4631	4192	4477	3754	3252	3371	6959	7084	7687	5148	5258	5837	4747	4223	5123
Gglean018652	3792	6955	7341	6754	9530	8861	7958	5542	6137	5340	5390	6379	6040	6439	9740	6422	7480	5101	4712
Gglean025786	414	6953	7059	5737	493	239	267	311	93	47	7321	7052	5619	2709	1504	3399	879	1355	2166
Gglean020485	1986	6941	7098	8005	8918	9958	8660	7977	11696	14805	6111	6339	7534	7021	7836	7478	9909	10340	6768
Gglean028450	1803	6940	7952	4463	2355	2736	2185	1734	2313	1829	4807	3054	2809	1890	2077	2300	1952	1921	1609
Gglean008070	3150	6939	8384	8606	11003	10661	9460	15095	12558	8370	8390	8603	10307	8989	11814	10736	15318	10845	10483
Gglean016087	981	6931	6497	7777	10849	13181	12940	11859	11198	10082	7037	6793	7502	9061	15013	8656	12098	10836	10501
Gglean002029	2865	6927	7373	10317	10664	26251	17125	88366	89953	70704	8237	7799	10378	7716	11432	12191	79280	57227	23946
Gglean002527	1815	6926	7587	7732	7656	6321	6182	7517	6940	5756	6741	7615	7536	6884	6823	7604	7793	6414	6567
Gglean002859	3477	6924	7946	6485	4838	6346	5057	7230	6475	4248	6709	7624	7088	5739	5784	8402	7172	5703	6005
Gglean023443	1251	6918	5912	5420	8031	6747	6902	5458	5398	4312	4570	4463	4414	6188	10190	4402	4247	3818	4126
Gglean004413	1362	6914	8073	8334	2726	2370	2860	8606	2771	959	10096	10240	10401	6400	3423	10067	3220	4055	7341
Gglean019170	2421	6913	7822	6662	6105	5841	4755	5357	5236	5555	6911	7502	6931	6180	5935	7322	8838	6031	5875
Gglean024181	4863	6912	7194	5225	1016	1259	1300	4433	2116	468	6893	7406	5569	2866	1493	4293	3570	2008	2560
Gglean029443	432	6902	6818	5824	3600	4040	4353	6879	6800	5332	7341	7286	6149	3990	4981	5541	7920	6033	6030
Gglean014620	786	6883	7024	6417	2128	2398	2405	3743	2685	1745	7035	6682	6681	4100	2787	5953	3603	2875	4344
Gglean014725	1956	6873	7838	7120	7014	4980	5428	2058	1666	1425	7304	7475	6838	6254	5691	6758	3184	3348	3879
Gglean026369	2790	6866	8062	7160	4411	3846	3250	5680	4020	3238	7773	7849	8193	5974	5317	9288	7793	5877	7361
Gglean005850	2538	6866	8664	6027	4436	6654	5307	8728	7198	4587	5718	6975	5587	4059	3198	6067	5076	4276	4361
Gglean011249	1665	6864	5937	5705	1878	1318	1567	1168	1230	907	6284	5381	5326	3391	2354	3185	1440	1388	1665
Gglean024213	1242	6859	6622	6541	10743	9138	9954	7816	9504	9366	7076	6984	7007	7692	10566	8269	9460	8423	7617
Gglean003433	1326	6853	7739	8624	3640	4886	5375	5648	4302	3987	7902	7831	9785	5461	5972	8796	5904	5500	7363
Gglean021545	1791	6851	6398	5759	7703	7344	7424	10407	11751	8503	6163	6171	5510	5734	7724	6182	10543	7897	5776
Gglean028759	585	6844	7105	6782	3100	3300	3261	4600	3239	2930	7307	7312	6779	5174	3096	6894	4119	3818	5938
Gglean030487	783	6844	6631	5375	2184	2170	2597	4080	2885	2597	8058	7894	6789	4237	3018	7345	4208	3555	5219
Gglean021181	2235	6842	3445	2463	1383	1212	1215	1486	1105	884	2294	2279	2017	1538	1511	1880	1661	1185	1316
Gglean027779	2190	6838	7592	4614	718	263	235	643	224	77	6923	7346	4875	3890	2317	4143	1278	1681	1946
Gglean002880	6390	6836	8411	7151	6328	7386	5599	5405	5977	4752	7119	7858	8018	5712	6858	8214	6564	5740	5620
Gglean012937	1398	6813	2793	3272	4926	4476	5040	11694	8101	3256	2512	2394	2629	2387	2405	2718	6079	4818	5058
Gglean019494	1143	6812	6807	5919	1861	1278	1485	1005	422	362	6103	6826	5585	4053	4634	6349	3571	3768	5768
Gglean009939	1215	6811	6364	6058	2641	1753	2362	794	651	545	10762	8740	8159	5336	3159	7271	1364	1339	2470
Gglean024565	1119	6804	6582	5943	9885	10274	10529	7159	8588	7017	5757	5424	4707	4068	6869	5551	5823	7058	5665
Gglean011308	2037	6801	7758	7373	5703	7099	6404	6037	4911	4120	6577	7494	7453	6863	6736	9191	6588	5566	6682
Gglean014548	828	6785	6958	8093	2121	2263	2713	4924	3143	2799	6490	6548	7671	4283	2976	6115	5399	4112	6343
Gglean014723	1302	6773	6598	4349	749	248	338	666	332	129	6788	6699	3922	3105	1691	3577	1168	1258	1843
Gglean011842	3462	6772	8417	7137	5025	5858	4923	5213	4995	3832	6691	7626	7167	5791	6491	7491	6155	5178	5002
Gglean001190	3435	6767	7817	6599	4566	5381	4312	4180	4558	3772	6387	7073	6607	4689	5427	5839	5309	4430	4093
Gglean028004	2385	6761	7470	6808	6504	6780	5767	5756	5777	4691	6655	6901	6836	5690	5884	7022	6682	5287	5173
Gglean020912	669	6757	6585	3243	31	89	88	80	517	330	6395	1701	1317	248	27	692	832	463	116
Gglean029125	1614	6757	6930	5751	3405	2925	2902	2814	1848	1709	6497	6386	5727	5110	5381	6285	4902	3602	4533
Gglean023008	861	6757	5193	3439	2174	2585	2551	4542	7764	13454	7566	6405	4627	3639	2606	5402	4510	6980	4690
Gglean010871	2763	6752	7706	7757	7484	6639	5787	7610	6634	5750	7047	7866	8085	6886	7020	8667	8749	6871	6777
Gglean002308	1158	6751	7448	5082	776	60	259	129	7	23	10703	8580	5580	5463	2231	5805	2200	3938	6281
Gglean022992	999	6734	6957	5038	1371	1002	1171	3992	2242	1385	6765	7251	5312	2917	1412	4302	1444	1977	2650
Gglean018029	1047	6728	6989	8044	2720	3316	3537	1317	1569	964	6740	6923	7402	4240	3189	5311	1151	1532	2322
Gglean027433	1473	6726	4267	4805	10013	14081	12358	20371	16526	21019	3468	4621	5572	7076	9123	8667	19661	14882	9654
Gglean001396	5622	6723	6606	7508	4393	5015	4630	4183	3840	3902	6133	6066	6827	5032	5320	6004	4135	4120	4927
Gglean026474	2112	6717	4569	2702	565	742	601	1016	757	639	3295	1818	1382	843	704	1110	1187	833	846
Gglean027714	1149	6714	4503	2074	393	156	192	310	205	121	2164	1454	534	388	47	538	615	190	227
Gglean001640	441	6711	6204	6301	2340	1538	2097	276	263	214	8738	6805	6309	4696	2931	4352	209	593	1162
Gglean010542	1620	6710	4484	3973	5240	4861	5485	6504	7486	6284	4403	4336	3665	3589	5308	3673	5967	5236	3794
Gglean006511	3333	6705	7860	5937	5658	5808	4410	3578	4278	3340	6417	6859	5923	5433	5345	6904	4729	3975	4106
Gglean013857	948	6703	6950	6519	6434	4918	5194	4747	4364	4564	7550	7416	6152	7567	8012	8118	7352	5669	6810
Gglean019164	2163	6701	6819	7343	15886	9237	9557	7568	9759	7626	7409	7088	7862	10321	14563	6654	7503	6542	4955
Gglean018615	2256	6696	8766	8919	10064	10859	9823	6708	6654	4782	6046	7772	9100	8737	9169	10666	7439	6855	7560
Gglean025306	2115	6684	7516	5277	2410	2105	1787	2719	1323	943	6843	7136	5707	4347	3048	5517	4209	2787	3899
Gglean019305	1827	6678	6755	6642	8191	8106	7568	8904	7305	4897	7422	7146	7758	7214	8104	9069	12236	7283	7805
Gglean019539	567	6675	6702	6361	2364	2590	2663	3480	2790	2576	7527	7140	6559	4416	3106	5935	3875	3301	4327
Gglean028366	4230	6674	6674	6388	9736	9516	10748	9927	14163	15920	5790	5768	5608	7088	11313	6310	9131	12525	5766
Gglean014892	1281	6667	7303	4925	4553	3662	3724	5154	4690	3905	6889	7151	5345	4684	4290	6374	5905	4242	4501
Gglean019734	1185	6657	7451	6062	3346	4229	3864	4960	3799	2667	6570	7201	6304	5201	3765	7052	4629	3898	4878
Gglean012773	1194	6649	7019	5501	4387	5258	5559	1998	1421	1595	10246	7923	7354	5282	5683	5092	1028	2439	2375
Gglean000667	1185	6633	5966	5512	10365	9763	9591	8405	11930	9359	7514	6359	4669	6649	7675	6985	6878	8560	6447
Gglean014615	483	6630	5280	3655	1211	1198	1460	830	768	906	6616	2184	2183	953	1379	1381	1356	989	766
Gglean014658	3612	6629	8013	6953	6803	7839	6101	4760	5707	4503	6048	7220	6995	6230	7656	6698	6373	4942	4237
Gglean005041	2634	6627	5122	3955	4374	3706	3618	2733	2719	2164	3827	3641	3275	2959	3815	3061	3281	2663	2547
Gglean007147	1899	6627	7293	5772	4601	4803	4087	4739	4671	3684	6710	6668	6049	4732	4185	6141	4916	4188	4330
Gglean006159	3981	6626	6542	6191	5411	4101	3968	3349	2900	2624	5854	5477	6184	5665	6070	6779	5995	3985	4088
Gglean012709	939	6618	6961	7165	2706	2531	2684	4133	2479	2164	7001	6731	7665	4860	2800	6883	4379	3544	5775
Gglean022156	1398	6604	6410	5088	3641	3136	3186	5266	2655	2411	6359	5973	5434	4762	4610	6632	8130	4580	6114
Gglean014356	6462	6599	8196	8395	5838	5467	4024	4112	4639	4720	6735	7325	8023	5628	6274	7964	7620	5840	4737
Gglean028948	1584	6597	7379	6985	8060	8390	7528	12561	11271	9798	7520	7395	7791	7156	7580	9805	14407	10170	10586
Gglean018249	1695	6595	7810	6883	2404	3077	2881	4459	2824	1601	6492	7112	7749	4786	2795	7827	3466	3277	5417
Gglean003675	4758	6594	8279	6621	6416	10170	8184	12192	15172	10681	6593	8206	7364	4934	6032	9602	16148	10323	4846
Gglean021200	1317	6588	7078	5633	2957	3563	3428	5242	3802	2572	6656	6624	6118	4797	3232	6965	4576	3718	4993
Gglean024764	1569	6584	7074	7996	1487	873	1051	474	129	123	7438	7012	8774	3678	4933	8219	3442	3534	6217
Gglean012483	2472	6576	7330	6310	6026	6326	5485	13810	10417	9425	7311	7476	7076	5648	4934	7805	8924	8639	8067
Gglean006291	1194	6541	6350	5516	7224	6380	6482	7621	6521	5463	6738	6917	5707	5250	5035	6918	7213	6024	6050
Gglean001550	1686	6535	6428	5545	3577	3198	2957	4440	2448	1626	6197	5889	6109	4614	4897	6197	6683	4345	5887
Gglean024495	339	6535	6422	6243	2560	3454	3394	4132	3021	2899	6803	6220	5818	4656	2897	5619	4076	3854	5153
Gglean025969	1764	6519	7155	6310	3849	4057	3802	4994	4291	3277	6819	6968	6487	4763	4516	6619	5624	4500	5180
Gglean024355	2358	6519	6494	6432	3901	2543	2347	1475	471	638	9858	8075	7994	8378	5824	9827	4478	2669	5200
Gglean011562	477	6518	6372	5457	964	1028	1218	1897	852	1110	6738	6045	4716	3028	1329	4899	3076	2993	5620
Gglean014952	1464	6503	6943	5105	4294	3547	3613	4331	3961	3561	7081	7263	5567	4807	3997	6856	5123	4084	4694
Gglean022952	2361	6497	7146	6355	1542	822	1053	385	91	34	7193	6765	5872	3339	1255	3718	1097	1055	1951
Gglean019241	378	6495	6435	6112	2254	2629	2905	4147	2994	2671	7473	6992	6619	4528	3031	6283	4033	3829	5234
Gglean017117	816	6494	7261	6362	1975	2276	2265	3967	3080	2188	7018	7166	6705	4005	2589	5938	3369	2967	4297
Gglean020847	765	6486	5092	4139	3429	4026	4013	6200	6150	3938	5286	4750	3809	4231	4030	4484	4380	3837	4160
Gglean001314	4083	6482	7602	6192	5622	5355	4696	4470	4466	3674	6107	7019	6675	5380	6257	6807	6077	4638	4408
Gglean010653	1512	6478	7374	6556	3666	4152	4103	5882	5485	4153	6570	6768	7160	4916	4261	6885	5883	5115	6187
Gglean022008	405	6472	3925	2945	1308	1144	1403	549	1166	758	2774	1062	1027	676	509	334	298	489	209
Gglean012460	1329	6470	7391	5837	5665	4652	4960	5650	6249	5008	6405	7341	5996	4889	5098	6075	6036	4760	4282
Gglean002847	2904	6468	7018	6308	6945	6148	5343	4610	4928	4123	6564	6648	6491	5717	6350	6502	5951	4980	4704
Gglean014118	1089	6467	6627	5426	2867	2975	3052	2370	1632	2101	6217	6557	5452	4098	4251	5829	4010	3692	4718
Gglean025605	3198	6467	6728	5486	5872	5243	4893	6372	5261	3535	5685	5895	5160	4708	4943	5708	6043	4911	4939
Gglean012120	1689	6462	6760	6908	8936	9125	8260	7848	6044	3444	5947	6250	7161	7456	8896	8378	7657	4949	6729
Gglean001106	2892	6440	7595	5460	5569	5390	5120	5970	5744	4190	7346	7660	6273	6118	5785	8291	7527	5274	5374
Gglean020205	1737	6435	2429	5757	3256	5063	3677	4593	8615	2724	2556	2099	3303	1784	3273	2601	2014	2788	3506
Gglean016152	933	6434	6392	5886	1517	1588	1717	5262	2777	2599	6554	6512	6027	3398	1892	4694	5526	4291	5172
Gglean019295	3060	6432	6555	6742	4337	4399	3948	4558	5001	3948	5841	6098	5907	4842	5069	4979	4438	3905	3882
Gglean025760	603	6416	7001	1313	700	1932	1795	938	549	804	7817	6649	1096	1468	710	1246	589	1062	1017
Gglean001203	534	6398	6505	4702	821	226	247	426	131	52	7557	6823	4397	3472	1629	4318	1318	1667	2872
Gglean016978	687	6393	5327	3081	67	68	95	338	476	241	4748	1680	1500	312	38	894	641	395	299
Gglean028021	750	6389	6689	5074	4242	3276	3400	4710	4984	4248	6686	6651	4913	4626	4061	6014	5528	4030	4391
Gglean010906	1506	6387	6723	11141	4934	6572	5507	3416	1711	2695	7971	7544	13309	8072	6778	9931	5828	6063	8982
Gglean031281	2223	6387	5326	4840	5121	5227	4292	13781	10961	6758	4962	4956	4488	3643	3584	4044	9083	7417	5687
Gglean000341	3300	6386	7189	7598	18538	15900	15051	13772	9188	8775	8746	9202	8634	10995	18094	13310	15357	10435	13171
Gglean031035	1443	6386	6620	4199	1336	1381	1143	4725	2338	2311	4756	3107	3394	1946	1464	3504	11047	4708	4365
Gglean022181	6645	6385	7652	8036	20584	16936	13601	10920	9748	4529	6672	6962	9454	10209	12960	11935	7690	6625	7217
Gglean016726	999	6383	4035	2690	605	528	657	558	654	643	2493	1956	1222	924	728	989	988	707	647
Gglean018400	2337	6372	6887	8661	5138	7498	7945	9846	4817	2235	12004	10079	12835	8947	6427	15336	6736	7865	16038
Gglean018031	2355	6364	7519	9455	9014	7326	6302	4246	4510	2527	7271	7410	10187	7792	12092	9227	4164	4945	7197
Gglean001711	2175	6363	6836	6957	3670	2323	2252	2004	556	332	6090	6634	7376	5069	3926	6244	2201	2953	5229
Gglean027482	1656	6353	5020	3860	4800	4873	4154	5709	7670	5332	5804	4835	3593	5652	6255	5381	8668	4899	3581
Gglean019317	1500	6352	6822	7604	5100	4417	5985	7568	4253	5646	6873	7053	7394	5743	6944	8225	11695	7164	9591
Gglean004464	1623	6351	4463	3371	1225	1642	1610	3041	2195	3357	3448	3014	3038	2386	1667	3667	4435	3193	3332
Gglean025623	3921	6346	7509	7598	8738	7443	6629	4931	5112	4553	7041	7538	8096	8133	9487	8665	6235	5664	6406
Gglean018672	1086	6342	5646	6280	3495	3359	3429	9290	3467	2599	6584	6040	6546	4503	5451	5874	12720	6132	8231
Gglean014225	1455	6334	6654	4826	3397	1934	3463	1654	1427	4856	9588	7152	5183	5762	3135	7051	5295	4544	5344
Gglean007185	1308	6334	5361	5111	5282	6398	6191	5139	6221	6659	4525	4709	4439	4649	5864	4756	5231	5755	4176
Gglean008052	609	6326	6731	6481	2297	2510	2424	4067	3045	2149	6855	6728	6456	4034	2577	6259	3388	3125	4482
Gglean014190	2436	6325	7761	7272	3229	3555	3242	4156	3045	2221	7243	7564	8653	4951	4523	7252	4145	4182	5561
Gglean028258	1605	6324	7036	5960	3275	3813	3506	4330	3404	3013	6498	6780	6304	4647	3571	6359	4673	4168	5351
Gglean000161	1779	6323	6333	6559	5261	5448	4510	7990	7344	5267	6889	6710	7024	6592	8753	7705	9906	7088	7835
Gglean019431	2241	6320	6699	3733	2339	1600	1461	1404	980	657	6984	6513	4297	3668	2294	4511	1710	1509	1997
Gglean014951	774	6316	6900	6621	3812	4295	4442	5354	4079	3628	6932	6802	6769	5291	3781	7244	4710	4317	5322
Gglean016576	753	6311	6535	6362	2962	3186	3267	4873	4294	5294	6791	6469	6338	5278	3435	7747	8725	5292	6045
Gglean014130	2400	6310	4549	3772	3587	2607	2523	1024	1730	1398	3320	2599	2329	2670	4521	1525	1100	1175	822
Gglean025163	1167	6306	7674	6699	743	255	726	2843	173	28	8449	8714	7690	4735	656	6771	1115	2369	5051
Gglean024452	855	6305	6587	4698	3674	3177	3756	3931	3479	3624	7207	7175	5246	4267	3762	6106	4448	3601	4582
Gglean001036	1419	6304	6091	7309	5752	5853	5610	4330	5245	4482	6956	6372	8011	5511	6166	5667	4249	4469	5009
Gglean016718	1569	6302	2821	2034	1356	1659	2286	2392	4992	3264	2543	914	561	599	1240	638	1374	2510	454
Gglean023220	450	6294	6204	6187	5598	5270	5222	5914	5338	5932	6790	6363	5723	6047	5917	6356	6451	5366	6866
Gglean028532	447	6291	6597	5669	2280	2671	2937	3429	2684	2584	7181	6818	5687	3884	2705	6271	3523	3217	4491
Gglean009419	795	6282	6779	6640	2157	2517	2361	3624	2724	2089	6196	6410	6539	4037	2919	5857	3386	2949	4251
Gglean013032	3456	6278	6896	6107	7523	8489	7224	5379	6847	5548	6279	6587	6376	5871	7265	7208	6141	5451	4164
Gglean026735	1224	6272	7311	7697	2222	1391	1491	710	464	830	8233	8047	8228	5298	3167	8457	1714	2701	3796
Gglean003933	3162	6272	7451	4545	2965	3272	2867	3281	3234	4911	6278	6685	4816	4605	4535	6461	7645	5457	4160
Gglean029398	2490	6266	6536	5693	4069	4810	4409	5526	4662	3864	5358	6226	5601	4511	3823	6026	5299	4436	4583
Gglean007300	612	6252	5447	4769	3405	2998	3436	3267	3045	3469	4902	3628	3745	3220	3261	3662	3131	3106	3473
Gglean006328	1575	6252	7145	5844	3790	3785	3600	3963	3694	3135	5778	6701	6281	4462	4257	5937	4089	3725	4096
Gglean006882	5331	6245	7436	7003	5697	5823	5268	5779	4872	4315	6627	7597	7902	5815	7195	7962	8345	5906	5973
Gglean021951	2523	6243	7350	5664	3083	2771	2575	4194	3114	2183	6682	6822	6481	4827	3675	6231	6152	3911	4444
Gglean027281	1158	6238	6969	5157	2943	3016	2564	3750	3266	2420	6376	6419	5026	4448	4042	5253	4241	3137	3574
Gglean017750	3324	6237	7631	6845	6666	6664	5747	8274	6924	5657	7018	7563	8130	5814	6287	7732	9494	7286	6607
Gglean022736	1524	6234	6578	6727	7274	7014	7733	7417	6797	5776	6479	6513	6954	5975	6104	6626	7116	6033	6898
Gglean004841	1233	6230	6901	5898	3329	3240	3405	4516	3453	2828	6436	6599	6172	4547	3692	6405	4299	3578	4569
Gglean026352	1602	6228	6553	4690	6138	5932	5885	5661	6254	5635	6291	6308	4978	5860	6536	6893	6879	5082	4909
Gglean020856	5358	6228	7111	5966	7392	6848	6123	5335	6361	5705	6633	7056	6524	6023	7137	7170	6638	5459	4006
Gglean003762	330	6226	3223	1482	325	541	405	445	661	519	4966	1238	584	327	331	381	449	442	294
Gglean014524	1302	6225	5511	4829	5100	5087	5194	5056	5047	4954	5050	5200	4782	4632	5314	5373	6251	4854	4840
Gglean019460	1758	6223	6809	5176	2497	2837	2312	3325	2953	2036	5212	5700	4906	3502	3897	4280	3697	3023	3604
Gglean012646	1212	6219	6088	5985	5585	5406	5726	5418	5304	9413	6422	6240	6342	5283	6346	6728	8379	7246	6208
Gglean030326	6378	6218	6344	5013	5032	4584	3620	3224	3945	3046	5022	5748	5249	4604	5051	5827	4466	3609	2939
Gglean005705	816	6214	5866	5713	2758	3106	2645	2518	2614	2747	6395	5882	5427	3176	2612	4208	2850	3181	3355
Gglean018594	465	6201	6660	5823	2166	2586	2628	4092	2891	2239	6569	6652	5915	4244	2724	5742	4105	3388	4395
Gglean015018	5667	6201	7415	6826	2316	2541	2295	3461	2523	1603	5992	6670	7502	4475	3894	6854	5024	3529	4231
Gglean004458	660	6192	3783	2593	13950	16916	16746	8212	20355	26691	3051	2402	1937	4250	8947	5166	6823	12558	5550
Gglean019124	1596	6190	6792	6701	6166	6170	5456	6345	5747	4908	6565	6691	7127	6047	6582	7189	6806	5651	6199
Gglean028577	879	6186	6321	7540	16321	13893	15776	10587	8959	5399	6349	6612	7467	10343	16521	7207	11894	7345	9225
Gglean010153	1845	6184	6868	4895	2273	2705	2177	2245	2430	1942	6534	6488	5156	3999	2644	4830	2578	2543	2549
Gglean004905	1341	6177	7184	7743	6806	7951	7574	9241	9574	8431	7569	7447	9450	6680	6441	8343	8603	7778	7883
Gglean018421	4227	6168	6997	6201	4790	4588	3788	3630	3040	2956	6002	6466	6376	5293	5710	6341	5805	4163	4217
Gglean019832	585	6164	7160	5926	4510	5442	4677	3193	4588	7490	7600	7541	6082	3660	3652	5489	2742	4689	3558
Gglean026579	711	6164	6596	4779	3638	3101	3229	5103	4804	3816	5854	6382	4860	4378	3521	5241	5406	4141	4307
Gglean021990	924	6153	6744	5909	1387	1732	1812	3267	1839	1192	6248	6568	6339	3819	1896	6359	2532	2513	4371
Gglean022937	1221	6153	6050	6044	3078	4924	4203	16770	16812	8397	5730	5928	5594	3246	3668	4430	10493	7489	6229
Gglean001058	2664	6151	7287	7262	8642	11486	10268	11815	11807	9122	6530	6716	7908	6948	8534	9405	11669	9802	8197
Gglean001519	2682	6148	6793	6062	3115	3021	2909	5136	3367	2181	6644	6688	6874	4487	3522	6439	6462	4057	6073
Gglean002342	1311	6148	6410	5517	3111	1512	2283	1055	899	941	7899	7546	6426	5833	2912	7215	1678	1747	2433
Gglean018501	1035	6142	6778	5437	3240	3863	3794	5973	4605	3671	5912	6158	5914	4532	4225	6007	4947	4604	4933
Gglean025890	1938	6137	5670	5421	3772	3291	3395	1749	2325	1636	5629	4527	4659	3610	4457	2907	2171	2032	1923
Gglean022755	1494	6135	6774	7461	2615	3294	3777	5314	3531	2470	6663	6789	8599	4980	4185	7085	5085	4588	6859
Gglean014008	1239	6131	6046	7510	5820	5130	5863	3706	3414	5448	9006	7684	9707	7435	7603	9658	8042	6587	8873
Gglean004019	2943	6129	6870	11704	14697	23044	16180	23402	21651	30026	11485	8790	15775	16852	15709	20800	22812	20833	15852
Gglean012417	822	6124	6133	5901	1958	2141	2375	3356	2444	2242	6939	6324	6008	4190	2383	5916	3698	3143	4344
Gglean005706	2304	6116	5526	4277	2561	1997	1546	1371	1116	984	4286	4632	4240	3067	3219	3795	4509	2237	2114
Gglean027685	2925	6111	7965	6391	4616	5410	4111	5031	5302	3463	5773	7051	7487	4999	4617	7323	5209	4450	4846
Gglean010550	1434	6111	6251	7069	5379	7806	5498	8306	12995	21186	5924	6260	6766	6080	7538	7349	15032	12433	6837
Gglean017222	930	6109	6244	5081	3843	2970	3439	4769	3743	3193	5969	6133	4874	4857	5026	5985	6671	4530	5488
Gglean015259	570	6109	5904	6008	7463	8246	7213	5447	5643	6531	5825	5837	5629	6928	7345	7167	7612	5361	6155
Gglean002667	6621	6101	7241	5599	5611	4772	3592	4403	3342	2579	6561	6882	6210	6083	5624	8349	7269	4191	4409
Gglean001250	534	6099	6176	3745	4137	3834	4213	2429	1912	2456	6782	6149	4108	5027	4700	5798	2874	2650	3456
Gglean027640	693	6097	7418	3768	48	20	48	8	111	112	6592	2040	1761	349	17	611	467	292	69
Gglean020285	1476	6094	6860	5092	4880	4933	4580	6955	6290	4935	6624	7097	5904	5247	6577	6430	8177	6291	6470
Gglean003327	441	6079	6160	5636	2374	2746	2910	3787	2623	2521	6819	6095	5285	4163	3261	5903	3748	3212	4564
Gglean012633	1419	6071	7129	6236	5276	4931	5725	4876	2792	3340	9425	8560	8143	7479	4856	12187	3862	5242	9219
Gglean026254	1038	6062	5502	4419	1543	1552	1875	1654	809	949	4071	2320	2481	1346	1076	2214	1684	1295	1677
Gglean001466	5346	6061	7577	6209	5186	5488	4087	3710	5075	3612	5385	6182	6213	4517	5784	5836	5213	3896	3072
Gglean013318	1176	6061	5508	4195	2121	1673	1915	2431	1766	1377	5070	5284	3934	3026	2629	2840	3206	1994	2361
Gglean022677	1623	6053	7352	5543	2433	2410	1983	2123	1795	1403	5746	6395	5931	3825	3177	4938	2841	2542	3602
Gglean004817	831	6050	6699	4925	3075	3126	3273	5133	3162	2398	6591	7154	5616	4842	3618	6600	6057	3947	5505
Gglean003807	2433	6047	7288	5703	4439	4676	4000	4334	4256	3232	6013	6697	5962	4885	4666	5968	5254	4085	4262
Gglean005678	1629	6042	6281	4873	1294	1598	1289	1900	487	785	6640	6899	6571	2950	1582	6482	3761	2919	4824
Gglean012786	1806	6040	5224	5163	4741	4523	4184	5880	5353	5047	4649	4258	4912	4537	6331	4739	5855	4691	4551
Gglean025220	1617	6027	5164	4051	2444	2318	2381	1161	1403	1498	4057	2825	2523	2281	3212	2159	1629	1720	1481
Gglean018898	1746	6024	4959	3374	998	926	1019	1909	1242	822	3649	2423	2184	1056	788	1587	1269	1449	1587
Gglean003115	468	6023	4193	2794	436	302	630	616	1217	426	3836	1416	1601	598	239	557	355	265	79
Gglean005768	5037	6018	6868	6074	5853	5702	5081	6618	5637	4921	6694	7271	6865	5310	5131	7344	7147	5629	5150
Gglean013003	1593	6011	6674	6008	5074	4962	4380	6706	5274	3992	6189	6189	6589	5589	5222	6314	7763	5437	6193
Gglean029221	2340	6002	6187	5010	950	1472	1264	5130	3227	1630	4599	5155	4759	2536	1659	4493	3639	2966	4216
Gglean010257	1263	6002	5626	5063	6574	7082	6919	6704	6899	5176	5026	5185	4820	5508	8114	5426	6137	5701	5135
Gglean003451	1587	5996	6015	6380	11084	10186	10678	7936	8897	8338	6115	6453	6581	7691	11162	6952	9177	7725	7269
Gglean022007	2118	5993	1709	2823	338	697	410	3536	1970	769	3675	1523	1607	804	618	1157	2438	1932	2493
Gglean020334	2475	5990	6669	5680	2924	2995	2650	2777	2082	1556	5561	6307	5569	3379	3014	5294	3830	2861	3708
Gglean017464	6060	5988	7676	7189	3584	4080	3153	5194	3834	3300	6265	6990	7763	5060	4841	8090	7460	5227	5198
Gglean030144	3654	5987	7619	6076	3242	3285	2613	3313	3489	2364	5881	7113	6727	4314	4519	6350	4552	3369	3388
Gglean014168	1485	5986	5707	7912	12065	12543	14359	31625	37771	43663	10213	7688	10260	12414	11958	14447	29197	29179	15847
Gglean023101	4662	5984	7256	6042	5296	4705	3742	3050	2867	2121	6295	6926	7096	5411	5946	6911	5830	3953	4414
Gglean010335	987	5978	3372	3331	952	1064	1201	613	736	857	3406	1451	1303	996	1440	775	613	816	620
Gglean003098	672	5976	6657	14080	12726	10551	12179	10645	4992	3776	7090	7920	14262	11324	11972	12389	12096	7974	16038
Gglean021221	2280	5975	6080	5654	4885	5174	4673	4447	4673	4092	5619	5696	5432	4654	5375	5246	5605	4459	4346
Gglean019844	1275	5969	5853	5863	4678	5044	4393	6387	4707	3971	6070	5735	6000	5169	5574	5853	9240	5447	5504
Gglean030983	6162	5963	7738	6459	3872	4288	3558	2851	2526	2023	5915	6939	6637	5096	6151	7402	4467	3737	3883
Gglean004383	1719	5961	6439	6553	2633	2347	2216	4270	2580	2051	6613	6938	6983	4793	2948	6514	5339	3880	5480
Gglean004424	2475	5958	7043	5596	6287	10409	10673	8529	7530	4674	7309	7274	5788	7297	10821	11602	7710	7253	9418
Gglean023180	4158	5954	7150	5978	5612	6156	5143	4296	4773	3677	6018	6563	6365	5030	5880	6472	5617	4546	3919
Gglean013036	3999	5950	4683	3272	1608	1802	1493	930	748	629	2694	2860	2315	1946	1793	2665	1498	1221	1550
Gglean021762	1692	5949	6629	5082	1824	1222	1035	969	692	305	6361	6646	4908	3696	2687	4223	2054	1869	2567
Gglean014663	1209	5942	4596	3746	3287	2880	2760	2870	2700	2653	4502	3967	3108	3119	3087	3540	3237	2572	2693
Gglean023076	1350	5942	6953	6514	1904	1878	1881	4460	2404	1707	7307	6972	8642	4737	2449	7468	4575	3854	5831
Gglean016862	1701	5939	7079	6236	3579	4125	3947	4929	3780	3060	6571	6602	6710	4878	4255	6557	4381	3749	4856
Gglean028637	1491	5935	5734	4391	2237	1703	1594	3866	1707	1266	5064	4716	4258	3248	2720	3902	8208	3745	5450
Gglean014099	2619	5930	6740	5925	5672	5064	4373	5944	4919	3866	6778	6731	7148	5764	5612	7042	7155	5032	5623
Gglean003421	2286	5926	7135	7098	24671	23433	23790	16139	13136	17123	10233	8126	8957	17419	25127	15963	16657	15204	16546
Gglean014810	4887	5923	7385	6644	6665	7096	6087	5996	5900	4556	6186	7385	7296	5561	7278	7912	7921	5969	4957
Gglean010966	612	5921	5647	5948	1434	1554	1617	2907	1632	1273	6027	5512	5743	3623	1451	4726	2957	2500	4011
Gglean014405	2919	5921	5982	5426	3277	2250	2344	1828	1106	690	4725	4790	4745	3669	4428	6332	3402	3527	4690
Gglean020279	1158	5920	6598	6087	579	1031	1045	7188	1633	884	7117	7452	7328	3547	1142	7771	3161	5727	10826
Gglean002560	3819	5912	7195	6766	6032	6222	5036	5620	5895	4719	5551	6383	6793	5338	5870	6876	6424	5460	4366
Gglean012319	2436	5910	7019	5945	4492	5412	4659	6309	5371	3764	5637	6513	6673	4761	4382	7090	5879	5149	5161
Gglean030669	1959	5909	6697	5673	3339	2551	2975	3302	1452	1325	7153	7764	5946	4507	2170	6513	2580	2971	4908
Gglean000420	2121	5908	7814	8866	1452	722	1485	6817	1098	157	7186	8420	9283	6147	2117	9803	2786	3359	6547
Gglean014414	2160	5904	7689	6755	4105	3572	4107	9001	3163	2409	7704	8806	7256	4614	2261	7546	4068	5158	8643
Gglean023426	888	5896	6399	5805	4484	3827	3957	5586	4235	3955	6336	6192	5796	5387	4879	6645	7490	5174	5769
Gglean015654	1272	5892	6416	4878	5344	4097	4042	4801	3529	3050	6951	6424	5499	5369	5070	6130	9967	4509	4950
Gglean003248	2358	5892	7653	8292	9602	10066	9479	6900	8349	7537	6024	6844	8485	7177	7966	9313	8004	8261	7187
Gglean005142	1584	5885	5164	3505	1498	1360	1399	1700	979	2729	4152	3542	2651	1909	2254	3188	6575	3552	2819
Gglean018593	1662	5884	5964	5960	3498	3327	3566	3118	2719	3122	6315	6264	5639	4624	3879	6055	4072	3691	3687
Gglean020289	963	5882	5773	4488	4221	3766	4424	4095	4198	3979	6408	6284	4785	4442	4310	5300	5062	3819	4217
Gglean011025	387	5848	5905	6080	2548	2666	3006	3847	2889	2736	6775	6165	5987	4501	2574	5769	3895	3697	5057
Gglean026231	1554	5845	6632	4985	1231	1147	1402	444	175	92	6490	6453	5658	3843	2035	7050	2095	2389	4586
Gglean003729	1293	5835	5651	5912	7160	8014	7162	4436	3957	3007	6051	6140	6329	5756	7241	6775	5671	4419	5871
Gglean016385	327	5833	5446	5105	6290	6152	6008	4461	5375	4184	5803	5527	4586	5271	5517	5038	5442	4714	4953
Gglean015489	1944	5827	5943	5285	1234	1660	1382	2113	2266	1832	3510	3776	3206	1895	1228	1975	2027	1815	1612
Gglean007256	879	5826	3901	2742	98	31	54	64	81	233	2209	1171	875	275	20	437	416	230	51
Gglean009007	2736	5819	5765	5274	4507	3739	3250	3363	2563	1821	5086	5447	5578	5479	5294	5735	4840	3566	3906
Gglean026760	1845	5816	4357	6221	4496	4876	4085	3732	5913	5035	5023	3527	4710	2977	2900	3430	4306	4517	2384
Gglean003623	1077	5805	4727	3931	2287	2592	2690	3113	2227	2242	4690	4267	3227	3180	2980	3479	3043	2624	2826
Gglean012883	2775	5792	6485	7048	4900	5301	4893	6365	4950	3120	6093	6697	7435	5192	5411	6275	5622	4952	5895
Gglean007631	513	5792	3727	2941	378	327	398	574	785	738	4954	1614	1570	578	311	735	551	514	281
Gglean008175	909	5790	6086	7986	6278	4318	4453	2455	685	1944	10819	8889	8843	8630	3717	8756	2974	4184	11694
Gglean007718	4146	5789	6690	6339	4105	4230	4058	3172	2889	3039	5863	6277	6440	4583	4115	6410	5479	4487	4198
Gglean011875	1989	5787	6710	6244	4173	2839	2952	1704	1199	1167	5851	6724	5523	4911	4595	5969	2220	2075	2748
Gglean018006	420	5787	6334	5141	1203	869	986	829	666	570	6674	6298	4862	2626	1628	4223	1482	2002	2985
Gglean027903	2904	5780	5746	5532	4728	6311	4112	8694	10100	6615	4460	5148	5630	3869	5010	6604	8853	6588	4788
Gglean015733	2934	5778	6429	6179	4204	5175	4668	6376	6651	8765	6222	6437	6240	4721	3802	6384	9714	7122	5411
Gglean021923	1521	5774	6307	6557	4368	4463	4793	8791	6735	5952	5987	6582	7398	4872	5352	6830	10108	7366	8243
Gglean024338	870	5772	6250	6737	3946	4795	5419	6245	5965	4373	6186	6384	7176	5005	5150	6260	5202	4998	5577
Gglean002477	2583	5764	5285	4455	3474	3490	3128	4435	3976	2987	4715	4732	4307	3868	4366	4946	5368	4002	4200
Gglean024696	3669	5759	6930	6428	9184	10211	9094	8105	10000	7336	6085	6515	6938	6583	9354	8138	8999	7210	6195
Gglean002688	2100	5757	5737	3719	5875	6325	5600	5645	7645	4729	5585	6003	3485	3594	5271	3094	4116	4392	2242
Gglean022702	711	5750	5989	6645	20011	21240	23498	12916	15630	19731	8235	7370	6766	8351	12537	9737	13040	13041	11494
Gglean025455	435	5749	5339	5528	2766	979	1408	235	322	195	7370	5928	5424	5530	2752	3607	173	555	756
Gglean015868	750	5744	6183	4948	4510	4155	4302	5199	5081	4727	6094	6034	5254	4758	4585	5924	6257	4599	5258
Gglean009324	1590	5741	6872	5431	4790	4915	4627	7745	6471	4446	6424	6846	6329	4953	5047	7200	8173	6339	6640
Gglean028833	2082	5739	6452	6154	5155	4916	4416	4246	4442	3693	5257	6191	5965	5054	5781	5763	5309	4548	4798
Gglean005980	1386	5737	6220	4771	1089	484	596	606	215	205	4989	5189	3930	2471	1806	3316	1509	1287	1956
Gglean015024	1065	5730	5942	5160	4633	4813	5000	6683	6064	5078	5622	5696	5090	4897	5177	5783	6163	5179	6009
Gglean008097	2082	5727	6005	4985	5055	5545	5866	6282	7603	7081	6386	6060	5733	5382	4841	6048	5927	5542	4935
Gglean003632	6588	5712	7271	6396	4953	5751	4706	4647	4383	4106	6406	7317	8003	5056	6185	7982	5905	5346	5220
Gglean009409	1671	5712	6449	4777	3543	4068	3715	4270	3653	2509	5782	6147	5286	4410	4636	5788	4532	3787	4605
Gglean000091	1512	5709	6388	6189	11123	9500	9149	5543	6040	6861	6480	6378	6639	8941	17259	6301	9879	8144	7704
Gglean028472	1470	5708	6210	6383	8678	8947	8734	8757	8398	6758	6138	6113	6439	7004	9104	7183	9204	7320	7197
Gglean013185	1596	5704	7937	7095	457	263	627	8665	996	313	7727	8742	8591	4504	400	8683	1580	3768	8831
Gglean010237	753	5704	3731	1944	10	6	10	1	7	3	2465	732	387	73	5	84	6	8	-
Gglean022202	1815	5701	6425	5259	4248	1430	2968	314	92	23	8052	8044	5566	7358	3879	7555	1193	1901	4076
Gglean021258	561	5696	3030	2017	2008	2272	2355	3616	4326	4305	2745	2340	1619	1586	1766	1335	3711	3024	1465
Gglean014792	3351	5696	6967	6173	4642	5803	5019	6555	5816	4230	6110	6528	7232	5403	4913	7444	6353	5485	5777
Gglean015313	1266	5693	4497	5079	13535	10509	11231	8685	13707	10676	4857	3966	4482	8121	14264	5404	10252	8489	5404
Gglean030384	1566	5689	7351	4478	785	685	678	655	728	592	5316	2382	2252	1046	714	1388	743	796	595
Gglean019418	3600	5687	6022	5157	4669	4703	4607	3273	5185	4829	6034	5825	5228	3854	4915	4873	3856	3926	3372
Gglean026508	2922	5687	6279	4970	3901	3979	3482	4186	3273	2685	5896	6173	5762	5095	4969	6379	5954	4017	4865
Gglean026086	1269	5684	6179	4746	2628	2711	2429	6130	4774	3186	5674	5975	5456	3877	3529	5178	6823	4462	5105
Gglean026088	405	5677	6202	5748	1696	2223	2084	3115	1984	1475	6051	5915	5511	3868	2114	5307	2971	2463	4135
Gglean012007	765	5672	5438	6354	1494	1439	1501	3609	2252	1588	5989	5239	5503	3461	1761	4177	2643	2213	3265
Gglean014129	2241	5666	4746	4154	5763	4764	5215	3313	4187	3933	4033	3858	3210	3768	5712	3412	3790	3226	2571
Gglean025568	753	5661	5516	5751	4773	3954	4991	5320	3586	3171	6203	6522	6057	5050	5785	6576	5931	4426	6772
Gglean005051	3090	5658	6612	5581	6565	6680	6230	5791	6308	5217	5552	5950	5594	5056	6328	6140	6520	5253	4630
Gglean029884	723	5652	3492	3072	92	75	111	278	180	69	2784	1287	1245	300	208	498	291	325	324
Gglean016893	3969	5643	5991	4133	1510	1481	1316	1264	1089	951	3468	4854	3342	1788	1415	2259	1469	1145	1161
Gglean010615	1308	5641	6020	6559	3500	2779	2742	6127	4235	3130	5476	5618	6499	3878	3758	4778	6588	4707	4948
Gglean004612	3144	5636	6508	6730	6830	4855	5033	4643	3056	2952	6107	5783	6682	5817	5716	7088	7414	5117	6920
Gglean009528	2955	5635	6087	4972	8813	8234	7888	5344	6218	5428	5756	6158	5011	6095	6621	6883	6465	5401	4757
Gglean023074	3375	5635	6890	6726	4506	4334	3565	4198	4296	3729	6093	6796	7332	4686	5292	6021	5449	4816	5086
Gglean018447	741	5629	5843	5203	4355	3510	3948	5207	4916	4518	6028	6161	5156	4499	4056	5504	5709	4305	4464
Gglean017736	3552	5619	5839	5941	8994	8472	7377	5440	7754	6707	5243	5560	5859	5481	7878	5533	7124	5952	3896
Gglean029067	1149	5618	6162	3940	966	969	1227	1010	727	1435	6960	3403	3164	1712	1117	3310	2461	1992	2533
Gglean027838	2523	5618	6632	5970	4442	4307	3501	3767	4053	3568	5840	6574	6234	5147	5665	5924	6094	3998	3731
Gglean023069	1143	5618	5941	4180	3974	4391	4269	3310	3453	3149	5805	5853	4693	4242	3931	4933	3676	3204	3331
Gglean006950	1929	5609	5474	5745	5054	5081	5036	4817	5054	4651	4912	5370	5935	4300	5445	5178	5211	4330	3927
Gglean024424	411	5607	6648	6803	12657	12161	12239	8030	8857	10490	7230	6636	5794	5468	7272	6386	7350	8752	6292
Gglean009112	621	5602	5389	4538	4793	5687	5961	8404	6155	5883	6133	5928	4829	4817	6526	7393	9296	6604	9689
Gglean019705	945	5601	4359	3544	1343	1530	1490	1598	2647	2041	4940	4106	3473	2173	1296	2175	1154	1656	968
Gglean021267	3711	5599	6774	4228	4300	4456	4109	1663	2065	911	4491	5817	4259	3133	2500	4501	1631	1574	1661
Gglean017185	2286	5598	5079	5794	2548	1541	2153	7101	4487	4808	7004	5410	6244	4650	3153	6587	6946	4259	4982
Gglean000118	1770	5598	6073	6606	2784	2640	2507	2010	1431	1213	5361	6081	6427	3733	3852	4570	3862	2733	3503
Gglean018297	3780	5593	6573	5370	3166	4058	3301	3722	3365	2350	5496	5927	5245	4200	4018	6017	4649	3454	3016
Gglean028438	2127	5588	5814	6407	9864	10399	10046	7015	9400	8337	6051	6211	6791	7057	10916	6999	6821	7384	5983
Gglean016448	672	5581	5813	4833	4148	3060	3928	4024	3734	3563	5521	5774	4818	4206	3824	5179	4786	3746	4211
Gglean010070	363	5581	5632	5926	2857	3164	3484	3507	2741	2835	5826	5399	5515	4363	3323	5280	3628	3487	4501
Gglean010161	576	5580	5934	5575	1622	1792	1864	2880	1714	1203	6075	5990	5977	3776	1741	5982	2603	2309	3772
Gglean030873	2340	5574	5528	4944	6485	5657	5680	4622	5309	4793	5437	5557	4705	4941	5715	4700	5251	4424	3763
Gglean012342	3210	5572	7206	5550	1915	1630	1694	1220	555	462	6732	7455	6239	3463	2433	5292	3071	2767	4695
Gglean013552	2304	5572	4332	3945	3268	3292	3517	2214	2767	2864	3514	2879	3374	2563	3461	2829	2918	2631	2527
Gglean028661	1506	5567	5400	5184	5835	6095	6665	9142	7878	10053	7818	6539	6556	5097	5035	8273	8757	7739	7445
Gglean029877	1755	5563	6576	6985	4897	4713	4805	5738	4570	3762	6177	6318	7344	5799	5505	6190	8025	5273	6581
Gglean026417	411	5563	5904	4656	243	128	184	224	36	44	7072	6465	4334	2431	863	3872	707	1347	2302
Gglean016925	831	5549	6186	2832	97	99	211	329	638	614	5115	1429	1308	235	30	443	653	465	233
Gglean016036	3366	5545	6497	5874	5192	5444	4443	4790	4867	3340	5124	6110	5765	4803	5494	6390	5796	4313	4208
Gglean012142	1392	5539	5996	5067	9565	7850	6063	5836	6184	4951	5837	5580	5181	7791	10567	5634	6960	5745	5535
Gglean022324	804	5538	5319	5213	3188	2832	3140	5853	4542	3827	5770	5747	5566	4352	4115	5280	7052	4872	5761
Gglean027391	1854	5526	3997	4037	4486	4694	4326	5983	5406	4245	3279	3904	3789	3376	4340	4456	6228	4218	3928
Gglean004421	1491	5524	6165	3421	797	177	205	507	234	82	5259	5798	3277	3184	2271	3478	1146	1203	1412
Gglean001125	2223	5519	6797	6007	1990	1456	1492	1303	790	667	6771	7293	5785	3827	3350	5931	3321	2699	4279
Gglean026461	2580	5514	6013	5364	3276	3235	2508	5950	3433	2478	5607	5370	5670	5012	3712	7798	8613	4986	6072
Gglean000898	813	5510	5956	5465	2352	3423	3481	4435	3514	2515	4972	5132	5489	3797	3541	4990	3881	3236	4024
Gglean012856	1677	5509	5749	5461	4044	4194	3663	2929	2890	2771	4418	4683	4811	4114	4020	5166	3707	3201	3382
Gglean012503	2373	5508	6080	5579	11435	10563	8833	8646	9940	7090	5201	5750	5363	5841	6941	6245	8450	7020	5021
Gglean006645	1632	5504	3474	3007	942	1062	1022	957	307	244	3217	2269	2322	1733	1863	2464	1921	1479	2706
Gglean004081	333	5501	5714	4872	2267	2940	3237	4153	3479	3006	6412	5794	5007	3765	2935	5179	4163	3371	4441
Gglean020230	1446	5501	5897	4731	6768	6883	6911	6559	6700	5815	6547	6154	5164	5667	7198	5899	6282	5861	5245
Gglean009761	363	5499	5594	5928	1757	2035	2127	3506	2215	1914	6296	5640	5965	3796	1906	5468	3343	2828	4562
Gglean003861	4536	5494	6371	5301	3545	3305	2835	3469	2728	1904	5308	5831	5315	4057	3897	5326	4413	3072	3259
Gglean024687	645	5494	4022	3581	3423	3589	4530	15437	13881	3901	5978	4469	3636	3614	2987	3746	7844	5821	3627
Gglean004410	2223	5493	6566	7147	7578	8660	8423	13497	14130	9557	7226	7005	7949	6573	5186	8002	7498	7783	8740
Gglean001111	1575	5477	6079	5429	2540	2633	2336	3696	2832	1940	5378	5471	5926	3881	3147	4965	3980	2936	3745
Gglean013956	2409	5476	6140	5437	7986	6774	5874	7800	7436	5451	5812	5957	5728	5772	6175	7175	9390	6934	6577
Gglean019675	1527	5464	5520	5503	4447	3791	3760	4817	4466	3755	5478	5086	5672	4544	4284	5805	5839	4329	5021
Gglean029794	1299	5464	5369	5674	5107	4307	4571	3491	3754	4812	5223	5634	5394	4512	4647	5431	6325	4531	4429
Gglean020543	609	5463	5567	5011	5234	5023	4680	4715	5007	4380	5651	5717	4777	4584	4931	4822	5320	4189	3979
Gglean025655	621	5456	5710	5210	1579	1905	1970	3097	2389	1944	6282	5863	5383	3282	1960	5155	2813	2550	3689
Gglean015935	1287	5442	4406	3828	269	267	456	461	143	167	6079	2317	2002	624	252	1084	1734	904	776
Gglean029157	7086	5438	6476	5863	5082	5449	3839	4065	4993	3977	5235	5691	6074	4632	5006	6021	5431	4401	3245
Gglean015730	537	5438	1229	815	145	42	52	3096	1837	633	686	590	274	320	119	291	3519	1236	499
Gglean005336	321	5438	5712	5776	1399	1809	1835	2913	2044	1690	5799	5689	5204	3206	1651	4650	2691	2339	3307
Gglean019704	2712	5437	5568	4685	1920	1288	1302	566	281	174	5327	5077	4524	2878	2013	3658	1998	1556	2315
Gglean021189	5670	5436	6483	6449	8768	7269	7097	5200	5203	3804	5917	6151	6681	5579	5371	6061	6261	5236	5244
Gglean014999	480	5430	5024	5385	5908	5441	6128	4316	4361	4725	5474	5186	4962	5469	6390	5804	5542	5154	5177
Gglean001337	378	5429	5631	5362	2508	3999	3663	12004	4282	1831	7609	6583	5585	5706	3580	7232	10164	5573	10626
Gglean012087	1140	5427	5433	7024	6783	7341	7585	8133	7322	5984	5353	5518	7440	6675	8086	7699	10078	7840	8881
Gglean001342	1995	5422	5919	5156	6035	6881	6347	5865	4404	4434	6121	6336	5929	5428	6583	7077	7333	5828	6725
Gglean012058	1332	5410	5538	5403	3993	4521	4516	6346	4788	4033	5857	5552	5557	4331	4453	5636	4847	4505	4957
Gglean028109	417	5409	5688	3992	1910	2134	2276	2599	2012	1597	6048	5835	4179	3360	3026	4718	2862	2338	2886
Gglean008995	810	5406	5618	5281	6814	7782	6816	3598	5529	5455	4637	5173	4552	4871	5387	4188	3974	4206	3340
Gglean029621	624	5406	5425	5200	1724	1948	1849	2836	2045	1760	5677	5762	5802	3191	2126	4823	2669	2469	3627
Gglean021913	366	5402	5725	5088	1390	1689	1714	3192	2032	1631	6042	5812	5352	3242	1632	5014	2624	2262	3415
Gglean009427	1386	5402	6269	5652	351	241	307	390	191	96	4768	5672	4279	1187	305	1177	308	431	829
Gglean024946	1185	5386	5994	4363	4207	3626	3364	4467	4402	3452	5719	5975	4572	4200	3924	5276	5280	3758	4145
Gglean023233	1032	5381	4731	6014	9660	11713	12444	5798	8911	10592	4499	4688	4948	5821	10888	4248	6929	7652	4128
Gglean007981	2499	5380	3990	3958	9260	7269	9467	1854	2329	1146	2890	2780	2545	4931	9100	2190	2067	1599	1676
Gglean006413	1608	5376	5289	5162	3441	2935	2991	3111	3666	3396	5343	5308	5240	4246	3892	4901	3992	3294	3391
Gglean027824	2115	5374	6980	3490	758	426	298	1046	382	149	6239	6430	3951	3433	1893	3932	1253	1409	1742
Gglean009784	2562	5374	7299	6631	5136	8223	8433	15956	8389	5288	6297	6838	7449	6574	7502	11639	13213	11265	19527
Gglean020845	1236	5372	5337	5269	4355	4515	4599	5075	5157	4858	5061	5685	5279	3966	4281	4619	5555	4694	4553
Gglean008599	2712	5362	4595	4048	797	633	733	1109	754	743	4206	3869	3731	1903	1100	2298	1715	1583	2141
Gglean005465	1842	5358	6579	5563	3570	3539	2857	3309	2462	2184	5019	5755	5462	4337	4508	5589	4696	3310	3867
Gglean010313	2706	5358	6581	4628	445	112	150	470	133	16	5504	6247	4876	2873	1432	3458	815	1186	1402
Gglean024574	2514	5356	5743	5725	8252	8000	9004	6487	6103	5609	5571	5861	5558	5602	7378	6328	6611	5343	4784
Gglean026472	879	5351	1478	1864	271	126	263	868	1020	210	1854	544	946	306	528	174	257	168	80
Gglean013464	2322	5344	6270	5363	3079	3299	3321	2676	2524	2031	6278	6330	6392	4248	3590	5853	2653	2661	3287
Gglean003297	2220	5339	5411	6041	8353	8296	8255	5834	4811	4875	4884	5191	5345	7401	9964	6439	7701	5767	6347
Gglean020430	1839	5338	5684	5678	9119	8146	6763	7681	6080	6046	5402	5507	6201	6604	8680	8730	12961	8004	7888
Gglean028219	1152	5338	5940	5188	973	1454	1156	2030	856	353	5960	5803	4795	2656	1304	3107	1847	1443	2265
Gglean028015	2754	5329	6775	6089	5192	5931	5055	5188	4969	4141	6358	6849	6899	5261	5592	7150	5826	4992	5021
Gglean018397	1620	5328	5088	4337	11185	8648	9223	7963	9006	10694	5386	5244	4944	5244	6575	5472	9137	7467	5494
Gglean023176	2421	5322	6037	4822	3814	3956	3934	3981	3392	3148	5340	6177	5498	4154	4000	6144	4566	3650	4036
Gglean029222	1734	5317	5405	4745	6642	6721	6313	4409	4626	5280	4706	4397	4375	4785	6838	5021	5428	5172	4533
Gglean000619	2823	5316	5824	6403	4640	5097	4619	2377	2583	1888	5410	5795	6361	5495	6810	4902	3320	2748	3144
Gglean011068	6915	5313	6188	6963	7459	8770	7043	5848	7696	5640	4934	5579	7519	5611	9399	7738	8014	6648	4612
Gglean011448	2979	5312	2695	2276	918	857	860	1838	2923	1677	1646	1220	973	602	719	503	1011	1146	346
Gglean022573	1317	5310	5313	4428	4969	4857	4609	5080	4037	4399	4850	4992	4296	5091	6946	5394	5414	4608	4857
Gglean010375	2922	5309	6193	5893	3469	3176	2716	2744	1879	1656	5364	5966	5702	4591	4429	6224	6373	3637	4430
Gglean020771	4326	5308	6695	6537	3949	4525	3622	6004	4909	3381	5565	6072	7665	4357	4720	7117	6134	5112	5028
Gglean003635	1764	5307	4621	3844	4183	3682	3894	5511	4315	2871	4726	3982	3843	3420	4316	4627	6018	3997	5935
Gglean018476	2379	5305	5986	5370	7849	8140	7460	6483	8574	5881	5447	6195	5202	6056	8688	5602	6198	6059	4912
Gglean007838	1929	5305	6457	4630	767	253	330	83	47	70	3985	5061	3617	1409	630	1751	240	397	445
Gglean021700	1584	5302	5344	5048	4213	3492	3021	3018	2782	2355	4817	4758	4767	4264	4566	4578	3996	3292	3396
Gglean026367	2571	5301	5709	4882	2929	3352	2653	2807	1659	1648	5508	5606	5309	4748	4518	6946	6063	3860	5821
Gglean004264	783	5287	5303	4739	1807	1936	2176	3193	2103	1864	6121	5796	5291	3337	1918	5467	2833	2799	4230
Gglean030244	1419	5284	6590	6604	2529	2060	2891	8879	2085	11749	8570	8244	7417	5781	1898	11326	5327	8855	11466
Gglean009966	1323	5283	5566	4943	2741	2620	2566	4543	3560	2605	5543	5569	5395	3482	3992	4763	3825	3284	4219
Gglean028043	2733	5280	6225	5143	6442	6764	5784	7374	7179	6332	5689	6022	5864	4708	7197	7118	11893	7195	7201
Gglean002373	1584	5275	5625	4839	5629	5186	4782	4607	5469	4325	5370	5582	4593	5065	5533	5330	5090	4406	4243
Gglean013323	864	5274	4782	3682	1675	1429	1514	1939	1482	1079	4147	4617	3257	2577	2129	2298	2512	1518	1889
Gglean028279	1761	5273	6036	5665	5247	5408	5100	5427	4933	3933	5650	5766	6156	5055	5502	6620	6598	4979	5237
Gglean007293	2016	5273	5721	5621	5981	5671	6031	6309	6149	5356	5541	5677	5994	5213	7191	6147	7961	6048	6082
Gglean029143	3702	5273	6245	4877	5101	5218	3813	3800	4204	3267	4976	5751	4829	4206	4703	5465	4786	3623	3239
Gglean012795	1698	5269	6110	6129	4774	3661	5328	2352	1971	1867	6670	7289	6250	5143	4794	4996	2667	2497	3207
Gglean021973	3894	5266	5748	6090	3766	1856	1493	706	1358	1744	4352	5116	5881	3828	7285	3564	7179	4053	3519
Gglean016039	3954	5266	6213	3582	532	162	181	302	94	21	4905	5493	3967	2615	1956	2962	1158	1239	1315
Gglean015412	1149	5261	5365	6465	7475	6660	7586	8893	8571	7496	5683	5562	6791	5826	6994	7030	8379	7232	7617
Gglean022699	1623	5255	6721	6592	6663	5516	5613	4983	2744	3613	7182	7277	6353	6818	7927	6936	10698	6369	8542
Gglean010213	8736	5251	6365	4098	638	269	204	369	148	34	4813	5810	4530	2883	1849	3324	1113	1285	1337
Gglean019072	2145	5248	4081	3670	1426	978	1172	2859	621	258	3802	3651	4009	3585	3638	5039	3366	2512	4217
Gglean029569	1230	5235	5032	4233	3723	2816	3005	2688	2388	2126	4076	5066	4286	3344	3737	4109	3653	2760	2831
Gglean015631	1329	5234	1359	828	22	25	25	2889	2176	1106	573	397	108	19	22	58	1137	859	709
Gglean012652	3804	5234	5769	5680	4996	4972	4301	4713	4497	4165	5520	6107	6441	4828	5483	6279	5751	4898	4239
Gglean025662	2037	5232	5915	7399	799	716	675	403	157	232	5122	6180	6979	1897	846	4161	1398	1328	1924
Gglean009257	2220	5231	5252	5370	8278	7666	7462	6359	8211	8962	5380	5402	5082	5643	6974	5909	7626	6876	5206
Gglean016848	1767	5230	5847	4736	4332	4860	4078	4266	4687	3932	5158	5626	4862	4324	3930	5395	4129	3632	3600
Gglean011154	894	5230	5777	6153	1901	1503	1839	5223	2094	1953	6620	6810	6735	3718	1804	5547	4117	3785	6922
Gglean022013	1086	5228	5303	5220	4922	4665	4364	4147	5008	3980	4935	5023	4773	4214	5228	4336	4424	3783	3783
Gglean017047	3057	5225	6398	4596	3133	1709	2150	815	1062	1391	6732	6716	4342	4202	2632	4198	1864	1754	1871
Gglean007671	5349	5225	5939	5496	5773	6067	4794	3861	4332	3192	5214	5841	6382	4758	5933	5761	6333	4108	3670
Gglean015813	411	5223	5710	4399	300	148	185	237	51	28	6776	6186	4294	1990	907	2973	631	1106	1866
Gglean017718	1962	5219	5882	4530	622	889	978	368	996	1812	2801	2635	1896	918	561	1230	356	926	167
Gglean000263	3795	5211	5339	4723	4826	4689	3910	3674	3907	3011	5033	5296	4711	4526	4863	5236	4596	3573	3184
Gglean020322	2160	5208	4827	4666	4855	5289	5150	4124	4185	3890	4518	4808	4418	4196	4775	4601	3911	3848	3673
Gglean004058	447	5207	3916	3401	3075	3216	3158	3450	3795	3382	3481	2924	2538	2040	2437	2300	2988	2925	2624
Gglean030635	3069	5206	7248	5245	1013	671	533	580	314	177	5120	5904	5379	3044	1939	4537	1308	1589	2171
Gglean022259	993	5203	5883	7351	4204	3897	4153	2594	1971	1801	6381	6627	7338	4738	3491	5605	3829	3211	5262
Gglean003189	2274	5196	5303	5207	2598	1459	1250	1131	458	362	5676	5998	5991	4147	3101	5211	2290	2495	4923
Gglean029934	1281	5194	5295	5240	7946	7145	7297	7121	7833	6757	4969	5268	5277	5874	8188	5833	7202	6137	5326
Gglean024383	1563	5193	5714	5060	4521	3928	3782	5743	5284	4091	5084	5433	5168	4469	4394	4972	7469	4787	4506
Gglean020212	2196	5193	5816	5024	3343	2813	3069	3121	2416	2808	5606	5370	4678	3889	2816	4063	3837	2952	3659
Gglean009837	933	5191	5458	4802	2198	1631	1852	2284	1863	1785	5501	5414	4946	3688	3351	3974	3211	2626	3380
Gglean027846	2883	5191	6556	5214	3576	4374	3841	4197	3863	2875	5601	6260	5911	4410	3938	7120	4297	3611	4195
Gglean015025	1068	5190	3259	1938	1239	1184	1283	997	1342	1149	1830	1039	1126	876	1111	892	1198	1026	817
Gglean008600	1260	5189	5381	4085	4363	3938	3920	3636	3852	3402	4945	5029	4161	4204	4231	4692	4018	3172	3386
Gglean005695	1857	5187	2910	5494	11648	6552	6352	1608	1894	696	1997	2314	2624	6753	9248	870	116	504	132
Gglean024285	3609	5186	6207	5446	4950	5145	3940	5219	4684	3610	5668	5798	5944	4772	5414	6377	6831	4760	4970
Gglean009501	939	5184	5533	5299	3225	3146	3347	3411	2763	2531	5158	5213	5131	4421	3615	4835	3340	3003	3823
Gglean026314	981	5184	3818	5066	7332	4079	5578	738	940	579	4775	4503	4298	4790	6093	2240	413	876	804
Gglean018199	366	5182	5210	5108	1643	2039	2142	3375	2234	1894	5395	4929	4925	3698	1757	4616	3039	2801	3989
Gglean021739	2595	5182	6227	4118	821	1082	788	1477	854	623	5318	5996	4705	2745	1472	3867	1727	1919	2314
Gglean030064	1914	5173	5526	5169	5756	5710	4984	3474	4099	4247	5354	5662	5205	4506	5246	4540	4346	3774	3524
Gglean024142	1905	5171	5405	5423	4208	3147	2869	3105	2734	2133	4650	5066	5204	4430	5139	4412	4258	2984	3655
Gglean005868	2541	5169	5943	4738	1264	908	1007	921	354	329	6498	6486	4489	3915	1731	6052	1531	1877	2748
Gglean014472	2184	5164	5389	5037	3899	4013	3423	3581	3343	2888	5220	5261	5108	3963	4113	4619	4044	3646	3781
Gglean016753	2115	5163	5043	1358	3474	2435	1691	2295	3619	2614	4285	4613	1339	2631	2283	2010	3979	2513	1295
Gglean008382	3054	5154	5730	5636	6904	7129	6653	6395	4753	3679	5055	5714	5414	4899	5457	6800	7328	4596	5183
Gglean006661	1815	5146	5395	6003	5886	7833	7592	16645	6990	5128	8036	6382	7871	8329	9815	15568	22406	12271	17203
Gglean019835	1554	5138	5606	4529	3885	3976	3979	3802	2976	2824	4949	5467	4822	4048	4050	5870	4012	3602	3960
Gglean014307	6408	5136	6186	5578	5939	6700	5499	5070	5146	4411	5335	5691	5811	5267	5775	6271	5817	4982	4243
Gglean008339	1134	5134	5226	5803	3813	3797	3375	5459	4772	3959	5739	5717	5976	4325	3872	5850	3766	4185	4664
Gglean010380	984	5129	3759	3092	4129	3846	3962	2876	3627	3546	4318	3279	2667	2852	3418	3485	3240	2842	2535
Gglean027731	2337	5128	5737	9760	3188	4826	2711	21600	12901	12147	11185	8186	13933	8333	6566	13670	35095	14712	19654
Gglean026617	1395	5127	5419	3668	3164	3069	3016	3435	2501	2398	5541	5389	3969	3323	3017	4074	4385	3379	3577
Gglean028339	378	5123	4913	4486	1902	275	533	35	65	11	6891	5609	4840	4051	1746	2621	32	185	306
Gglean010491	819	5122	4446	5713	500	75	155	20	25	178	5631	4934	6226	3059	12079	10020	12333	11651	13554
Gglean008182	3675	5119	6281	5497	5128	5456	4634	4410	5051	3760	5194	5726	5458	4335	4834	5220	5088	4242	3719
Gglean025327	1044	5112	2843	2620	1724	2069	1454	5335	6372	3848	2842	2610	1911	1601	1954	1472	6090	4251	2376
Gglean029791	3231	5107	5514	5764	4814	4627	4019	5066	4994	4658	4779	4855	5640	4113	4129	4858	5081	4686	4297
Gglean028564	1470	5106	5552	4765	1335	1232	1386	1770	718	598	5069	5608	4931	3293	2451	4712	3073	2179	3423
Gglean030985	1320	5097	5268	4787	1088	981	1070	1007	1273	1089	5896	5699	5568	3739	1250	6819	1634	1631	3194
Gglean001413	1428	5095	6160	4192	3800	3413	3332	4493	3846	4119	4414	5268	4135	3496	3660	4317	4742	3750	3856
Gglean021522	939	5088	4958	3601	643	232	250	421	161	43	5413	4919	3753	2667	1948	2851	951	1154	1526
Gglean006971	741	5082	4782	4768	6262	5215	5637	6087	5783	5783	5445	5255	5023	5504	7092	6301	9975	6529	6591
Gglean015643	1770	5079	4645	4986	15137	11386	11336	2704	12039	6259	9830	6900	6060	12287	18894	9095	4108	8473	1913
Gglean009867	1056	5073	5271	6032	1803	1200	1559	2270	649	532	5927	5783	6741	4392	2767	6321	3161	2759	5616
Gglean028240	603	5061	5854	3615	399	757	605	176	505	351	3746	1428	1429	448	220	507	242	298	169
Gglean003403	1794	5060	4862	3788	2672	2705	2825	1878	1712	1419	4276	4220	3362	2641	2269	3189	2218	1775	2118
Gglean015899	987	5056	6839	4028	125	151	183	34	73	114	8200	2146	2419	626	50	1581	609	415	224
Gglean016431	1965	5053	5436	5115	5925	5948	5971	6026	6089	5124	5287	5587	5551	4839	5914	6036	6503	5496	4462
Gglean020701	1281	5052	5752	4024	6880	6294	6979	7467	9355	8508	5695	5595	4208	4953	5573	6004	8927	6890	4804
Gglean004806	3756	5052	6337	4285	492	222	248	305	133	80	4830	5583	4378	2274	1547	2871	877	1224	1601
Gglean011545	2226	5048	5436	5451	8133	7424	7368	8642	8619	7692	5575	5439	6020	6613	8906	6661	8864	7362	6913
Gglean020055	1995	5039	5840	5776	4363	5268	5418	5906	4384	3266	5251	6040	6633	5456	5557	8013	5841	4900	5853
Gglean009170	2967	5037	5821	5374	2563	2977	2730	3530	3007	2389	5050	5549	5842	3804	3491	5365	3940	3270	3589
Gglean021928	540	5037	5093	4650	3794	3785	3660	5316	4390	4036	5479	5457	4895	4147	3645	5163	6050	4579	5445
Gglean000573	2199	5027	5557	5874	4550	4940	4430	4292	4216	4191	5105	5394	5695	4298	4847	5247	4799	4340	4417
Gglean008878	1425	5022	5354	5080	4948	4976	5007	3925	3136	3125	5540	5386	5317	5882	6013	6995	5193	4028	5412
Gglean027614	1155	5022	3882	2807	1863	2423	2825	20507	15010	7078	3337	3837	2769	2353	2191	3715	8031	8154	7957
Gglean005944	3648	5021	6141	5764	4760	5167	4034	3420	4093	3164	4588	5558	5922	4595	5137	5549	4813	4114	4000
Gglean006684	2037	5019	5407	6128	3875	3459	3106	4766	3362	2855	4775	5379	6223	3938	4340	5292	6067	4288	5567
Gglean008303	1854	5019	5806	6172	5034	6653	6000	16430	18718	30295	6950	6748	7011	8700	8304	13939	22170	19829	14461
Gglean006855	1020	5016	4162	5584	2138	979	1587	380	116	209	5172	4666	5322	3738	1747	3635	1040	816	1327
Gglean020166	471	5011	5243	4955	1774	2131	2308	3491	2362	1972	5555	5462	5403	3639	2008	5590	3156	2709	4572
Gglean003661	3297	5009	5872	5082	5142	5136	4017	11233	4718	3060	6064	5906	6983	5962	6005	9196	12012	6364	7934
Gglean028674	2886	5009	6319	3615	515	114	179	476	148	36	5170	5748	3364	2555	1533	3184	914	1029	1378
Gglean001350	1341	5005	5459	4402	2780	3091	2803	3145	3146	2552	4908	4799	4400	3411	3010	4441	3091	2929	2995
Gglean013698	1461	5004	4948	6024	8056	9448	9809	6111	7603	7950	5093	5149	5789	6469	10919	6430	8721	7523	5863
Gglean018262	1290	4995	5262	5784	3369	4171	4088	3811	3191	3409	5175	5392	6055	4190	4565	5774	4137	4002	4652
Gglean002773	1035	4994	5291	5455	5829	5412	5399	4420	4155	3729	5750	5361	5533	5538	5567	6038	4527	4253	5154
Gglean001388	2778	4993	5517	5366	6159	6110	5875	4990	5661	5719	5354	5544	5806	4870	6225	5547	6398	5365	4375
Gglean027848	696	4993	5451	5404	1626	1865	1834	3639	2325	2058	5242	5254	5878	3418	1872	5185	3042	2756	4288
Gglean026501	912	4987	3694	2810	423	358	410	547	310	485	5174	1944	1907	791	395	1281	957	777	1073
Gglean016375	1113	4985	5223	4065	3766	3556	3474	4132	4070	3247	4931	5127	4144	4322	4144	4705	5597	3778	4102
Gglean005339	1578	4982	5716	4004	802	348	421	386	120	85	5540	5796	3787	2756	2093	3300	1586	1479	2085
Gglean012708	327	4971	5191	4740	1843	2321	2579	3236	2340	1925	5508	5051	4683	3335	1979	4585	2868	2594	3712
Gglean022023	1704	4969	5429	4182	1710	2235	2202	5560	3086	2181	5399	5338	4843	3723	2575	6049	6572	3999	4959
Gglean008432	906	4968	5016	5059	4561	4074	3829	4931	3731	3306	5202	5168	4946	4516	4111	4322	5672	4318	4939
Gglean003293	1275	4966	5129	5250	4915	4733	4693	4563	5927	5317	4967	5170	5551	4462	6067	5290	5370	4938	3863
Gglean009147	7662	4963	5523	5054	6032	6439	5272	5709	6081	4967	5506	6006	5869	5333	7158	7101	7658	5905	4468
Gglean006198	1014	4961	4994	4218	2129	2278	2557	3821	2929	2289	4657	4849	4501	3372	2353	4347	3519	2844	3352
Gglean012679	5139	4960	6114	5488	5559	6017	4891	3825	4546	4081	4966	5645	5850	4760	5715	6067	5328	4342	3374
Gglean013223	1944	4960	6020	5590	4123	4054	3422	4697	4284	3733	5174	5816	5909	4338	4036	5740	5740	4465	4763
Gglean025232	1701	4958	4942	5028	9871	10901	10270	17568	12420	10605	6685	5383	6094	5839	7410	6240	9749	9534	10918
Gglean000564	2592	4945	5117	5185	4707	4755	4651	3849	4915	3392	5399	5491	5812	4836	5538	5511	3700	3737	3475
Gglean015446	786	4941	4633	6249	1131	1184	1103	553	88	93	5458	3858	4888	2878	892	3336	666	1070	2402
Gglean021309	1323	4940	4871	5777	4912	5649	5581	8071	5456	5152	5908	5586	6306	6218	7659	8435	10602	7688	9588
Gglean014839	2613	4938	5623	4903	3882	4541	4569	4460	3482	3116	5124	5754	5492	4104	4265	6124	4196	4056	4196
Gglean013088	1524	4935	5133	5601	5519	5361	4393	3803	3696	3800	5919	5533	6316	6656	6573	8379	9013	5007	5707
Gglean016069	2910	4935	5504	4894	8728	7275	6049	5741	7184	5518	4822	5204	5025	6017	7389	5697	5980	4884	3604
Gglean020286	2853	4932	5265	5770	6488	6603	6130	5433	6145	7884	5148	5051	5727	5261	7247	5872	7993	5803	4864
Gglean005684	3762	4930	5491	4712	3955	3787	3176	2023	1887	1768	4516	4926	4388	4098	4509	4504	3783	2956	3065
Gglean000462	405	4929	4489	7060	3823	3239	3704	1001	1071	833	5579	4879	5924	5302	5062	4068	1063	1695	2280
Gglean017808	3222	4926	5959	4699	3637	4355	3179	4261	2743	2114	5477	6418	5193	4601	4974	7138	7081	4443	5576
Gglean011996	1497	4925	5047	5131	9158	9634	10090	14502	14814	15215	4729	4939	4803	5094	7881	5111	13372	12001	8673
Gglean020093	2874	4923	3097	3648	4456	3821	4071	3913	4943	4585	2954	3101	3183	3422	5792	2933	5941	3975	2494
Gglean025503	1752	4923	5757	5582	4140	4805	4497	5282	4865	3856	5076	5665	5843	4492	4142	6165	4929	4295	4717
Gglean028182	1941	4922	5139	3904	1590	945	1076	761	1432	1368	5419	4888	3886	3380	1675	2785	1303	1583	1060
Gglean016667	1104	4922	3293	1899	119	20	18	8	8	21	1744	1047	313	66	17	43	35	18	10
Gglean017857	1860	4921	5496	6013	1863	2657	2715	4164	2383	1545	4992	5495	6638	3840	3524	6318	3785	3464	5353
Gglean022754	1335	4919	3874	4727	3823	3944	3733	7843	4095	3415	3281	3273	4166	3656	6919	3500	6309	7934	5168
Gglean029740	1731	4917	3230	2790	1692	1452	1597	1328	1453	1132	2092	1925	1753	1503	2235	1161	1576	1248	1282
Gglean011681	819	4911	3358	3651	1658	1358	1486	1332	774	72	4958	4189	3546	2471	1132	3168	950	1370	2492
Gglean017753	2160	4902	6529	5359	7655	5898	6180	4341	3550	4005	7539	6930	6097	5196	3579	7961	4849	4642	4170
Gglean014698	5445	4900	5970	4141	5194	5776	4575	3772	4093	3245	4880	5612	4423	4542	5285	6193	5119	3608	3186
Gglean014866	732	4898	5472	4316	4062	3164	3670	4132	4099	3691	5123	5328	3980	4323	3564	4752	4856	3922	3815
Gglean010534	621	4890	2610	1917	168	174	146	79	197	274	3758	1012	1089	359	118	822	326	251	161
Gglean014464	450	4888	4846	4270	4300	4271	4100	3580	3837	4063	5006	4645	3944	4161	4687	4670	4866	4039	4257
Gglean018908	1056	4883	2478	1856	293	111	125	38	68	78	1935	651	348	113	191	28	39	58	27
Gglean002199	750	4878	5023	4187	3852	3450	3970	3735	3440	3867	5394	5590	4328	3848	3576	5414	4573	3828	4671
Gglean023721	897	4875	779	880	93	94	79	110	43	56	4207	844	552	250	144	318	138	187	358
Gglean030492	714	4874	5290	4057	3436	2969	2979	3473	3470	3265	4893	5168	3942	3634	3163	4223	4234	3115	3339
Gglean000431	546	4872	4674	4187	4042	3674	3686	4699	3464	3910	5364	5054	4443	4268	3573	5262	6281	4357	5041
Gglean018274	3315	4872	5814	5170	1805	2014	1587	2092	1464	956	5052	5392	6048	3474	3104	4883	2618	2401	3014
Gglean011389	1053	4871	5601	5218	828	883	966	205	104	92	5553	6354	4956	2552	844	3585	360	657	1279
Gglean007743	1728	4866	4948	4932	5706	5685	5151	3808	5556	5185	4958	5121	4950	4664	7984	5023	5120	4753	4333
Gglean003443	2196	4862	5872	6015	3537	3025	3596	2118	1141	1192	5774	5854	5726	4490	4506	6097	4981	3459	4814
Gglean015924	312	4857	5080	4959	1591	2030	2281	2873	2178	2029	5517	4852	4884	3192	2014	4597	2600	2362	3641
Gglean029199	438	4852	4361	5005	6411	6644	7232	6412	7555	8377	4836	4806	4678	5198	6263	5528	6005	6128	5566
Gglean013637	1605	4848	1897	796	61	105	80	295	392	93	1251	1708	679	184	74	431	350	198	68
Gglean026289	507	4848	5048	4972	3655	3318	3640	5608	4495	4513	5394	5263	5219	4311	4578	5245	6995	4915	6168
Gglean015164	1029	4848	5009	3940	3239	2658	2680	3844	2681	1854	4688	4864	4084	3589	3331	4650	5469	2949	3547
Gglean019924	1503	4846	5380	5339	5174	5133	5206	5587	5305	3705	5496	5411	5676	5037	5761	5968	5223	4628	5511
Gglean023104	1662	4844	4954	5004	6228	6165	5842	4950	5822	6365	4324	4616	4925	4087	5371	4672	5458	4895	4262
Gglean018022	2433	4844	5452	4549	4821	5391	4784	6577	6238	3738	4863	5183	4937	4324	5601	5971	7331	5022	5418
Gglean001236	2520	4831	5613	3650	1106	299	325	264	63	23	4533	4726	3919	2491	1681	2672	654	875	1127
Gglean029327	3639	4830	6162	5793	3711	4017	3412	4490	4188	3544	5505	5945	6397	4531	4498	6521	4698	4263	4547
Gglean015761	1257	4824	4988	5007	4207	3316	3713	1427	1186	1365	4878	4720	4598	4371	6104	4097	3870	3091	4571
Gglean004022	2154	4821	4931	4379	4013	4470	4792	3888	4608	3951	4113	4315	4283	3503	3871	4072	3873	3710	3038
Gglean029568	471	4821	4752	4201	2008	2157	2325	2861	2105	1922	5657	5161	4476	3541	2285	4672	3095	2721	3825
Gglean027257	2160	4817	4952	5014	6424	6667	5792	3791	4342	3792	4836	4872	4638	5408	7392	5129	5051	4678	4136
Gglean029738	2349	4816	5292	4520	2207	2618	2268	2545	2175	1581	4221	4781	4776	3363	3254	4198	2810	2222	2669
Gglean020904	2499	4811	5227	5134	5778	6068	5235	5612	5912	5121	4323	4804	5176	4702	6202	5168	6413	4923	4424
Gglean010741	2754	4808	2651	3538	5089	4412	4749	3503	4447	2467	3045	2769	3326	3864	6124	3211	3025	2623	2300
Gglean000983	4500	4805	5798	5335	4815	4875	4073	4486	4681	3903	5313	5687	5851	4515	5486	6127	5779	4818	4088
Gglean022240	702	4803	3706	3888	1744	1265	1707	1749	1789	662	3938	3728	3734	2541	1364	2657	840	1294	1686
Gglean009802	1854	4794	5689	5470	2892	3497	3345	4991	4127	3069	4695	5092	5699	3809	3416	5627	4677	4020	4519
Gglean014127	1194	4793	4568	4008	4246	4539	4411	4711	4972	4181	4014	3825	3675	3914	4548	3968	4625	4145	4062
Gglean011961	2856	4793	5808	3534	580	149	147	298	110	37	4582	5166	3540	2552	1600	2980	1077	1282	1437
Gglean006988	4314	4790	5905	3800	508	245	262	502	160	59	5442	6000	4566	2621	1794	3765	1066	1446	1936
Gglean010831	1230	4786	4773	4063	1957	1287	1515	1357	1258	1318	3775	4316	3628	2733	2880	3052	2306	2044	2448
Gglean009430	2676	4783	5559	4816	6541	6511	6157	5095	5077	4765	5382	5451	4816	5450	5939	6578	6306	5105	5257
Gglean025378	927	4781	5672	5717	2446	3488	3402	4161	3338	2634	4386	4644	5630	3403	3031	4449	3759	3403	4074
Gglean012071	480	4780	5228	5416	3925	3799	3754	5148	4356	3650	5487	5410	5599	4371	3474	5813	5388	4662	5572
Gglean018160	2307	4779	4720	4657	4764	4440	3805	3118	3377	3413	5074	4977	4975	4630	4344	4621	4341	3953	3745
Gglean002799	2532	4773	5416	4755	2785	3067	3063	4665	3355	3117	5376	5467	5456	4071	3144	6391	4684	4016	5293
Gglean010236	1914	4768	3879	2832	1857	2119	2134	1890	2380	2218	3037	1879	1995	1541	1786	1804	2161	1885	1640
Gglean009855	5901	4768	5907	4755	2935	4007	2913	3297	3380	2371	4469	5194	4989	3520	3935	5381	3780	2938	2923
Gglean013233	1581	4767	4975	4832	8871	10905	11813	5559	8103	7385	3523	4072	3883	3445	6278	3579	4064	4628	2701
Gglean007331	804	4757	4850	5040	1579	1624	1383	1049	442	478	4318	4583	4169	3033	2200	3755	1444	1804	3062
Gglean003413	1275	4751	4592	4094	3568	3428	3287	3070	2997	2344	3828	4365	4120	3432	3399	3652	3042	2721	3063
Gglean027442	1059	4742	4753	4512	9831	9033	9321	6350	7441	8719	5339	5262	4394	6966	9749	7735	8918	7383	7633
Gglean018918	471	4740	4387	5170	1307	295	609	111	35	35	5645	4969	5320	3532	1612	3453	140	559	1158
Gglean030161	3258	4739	5516	5016	3083	3770	3407	5214	4062	2638	5270	5739	5623	4324	4469	6320	5263	4182	4896
Gglean006812	1806	4734	5838	5248	2790	2693	2067	5177	3020	2519	7302	6469	6537	6513	3953	10531	12474	6121	8686
Gglean017655	1389	4725	5120	6657	10116	8655	9443	10674	9905	13515	6673	5984	8185	8026	11955	9977	13192	11359	9926
Gglean018553	1740	4723	5145	3492	533	162	234	205	112	23	5254	4880	3257	2476	1416	2835	683	873	1154
Gglean021969	3672	4723	5697	5481	2862	2543	2547	1951	2025	1595	6083	5760	6303	3811	2834	5152	1603	1844	2336
Gglean023181	1233	4721	5263	4441	3682	3554	3222	4096	4156	3609	4228	4965	4582	3569	3943	4462	4389	3482	3462
Gglean009832	2757	4717	5138	3710	2668	3114	2361	3068	2265	1644	3821	4310	3737	3293	3334	5303	7019	4265	4065
Gglean000370	402	4717	4828	4428	1332	1447	1465	2439	1501	1186	5005	4855	4288	2947	1541	4209	2395	1882	2948
Gglean030231	1809	4715	5197	5937	5839	6491	6430	3498	2645	2570	7989	7214	8364	6005	5230	9788	3758	4029	5724
Gglean000822	1116	4715	4640	4026	3828	3450	3444	3033	3321	3007	4645	4536	3894	3884	3397	3975	3487	2997	2808
Gglean010422	519	4713	4530	5962	4840	5556	5566	5920	4468	5971	4722	4677	5634	4650	6148	5191	7147	6236	6640
Gglean025539	2268	4711	5937	5013	564	282	239	565	198	77	4375	5182	4844	2315	1066	3243	781	1249	1875
Gglean003481	2595	4709	3887	5031	9648	9473	9332	4679	6445	8144	4982	4376	4686	6261	10663	4970	5674	6588	5063
Gglean004004	2307	4709	6518	6851	3048	3105	3321	2426	2590	3071	4187	5857	7029	3014	1956	4332	2116	2459	1941
Gglean006012	3687	4708	5643	5358	4057	4158	3734	4875	4538	3723	5452	5550	5902	4491	5310	6480	7141	4868	5028
Gglean007858	1134	4696	4831	4899	4703	4195	4424	5231	5162	4606	4878	4722	4966	4695	5406	5172	6492	4690	4884
Gglean000657	444	4691	4796	3944	2616	2467	2481	3076	2345	2218	5155	4885	3790	3815	2868	4220	4178	2915	3618
Gglean002430	1446	4690	4484	4616	5261	5407	5367	3388	3991	3766	4447	4649	4542	4712	5690	4265	3712	3563	3448
Gglean027099	435	4685	4761	4396	5412	5530	5299	3977	3741	4112	5002	4815	4178	5563	5030	4819	4315	4179	4618
Gglean011695	720	4678	3930	3672	3426	3224	3786	6404	5208	3991	4375	4157	3598	3421	3328	3847	6044	3959	4059
Gglean025017	2178	4674	4249	3485	5245	5201	4695	4218	6440	5347	3777	3513	2895	2683	3634	2981	4088	3919	2465
Gglean019021	1374	4674	5204	6895	5082	5760	5569	9551	8701	6165	4902	4780	6120	4936	6056	6913	9357	8060	7712
Gglean018100	543	4672	4258	3866	4289	3778	4647	3782	2790	4448	6737	4842	4636	4027	3198	6107	3847	3862	4727
Gglean014617	1062	4669	6563	7786	600	254	757	3451	243	96	6067	7944	8932	3961	480	8774	851	2399	4905
Gglean024511	1569	4667	4289	5941	11550	5803	7285	998	1559	2473	3689	3745	4457	6923	9454	3418	1310	2140	1375
Gglean025222	1977	4667	4821	5027	1884	2209	2475	4305	4712	10732	6959	5983	5403	3510	2765	5915	15052	10150	6436
Gglean018638	1731	4664	5168	4180	5712	6456	5475	3445	3527	3000	4131	4760	3779	4833	6275	4455	4580	3375	3763
Gglean025381	1356	4662	4348	4183	4224	3872	3916	4551	4110	3139	4172	4112	4202	3736	4357	3915	4294	3497	3319
Gglean011863	1893	4661	5273	5841	3887	4188	3863	7119	4699	3631	5624	5675	6966	4990	5496	7711	6308	5349	7088
Gglean012638	2820	4659	5035	5695	7740	6727	7019	6604	6352	4424	4273	4979	5516	5756	7795	6443	6066	5356	5731
Gglean023399	1539	4658	4870	5650	4388	4750	4738	4693	4852	5277	5305	4921	5796	4648	4443	5417	6433	5187	5009
Gglean012303	2265	4657	4949	4816	4115	3955	3777	3161	2952	2568	4239	4864	4768	3923	5102	4758	4712	3580	3349
Gglean014668	339	4656	4702	4646	1595	1850	2153	2554	1689	1454	5033	4842	4879	3215	1853	4387	2740	2403	3533
Gglean011912	1395	4650	5040	4473	2295	2530	2391	4459	2939	2314	4515	4800	4488	3446	2451	4807	4278	3419	4299
Gglean020785	5421	4645	5827	6003	8449	9460	7621	6060	7711	7171	4909	5514	6356	5451	7903	7556	6696	7457	5451
Gglean024451	1026	4644	5094	5851	17270	24392	27976	17927	11107	10750	6049	6294	7214	8974	13111	10065	7310	9319	14332
Gglean019080	1251	4643	4462	5387	4448	4115	4445	3371	4405	4185	5767	5201	5692	4547	4248	4854	3162	3997	3474
Gglean006430	1299	4636	5633	2887	558	464	501	408	462	344	3362	1434	703	346	383	308	337	338	156
Gglean015765	1599	4635	5413	3927	1769	1339	1541	1191	704	589	4309	4823	3646	2994	1734	3566	1630	1363	2068
Gglean015874	1767	4628	3984	4154	916	1424	1504	3984	2114	294	5186	5104	5118	2403	742	4069	911	2485	4650
Gglean001145	1107	4628	4602	2057	2282	5234	4127	14736	21129	15806	4458	4436	2599	2226	4774	3088	11848	10734	9005
Gglean027622	15891	4627	6654	6737	3468	5304	3627	5063	4783	2616	4605	5774	8056	4060	4538	7747	5430	4567	4231
Gglean012934	4359	4627	5375	5595	3110	3290	2508	2766	2462	1994	4474	5101	5753	3592	3941	5276	4589	3251	3197
Gglean004044	2115	4626	815	1632	57	41	57	159	37	21	2537	671	586	121	40	192	83	211	295
Gglean010907	3024	4621	5053	5311	3930	4303	3737	3501	3173	2380	4513	4639	4920	3401	4003	4366	4189	3381	3986
Gglean004993	1287	4621	4615	5350	11695	8617	10434	7457	6930	8125	5027	4907	5434	9384	14409	7055	8146	6088	7026
Gglean015581	1233	4616	4200	8193	998	200	909	4361	304	57	6273	7323	8019	4725	1184	8652	1791	2322	5044
Gglean013077	2193	4611	5049	4605	2186	2665	2326	3932	2617	1563	4477	4796	4878	3649	3248	5398	4014	3049	4201
Gglean028315	1632	4611	2846	2070	2577	2235	2471	3128	4011	2649	2464	1856	1756	1887	2459	1864	2873	2890	1602
Gglean028228	1776	4605	4416	3977	4340	3543	3525	5602	4824	3889	4422	3833	3991	3522	3987	4103	9725	5233	4081
Gglean021186	2913	4600	4958	4776	6189	5905	5146	4689	6092	4663	4795	4910	5210	5051	5947	5896	6469	4621	4207
Gglean002800	2532	4595	4834	4729	2721	3241	3470	4350	2836	2573	5251	5182	5518	3942	2643	5461	3503	3223	4652
Gglean007809	3279	4590	5518	4649	3448	3673	3337	5060	4186	2900	4902	5316	5668	3977	3714	5636	6892	4582	4549
Gglean020500	1215	4588	4850	4144	3768	3347	3350	4097	3085	2883	4995	4974	4341	4038	3893	4725	5911	3766	3897
Gglean018758	1023	4586	4543	4388	8590	7329	7137	4969	7832	8208	4667	4463	4055	5459	6782	4695	5652	5708	3777
Gglean002329	744	4585	4298	3821	2377	2143	2543	2374	2006	2200	5879	4904	4258	3647	2391	3854	1907	2206	2679
Gglean009534	3423	4585	5200	4560	3430	2895	2727	3574	3004	2793	4319	4750	4949	3247	3311	4646	4687	3888	3749
Gglean002962	1026	4584	5222	3112	548	180	169	456	188	63	5449	5213	3123	2752	1331	3330	955	1133	1723
Gglean007832	1491	4584	5138	4588	3052	3125	3024	3942	3471	2356	4429	5023	5096	3516	2924	4420	3804	3056	3652
Gglean010132	2910	4582	5660	4922	3177	3631	3108	4526	3376	2371	5074	5525	5846	4057	3406	5716	4458	3497	4350
Gglean009151	1983	4580	5218	4237	2232	1648	1983	1399	502	516	5712	5353	4399	3371	2187	5294	2506	2520	4180
Gglean019419	9324	4580	5890	5683	6094	6207	5299	5642	6730	6169	4635	5391	5904	4584	5666	6248	6866	5964	4514
Gglean005194	2682	4578	5836	6771	7703	13973	10838	12837	9206	9134	5146	5710	7227	7781	9817	8994	13108	9873	10856
Gglean013836	2745	4577	5574	4316	3667	3279	3270	1744	615	332	4871	5743	4345	3968	3872	4749	2526	2197	3896
Gglean001888	2235	4575	5475	4711	6111	5388	5661	6980	7150	7450	5742	5759	5502	4996	5122	6476	7311	6091	5142
Gglean019981	783	4575	4120	3745	650	741	733	323	118	169	4001	3485	4286	1541	1649	2512	4181	2574	4917
Gglean030911	2163	4573	4905	4547	3984	4083	3934	3617	4129	3492	4366	4599	4584	4142	4515	4547	4736	3772	3576
Gglean024013	3288	4571	5870	4817	5027	5193	4085	5407	6131	4078	4400	5149	5358	4363	5030	5627	6079	4636	3993
Gglean029912	2733	4570	5630	4379	3467	3899	3039	3416	3212	2527	5032	5129	4723	4076	3930	4826	4166	3342	3503
Gglean012341	1320	4565	5138	4747	2805	3509	2831	4590	3499	2759	4426	4953	4858	3732	2653	4826	4058	3463	4028
Gglean001141	951	4563	2033	1670	1205	548	622	1734	1097	838	1593	1473	1521	1171	881	1502	2158	1315	1311
Gglean025300	1626	4558	5029	5001	5878	6854	6103	5602	6535	6064	4817	4958	4993	4900	5705	4936	5676	5127	4590
Gglean026610	714	4556	3968	2341	92	36	48	12	143	198	2664	634	771	225	30	315	76	56	59
Gglean002093	969	4555	3992	3661	2303	1900	2104	1034	736	831	3961	3495	3072	2001	2291	2837	1560	1345	1713
Gglean018482	870	4549	4939	4621	3877	3768	3731	5158	4155	3722	4656	4683	4860	4564	5213	5519	6153	4446	5502
Gglean023949	2961	4545	5478	5775	5433	6142	5447	3916	4697	4110	4531	5252	5741	4670	5399	5283	4893	4567	4347
Gglean010746	1014	4545	4456	3714	7059	4649	5355	7510	4649	6721	5960	4516	4288	8873	14531	10161	9121	6945	9559
Gglean030327	1884	4544	4566	5142	3398	3440	3625	6537	6559	4954	4400	4649	5907	3067	2813	4570	4470	4165	3845
Gglean014115	2607	4544	5176	4230	1732	1528	1281	1378	1172	913	4061	4648	4109	2744	2233	3478	2441	1774	2202
Gglean011360	3408	4537	4552	5192	5400	5136	4987	4462	5729	6887	4000	4430	4615	4024	4645	4257	5943	5532	3719
Gglean011425	2706	4536	5531	3367	993	594	586	423	281	192	4373	4863	3456	2415	1929	2788	1085	1094	1110
Gglean022098	1488	4536	3434	2216	455	404	412	3023	1492	865	2055	1669	1186	499	266	971	5476	2299	2134
Gglean004198	1770	4530	4795	4189	2615	2702	2488	3074	2663	2222	4824	4564	4178	3413	3135	4371	3089	2540	3176
Gglean018258	1542	4528	4577	4009	2940	2524	2377	3745	2510	2231	4547	4617	4482	3795	3922	4239	5035	3281	3786
Gglean025778	411	4524	3974	5249	4367	1774	2449	391	608	434	5382	4351	4771	5169	4453	3163	409	935	1075
Gglean000186	720	4524	4250	4031	2996	5742	5435	3606	4563	4563	3897	4068	3050	2220	2218	3175	2250	2804	1862
Gglean004957	1500	4524	4768	3475	1116	932	1181	834	464	505	4908	4637	3888	2502	1654	3086	1606	1339	1909
Gglean028383	4791	4524	4570	3988	4887	4821	4062	3633	5127	4303	3577	3940	3941	3318	4664	3816	4273	3782	2766
Gglean019982	6195	4523	5535	4510	6053	5856	4330	3857	4909	3463	4527	5091	5212	4795	6400	5570	5890	4292	3184
Gglean022286	510	4521	4644	4153	1574	921	1417	275	376	336	7244	6363	5401	3657	2427	3032	241	460	632
Gglean012761	1965	4518	4972	4241	3537	3705	3522	2991	3008	2731	4144	4445	4096	3473	3270	4122	3334	3053	2906
Gglean001275	1212	4514	4158	4801	7033	7889	8375	5082	5362	6031	4609	4461	4818	5155	6745	5288	5667	5333	5351
Gglean003834	1974	4514	4526	3239	4958	4464	4169	6479	5250	4545	4136	4274	3337	3858	4167	3583	6413	4357	3441
Gglean021654	2190	4514	5508	3606	620	145	155	627	199	24	4828	5119	3692	2684	1470	3364	1136	1357	1940
Gglean027926	4182	4512	5186	4789	3646	3501	3060	3196	3465	2841	4369	4814	4936	3493	4198	4464	4309	3440	3004
Gglean012722	672	4512	4669	4086	3011	3092	3194	4344	3882	3024	4553	4717	3885	3537	3880	4149	4769	3336	4034
Gglean018844	891	4510	4608	4295	3089	2755	3039	4675	4237	3191	5206	5005	4744	3909	3458	4850	4551	3936	4804
Gglean026930	894	4505	4636	4484	2679	2712	2892	3775	3193	3199	5038	4830	4978	3816	2563	5249	3511	3293	4251
Gglean017724	1179	4503	4886	4101	1537	1278	1437	4174	2643	1562	5415	5220	4471	3243	1862	4538	5745	3413	4434
Gglean007440	1566	4501	3998	3351	2469	2568	2565	2222	1514	1111	2938	3275	2782	1581	2343	2329	2490	2372	2427
Gglean016996	3576	4501	5920	5382	3912	4525	3342	4291	4621	3555	4435	5205	5569	3747	4036	4932	4813	4171	3642
Gglean000241	1809	4497	4575	3907	2871	2317	2395	3230	2752	2205	3837	4192	3813	3033	2583	3456	3915	2758	2961
Gglean003462	1482	4495	4055	2324	1699	1573	1773	931	743	744	3054	2621	1869	1691	1629	2383	1579	1183	1500
Gglean012687	2382	4493	5264	5874	666	267	280	798	160	17	4553	4974	5662	2957	1215	3993	1065	1941	3671
Gglean030443	1377	4491	6935	6414	303	111	327	1756	119	31	6339	7726	7099	3623	308	7010	1036	1747	3432
Gglean018038	663	4490	3095	3604	2033	1975	2563	2025	2275	1737	3514	2777	2843	2190	2339	2608	1952	1760	2238
Gglean011134	1461	4489	3472	2258	2550	4321	3997	6813	23085	16037	3624	3431	2791	2576	3632	3612	6963	10618	2391
Gglean027723	3066	4489	5548	4173	5537	5222	4463	7110	7160	4708	5075	5345	4682	4239	4721	5966	6923	5393	4814
Gglean026916	852	4488	4716	4723	3071	2944	3376	4407	3082	2535	4514	4816	5062	3800	3344	5017	3852	3218	4503
Gglean019348	429	4488	4651	4418	1145	1381	1469	2522	1698	1176	4646	4398	4490	2841	1326	3766	2424	1971	3105
Gglean004152	3330	4483	5449	5209	1565	1702	1689	854	563	333	5510	5862	5830	2820	1509	4421	1402	1196	1420
Gglean011067	2475	4482	5363	3465	514	126	170	273	107	13	4473	4794	3401	2294	1356	2896	999	1153	1423
Gglean022204	2043	4480	5021	4553	4238	4204	3584	4713	3664	3141	4690	4979	4663	4582	4267	5577	5256	3851	4628
Gglean027687	4077	4479	5607	3410	468	217	193	441	197	51	4473	5158	4003	2186	1537	2647	992	1197	1406
Gglean001093	882	4479	5034	3419	1062	833	730	1028	878	670	4439	4647	3138	2493	1521	3129	1565	1449	1748
Gglean010732	1515	4476	2981	5629	6401	9175	8065	32033	26388	13500	4122	4127	8142	6109	6075	7049	21414	14346	11086
Gglean018414	1047	4476	2991	1998	394	255	336	492	194	206	2740	2368	1619	846	290	938	1317	652	1246
Gglean008466	2310	4472	4982	3391	3618	2876	3185	3755	3450	3111	4896	5036	3650	3802	3418	4723	4420	3314	3265
Gglean007961	1911	4464	5425	3404	392	165	182	317	124	25	4847	5148	3604	2435	1066	2871	633	958	1317
Gglean016066	2610	4462	4974	4733	4223	3970	3636	3000	2820	2646	4443	4867	4370	3930	4117	4788	4873	3491	3359
Gglean005674	1656	4459	3071	2463	3010	2629	3144	7357	4012	3070	3322	3141	2742	2706	3591	3616	7519	4684	3854
Gglean009583	1698	4458	4061	4246	1761	2114	1972	5238	3131	1428	3560	3687	4447	2422	2227	3783	3591	3032	4047
Gglean003634	843	4458	4642	2816	484	118	130	341	76	26	4742	4540	2850	2327	1346	2424	834	989	1282
Gglean006688	5451	4456	5611	4742	2846	3111	2187	3073	2232	1648	4762	5532	5222	3795	3117	5762	5437	3279	3059
Gglean008377	3603	4454	5207	5169	3749	4285	3404	4375	3393	3050	5061	5254	5813	4567	3854	5944	5318	4053	4863
Gglean018660	2625	4453	4572	4842	4940	4783	4372	5081	5495	4064	3795	4151	5065	4063	5542	4805	4918	3957	3345
Gglean024368	945	4453	4601	3541	2840	2769	2904	4733	3935	2795	4541	4518	3890	3280	3861	4428	5828	3675	4258
Gglean001087	324	4452	4240	3537	585	860	1140	673	399	1087	4899	3142	2496	2151	888	2959	1073	1273	1614
Gglean012380	6744	4452	5427	4562	3558	3686	2954	3622	3571	3155	4582	5020	4820	3486	4236	5288	4991	3954	3254
Gglean022430	1137	4451	4516	4658	2558	2416	2904	3401	2644	2510	4948	4814	5030	3729	3167	4688	3707	3176	3947
Gglean003501	2094	4447	4468	3549	2263	1401	1468	1391	1045	873	4310	4416	3436	2887	2828	3497	2413	1635	2274
Gglean019865	564	4444	4854	5201	1357	1629	1364	2706	1605	1272	4886	4648	4920	2985	1442	4639	2378	2226	3916
Gglean028569	948	4435	3242	4542	3798	6069	5812	4658	6999	6060	4613	4111	4350	4237	5660	3921	5475	4961	3060
Gglean027829	1512	4434	5235	5270	1913	2191	2239	4789	3021	5079	4320	5110	5384	3161	2595	4983	4466	4491	4495
Gglean014374	1905	4431	4811	3758	5357	5583	4964	6154	7518	6767	5063	5012	4377	4457	7001	4963	6798	5772	5402
Gglean012039	3294	4428	5020	3673	2529	2244	2028	2257	2146	1583	4712	5039	3717	3431	2768	4436	2530	2245	2322
Gglean011527	3570	4427	5496	6012	3801	3770	3267	5118	4368	3581	4903	5183	6854	3960	4382	5784	7052	5216	5300
Gglean026859	699	4427	4348	4662	6473	5954	6158	7156	6425	6199	5192	4641	4596	5338	7287	5275	8133	6731	7105
Gglean016602	717	4427	4240	4424	1992	2294	2413	8651	6897	3617	4277	4506	4713	2770	2389	3853	7631	5179	5781
Gglean003021	1647	4422	3553	2612	2254	2595	2652	2081	2366	2085	2609	2614	2223	2120	2394	2763	2955	2095	2014
Gglean015280	4023	4420	5125	5219	7555	6658	5406	6023	6469	4351	4789	5061	5557	4822	5889	5713	6565	5054	4200
Gglean001188	1542	4415	5233	4384	1151	1965	1563	2075	253	446	4990	4814	4660	2136	1815	4961	3923	2574	4475
Gglean003478	366	4413	2752	2178	123	92	120	59	117	131	2467	662	782	269	60	312	154	121	115
Gglean027951	2682	4413	4553	4520	6599	9375	6389	6957	8120	7473	3694	4135	3914	4387	7256	4512	7882	6128	4280
Gglean004376	1479	4412	4173	4822	11535	11751	11953	10589	15088	11411	4306	4287	4832	6988	14172	4935	9758	9154	6210
Gglean004693	2097	4411	3485	5019	15054	15480	14036	8072	12962	14396	3875	2791	3972	5672	10545	4517	6629	7643	3644
Gglean020977	1611	4408	4513	3985	3298	3384	3582	4056	3805	2852	4413	4275	4349	3650	3710	4808	4180	3610	3865
Gglean016914	456	4407	4445	5642	5208	3705	2444	3818	2204	545	5718	5767	7279	6149	4600	7697	3901	3029	7516
Gglean002871	1443	4405	4740	3739	2004	1549	1900	1237	1205	811	6047	5316	4380	3304	2580	3965	1800	1382	1745
Gglean014146	2667	4405	5400	5294	5136	6079	5386	3453	4216	3786	4751	4973	5279	4375	5313	5288	4039	3997	3636
Gglean013133	639	4404	3062	4240	1278	1126	981	3187	2373	1861	3473	3144	2876	1892	1072	2128	2332	2092	2486
Gglean003292	1872	4401	4922	4283	2262	1839	2055	1308	1168	1119	4164	4428	4265	2843	3074	3705	2449	2067	2537
Gglean000996	1311	4400	3664	3822	4234	3772	4176	3135	3197	2866	3408	3651	3490	4544	4428	4113	3969	2944	3061
Gglean019714	2259	4398	5278	4316	4308	4585	4033	5983	5278	4322	4970	5010	4882	4438	4161	5749	6609	4844	4959
Gglean009823	1242	4397	3459	2489	3260	2622	2577	3646	3479	2779	3066	3183	2382	2527	3052	2413	3759	2956	2846
Gglean014595	3051	4397	5510	4341	3094	3341	2609	4116	3461	2654	4558	5222	4907	3499	3081	5382	5522	3889	3463
Gglean023516	1152	4394	4660	4366	3860	3053	3335	3260	2756	2179	4455	4385	4244	3772	3714	4259	3693	2831	3690
Gglean016686	1617	4394	4788	4550	3202	2658	2434	3878	2933	2781	4425	4546	5010	3842	3530	4992	5261	3888	3884
Gglean020685	1119	4392	3892	2936	1966	1714	1869	2411	1206	1297	4029	3136	2970	2319	2214	3746	3575	2562	3861
Gglean026138	2067	4392	5453	5182	568	450	519	112	21	29	4790	5198	4625	2289	1297	3360	571	868	1206
Gglean023536	984	4390	4204	3732	3397	2676	2733	1663	1132	1151	4989	4838	4034	2805	2529	4096	6383	2659	2721
Gglean001610	669	4387	4021	4224	5488	4808	4620	3629	4608	5066	3894	3819	3812	4346	6208	3806	4829	4383	3640
Gglean009178	1059	4386	4290	2840	1557	2494	2334	3846	2816	1212	3786	3655	2683	1991	1543	2210	1620	1525	2042
Gglean014966	1353	4384	5112	5227	2379	1405	1766	1230	429	212	7030	6305	7523	6315	3472	11101	2469	2403	5160
Gglean025171	1317	4384	4174	3628	5042	4742	5554	3648	4073	3417	4836	4470	3995	4241	4365	4105	3724	3244	2930
Gglean000999	951	4381	4566	4364	1637	1742	2102	1838	1464	1268	5887	5139	4949	3420	2006	4548	1566	1897	2965
Gglean018885	1440	4381	4845	4266	3429	3263	3138	3337	3348	2824	4319	4419	4200	3628	4085	4189	3621	3014	3293
Gglean000604	1452	4381	4021	4251	4695	4956	4925	11034	11589	5848	3784	3889	4858	3940	5698	4906	8600	8390	5808
Gglean020400	1704	4381	4452	2259	66	23	52	48	28	73	3801	928	1354	298	79	773	472	281	196
Gglean000179	360	4377	4189	2840	1489	1095	1245	831	276	359	4947	4319	2840	3267	1933	3845	1766	1553	2439
Gglean017549	1884	4376	4767	4965	4441	4468	3963	6718	6275	4889	4292	4582	5163	4429	5631	5172	7878	5497	4770
Gglean002464	2394	4371	5398	3931	1901	2512	2356	3316	2366	1223	4987	5001	4551	3663	2697	5830	2610	2397	3339
Gglean027058	903	4367	4360	3750	2806	2400	2523	3915	2079	2250	5619	5209	4366	3972	3633	5795	5645	3550	5236
Gglean025133	783	4367	4540	4036	1456	1667	1833	2764	1894	1675	5118	4819	4376	2768	1753	4737	2599	2380	3582
Gglean030288	3102	4365	5032	5082	5170	5751	5006	4650	5475	4511	4380	4946	4962	4338	5134	5199	5512	4380	3564
Gglean020298	3123	4365	4611	5511	16464	13836	13030	4666	7697	6944	4497	4992	5584	7545	12232	8132	4588	5769	3907
Gglean024007	2016	4362	4915	4731	1698	1551	1535	2511	1504	2116	5157	4773	5132	3217	1989	4610	4486	3060	4065
Gglean029000	501	4358	4250	3927	1222	1176	1303	1804	1191	1069	4601	4330	4132	2548	1451	3606	1913	1734	2988
Gglean010404	1476	4351	4072	3737	1363	1061	1078	636	553	413	3098	3345	3064	1797	1187	2209	1239	958	1432
Gglean029224	3702	4346	5627	5245	4616	5233	3718	8714	7751	6946	4597	5455	5678	3993	4588	5770	11341	7404	5223
Gglean000756	4128	4346	4238	3472	10980	11390	12381	6587	21636	21039	3439	4224	3034	1635	2030	1933	4379	11764	207
Gglean012673	966	4343	4694	3825	4569	4531	4564	4370	4859	4147	4398	4414	3569	3771	4439	4192	4667	3926	3773
Gglean026601	2115	4342	5408	3340	606	178	180	381	136	24	5328	5181	3356	2178	1185	2993	1225	1369	1790
Gglean022770	606	4341	3952	4277	8087	7011	8336	9982	8275	6757	4039	3982	3889	5286	9106	4921	8922	6920	6125
Gglean027159	3105	4335	3076	2447	5549	4601	4068	2282	3809	1850	2182	2545	2103	3233	5327	2689	2194	1860	1622
Gglean027613	3276	4335	4897	5357	3527	4913	4016	3628	4041	4148	4119	4398	5190	3906	5097	4541	4518	4013	3825
Gglean013537	702	4328	4803	4354	1830	1829	1840	1808	1449	1492	4863	4946	4350	2493	1998	3505	2008	2264	2894
Gglean027928	1989	4325	4441	4316	4615	4211	4177	6486	5226	4899	4868	4679	4606	4033	4474	5022	7730	5409	5091
Gglean001682	579	4323	4426	4769	4099	4334	4539	4348	3643	3458	4132	4357	4527	3983	4202	4946	4605	3833	4633
Gglean023776	912	4322	4675	3697	2204	2079	2244	2124	1472	1103	4196	4414	3550	3566	3094	4151	2814	2123	3103
Gglean025391	765	4321	4775	4517	4362	3909	4139	2955	3291	3344	4922	4865	4178	3885	3298	4320	3164	3179	3168
Gglean022024	906	4321	4204	2237	892	209	255	496	187	155	5333	4745	2287	3032	2000	3134	2159	1128	1973
Gglean022470	2664	4318	5147	5502	5261	5412	4360	4756	4783	3755	4328	4820	5107	4697	5408	5215	6018	4552	4546
Gglean009196	672	4317	4199	3529	1469	786	917	281	242	213	5020	4528	3178	3869	1697	2908	481	464	899
Gglean021099	2265	4315	3896	3391	2729	3148	2507	2738	2448	2558	3894	4118	3276	2625	2785	4084	4250	3187	3139
Gglean005079	2676	4311	5232	2947	394	77	126	362	114	26	3914	4529	3094	2214	1108	2436	657	798	749
Gglean004610	3753	4308	5167	3152	1015	739	652	1337	1198	856	4469	4987	3244	2637	1967	3208	1560	1735	1652
Gglean024533	930	4308	3537	4128	5739	5361	6757	3689	4873	4891	3850	3673	3982	5053	9070	3675	3077	3699	3243
Gglean003554	2670	4308	4917	4388	3608	3848	3258	3616	3566	3165	4182	4625	4516	3427	3450	4185	4193	3407	3124
Gglean029120	858	4307	3329	3467	5751	5481	5497	3688	4879	4657	3041	2687	3139	3831	5933	3445	5372	4387	4159
Gglean015768	1902	4306	5677	5504	4112	4418	3314	5224	3904	3028	4580	5491	5942	4637	3744	6238	5361	4702	5160
Gglean026374	1956	4304	5009	4081	1534	1753	1394	3102	2114	1868	4243	4721	3942	2388	1917	3588	3952	2722	3200
Gglean028850	1935	4303	4900	3035	404	84	103	259	97	12	3988	4152	2833	1995	1081	2264	817	911	1051
Gglean025058	5619	4299	5524	4907	2408	2309	1637	2707	2340	1779	4020	4873	5100	3064	2808	4507	3764	2721	2493
Gglean027424	1479	4297	4411	4913	5906	5979	6036	5031	5731	5667	4546	4543	4739	4914	6489	4496	5473	4743	4559
Gglean017962	3387	4296	4570	5278	5367	7070	6018	7752	8797	5878	3702	4338	5247	4079	5181	4614	7023	6129	5134
Gglean021171	2121	4296	4278	1930	2310	1660	1885	1181	1043	885	4211	4000	2194	2657	2414	2750	1651	1349	1427
Gglean001449	1611	4296	4703	4490	3068	2998	2848	3304	3009	2720	4491	5244	4928	3354	3333	4396	4120	3155	3527
Gglean004077	2499	4292	4907	4335	2162	2474	2048	3157	2856	2346	4184	4576	4662	2725	2733	4279	3963	3147	3276
Gglean028302	744	4282	4225	4986	4305	3772	4615	5946	5074	4061	5205	4574	5004	4431	4289	5078	4381	4477	4965
Gglean012756	996	4281	3171	2843	3003	2148	2145	2713	2939	2895	2951	2562	2402	2026	2222	2022	2662	2522	2170
Gglean021940	1497	4280	4678	4407	3741	3039	2891	4779	4252	2661	4521	4926	4942	3558	3473	4119	5855	4347	4300
Gglean024366	4560	4277	4322	4222	3704	4027	2983	6448	5596	3728	4088	4226	5090	3448	3517	5403	7577	5492	4627
Gglean010379	927	4267	4381	4936	4224	4532	5234	5383	4358	5700	4900	4511	4909	4904	5177	5429	6027	5439	5705
Gglean019298	897	4267	3159	2417	4094	3095	3343	4063	3069	2513	3056	2738	1898	2634	3529	2588	3028	2741	2488
Gglean002286	2628	4264	4996	4390	3331	4353	2855	5636	4528	3499	3966	4353	4593	3324	3661	3378	6819	3895	3300
Gglean020880	2901	4259	4591	5068	4666	4844	4511	3567	3652	3149	3966	4388	5012	3892	5086	4367	4576	3689	3472
Gglean014877	3774	4259	5237	5850	4805	3306	3775	5347	3318	2174	5611	5840	7005	4551	3889	6111	4788	4414	6428
Gglean017802	1536	4258	5576	4383	2336	3789	2947	7544	4961	2692	4858	5435	4798	3670	3281	4777	4959	4025	4585
Gglean027368	1761	4257	3517	3886	11597	11884	12802	6465	10862	15032	3644	3359	3717	5050	8146	4490	6366	8817	5009
Gglean029769	1413	4256	4336	2497	449	174	283	317	177	70	4504	4395	2412	1772	1437	2324	1107	1058	1309
Gglean025810	1116	4256	560	1113	129	54	56	48	57	49	2273	491	303	127	68	87	75	92	175
Gglean008658	918	4255	4225	4477	4367	2854	3225	4763	2484	2075	4139	4263	3777	3888	2676	3373	3905	3010	4642
Gglean003024	3936	4253	4946	3713	3664	3611	2964	2489	2681	1801	4099	4568	3974	4079	5789	4733	4752	3086	3210
Gglean017324	1434	4253	4104	4578	5530	4569	4957	3024	3351	4020	5390	4799	4757	4313	5114	3877	3227	3749	3605
Gglean015834	2160	4251	5488	5650	3214	4628	3832	8425	5534	4030	4408	5056	6115	4265	3952	6415	6920	5651	6986
Gglean028885	1395	4247	4685	4784	5643	4595	5071	2909	3851	3253	5718	5435	5035	5526	4168	5033	3207	3297	2503
Gglean023747	1278	4247	4169	4890	3002	2301	2635	5423	2958	2158	3973	4063	4752	3226	2689	2997	3412	3157	3149
Gglean015742	2829	4242	5319	5436	798	299	318	935	183	36	4646	4979	5607	3173	1431	3861	1031	1997	3464
Gglean016262	447	4239	4357	4087	1559	1730	1986	2580	1692	1618	5233	5008	4385	2984	1886	4782	2412	2509	3690
Gglean025257	1617	4237	3205	2922	243	420	352	353	263	751	1574	1731	2085	563	326	1244	933	753	727
Gglean019509	1710	4237	3744	3986	6906	5194	6200	2130	1949	582	5300	4513	3988	4937	4793	5178	840	1506	2186
Gglean001355	1047	4236	4176	4408	2958	2624	2864	3941	2221	2303	4764	4901	5044	3563	3680	5382	4940	3862	5912
Gglean025698	828	4236	4548	4910	4703	4813	5655	4075	4661	4030	5371	4964	5878	5056	4362	6767	2646	3459	3734
Gglean014971	1581	4235	5112	4315	2762	3055	2640	6100	3072	1595	5130	5646	5559	4316	5174	8506	14030	7779	9774
Gglean028917	1083	4233	4259	3256	3874	3790	4171	3524	3122	3567	5016	4584	3500	3556	4911	3978	3603	3283	3464
Gglean016081	2544	4233	4956	4234	2737	3074	2744	2895	2550	2098	4044	4483	4462	3555	3677	4556	3148	2710	3380
Gglean023709	3219	4231	5183	4672	2327	2644	2397	2844	2380	2072	4334	4728	4912	3334	3171	4671	3604	2936	3288
Gglean012818	1158	4231	2266	3012	4895	2819	3196	2354	3201	5420	3226	2735	2811	3802	5367	2336	3867	3031	1920
Gglean007252	1983	4229	4648	4702	8236	7781	6992	3946	5859	4776	4154	4594	4338	5222	7211	4909	4659	4307	3575
Gglean010876	321	4225	4556	4384	1121	488	823	1071	335	1058	7620	5462	5017	5742	1700	10469	2856	2693	5561
Gglean013386	1419	4221	4363	4388	2741	1947	2108	2334	1517	1243	5047	4800	4874	3473	2388	4604	3051	2696	3818
Gglean020343	885	4213	4363	2784	298	698	484	1354	2395	3483	4983	4475	2842	1454	460	2260	1918	2120	785
Gglean013409	2256	4213	5368	5551	3164	3498	2878	3720	3661	2383	4527	4884	6082	3641	3783	5151	3987	3224	3661
Gglean003911	1824	4211	4962	4571	3573	4046	3924	2811	2648	3030	4679	4828	4582	3946	4074	5287	4493	3423	4415
Gglean004919	1680	4209	4555	3574	3066	2576	1998	4486	3058	2274	4467	4647	4010	3318	2990	4169	4682	3188	3687
Gglean000911	1062	4209	4147	2974	553	175	181	500	141	34	5405	4560	3296	2724	1071	3033	935	1043	1659
Gglean020294	1488	4208	4978	4123	3294	3014	3043	2719	2376	1825	4493	4728	4337	3443	2762	4264	2814	2381	2906
Gglean030025	2667	4208	4618	3894	2588	3135	2703	1297	1004	732	4362	4315	4086	3404	3069	4271	2172	1798	2451
Gglean001189	2400	4205	5263	4870	3043	3611	2851	2992	3749	3393	4152	4619	4889	3188	2782	4163	3221	3087	2841
Gglean016604	1047	4204	3880	4085	3567	4319	4270	6095	5392	2865	3617	3908	3836	4095	5535	4244	4886	4717	5195
Gglean001462	2232	4204	3022	4386	7465	9270	8362	7426	8246	5765	3367	3103	3639	2876	5266	2365	6708	5813	4026
Gglean001666	2619	4203	4663	3698	2628	2665	2252	3262	2466	1964	4127	4524	4141	3168	2631	4015	4070	2751	3058
Gglean006761	624	4203	4363	4316	1861	2130	2125	2769	2030	1741	4589	4366	4469	2942	2707	4309	2555	2407	3395
Gglean025732	1866	4198	4876	4151	2991	3407	3160	2916	3040	2308	3878	4295	4381	3280	3115	4495	2891	2623	2972
Gglean025384	4647	4197	4828	3278	2984	2899	2145	2037	2905	1757	3810	4278	3208	2557	2693	2989	3236	2653	1636
Gglean007904	612	4196	2957	3450	5445	6180	5484	5526	5217	4816	3422	3067	3177	4330	5689	3858	7929	5153	5593
Gglean017745	3234	4194	5112	4991	4148	4830	3846	3848	4092	3530	3937	4566	4860	3841	4214	4705	4500	3800	3569
Gglean024471	5031	4190	5321	4799	4121	4854	3943	3586	3331	2549	4687	5355	5383	4399	5311	5930	4938	3832	3947
Gglean013688	603	4188	4163	5490	3045	3139	3456	3200	2955	8469	6498	5027	5259	4133	4533	4911	6736	6149	5856
Gglean000926	1812	4188	4924	3395	463	255	291	203	80	51	4052	4605	3264	1548	1273	2190	803	814	1027
Gglean024635	2436	4184	4387	3562	14957	13919	11998	12718	24922	15712	3232	4052	3256	5714	12961	3632	11278	10972	4228
Gglean001415	2991	4183	4733	2794	457	184	194	403	259	228	4172	4384	2688	2155	1340	2797	808	1000	1184
Gglean017596	5577	4183	5528	4331	3639	3616	2842	3482	3108	2687	4398	4957	4839	3404	3507	5190	4630	3611	3468
Gglean027172	918	4180	4267	3559	1960	1812	1667	1483	1031	735	3976	4062	2919	2221	1645	2701	1589	1185	1932
Gglean000802	3642	4179	4804	5452	4192	4889	4103	4100	3984	3530	4160	4812	5595	4003	4274	5912	5380	4043	4275
Gglean023487	1275	4178	4459	4189	2234	2589	2297	2317	2608	1920	4193	4162	4318	2911	2792	3670	2579	2707	2878
Gglean023964	3525	4178	5537	4377	3822	5418	3980	4303	4476	7859	4255	4978	4206	3649	4157	5561	8872	6285	4757
Gglean004774	1065	4176	4229	3932	4619	3381	3517	2895	4125	6221	3530	4321	3982	3862	5317	3864	4132	3997	2157
Gglean012806	570	4175	3808	3813	1080	1086	1125	651	126	95	4264	4175	3611	2017	1566	2572	981	1075	2139
Gglean024437	1203	4175	5580	3539	1484	3572	4759	1934	3236	921	4285	5060	3527	1323	1067	2334	848	929	1180
Gglean020974	702	4173	4441	3483	3417	2580	3063	3135	3138	3270	4685	4762	3503	3388	2867	4528	3925	3119	3221
Gglean027175	1338	4167	4606	4144	3490	3765	3566	3225	3542	2906	3653	4159	3900	3400	3697	3783	3300	2829	2744
Gglean009078	1980	4163	5075	4153	2823	3002	2425	3535	3376	2680	4273	4782	4479	3562	3303	4799	3587	3325	3614
Gglean007995	930	4161	3987	3053	3318	3009	3594	3266	3751	3199	4101	4190	3386	2920	2751	3617	3306	2898	2720
Gglean026518	2712	4158	5365	4437	3323	3690	3245	3857	3665	2566	4505	5000	4889	3371	3186	5387	3748	3282	3352
Gglean014241	1638	4157	4925	3765	5184	4537	4785	6212	5127	3639	4816	4685	4278	4322	3958	4861	5791	4358	4216
Gglean019563	372	4155	4351	4058	1483	1627	1837	2500	1659	1374	4725	4261	3954	2869	1645	3822	2420	2016	2964
Gglean025356	1380	4154	4575	3794	1971	2134	1933	2569	1993	1464	4277	4249	3931	3063	2973	3875	2987	2391	2882
Gglean018140	4860	4153	4440	4301	4461	4696	3982	3784	4088	3773	3963	4029	4526	3850	4529	5031	4610	4102	3409
Gglean015568	1269	4153	4656	3743	3581	3162	3372	3652	3440	3197	4651	5041	4061	3294	3506	4282	3821	3225	3553
Gglean004093	1101	4150	4072	3760	3348	2247	2391	3448	2426	2330	4262	4267	3477	3295	3077	3798	6268	3842	4551
Gglean030256	459	4143	4190	3976	981	1016	1193	2110	1342	1210	4433	4528	4088	2585	1153	3770	2066	1698	2505
Gglean018368	2829	4142	3910	3161	2201	904	1419	884	479	334	4404	4318	3779	3159	2523	4224	2287	1509	2288
Gglean026552	1878	4139	4941	5950	5364	6900	7411	7950	7873	9345	4518	5021	6324	4401	5017	6605	9430	7413	7597
Gglean017078	1155	4138	4060	5040	15623	15952	15996	31100	45552	22450	4930	4589	5421	9865	19551	9347	26016	18326	13613
Gglean001727	1488	4138	4670	4147	2655	2354	2131	3465	2473	2330	4999	4809	4625	3537	2871	5045	4052	3192	4154
Gglean010557	1743	4136	4437	3786	2582	2333	2469	2546	2091	1877	3662	3828	3565	3121	3066	3521	3063	2637	2650
Gglean010350	1719	4131	4462	4099	3292	3276	3043	4612	4577	3215	4307	4441	4230	3050	2884	4171	4478	3547	3583
Gglean029878	1761	4131	4828	4167	3138	2695	2632	3332	2697	2177	4521	4573	4806	3744	3491	4772	4669	3351	3803
Gglean019898	1389	4129	3973	5956	4833	2560	3359	1416	438	460	5255	5524	7481	6049	6141	5624	2575	2159	3985
Gglean020678	2091	4129	3755	3978	3675	3606	3329	3636	3624	3765	3593	3571	3513	3419	3793	3316	4164	3368	3340
Gglean005154	2886	4126	4528	4292	4108	4153	3641	3057	2852	3359	4640	4993	4102	3117	2858	3616	3892	3070	2800
Gglean009361	2400	4124	4587	4063	4722	3900	3786	6248	5377	5527	4612	4400	4591	4832	5464	6247	8712	5980	5739
Gglean005098	651	4124	3453	4174	3730	3989	3945	1868	2455	3263	3292	3300	3511	3084	6269	2287	3587	3101	2321
Gglean011826	2415	4124	4752	4133	4697	5223	4371	4534	4983	3769	3902	4560	4146	4056	5383	5007	5007	3754	3481
Gglean005869	2844	4123	4465	3887	3628	3703	3124	2859	2823	2343	4241	4518	3873	3372	3821	4214	3258	2708	2927
Gglean016208	1482	4120	4103	3536	6318	5647	5710	4173	3817	3783	4170	4270	4070	4392	4321	4351	4373	3119	3505
Gglean006550	1404	4120	4358	4449	5838	5395	5517	12788	9182	7569	5213	4897	5139	5138	6788	6984	14056	9109	9687
Gglean011844	1932	4117	4804	4080	2422	2684	2768	1996	1212	1582	4693	5088	4333	3294	3569	4869	3006	2686	3994
Gglean011316	1560	4114	3966	4134	2710	2532	2496	1309	1318	1338	3762	3841	3646	3178	3106	2930	2217	1749	2055
Gglean009559	1455	4113	4294	4599	6245	6552	6148	10804	10740	8088	4816	4829	5319	4146	3976	4257	10569	6804	6673
Gglean002915	1818	4112	4533	3934	7142	7385	7145	4980	5728	4665	3985	4079	3626	4606	6828	4765	5622	4487	4040
Gglean002508	3645	4111	4366	3040	4963	4544	4108	4998	5216	3869	4094	4000	3688	3649	4136	4592	5372	4017	3287
Gglean011152	1614	4111	3882	4827	4608	4958	5368	4435	4662	4257	3992	3933	4745	4189	5291	3965	3540	3918	3656
Gglean008078	3006	4110	4653	4331	4808	5196	4893	6866	5015	3638	4549	4710	4987	3914	3318	5430	10773	5187	4775
Gglean017471	1131	4107	4484	3834	2157	2169	2160	2711	2169	1965	5029	4664	4052	3134	2581	4445	3703	2928	3415
Gglean016306	4182	4106	5294	5128	5914	5851	4691	4957	6396	4506	3997	4664	5046	4412	5724	5530	5979	4447	3237
Gglean000746	945	4105	1916	2193	2056	1684	2164	2532	3517	2151	2430	1770	1998	2106	3080	1850	2022	1885	1127
Gglean023251	624	4105	4123	4132	1426	1696	1737	2768	1747	1552	4309	4205	4376	2904	1914	4010	2772	2113	3297
Gglean022349	1548	4104	4675	3852	2743	3097	2367	2785	2555	2116	3830	4149	4061	3137	2639	4139	3883	2835	3483
Gglean016345	1917	4104	4315	4326	4438	3853	3452	2226	2100	1294	2940	3617	3624	3207	4628	3481	3047	2076	2324
Gglean029319	1731	4103	4933	3819	1763	2337	2593	3159	1101	1298	4744	5262	4825	2759	2269	6659	4231	3473	4993
Gglean022592	471	4103	4285	3780	2247	2199	2364	2634	2530	2560	4337	4177	3696	3020	2612	3642	3008	2525	2955
Gglean025548	1875	4101	4873	3887	3350	3449	2887	7586	6634	4505	4669	4911	4450	3682	4272	5200	9105	5660	5758
Gglean015409	2367	4099	5286	2714	456	134	166	340	125	42	4215	4724	2473	2081	1282	2784	888	1001	1111
Gglean016200	768	4097	4526	3793	6493	4719	5727	2424	2751	2108	4533	4856	3974	3746	3311	3512	2625	2830	2944
Gglean010394	1584	4097	4085	3794	2335	1720	1926	812	697	1101	4172	4201	3690	2739	2154	2512	1447	1418	1285
Gglean018252	2268	4097	2331	1928	603	652	811	1250	1232	1277	1936	1785	1538	849	422	1292	1969	1300	1021
Gglean012843	3426	4096	4936	4858	3880	4100	3228	4546	4013	3577	4494	5176	5486	3854	3447	5469	5373	4392	4001
Gglean029348	447	4096	1121	1308	157	176	143	276	473	491	3031	811	679	173	158	161	231	327	278
Gglean004148	957	4095	3031	2318	8217	6796	9101	1760	3371	1924	3315	2482	1671	4715	8560	1412	716	1430	1050
Gglean015624	921	4094	3907	4717	4717	5789	5361	3731	4310	4660	3856	3825	4175	4851	6973	3828	4472	4338	3991
Gglean028255	1479	4091	4565	3914	3611	3277	3314	4394	4161	3415	4075	4229	4162	3561	3470	4418	3946	3555	3685
Gglean000855	1203	4090	3510	4780	8058	4989	5802	3470	4355	5348	3847	3519	4560	6806	9864	3432	3449	3332	2797
Gglean008905	759	4090	3688	3210	3314	2438	2709	1686	3253	2542	5333	4773	4043	3557	4507	3110	2295	2571	1852
Gglean010582	825	4090	3979	4190	3557	3342	3428	3888	3661	3442	4054	4050	3879	3405	2918	3852	3634	3130	3401
Gglean003483	402	4088	4308	3942	1678	1632	1779	1579	1363	1696	4635	4453	3527	2272	1662	3107	2012	1959	2295
Gglean022695	2916	4085	3488	3293	2051	1948	2208	2227	1951	2346	3350	2622	2619	2072	2138	2755	2912	2411	2154
Gglean024088	3099	4084	4793	4080	2674	3101	2820	3177	3303	2713	3996	4333	4797	3032	3117	4586	3927	3093	3311
Gglean007843	1629	4083	3018	3277	3437	3660	3705	3074	3395	2727	2654	2527	3220	2968	3304	2897	3640	2897	2581
Gglean005078	1095	4082	3870	4465	4061	4026	3798	9419	7602	4942	3927	3978	4434	4167	5533	4490	10214	5723	5365
Gglean029923	4221	4081	5356	4818	2914	3807	3320	3611	3737	2972	4197	4875	5055	3257	3743	4989	3881	3186	2844
Gglean021825	840	4079	4039	3986	2243	2557	2876	3031	1385	924	3463	3764	3742	2397	2283	3913	1972	1859	3332
Gglean009865	459	4078	4210	3167	1848	2317	2203	2106	1897	1585	4924	4619	3564	3585	2160	4260	2147	1952	2347
Gglean030926	3339	4078	4550	4212	2832	3364	2896	2748	2446	1872	3872	4234	4359	3352	3231	4116	3903	2804	3307
Gglean004782	1386	4077	3972	3961	3030	3026	2629	4019	2945	2789	3919	3888	4245	3220	3225	3846	4845	3741	3685
Gglean005812	591	4075	4800	5997	3982	3481	4648	2811	1326	588	7277	6371	6973	7182	3582	10190	1565	2191	6323
Gglean022267	564	4074	4007	3702	2264	2014	2307	4400	2838	2307	4302	4125	3869	3332	2667	4234	5442	3549	4735
Gglean007494	2358	4074	5041	3127	409	123	164	374	126	40	4045	4613	3509	2146	1302	2752	929	1033	1123
Gglean008974	645	4073	4241	2988	2916	1248	2267	263	37	92	6630	5033	2652	4566	2473	3860	421	1542	3617
Gglean015685	600	4072	3296	3750	2496	1405	1877	472	869	503	5608	4523	4311	3460	3152	2849	569	803	835
Gglean027406	864	4071	3395	2134	20	8	28	13	45	66	1886	1216	553	167	8	194	8	5	10
Gglean017706	5091	4069	5031	4608	5434	5255	4496	4564	4660	3306	4588	5157	4839	4438	5974	5968	5574	4531	4053
Gglean007883	1404	4068	4307	2976	3376	3139	3232	2305	2896	2569	3884	2447	2296	2693	3720	2971	2744	2304	2137
Gglean019735	1188	4061	4497	4408	2777	2976	2714	3847	2822	2128	4143	4407	4678	3432	2737	4624	2973	2838	3782
Gglean016441	765	4060	2805	1821	2561	2101	2525	1817	1645	1108	2707	2130	1598	1677	1749	2121	1443	1366	1644
Gglean026264	5085	4057	3920	4577	5536	5383	4367	3698	4202	3700	4006	4378	4946	3892	5519	4510	5321	4270	3296
Gglean023941	1758	4057	3286	4245	3536	3328	3022	2565	3881	4641	3323	3208	3673	2990	4311	2968	4819	4134	2833
Gglean011225	2955	4057	4923	4222	3991	4983	4198	3647	3967	2976	3920	4290	4388	3757	4114	4674	3855	3350	3226
Gglean023593	2274	4056	4405	4393	3749	3809	3884	5215	4198	3906	4284	4718	4892	3826	4269	5101	6641	4582	5158
Gglean020321	1650	4053	3932	3795	2499	2234	2231	1542	1532	1616	4397	4101	4016	3179	3150	3814	2422	2100	2617
Gglean012723	1473	4053	4315	4210	2756	2813	3096	3720	3307	2522	3987	4253	4180	3225	2882	4213	3745	2976	3360
Gglean008548	1752	4051	4216	3298	3289	3519	3504	3656	3410	2936	4325	4422	3746	3421	3970	4607	3310	3015	3145
Gglean010317	2790	4048	4908	5146	3697	4846	4067	4726	4703	3971	3820	4487	5341	3603	4345	4845	4947	4221	4173
Gglean030140	582	4048	1056	650	158	155	209	216	99	124	3312	687	361	176	204	475	212	238	391
Gglean004946	1992	4047	4081	3977	8400	9347	9971	11208	10826	9750	3973	4120	4020	5411	9445	4833	10129	8415	7763
Gglean023768	4185	4046	4761	4160	4711	5163	4187	4532	4282	3535	4459	5026	4876	4281	4984	6134	5600	4468	4078
Gglean002891	2391	4042	4778	4699	980	1330	1277	3347	1896	916	4387	4487	5631	2701	1781	4892	3104	2806	4428
Gglean025251	1548	4040	4268	4900	3931	4000	3943	3290	3246	3033	4283	4426	4831	3897	4719	4531	3977	3453	4040
Gglean025307	288	4039	4154	4052	1329	1520	1803	2501	1731	1675	4058	3957	3712	2639	1687	3622	2355	2167	3078
Gglean014801	2019	4038	5041	4083	3071	3242	2754	4548	3773	2229	4301	4707	4632	3452	2706	4651	3256	3237	3371
Gglean001274	1590	4036	2872	1931	996	1036	1071	1514	1204	898	2405	2499	1948	1307	1168	1803	1409	1037	1292
Gglean009544	2310	4033	5894	4876	6203	5283	5674	3413	3468	2753	5164	6213	4467	4801	3755	5152	2214	3022	3710
Gglean009546	942	4031	4039	3433	3256	3084	3529	3964	3928	4637	4342	4169	3338	3004	3504	3623	4098	4033	3792
Gglean005524	4611	4030	4838	4652	4155	4020	3157	4357	4276	3193	3766	4399	4899	3839	3766	5682	5818	4526	3843
Gglean019658	2487	4027	4766	2692	624	97	157	401	91	87	5509	5122	3243	2742	1557	3785	1240	1539	2310
Gglean018290	714	4025	4114	3288	2489	1958	2047	2655	2505	2340	4177	4219	3345	2730	2311	3514	3269	2470	2973
Gglean026207	1425	4017	4068	3651	4599	3846	4035	8475	7427	5203	4204	4254	4060	3757	4211	5025	7965	5631	5124
Gglean027474	1350	4014	4513	3692	5075	5783	4749	4373	5430	6468	4749	4490	4311	4675	4626	5565	4556	5240	3491
Gglean002491	6687	4014	4691	4743	4073	3897	3045	3363	4015	3284	4034	4436	5148	3253	3929	4364	4248	3978	3137
Gglean006129	2142	4013	4275	2760	3958	4017	4015	3957	3941	3163	4437	4154	3054	3058	3446	3487	3731	3288	3245
Gglean028013	1116	4009	3921	4127	3791	3770	4091	1820	3394	2418	4769	4132	4228	4453	4332	4162	1771	2179	1448
Gglean020689	498	4009	3623	3669	3820	3262	3990	4877	4589	5108	4072	3645	3202	3464	3579	3852	4859	4281	4416
Gglean000816	2313	3999	4230	2721	426	134	152	257	71	25	3721	4073	2757	1850	991	2155	664	757	1097
Gglean027428	747	3997	3778	4098	3384	2366	2650	1864	1677	1901	3951	3794	3623	3806	4070	3366	2473	1999	2666
Gglean025443	2067	3996	4258	4086	5081	6162	5009	6297	7080	4191	3343	3643	4107	3692	4826	4375	5524	5095	4209
Gglean020151	441	3996	4010	4784	1673	2003	2052	2932	1986	2003	4639	4199	5083	3020	2303	4697	2820	2605	4086
Gglean008573	432	3994	3543	4161	2620	1012	1770	288	460	411	5015	4123	4516	3900	2127	2722	209	528	764
Gglean013673	4473	3993	4698	4170	1924	2217	1724	2506	2111	1485	3908	4530	4684	2646	2631	4603	2520	2508	3009
Gglean014578	627	3990	3828	3448	2758	2278	2854	2477	1578	1572	4457	4070	3976	3763	3517	3940	3287	2459	2725
Gglean031048	1539	3988	4043	3372	3736	3648	3481	3147	3472	2627	3902	3665	3507	3272	3578	3314	3940	3099	2806
Gglean027701	6444	3984	5614	4258	1787	2326	1798	2507	2423	1313	3810	4802	5143	2825	2600	5272	2861	2412	2751
Gglean010274	1185	3983	4048	3437	4898	5225	5619	4784	6061	4924	4318	4262	3850	4143	5397	4080	4243	4374	3518
Gglean017343	1836	3981	4058	3749	2534	2266	2363	1891	1865	1673	3541	3540	3336	2670	2909	2997	2677	2180	2356
Gglean015375	3207	3979	4795	4605	3090	3283	2926	2949	2935	2564	3845	4698	5022	3040	3598	4419	3577	3181	3543
Gglean014342	1518	3979	4449	3084	2939	2854	2737	5291	4352	2377	3975	4139	3397	3070	3239	4423	5476	3833	4050
Gglean021597	312	3978	4576	3597	917	1129	1004	907	665	685	5654	4778	3406	2077	1133	3031	1056	1483	2109
Gglean009433	909	3974	3798	4280	6056	4172	4505	6684	5107	2522	4132	4310	3880	3927	4521	3428	4612	3690	4304
Gglean011194	1422	3972	4245	4227	21308	32119	34617	11502	20305	19155	3940	4046	4503	5957	17638	6502	8646	15369	7570
Gglean009874	1377	3969	1953	1481	503	810	783	477	712	805	1103	368	398	331	451	295	276	536	284
Gglean027509	996	3969	1569	4203	17290	2691	6742	7038	5928	4992	922	1197	1163	8990	24910	815	13494	2581	1237
Gglean000175	1941	3965	5403	4709	167	71	126	287	67	21	4438	4589	4581	1691	968	2765	679	1079	1584
Gglean007543	1983	3965	4436	4145	2972	2631	2556	2267	2085	1903	3805	4236	4078	3273	3138	4114	3068	2374	3001
Gglean013787	1890	3964	4604	4036	3294	3302	3087	3424	3715	2643	4106	4336	4152	3297	3606	4153	3523	3346	3216
Gglean007097	1125	3964	3467	3532	3998	3078	3114	3346	2101	1602	3777	3403	3443	4473	5645	3942	3988	2931	4177
Gglean020808	375	3963	3897	4273	1720	902	1091	225	421	289	5340	4560	4235	3180	1631	2494	263	516	619
Gglean022373	1416	3960	3243	3106	7212	7537	7657	7494	9605	6036	3173	3162	3090	4951	6898	4477	4848	4907	2888
Gglean017928	1344	3958	4258	4119	3048	3531	3152	4361	3682	2398	4064	4051	4236	3617	3012	4824	3823	3327	3865
Gglean022727	2133	3958	4585	4361	4396	4468	5457	2966	4874	8675	3561	3822	3502	2523	3430	2894	4416	4799	2410
Gglean003239	2865	3955	4676	3995	808	546	649	249	113	117	3998	4786	4397	1996	1697	3364	1419	1285	1931
Gglean014278	2619	3954	4758	4735	3651	3999	3215	5516	4619	3906	4200	4575	5559	3581	3563	5348	5828	4599	4031
Gglean006297	2880	3951	4443	5688	3858	3252	3059	2857	2857	2704	4257	4568	5547	4232	4877	5003	4086	3670	4260
Gglean011324	2541	3950	4614	4719	5756	5861	5841	4476	4764	4470	4075	4652	4762	4057	5511	5073	5350	4721	3715
Gglean014208	1578	3949	3932	4314	16923	13246	17004	7203	11149	10595	4167	3909	4837	6240	10810	5983	8479	8996	6344
Gglean031004	792	3947	3271	2772	5027	5198	5309	3951	3645	3220	3446	3236	2311	3861	4669	3863	4051	3548	3631
Gglean006039	1998	3942	4587	3599	2555	2437	2183	2473	2056	1667	3620	4178	3641	3137	2542	3842	3277	2558	2656
Gglean008472	1152	3941	3979	4845	2262	2603	2404	4852	2141	2804	4523	4277	5700	3841	3996	6502	7249	4656	6888
Gglean022068	333	3939	4074	3862	1070	1402	1432	2060	1320	1235	4325	4219	3849	2405	1426	3495	1783	1661	2498
Gglean022634	615	3934	4267	3811	2635	2279	2717	3185	2838	3162	4610	4500	3822	3011	2659	4167	3944	3090	3626
Gglean027661	1104	3930	3492	4026	38983	30578	33876	14079	38612	25176	4091	3413	3653	10996	38423	4793	13122	17340	5521
Gglean001065	1263	3929	4471	2824	288	91	128	194	89	51	4361	4603	2758	1877	1033	2059	831	839	958
Gglean002812	1116	3928	4576	3390	809	1254	963	1028	199	188	4097	4152	3329	2366	1738	3727	1821	1832	4863
Gglean005195	552	3928	3983	4328	4143	4352	4255	2473	2625	2430	4408	4000	4462	3676	3599	4168	3272	2900	3628
Gglean025789	1965	3926	4534	3624	3460	4133	3898	3493	3062	2882	4298	4527	3825	3377	4210	4895	3473	3002	3418
Gglean015896	2811	3925	5007	4348	4709	3731	4230	2378	3830	2270	3892	5045	4659	3494	4128	5122	2105	2530	2563
Gglean025695	1206	3920	3705	3406	6106	5307	5457	3060	4872	5672	3272	3318	3169	4207	5514	3513	4502	4313	2720
Gglean018028	1143	3920	4125	4314	7118	3864	5303	1896	963	811	5327	5021	4541	5834	6596	5489	2323	2219	3619
Gglean008259	3162	3919	4737	4240	2622	2945	2368	2577	2118	1588	3784	4317	4173	3005	3245	4158	4461	2875	3559
Gglean017015	3309	3918	4094	3578	3971	3781	3352	2635	2983	2599	3347	3552	3540	3362	3780	3872	4104	2950	2514
Gglean012586	4620	3915	4806	4604	4703	5358	4802	3924	4010	3677	3893	4562	4899	3731	4768	5087	5163	4159	3615
Gglean009311	1404	3912	3763	2636	1574	1450	1459	3087	1987	1444	3761	3464	2749	2534	1519	3283	3167	2462	2814
Gglean025624	2205	3909	3676	4465	7899	8383	9220	9431	10698	12239	6218	4552	4420	3695	5956	3727	8485	7658	5317
Gglean001609	1767	3907	4554	4419	1613	2377	2324	3938	2374	1480	3949	4179	4798	3269	2198	5207	2652	2434	3789
Gglean004671	2763	3906	4415	3484	4066	4009	3310	2850	4248	3092	3784	4073	3355	3478	3703	3960	2815	2815	1906
Gglean029014	1413	3905	4182	4230	4049	4183	4507	2760	2786	3432	4953	4675	4316	4658	5767	5151	4009	3851	3797
Gglean002995	918	3905	4209	3431	2389	2526	2149	1958	2287	2170	4065	3851	3357	2974	2388	3888	2159	2348	2463
Gglean006404	2283	3904	4236	3522	3921	3671	3077	2565	3460	3003	3642	4047	3719	2959	3217	3634	2836	2779	2201
Gglean017044	1149	3903	3916	3524	3415	3073	3286	6153	4369	3649	4361	4463	3768	3618	3739	5229	8598	4822	6046
Gglean028617	4998	3902	4499	3925	3821	3617	2967	2994	3272	2758	4112	4625	4397	3379	3422	4527	3977	3312	2525
Gglean025525	1914	3901	4688	4346	5522	5902	5766	6277	6119	5289	4264	4509	4442	4769	6158	5695	7078	5339	5191
Gglean025726	732	3901	4082	4049	1394	1653	1761	2740	1776	1297	4450	4327	4270	2744	2156	3672	2556	2094	3146
Gglean005502	1563	3898	4292	3969	11443	12036	10770	9298	19566	20336	4055	4113	4578	5878	9771	5272	13088	13751	4812
Gglean022989	1782	3898	3488	3081	4049	3546	3465	2247	3309	3022	2332	2400	2199	2256	3592	1888	2334	2345	1626
Gglean027450	2610	3893	4260	3468	5639	5742	5433	3793	4627	3921	3769	3982	3658	3974	5491	4243	4770	3748	2777
Gglean027948	426	3893	4123	4405	844	1006	1048	2163	1182	929	4486	4177	4882	2223	1160	3835	2067	1685	2779
Gglean026970	393	3892	4402	3806	804	1083	1084	2003	1190	807	4500	4059	3795	2672	1128	3484	2145	1677	2768
Gglean026887	3804	3891	4855	5172	3965	4561	3618	3921	3402	3839	4649	4820	5665	4152	4460	5736	6986	4792	4880
Gglean023730	471	3888	2359	3708	12327	12537	13017	29100	18376	4910	3869	3231	5483	11371	23339	10809	18817	10341	17761
Gglean027795	3564	3885	4946	3848	372	160	196	266	89	45	3460	4168	3988	1629	1087	2224	728	882	1159
Gglean030374	1761	3884	3748	3162	1442	1452	1546	2186	1414	1018	3611	3786	2992	2525	1686	2906	2593	1350	1765
Gglean016288	2796	3883	4880	5125	4634	6069	5205	4461	5395	5069	3844	4390	5248	3894	4442	5190	4613	4672	4354
Gglean010529	4899	3883	4686	4271	4124	4299	3245	3045	3715	3226	3786	4058	4285	3189	3575	4401	4334	3344	2916
Gglean003758	2823	3883	4931	5163	5208	4299	3833	3825	4269	4294	4327	4223	4939	4095	4520	4930	6481	4833	4452
Gglean007875	828	3882	3803	4035	1997	1612	1858	1584	1793	1972	5141	4149	4137	3375	2260	3335	1897	2159	2186
Gglean013277	840	3877	2628	1943	7999	4789	5008	3220	6050	5774	3778	2704	1798	3780	5053	1783	1896	2909	1171
Gglean006148	1965	3876	4244	4663	1944	913	1357	2410	1300	1419	3366	3736	3913	2099	1644	2900	3843	2853	3834
Gglean014904	852	3873	4445	3507	1535	1730	1920	3313	2234	1541	4435	4521	4217	2924	2573	4823	3057	2532	4027
Gglean019449	1704	3869	4040	3673	5990	3841	4517	2112	1430	2059	4138	4250	3516	4887	6463	4567	2945	2799	3775
Gglean005643	1143	3867	4028	2584	1119	704	601	450	333	156	3870	3959	2456	2310	1297	2080	615	817	971
Gglean005030	2097	3866	3258	2815	6336	4612	5293	1715	1235	1069	2788	2746	2423	3379	4512	4174	3422	2341	3388
Gglean019069	2094	3866	4057	2982	3119	2806	2745	2938	2809	2355	3390	3744	2674	2643	2759	3168	2659	2358	1965
Gglean017534	1179	3862	4563	5136	1117	807	858	1377	483	460	5491	5435	4990	2469	933	4187	1827	1901	3577
Gglean002417	2508	3860	4415	4348	4325	4398	3644	5008	6028	6900	4293	4360	4719	3873	3927	4844	7905	5797	4430
Gglean022107	1086	3860	3488	3634	5204	5261	5249	4463	4464	4936	4050	3658	3633	4801	7129	4287	5559	4695	4383
Gglean010938	2589	3858	4473	3786	1606	1965	1688	1674	1297	983	3822	3938	4090	2794	2691	3778	2080	1982	2374
Gglean030255	3483	3857	4821	9567	15821	18217	15819	13656	14567	16142	4029	5045	9982	10479	14250	11365	16468	13919	10503
Gglean021417	5034	3855	4966	4454	5010	5261	3990	4007	5081	3902	3957	4773	4709	3818	4593	4708	4878	3892	2653
Gglean006729	2154	3853	4557	4009	9533	7098	8382	2539	2116	1490	4810	5403	4069	4598	6076	4987	2224	2387	2887
Gglean017891	2037	3852	3370	3174	3938	2501	3013	2344	1373	1666	4445	2794	2908	2719	1807	2371	1121	1297	1990
Gglean012604	1152	3852	3956	2519	6910	8011	7773	3835	4842	4715	3723	3543	2464	4421	5210	4558	3332	3363	3043
Gglean016621	2061	3851	4410	4146	3617	4123	3267	3972	4161	3135	3905	4319	4452	3497	3861	4698	4382	3745	3495
Gglean015258	1398	3850	3756	4071	5574	5069	5126	3932	4226	5468	4272	4032	3984	4124	3866	4038	4220	4135	3030
Gglean025976	975	3850	3185	7439	6160	9762	6862	7595	6804	10386	5607	4567	8102	7190	8876	6802	19878	12142	12333
Gglean019935	894	3849	3417	2829	5016	5260	4848	2003	3665	4011	4333	2318	3050	2984	3799	3089	1825	2617	1486
Gglean018585	393	3848	4010	4140	1326	1637	1640	2526	2189	2231	3846	4037	4035	2857	2003	3564	2870	2413	2871
Gglean027492	1419	3848	1950	2034	432	613	774	3402	1868	2391	1684	1168	1764	638	670	742	1924	1847	1116
Gglean016836	516	3844	4704	3115	781	338	535	1164	40	45	4794	4959	3791	3785	788	4909	1515	1584	3825
Gglean002806	3078	3843	4635	3904	2695	3270	2884	2586	3156	2637	4782	4724	4220	3478	3247	4608	2521	2626	2355
Gglean020405	714	3839	3676	4266	2511	2408	2783	2434	2496	2598	4385	4017	4487	3346	2608	3977	2595	2797	3262
Gglean024920	2094	3839	4193	3728	3502	3325	3323	3450	3447	3144	4168	4176	4173	3473	3873	4381	4713	3902	3894
Gglean019656	348	3837	3961	3871	3545	3620	3849	3293	2481	2859	4062	3932	3530	3692	3630	4115	4640	3634	4555
Gglean026178	1206	3837	4004	4373	2131	2267	2301	2513	2122	1827	4711	4014	4948	3158	2194	4314	2167	2320	2763
Gglean003447	627	3834	3209	2219	886	740	1112	245	227	275	5147	1830	1988	1014	837	1978	335	407	400
Gglean023686	1068	3834	3729	3311	2602	2471	2730	1682	1649	1672	4890	4325	3409	3737	2664	3592	1705	1776	2100
Gglean005043	432	3832	3946	4108	1320	1384	1462	2199	1192	1161	3925	3735	3750	2776	1170	3423	2216	1944	3171
Gglean018057	1809	3832	4603	4834	3259	3608	3104	4295	3296	3589	4702	4502	5067	4214	3849	5561	8129	4607	5376
Gglean014269	1983	3832	3819	3654	4958	5043	4861	4639	4530	3744	4057	3664	3669	4478	5764	4196	6335	4380	3873
Gglean014607	1872	3831	4114	3403	3104	2866	2771	2695	2555	2245	3794	3817	3293	3167	3067	3731	2799	2388	2735
Gglean010763	1464	3828	3806	3842	4367	4063	4667	5436	5484	4574	3813	3793	4015	3614	4637	3726	6717	4493	4212
Gglean028919	2970	3828	4504	3958	2951	3341	2636	2898	2732	2480	3926	4092	3791	3269	3517	4218	4354	3134	3156
Gglean019904	1158	3827	2152	945	35	33	46	674	381	105	1126	731	150	25	7	39	240	248	420
Gglean003128	3228	3826	4345	4133	2491	2441	2258	1414	873	930	3928	4160	4082	3125	3619	4147	2793	2255	2952
Gglean014310	312	3825	4366	3559	307	228	251	288	102	30	4521	4447	3052	1710	703	2628	610	965	1695
Gglean026963	1038	3824	4293	4486	3358	2984	3003	6785	4307	3602	4508	4076	4799	4270	3830	5333	28574	9669	6975
Gglean003571	1956	3822	3929	3757	7176	6680	6123	5818	6468	6544	3977	3780	3927	4226	6036	4250	6287	5731	5788
Gglean004996	870	3818	1767	1947	890	1289	2016	392	261	487	2163	3584	1742	1579	3018	1950	1909	1183	1779
Gglean003340	1839	3817	4309	3415	352	129	212	127	38	10	3505	3782	3196	1601	1266	2878	602	671	724
Gglean016875	2082	3814	4630	4088	2722	2779	2503	2805	2881	2180	3623	4077	3922	3058	2883	4112	3254	2506	2783
Gglean004230	1497	3813	4063	3159	3320	3498	3270	3921	3559	2893	3366	3410	3094	3021	3231	3325	4177	3347	3535
Gglean002025	1128	3812	3938	3283	1776	1743	1449	1535	1118	868	3178	3242	2956	2483	2547	2664	2238	1953	2541
Gglean027427	1752	3812	4009	4120	6501	6351	6027	4555	5363	4637	3651	3827	3643	4010	5682	4593	4642	4207	3703
Gglean025722	2250	3812	3488	2797	778	1113	1013	1109	1472	1282	2128	1906	1304	695	410	657	756	812	385
Gglean021073	1920	3811	4304	3947	2998	2987	2839	4100	2489	1626	4208	4224	4180	3983	4173	4651	6331	3330	3933
Gglean002364	954	3809	3639	3368	1721	1467	1433	1832	1039	1025	3695	3730	3121	2673	2225	2965	3100	1946	3050
Gglean015465	393	3805	3814	3408	1598	2032	2047	2904	2140	1592	4080	3682	3401	2865	1725	3867	2471	2234	2828
Gglean003411	1164	3804	4004	3823	6177	4444	5070	2975	3695	3185	4000	4088	3991	4005	5565	3399	3789	3118	2993
Gglean026478	4701	3801	5328	4187	750	948	750	1043	624	291	3601	4512	4567	2165	1382	3640	1069	1405	2133
Gglean016898	1938	3797	3841	3507	934	599	551	485	129	65	4768	4329	3578	2806	2193	3575	1616	1301	2315
Gglean030909	1923	3796	3824	3348	1761	1671	1427	1630	1417	1404	3365	2989	3032	2126	2101	2753	1931	1980	2396
Gglean016675	693	3793	3899	3391	4548	4111	4574	5678	4944	4581	3975	3825	3460	3882	4698	4910	6124	4319	4402
Gglean011421	2892	3792	4159	4585	3538	3930	3602	3112	3589	3389	3156	3840	4219	2988	4089	3559	3795	3503	3044
Gglean008336	1116	3788	4265	3621	1812	2174	2346	2457	2019	1524	3910	4193	3658	2509	2440	3601	2624	2188	2489
Gglean020697	3435	3787	3783	3472	3466	3554	3185	3284	3701	3400	2900	3002	3037	2558	3108	2854	3323	2805	2234
Gglean019645	2622	3787	4259	3640	3993	3692	3478	3145	3118	2614	3890	4187	3893	3646	4106	4446	4129	3249	3199
Gglean018250	1407	3785	3551	4485	40832	30339	32266	13434	25826	18811	3894	3432	3720	9665	20056	3658	5194	10864	3098
Gglean004174	1599	3782	4381	3607	2123	2267	2147	3475	2816	2727	4174	4107	4216	3127	2291	4575	3854	3077	3662
Gglean011415	3297	3782	4329	4454	4821	4636	4043	5463	5155	4701	3956	4354	4125	3837	4050	4589	6787	4397	3702
Gglean017077	2589	3779	3891	3648	2877	2996	2811	2558	2653	2665	3113	3467	3653	2528	3362	2962	2439	2602	2631
Gglean016183	2415	3777	3422	4599	10059	13629	12183	11465	11802	6808	3629	3682	4644	6247	11448	6492	8468	7316	5686
Gglean019447	1923	3776	4399	3665	2922	2958	2620	4351	3274	2511	3898	4120	3776	3040	3024	4468	4853	3392	3892
Gglean001164	915	3775	3390	3790	4086	3515	3867	3618	3613	4218	3754	3368	3775	3702	3912	3923	3708	3653	3244
Gglean028554	2766	3775	4416	4021	3856	5092	3930	4378	4819	4615	3548	4033	3854	3374	3603	4704	5097	4319	3700
Gglean013206	1665	3773	4052	3778	7712	7111	5975	6368	6385	5608	3819	4100	3977	5431	8239	4197	7105	5771	4515
Gglean022145	1047	3773	3757	3851	4005	3619	3698	3385	3262	3021	3705	3855	3789	3487	4021	3937	3894	3169	3345
Gglean025827	1878	3771	4263	4210	3000	3379	3241	3817	3722	2649	3515	3863	4115	3168	3303	3955	3483	2891	2906
Gglean029314	2211	3771	4391	3866	1231	1187	1124	1578	1030	959	3929	3958	3539	2210	1784	3114	2909	2127	2872
Gglean007661	1470	3767	3776	3943	2692	2931	2685	2897	2550	2741	3501	3647	3611	2969	3023	3829	3194	2815	3464
Gglean020464	1719	3767	3864	3266	3684	3875	3469	3182	3796	3401	3523	3889	3368	3413	4032	3803	2874	2848	2617
Gglean002855	1218	3765	3890	3693	2191	2745	3010	3004	2405	2494	4229	4069	4323	2662	2855	3937	2767	2825	3300
Gglean029616	2214	3765	4303	4829	3340	3021	3073	2415	2166	2095	4230	4353	4677	4004	4158	4551	3176	2707	3245
Gglean016264	1287	3764	4143	3737	2386	2178	1974	3163	2488	2226	3809	3758	3715	3153	2647	3983	3827	2762	3234
Gglean009616	1350	3762	4021	4164	4553	4106	4061	4745	4786	5250	4246	4406	4449	4187	5819	4760	6201	5184	5298
Gglean019054	282	3761	3954	4435	1399	1965	1862	2708	2139	1790	3769	3540	4014	2756	1641	3338	2361	2181	2871
Gglean022043	1530	3761	4154	3400	2571	3025	2933	2357	2621	2463	3646	3829	3248	2895	2652	3518	2416	2319	2358
Gglean016225	954	3759	3931	3627	3248	2849	2987	3928	3541	3072	3732	3747	3573	3424	3778	3893	4198	3188	3653
Gglean029066	1182	3757	4129	3862	2426	1997	1994	6393	4078	3084	3733	4032	4336	2784	3104	4408	8272	5045	5475
Gglean020082	1347	3754	819	703	110	94	68	145	96	85	4869	673	497	229	164	282	342	201	365
Gglean012473	774	3753	1590	944	18	42	14	59	47	40	1169	325	241	21	27	173	277	243	110
Gglean014005	1827	3752	4249	2061	8244	18412	16603	33367	17442	7086	4427	4597	2902	6985	15608	11443	17741	12774	16799
Gglean022012	504	3750	3456	3074	2672	2131	2690	3598	2818	2843	4266	3791	3331	3468	3392	4080	4257	3146	4391
Gglean010828	429	3748	3560	4426	4503	4289	4762	3798	3954	4146	3978	3732	4424	3887	4888	3979	4234	4285	4773
Gglean021665	1185	3747	2758	2989	1892	1951	2092	2084	1953	1956	3131	2912	2856	1994	2337	2746	2651	2094	2449
Gglean009299	582	3747	4654	5422	117	31	174	1339	44	18	4084	5263	5895	1947	299	4829	1258	1854	4301
Gglean004595	1071	3746	4422	3833	2164	1671	1551	1210	1204	998	3628	4021	3639	2333	2137	2961	1603	1508	1833
Gglean002656	1197	3744	4700	4056	3474	2502	3451	220	93	84	5609	4800	3845	4980	3308	5396	382	970	2133
Gglean014220	753	3736	3246	3343	2913	2524	2706	2664	2221	2312	3972	3805	3564	3514	3515	3693	3503	2802	3478
Gglean021982	2886	3736	4700	4060	3760	4111	4055	5187	5005	4079	4256	4530	4518	3548	4731	5052	5432	4500	4594
Gglean027124	750	3735	4242	3874	1630	1807	1842	2766	1828	1631	3959	4211	4255	3107	1880	4519	2633	2477	3319
Gglean004658	1458	3735	3800	3575	2011	2327	2266	2766	1654	1375	3639	3781	3982	3126	2624	3767	2822	2374	3433
Gglean002879	3717	3734	4463	4190	2972	3136	2407	2881	2839	2287	3635	4116	4242	3384	3423	4341	4089	3101	3152
Gglean011301	4437	3733	4438	4166	1591	2268	1887	2152	2016	1483	3456	3899	4450	2261	2255	3562	2105	2152	2364
Gglean024896	1458	3733	4290	3901	5398	6309	6423	4054	4830	4825	3938	4121	4412	4252	4920	5528	4244	4259	4610
Gglean024426	417	3730	3563	3838	4380	3643	4224	5469	4143	4815	4293	3878	3994	4242	4174	5221	6676	4904	5981
Gglean028629	1341	3730	4184	3169	4058	4105	3831	8450	4897	4174	4364	4294	3770	4095	4563	6584	8913	5965	6974
Gglean010786	1557	3728	3229	2410	1252	1052	1109	1500	996	1055	3168	2434	2114	1470	1345	2066	3373	1849	1756
Gglean012585	5034	3725	4386	3558	3694	4234	3775	2835	3101	2568	3805	4280	4097	3290	4278	4146	4210	3225	2598
Gglean029897	2982	3724	2685	2212	912	943	850	786	621	588	1352	1275	1343	904	1328	970	929	702	714
Gglean015186	3228	3724	4665	2515	643	643	568	696	600	354	3794	3808	2853	1668	1147	2116	900	983	1020
Gglean021261	1887	3723	4070	4361	2665	3076	2778	3642	2410	1825	3640	3948	4115	3413	2951	3966	3846	2770	3654
Gglean011131	3549	3723	3666	4386	5536	5446	4831	4771	5009	4191	3701	3427	4329	4092	6106	4010	5828	4716	4647
Gglean000625	3123	3722	4196	3275	846	1341	1354	2844	1896	966	3650	3924	3718	2271	1778	4079	2534	2109	2696
Gglean026723	2958	3720	4042	2952	1772	1779	1688	1510	1486	1092	3536	3704	2635	2214	1923	2538	1680	1533	1828
Gglean026115	459	3720	3773	3650	1540	1752	1875	2676	2094	2140	4034	3878	3659	2473	1990	3556	2496	2365	2764
Gglean006045	807	3720	4064	4314	1142	1359	1405	2686	1553	1216	4142	4135	4564	2799	1254	3987	2580	2048	3332
Gglean024915	924	3720	3935	3444	1665	1749	1795	4610	3748	2619	4062	4180	3727	2530	2262	3662	5284	3506	4016
Gglean020222	4095	3718	4533	4060	9202	10167	8302	12079	14789	10847	3543	4148	4246	5702	11319	5677	15304	9528	5584
Gglean006911	1602	3718	4113	3609	1128	904	1069	663	338	282	3677	3985	3607	1908	1772	3225	2140	1901	2846
Gglean010547	3087	3717	4391	4174	4190	4442	3647	3451	3348	3210	4263	4404	4671	3718	4172	4423	3984	3712	4057
Gglean004890	7083	3717	4935	4988	4237	4589	3451	3901	3689	3320	3947	4349	5320	4304	4835	5656	5235	4051	3055
Gglean019329	4542	3713	4769	2494	440	174	150	218	128	47	3547	4151	2750	1930	1083	2170	707	737	809
Gglean019785	1638	3712	3873	2961	677	484	530	264	118	77	3671	3712	2946	1589	871	2271	529	537	993
Gglean000839	1647	3712	3178	2622	3064	3031	3173	4592	4513	5892	3315	2915	2585	2390	2235	2191	4716	4640	3329
Gglean001169	483	3711	3950	3758	1243	1559	1561	2028	1550	1211	3665	3693	3512	2319	1642	3218	1889	1789	2404
Gglean017927	3027	3711	3943	3359	3768	3126	2739	4070	3428	3143	3627	3454	3448	3212	3358	3922	4937	3313	2685
Gglean015996	453	3711	3903	4769	1796	1386	1795	3622	3354	3077	3786	4251	4746	2328	1812	3478	2663	2905	3584
Gglean008633	2034	3710	4205	3681	1675	1431	1394	1682	1409	1441	4012	4330	4148	2611	2362	3218	2297	2116	2480
Gglean001482	1545	3708	3618	3225	2847	2312	2270	846	726	1320	3285	3601	3010	2688	2823	2648	2036	1767	2113
Gglean000989	525	3707	3607	3156	4592	4129	4454	4025	4827	4656	3784	3666	2929	3489	3737	3613	3726	3762	3353
Gglean008128	2760	3706	4386	4101	2461	3223	2724	2808	2497	2010	3643	4056	4211	3105	3396	5063	3025	2640	3532
Gglean009182	1434	3701	3876	4026	6451	5753	5750	5331	6537	5264	3822	3894	4152	4060	6139	3774	7108	4862	4096
Gglean002143	2895	3700	4230	4415	3891	3301	2790	2962	3010	2843	4113	4121	4899	4089	3435	4826	3541	3145	3517
Gglean028439	4152	3700	4244	3843	2069	2070	1755	1589	1483	1371	3170	3555	3564	2422	2649	3272	2398	1948	2064
Gglean015596	363	3696	3896	3993	1338	1627	1572	2294	1658	1819	4269	3823	3977	2624	1693	3555	2413	2082	3017
Gglean023997	852	3695	3437	3346	1185	1070	1391	1885	1044	1230	4877	4419	4351	2353	1484	4456	2033	1980	3524
Gglean018092	432	3694	3682	3777	1720	1878	1998	2574	1527	1320	4078	3574	3686	2873	1867	3463	2417	2260	3384
Gglean023334	2718	3694	4792	5153	662	581	492	1291	277	118	4048	4350	5298	2690	968	3880	1140	2031	3390
Gglean008749	2226	3693	4730	4011	4383	3931	3348	3617	4332	3328	3784	4094	4063	3666	3967	4442	4323	3820	3563
Gglean002662	1923	3693	3003	2492	2590	2499	2270	3210	2658	2291	2793	2524	2546	2262	2534	3240	3736	2834	2942
Gglean016516	750	3691	3767	3852	4292	5613	5504	3788	3831	4407	3634	3731	3888	4085	4537	4728	3548	3975	4185
Gglean008545	4599	3687	4414	4228	4179	4432	3333	3811	4590	3234	3287	3933	3913	3445	4165	4099	4908	3581	3069
Gglean008881	2076	3684	3582	3254	3372	3242	3251	2701	2442	2271	3766	3532	3239	3406	4091	3625	3410	2875	2803
Gglean002744	1086	3683	2032	2943	20827	12858	21055	2450	10728	7320	2987	2518	3342	3444	1667	1859	3226	3250	60
Gglean022057	405	3680	3452	3764	4505	4460	5179	5506	5764	4890	3508	3475	3447	3589	4022	3121	4996	4688	3869
Gglean002777	2289	3675	3423	2419	706	1222	1171	797	369	166	2746	2667	2416	1330	1281	1981	1329	969	1507
Gglean023208	1497	3675	4528	4330	5095	3776	4248	5871	6791	4901	4886	5032	4881	4316	2888	4515	3428	3923	4147
Gglean022186	1107	3675	3570	4259	5416	5429	5589	4405	4691	4616	3382	3478	3926	4224	4994	3882	4228	4115	3818
Gglean010425	2121	3670	3737	3763	3881	4718	4469	2947	3427	2858	3479	3761	3620	3383	4660	3747	3122	3114	2421
Gglean003832	2115	3669	3712	3723	3426	3067	2539	2287	2598	2633	3271	3531	3776	3123	4086	3379	3636	3013	2656
Gglean028322	363	3668	3725	3575	1293	1594	1623	2381	1804	1514	4339	4022	4098	2639	1944	3789	2485	2132	3067
Gglean028789	1395	3668	3953	4604	4168	3944	3853	3192	2930	2956	3747	4092	4924	3796	3785	4419	3510	3145	3428
Gglean020792	1290	3667	3967	4025	3499	3507	3433	3032	3658	2843	3843	3583	4208	3057	3424	3731	3476	3013	2985
Gglean016434	1761	3667	4062	4070	3598	3555	3302	3311	3181	2762	3984	4398	4265	3683	4018	4176	4310	3372	3619
Gglean029883	3345	3665	3792	3414	3718	3655	3531	3252	2942	2627	3517	3843	3776	3478	5118	3425	3835	3238	2941
Gglean006423	1641	3665	4175	3932	2679	2650	2182	2981	3093	2250	3617	3621	3791	2756	2419	3640	3160	2738	2883
Gglean027334	927	3663	3675	3477	2359	1763	2083	2148	2008	1838	3340	3495	3140	2782	2606	3123	3259	2243	2763
Gglean019240	1710	3661	3974	3550	2258	2355	2016	2559	2497	1912	3329	3609	3301	2612	2666	3206	2602	2350	2344
Gglean019413	1179	3661	4042	3256	1403	2064	1811	3017	2062	1289	3378	3893	3348	2859	1913	4380	2511	2137	3080
Gglean014040	1866	3659	4190	6906	1954	3740	3529	4400	1497	531	4452	3877	7975	3006	2447	7042	2589	3132	6272
Gglean025625	1116	3659	3660	2462	3153	3009	3098	4432	4872	4768	3734	3465	2699	2770	2802	3447	4132	3724	3083
Gglean019048	2370	3659	4185	3754	2971	3990	3397	4446	4376	3087	3414	3954	4265	3001	3328	4213	4495	3412	3386
Gglean011346	1341	3656	4398	5860	2334	1828	2003	1868	262	921	5174	4960	8703	3829	2827	6780	3647	3873	6635
Gglean026739	339	3655	3840	3564	1077	1474	1522	2335	1568	1230	4323	3961	3494	2272	1174	3501	2209	2005	2845
Gglean029741	1566	3654	3568	3948	5138	5847	6231	4049	4187	4852	3734	3859	4134	4628	7249	4400	5087	4194	4112
Gglean015497	1062	3654	4891	3132	928	1031	1043	936	1292	1198	3824	2627	2435	1576	1130	1985	1010	1160	1181
Gglean020981	1425	3653	4005	3036	1421	1226	1201	1421	636	546	3446	3690	2903	2374	2170	2819	2297	1590	2429
Gglean006212	3603	3651	4369	5252	6494	6881	5568	5920	5344	4875	3956	4369	5835	5282	7143	6600	8456	6163	7179
Gglean010885	846	3648	3572	3181	2233	1856	2011	3525	2426	2025	3856	3750	3297	2817	2933	3355	4856	2891	3288
Gglean017398	453	3647	3492	3073	1321	1267	1434	2008	1475	1299	4226	3744	3416	2445	1540	3351	2098	1787	2620
Gglean009252	1866	3647	3778	3513	6753	6001	5775	5058	6191	5377	3547	3579	3362	4182	5954	3796	5768	4755	3996
Gglean003060	2655	3645	4253	2552	495	136	101	307	98	16	3266	3861	2408	1920	1376	2313	891	913	993
Gglean029978	3369	3641	3818	3462	4643	4707	3740	2767	3715	3186	3718	3696	3549	3659	5144	3484	3805	3195	2249
Gglean005714	1062	3638	4144	7623	3014	3048	4416	4181	3202	3672	3754	4154	7040	3606	5312	4117	3092	4677	7188
Gglean003492	1188	3637	4498	4484	4880	3843	4494	10381	5469	3977	4636	5016	5330	4525	4385	7196	8439	5921	7791
Gglean020399	870	3636	1245	1579	652	323	388	1511	2019	271	896	619	673	718	1541	269	154	284	107
Gglean008076	2274	3636	4034	3556	2677	3086	3018	4797	4405	4144	4084	3958	3832	3423	3367	4174	5082	4150	4166
Gglean015222	618	3635	3462	3333	2836	2605	2764	2508	1764	1775	3790	3498	3068	3029	1748	3557	2403	1927	2598
Gglean012045	3051	3632	3606	4058	5114	4318	5192	2462	5267	5978	4414	4272	4378	5207	7267	4402	2329	3796	2017
Gglean020567	4293	3626	4440	3736	5162	5260	4086	4059	4188	3642	3970	4268	4165	4096	4429	5062	5177	4229	3528
Gglean011345	1104	3622	4134	3214	2254	2266	2366	2691	2229	2233	3709	3989	3557	2901	2456	3585	2719	2390	2759
Gglean007645	3702	3620	2283	1810	1660	1677	1338	1746	1987	1544	1841	1742	1616	1370	1552	1792	1934	1518	1204
Gglean022674	2112	3618	3813	4782	3231	2689	2446	2540	2779	2147	3618	3538	4914	2913	2979	3210	3228	2957	3127
Gglean012002	582	3617	3772	2979	2422	2703	2233	2331	2868	2519	3839	3844	2982	2245	1671	2919	2280	2627	2445
Gglean022085	1086	3617	3090	3833	18664	14128	15567	9164	13684	11009	4095	3442	3416	7181	12273	4047	6122	8631	4694
Gglean015157	3102	3616	4769	4952	2908	3416	2764	4270	3243	2531	3757	4385	5456	3301	2856	5166	4513	3795	4054
Gglean022931	651	3615	4347	3413	141	112	153	319	143	27	4085	3932	3304	1521	611	2375	513	956	1533
Gglean021695	2043	3613	4510	4733	1140	656	697	316	115	80	4410	4318	4388	1887	1193	2872	638	708	1081
Gglean001506	975	3610	3610	2875	1234	1302	1220	604	739	672	3256	3420	2516	1883	1955	1858	1211	1169	1168
Gglean014981	3156	3610	4269	4067	4474	5351	4900	4039	5053	4215	3875	4241	4288	3983	4551	5112	4413	3772	2909
Gglean023558	1050	3609	3682	2640	2657	3066	2574	2061	2004	2009	3749	3678	2617	2974	2534	3542	2605	1879	2239
Gglean023766	1110	3609	3857	3745	2099	1836	1781	2829	2037	1732	3720	3841	3739	2688	1967	3496	2961	2437	2728
Gglean011337	2106	3608	3975	4276	2667	3094	2642	2534	2476	1983	3482	3610	4135	3313	4086	3242	3202	2730	2894
Gglean027641	765	3608	2100	3134	1604	1148	1148	3197	2247	1741	2617	2005	2576	1708	1148	1778	2586	2302	3162
Gglean021786	1881	3606	3427	3761	4521	4521	5134	4443	4124	4371	3610	3489	3937	3915	6206	4300	5756	4267	4725
Gglean020175	636	3603	3565	3255	1071	1203	1327	1432	876	851	3061	3117	2980	2049	1475	2498	1815	1575	1996
Gglean001041	1776	3599	4064	3551	2530	2913	2851	3261	2759	2431	3648	4089	3624	2950	2802	3988	3815	2921	3213
Gglean027347	1236	3599	3914	4060	3095	3706	3956	4264	3702	1932	4229	4356	4194	3573	2152	6911	3716	3301	4150
Gglean030296	2991	3598	4708	6067	6446	4237	5691	7439	3140	2699	6845	6640	7188	6357	4305	9625	10276	6329	9248
Gglean023989	1854	3597	3101	3559	4429	4382	4265	4256	4622	4110	3177	2810	3058	2465	2791	3078	3899	3516	2751
Gglean024865	4290	3596	4504	4399	2318	2665	2091	2303	2112	1850	3768	4072	4834	2968	3189	4574	3147	2891	3347
Gglean018293	1770	3596	3514	4692	1276	1341	1144	3490	1105	2168	6632	5327	6619	4594	2739	9118	12630	5001	8657
Gglean027980	1245	3596	3847	2395	638	247	264	420	181	43	4123	3756	2390	2523	1305	2681	752	843	1610
Gglean014837	1590	3596	3626	3051	5810	5787	6001	4715	4835	4841	3333	3325	2717	3399	4728	3853	3860	3628	3439
Gglean020002	654	3596	3480	2865	3528	2863	2794	2787	2517	2164	3757	3481	2962	3217	2883	3215	3318	2450	2559
Gglean005808	2553	3595	4103	2070	1436	1380	1106	1863	1965	1372	3576	3710	1792	1649	1758	2232	1930	1670	1139
Gglean019198	1713	3594	3996	4268	2976	2605	2705	2349	1838	1713	4251	4142	4273	3364	3364	4468	3124	2739	3943
Gglean000761	1809	3593	4279	3287	1133	2548	2275	1611	1249	426	4289	4486	3688	1583	871	3104	820	877	1328
Gglean005895	1272	3591	3440	3776	3285	3385	3364	2210	2351	2116	3355	3518	3558	3218	3908	3751	3050	2439	2679
Gglean017545	411	3588	3420	3022	1290	1315	1335	1991	1479	967	3844	3574	2934	2531	1523	3124	1977	1612	2258
Gglean006726	606	3588	3491	2002	821	584	735	101	103	78	2338	2968	2332	857	470	565	31	90	121
Gglean011369	1008	3586	2194	1947	2289	1854	2467	2228	1724	2736	2084	1848	1753	1593	2143	2101	4029	2311	1666
Gglean030906	1467	3585	4044	4282	1479	1330	1519	2057	1051	1090	4221	4569	4308	2930	1550	3859	3018	2115	2997
Gglean013142	1128	3584	3352	4186	4853	5282	4650	4063	3667	3919	3356	3286	3620	4460	5721	3924	4584	4248	4627
Gglean000946	4380	3584	4450	4732	4078	4442	3494	4941	5039	4625	4110	4652	4989	3595	4062	5684	5506	4965	4150
Gglean029851	2118	3584	4434	2404	696	396	358	293	153	101	4036	4199	2439	2127	1457	2525	616	832	977
Gglean002762	4776	3582	4883	3556	1741	1818	1278	1414	1057	830	3325	4148	3542	2490	2260	3715	2971	1865	2265
Gglean016697	1602	3582	3801	3333	1210	1052	1250	1419	367	277	4224	4209	3768	2124	1603	3546	2042	1762	3194
Gglean023240	1884	3580	3294	2417	189	88	135	291	162	76	2454	2889	1986	816	313	1161	280	317	572
Gglean025227	2742	3578	4596	3646	1513	1317	1073	1357	1120	847	3452	4074	3483	2512	1825	3721	2052	1584	2036
Gglean006872	2049	3578	4832	4126	2983	1612	2594	587	571	547	4384	5139	4288	4295	3477	6424	1962	1814	2998
Gglean022326	1284	3576	3594	3037	2100	5437	4497	5669	4307	2614	3367	3572	3552	2128	3268	4136	4016	3130	4035
Gglean031302	1494	3576	3235	3102	4379	4545	4257	2479	2827	2863	3234	3135	2750	3849	5686	2917	3319	2873	2468
Gglean000833	1491	3572	2424	1424	459	590	611	1825	1359	1166	3826	911	1509	636	405	1185	1278	1003	679
Gglean015727	1311	3568	3704	3663	4536	4044	3411	6312	5803	5796	3890	3854	4122	3603	3962	4803	9441	5676	4967
Gglean018016	3015	3568	4268	2429	588	171	156	184	62	37	3359	3427	2345	1950	1333	2071	738	854	927
Gglean017007	2652	3565	3604	3944	4139	4684	4342	3717	4742	4493	3303	3341	3600	3628	4575	3657	4615	3724	2761
Gglean001153	1947	3562	3940	3928	6010	4548	4315	4799	5499	5646	2427	4629	3960	4517	4061	3940	7780	6417	6757
Gglean008713	6444	3560	4611	2820	342	95	86	224	55	7	3217	3808	2944	1708	1259	1790	709	698	645
Gglean003299	2319	3560	4149	2696	11176	5718	4290	3121	2516	1529	5150	4281	3076	5361	7317	4161	1910	3128	3455
Gglean024160	1419	3559	3862	3589	3701	3984	3573	3385	3569	3038	3994	3792	3830	4222	2944	4263	2607	3075	2920
Gglean030876	744	3559	1404	2090	972	1029	1126	2186	2436	2036	1843	1160	1134	629	667	623	1371	1659	1572
Gglean004561	8556	3558	4560	4490	5573	6542	4726	4750	4956	3762	3614	4345	4925	4194	5338	5919	6106	4194	3252
Gglean014744	522	3558	3319	3369	6352	7515	8353	4441	5317	7115	3791	3654	3446	4393	7354	4479	5126	5839	4683
Gglean000447	1980	3558	4355	5434	5148	4700	4047	3608	1930	2499	5165	5028	7114	5306	4483	7333	7015	5117	7321
Gglean020203	1758	3557	3355	1131	3733	2701	2210	1499	8196	6769	4885	3677	1653	4952	9290	2903	3390	5941	873
Gglean025704	501	3556	3685	3050	1767	1802	2011	2445	1714	1637	3963	3716	3374	2842	2078	3752	2315	2186	3233
Gglean006444	2901	3555	4039	3598	6699	6399	6381	6289	6767	5639	3912	4257	4100	4414	7087	5483	6620	5056	4817
Gglean009243	1245	3554	3656	3320	4787	4313	4567	6114	6086	5068	4259	4021	3531	4202	5137	4513	6414	4293	4296
Gglean009262	1290	3550	3834	3880	4699	2791	2888	1252	865	873	4223	4075	3871	3070	2565	3256	1395	1623	2240
Gglean026549	333	3549	3815	3388	1280	1541	1508	1942	1566	1338	3774	3507	3315	2374	1490	2956	2134	1712	2302
Gglean017563	1482	3543	3452	3618	3235	2469	2292	1662	2372	1778	2967	3104	3626	2536	4153	2338	2420	2246	2038
Gglean024128	1515	3543	1361	831	3165	2709	2758	1015	3080	1888	1442	856	400	1576	3294	440	492	1176	267
Gglean001938	1569	3542	3846	3674	2933	2781	2952	3860	2434	1145	3739	3812	3981	3086	3001	3869	6362	3076	3622
Gglean003986	1632	3539	3827	4065	2743	2787	2377	2113	2233	2145	3063	3489	3543	2754	3239	2847	3081	2512	2571
Gglean008526	738	3537	2461	3257	6115	368	1543	592	172	373	5085	3110	7526	7577	9126	3997	5550	4395	13950
Gglean014891	909	3536	4035	3675	3140	3153	3132	3732	3059	2897	4200	3912	3593	3206	2954	4083	3883	3245	3647
Gglean020007	1812	3536	3112	4258	2266	1813	1841	2765	1631	1259	3014	3042	4125	2711	2742	3571	3583	2566	3299
Gglean012412	1347	3535	3972	3602	3106	3420	3226	2967	2890	2955	3726	3830	3982	3477	3234	4156	3318	2990	3171
Gglean004650	1512	3533	3157	3111	1461	1543	1606	1926	1041	562	3187	3186	2969	2636	2263	3226	2103	1631	2953
Gglean003694	2199	3533	4302	3464	1702	2200	1854	2813	2244	1428	3384	3959	3742	2851	1867	4246	2393	2106	2727
Gglean006986	2157	3530	3704	3448	1407	1130	1243	469	549	190	3855	3713	3596	2499	1973	2712	603	656	819
Gglean006629	3183	3529	4095	4150	3659	4390	3899	4134	4224	3831	3704	4227	4613	3362	3973	4307	4314	4105	3512
Gglean027801	2427	3524	3976	3594	3570	4049	3296	2746	3236	3196	3651	3967	4185	3208	3531	3978	3400	3241	3155
Gglean021781	1086	3524	3385	3375	2271	2147	2193	2166	2343	2228	3210	3422	3114	2346	2552	2403	2180	2272	1989
Gglean018370	1662	3522	3502	3350	6684	5551	5337	3147	3228	3136	3949	3764	3613	4240	5885	4263	4102	3510	4593
Gglean008241	1056	3522	3615	3035	2050	1945	1694	1916	2123	1857	3230	3489	3003	2052	1920	2203	2354	2073	1858
Gglean005059	840	3521	3859	3325	3447	3309	3573	3083	3092	3162	3899	3736	3342	3598	3283	3895	3623	3216	3074
Gglean010742	2838	3520	2742	3934	7442	6219	6516	8307	9219	4984	2470	2905	3535	4209	6143	3494	7518	5925	4438
Gglean019905	2004	3520	3853	2814	6581	7656	6458	5428	6928	4716	3848	3915	3044	4428	5453	3769	4744	4495	2872
Gglean009202	990	3519	3973	3534	2303	2536	2179	2821	2150	1643	3558	3785	3446	2855	1999	3565	2291	2129	2878
Gglean028863	870	3519	3535	2696	3358	2575	3295	668	901	1156	2999	3216	1874	1424	1052	1525	269	889	304
Gglean020616	1512	3513	3636	4635	2720	2203	2550	1203	788	655	6116	5764	5676	4534	4156	5119	2538	2114	3739
Gglean021648	726	3513	3486	4168	4873	5827	5924	2980	3370	4364	4061	3448	3884	4423	5394	4429	5063	3901	4288
Gglean005899	1437	3513	1427	1431	2701	2958	4897	5849	10769	3377	1958	1057	1387	976	1586	574	2210	3007	245
Gglean026114	1707	3513	3698	3509	1503	1966	1715	4674	4135	3952	3240	3717	3454	2028	2985	3449	6945	5049	4765
Gglean017511	3234	3510	4555	3532	4452	5629	5133	5616	6727	4170	3520	4281	4207	3119	4296	3757	3890	3859	3176
Gglean007660	1494	3509	4279	4011	3058	2777	2282	3291	2545	1905	4110	4402	4083	3494	2600	5028	4905	3061	3805
Gglean029476	2460	3508	4283	3777	1083	1073	953	883	823	789	4369	4282	3940	2006	1287	2580	1338	1709	2061
Gglean022676	1008	3505	4340	4712	22541	13362	15140	3618	1225	616	6661	5657	6007	10379	12490	8969	1835	2117	4058
Gglean018622	2055	3504	3759	3446	3087	2641	2557	2394	2256	1814	3298	3565	3257	3133	3630	3267	3225	2223	2381
Gglean020105	2889	3502	3321	3603	4342	5690	5376	13044	8612	6696	3618	3619	3895	3269	3403	3405	8187	6609	5416
Gglean006532	1770	3500	3865	6477	4401	3510	5005	1001	818	570	3515	3555	7116	7383	5968	8148	809	1074	1569
Gglean027935	2196	3498	4339	3967	505	180	187	579	136	26	3488	3850	4025	2321	903	3030	768	1389	2487
Gglean003724	987	3495	3215	2743	5133	4797	5057	2245	3027	2894	3326	3436	2517	4636	6157	3613	3656	3004	2786
Gglean004572	1842	3494	3321	2896	2953	2352	2502	2755	2313	1938	3414	3375	3222	2940	2998	3092	3223	2538	2805
Gglean023564	633	3494	3715	3490	1558	1899	1828	2417	1845	1704	3519	3520	3390	2533	1398	3151	2070	2044	2659
Gglean021313	735	3492	3811	3515	1070	1333	1474	2000	1353	996	3753	3872	3410	2285	1198	3319	1809	1579	2362
Gglean009978	1404	3492	2483	1686	2493	1593	2032	1519	1730	1399	1549	1583	1394	1285	1869	973	1363	1321	1018
Gglean022940	1368	3490	3719	4138	2422	2295	2249	2752	1938	2045	4280	4094	4272	3172	2399	3689	3015	2703	3527
Gglean028035	468	3489	3180	3653	3336	2924	3214	3415	3488	3653	3365	3400	3458	2773	3194	3011	3541	3217	3297
Gglean010952	6144	3487	4503	4075	3039	2912	2282	2653	2880	2394	3321	4074	4262	2839	3095	4129	3846	2922	2522
Gglean008131	1533	3483	3260	2879	2625	2749	2952	2173	2598	2760	2856	2810	2685	2482	2843	2654	2462	2318	1869
Gglean022058	387	3483	3677	3905	1257	1450	1411	2234	1606	1357	4077	3845	4045	2350	1666	3485	2297	1944	2791
Gglean028227	2997	3483	3947	3849	2244	2079	1796	2234	1823	1711	3200	3509	3816	2647	2065	3188	3102	2211	2370
Gglean006435	2082	3482	3766	3421	4431	4615	4932	5141	6007	4738	4266	4261	4159	4209	4556	4962	3976	4094	3489
Gglean022368	1818	3481	3699	3163	6115	5476	5638	4827	5078	5061	3313	3387	3312	4076	5587	4226	6107	4527	3820
Gglean008413	1344	3476	3614	4129	2503	3049	3018	3447	3184	3143	3296	3567	4342	3175	3683	3858	4849	3770	3868
Gglean018315	771	3475	3656	3368	3227	3761	3919	3614	3412	3045	3919	3668	3635	3414	2890	4160	2869	3063	3294
Gglean004379	2964	3474	3831	3651	3597	4146	3997	4007	3449	3440	3879	4043	4270	3457	4332	4596	5369	4085	4340
Gglean022949	1731	3473	4770	5138	2306	1223	1377	895	279	460	3103	3876	3634	1292	763	837	393	598	836
Gglean018153	945	3468	3396	4653	2276	2020	1509	7461	3636	1481	4223	4334	5692	3683	2586	3582	9549	3654	5795
Gglean012932	2877	3466	3668	2893	1383	922	1111	1040	513	558	3280	3321	2857	1955	1651	2550	2325	1347	1904
Gglean011985	2421	3465	4194	2933	1890	1850	1624	2347	1365	1392	3951	4074	3172	2941	2539	3888	5742	3045	3163
Gglean018106	2412	3464	3589	3648	4064	3786	3284	2363	2624	2281	3548	3618	3665	3553	4206	3300	2920	2648	2594
Gglean023398	6177	3463	4522	3605	3263	3760	2814	3451	3318	2509	3373	4178	4152	2975	3312	4536	4045	3013	2510
Gglean011577	1464	3463	1872	1268	615	416	444	796	552	671	1124	970	825	635	574	752	1031	749	741
Gglean020421	918	3461	3431	3261	3660	3434	3652	3610	3650	3513	3215	3200	3142	3018	3364	3380	3966	3289	3101
Gglean022585	459	3461	3616	3158	1279	1550	1500	2405	1500	1191	4060	3824	3639	2620	1219	3794	2287	1974	3131
Gglean016532	1077	3461	3138	2850	1559	704	832	875	385	266	3032	2697	2250	1822	1495	1819	1256	1183	1742
Gglean016307	1935	3458	2980	4091	3260	2011	2742	460	426	392	3540	2773	4509	5994	8519	4376	2017	1913	3238
Gglean022558	3357	3457	3980	3910	4075	4715	4463	3967	4342	3676	3483	3808	4374	3405	4593	4557	4413	3785	3352
Gglean019631	447	3456	3396	3182	3072	2939	3246	3403	3468	4058	3316	3506	3320	3307	3708	3248	4104	3532	3118
Gglean026680	2349	3455	3886	3229	3382	3231	3265	2565	2361	1886	5177	4419	3525	3565	3157	3783	2439	2691	2684
Gglean005333	1164	3453	3667	3932	3110	3193	3189	3415	3252	2527	3068	3468	3790	3053	3568	3121	3377	2676	2800
Gglean023643	3477	3450	3892	3122	2419	2567	2195	2725	2413	1908	3461	3782	3719	2523	2543	3897	3269	2491	2691
Gglean029680	2133	3449	3797	3994	3022	3121	2772	3483	3339	3088	3417	3765	4226	2664	3190	3825	4323	3540	3606
Gglean006340	783	3448	3924	3401	2294	2149	2123	3493	2587	2153	3804	3823	3406	3358	2331	3806	4226	2878	3293
Gglean030444	555	3447	4498	4637	311	106	334	1681	109	32	4822	5528	4879	2788	229	5072	801	1401	3687
Gglean011750	2217	3445	3407	3022	3142	2609	2386	2101	2305	1937	3246	3509	3206	2831	3314	2891	3231	2376	2200
Gglean028092	2127	3444	3214	3497	3277	3693	3817	2578	2828	2417	3179	3047	3029	3292	4000	2853	2623	2704	2894
Gglean006519	1752	3443	3544	3508	4231	4126	4197	2386	2314	2284	3729	4282	3734	3283	4758	4088	3199	3032	3147
Gglean009304	1794	3440	2946	2381	1095	899	934	1232	776	659	2399	2687	2065	1704	1584	2286	1822	1316	1602
Gglean028390	3354	3440	3600	3257	2311	2240	2203	1326	1182	1213	3114	3119	3329	2806	3783	3279	2510	1845	2331
Gglean010865	870	3438	1710	1776	1317	1147	1052	296	894	503	2126	1750	1526	1601	1924	817	306	495	195
Gglean026292	1233	3437	3791	2720	2000	1798	1781	2177	1551	1935	4670	4045	3066	3136	2404	4287	4298	2784	3289
[truncated: 23,960 more rows]
