# Supplementary material for: Transcriptomic Analysis Reveals Candidate Genes for Female Sterility in Pomegranate Flowers
Source: Front Plant Sci. 2017 Aug 23;8:1430. doi: 10.3389/fpls.2017.01430 (PMC5572335; doi:10.3389/fpls.2017.01430)
Supplement: TABLE S3 — Number of differentially expressed gene (DEG) obtained, lists of DEG, Gene Ontology enrichment of each comparison. [file Table_3.XLSX]

## Sheet: Number of DEG
Number of different expressed genes between different stages
group	Total	UP	Down
ATNS_I-VS-ATNS_II	6689	3367	3322
ATNS_I-VS-ATNS_III	6949	3343	3606
ATNS_II-VS-ATNS_III	2677	1119	1558
TNS_I-VS-ATNS_I	281	264	17
TNS_I-VS-TNS_II	1315	785	530
TNS_I-VS-TNS_III	4395	2332	2063
TNS_II-VS-ATNS_II	3772	1831	1941
TNS_II-VS-TNS_III	1775	972	803
TNS_III-VS-ATNS_III	2446	773	1673

## Sheet: All DEG
different expressed genes between different stages(FDR≤0.05,| log2Ratio|≥1)
GeneID	log2Ratio(ATNS_III/ATNS_II)	Up-Down-Regulation(ATNS_III/ATNS_II)	FDR(ATNS_III/ATNS_II)	log2Ratio(ATNS_II/ATNS_I)	Up-Down-Regulation(ATNS_II/ATNS_I)	FDR(ATNS_II/ATNS_I)	log2Ratio(ATNS_III/ATNS_I)	Up-Down-Regulation(ATNS_III/ATNS_I)	FDR(ATNS_III/ATNS_I)	log2Ratio(ATNS_III/TNS_III)	Up-Down-Regulation(ATNS_III/TNS_III)	FDR(ATNS_III/TNS_III)	log2Ratio(ATNS_II/TNS_II)	Up-Down-Regulation(ATNS_II/TNS_II)	FDR(ATNS_II/TNS_II)	log2Ratio(TNS_III/TNS_II)	Up-Down-Regulation(TNS_III/TNS_II)	FDR(TNS_III/TNS_II)	log2Ratio(ATNS_I/TNS_I)	Up-Down-Regulation(ATNS_I/TNS_I)	FDR(ATNS_I/TNS_I)	log2Ratio(TNS_II/TNS_I)	Up-Down-Regulation(TNS_II/TNS_I)	FDR(TNS_II/TNS_I)	log2Ratio(TNS_III/TNS_I)	Up-Down-Regulation(TNS_III/TNS_I)	FDR(TNS_III/TNS_I)
Gglean000003	---	---	---	-1.74921	down	0.000205006	-1.47307	down	0.00976977	---	---	---	---	---	---	---	---	---	---	---	---	---	---	---	---	---	---
Gglean000006	---	---	---	---	---	---	-1.01008	down	0.000469754	---	---	---	---	---	---	---	---	---	---	---	---	---	---	---	---	---	---
Gglean000007	---	---	---	2.42581	up	3.59375e-05	2.82951	up	0.000130788	---	---	---	---	---	---	3.12096	up	0.0126998	---	---	---	---	---	---	5.88944	up	2.17e-11
Gglean000010	1.34935	up	0.03056	---	---	---	---	---	---	---	---	---	---	---	---	---	---	---	---	---	---	---	---	---	---	---	---
Gglean000012	---	---	---	4.05233	up	7.62053e-22	3.13053	up	1.56e-10	---	---	---	1.63595	up	5.64e-07	---	---	---	---	---	---	2.11612	up	3.89e-05	2.67954	up	1.09e-09
Gglean000013	---	---	---	3.8447	up	1.12815e-41	2.95059	up	2.36e-16	---	---	---	1.62976	up	7.1e-08	---	---	---	---	---	---	2.02017	up	7.83e-06	2.50888	up	7.58e-11
Gglean000015	---	---	---	---	---	---	-1.09492	down	0.00564527	---	---	---	---	---	---	---	---	---	---	---	---	---	---	---	---	---	---
Gglean000022	7.35124	up	1.46973e-08	-8.76744	down	2.36298e-11	---	---	---	---	---	---	---	---	---	10.0055	up	3.38e-10	3.58424	up	0.0136459	---	---	---	2.92445	up	0.000374871
Gglean000025	---	---	---	-1.76578	down	9.56713e-19	---	---	---	---	---	---	-1.42292	down	8.29e-08	---	---	---	---	---	---	---	---	---	---	---	---
Gglean000029	-2.41356	down	0.00136268	2.67749	up	9.51795e-07	---	---	---	---	---	---	2.00113	up	0.000737445	---	---	---	---	---	---	---	---	---	---	---	---
Gglean000034	---	---	---	1.36066	up	3.55132e-05	---	---	---	---	---	---	---	---	---	---	---	---	---	---	---	---	---	---	---	---	---
Gglean000037	1.06764	up	0.00905689	---	---	---	1.7451	up	8.72e-07	---	---	---	---	---	---	---	---	---	---	---	---	---	---	---	1.13703	up	0.000413403
Gglean000041	-2.15939	down	0.00324794	-1.30616	down	0.000512633	-3.47233	down	3.11e-10	---	---	---	---	---	---	-2.06999	down	0.00689312	---	---	---	---	---	---	-2.29276	down	2.08e-05
Gglean000045	---	---	---	---	---	---	1.24075	up	0.0130376	---	---	---	---	---	---	---	---	---	---	---	---	---	---	---	---	---	---
Gglean000052	-2.59042	down	1.37989e-09	---	---	---	-2.96793	down	4.43e-12	-1.36668	down	0.0455636	---	---	---	-1.52812	down	0.00377612	---	---	---	---	---	---	-1.60393	down	1.39e-05
Gglean000053	---	---	---	2.10803	up	1.91162e-14	1.81352	up	3.38e-07	---	---	---	1.06869	up	0.0019179	---	---	---	---	---	---	---	---	---	1.39565	up	3.39e-06
Gglean000055	---	---	---	-1.31515	down	2.55299e-11	-1.8459	down	3.79e-08	---	---	---	-1.40061	down	1.08e-07	-1.18602	down	0.0165736	---	---	---	---	---	---	-1.12666	down	0.000931549
Gglean000058	4.29841	up	1.06781e-08	-1.33811	down	0.0165095	2.94786	up	1e-07	---	---	---	---	---	---	4.33888	up	5.05e-11	---	---	---	---	---	---	4.64254	up	3.87e-25
Gglean000059	5.56214	up	0.00300673	---	---	---	---	---	---	---	---	---	---	---	---	---	---	---	---	---	---	---	---	---	---	---	---
Gglean000061	---	---	---	2.38656	up	3.98012e-09	2.48639	up	2.68e-07	1.54669	up	0.0229673	2.08433	up	0.000142217	---	---	---	---	---	---	---	---	---	1.35164	up	0.0240918
Gglean000065	---	---	---	2.54585	up	1.43996e-12	2.73309	up	3.9e-18	---	---	---	1.15549	up	0.0293636	---	---	---	---	---	---	1.48205	up	0.000159047	2.39101	up	9.09e-17
Gglean000066	---	---	---	-3.82645	down	1.62521e-29	-3.99438	down	1.23e-14	-2.53118	down	0.00103023	-2.78441	down	7.43e-09	---	---	---	---	---	---	---	---	---	-1.36651	down	0.000448111
Gglean000067	---	---	---	---	---	---	1.17907	up	0.0191975	---	---	---	---	---	---	---	---	---	---	---	---	---	---	---	1.40297	up	0.00600591
Gglean000068	1.25693	up	0.00106644	1.33853	up	5.865e-05	2.58537	up	7.79e-12	---	---	---	---	---	---	1.35241	up	0.0135148	---	---	---	---	---	---	1.49934	up	7.98e-06
Gglean000069	---	---	---	---	---	---	1.22963	up	0.000714753	1.31895	up	0.0108706	---	---	---	---	---	---	---	---	---	---	---	---	---	---	---
Gglean000070	---	---	---	-1.32061	down	4.14826e-10	-2.19583	down	1.73e-11	---	---	---	---	---	---	---	---	---	---	---	---	---	---	---	-1.75743	down	1.22e-08
Gglean000073	1.69972	up	0.00127412	-1.75417	down	0.0033741	---	---	---	2.97829	up	5.49e-06	1.37237	up	0.0101782	---	---	---	2.03251	up	0.0125118	---	---	---	---	---	---
Gglean000074	---	---	---	---	---	---	1.63414	up	7.3e-06	---	---	---	---	---	---	---	---	---	---	---	---	---	---	---	---	---	---
Gglean000076	---	---	---	---	---	---	---	---	---	---	---	---	---	---	---	---	---	---	---	---	---	---	---	---	-1.44666	down	0.0131223
Gglean000077	---	---	---	2.31683	up	7.56973e-19	1.63096	up	0.000305687	1.41556	up	0.0406792	1.49134	up	0.00761557	---	---	---	---	---	---	---	---	---	---	---	---
Gglean000079	---	---	---	---	---	---	---	---	---	---	---	---	---	---	---	---	---	---	---	---	---	---	---	---	1.13472	up	0.0254124
Gglean000081	---	---	---	1.25281	up	3.25044e-10	1.4122	up	1.17e-05	---	---	---	---	---	---	---	---	---	---	---	---	---	---	---	1.59052	up	1.09e-08
Gglean000082	---	---	---	1.35429	up	1.25854e-10	1.47327	up	7.52e-07	---	---	---	---	---	---	---	---	---	---	---	---	---	---	---	1.67301	up	2.48e-11
Gglean000083	---	---	---	---	---	---	-1.37887	down	0.000830111	-1.25974	down	0.0342651	---	---	---	---	---	---	---	---	---	---	---	---	---	---	---
Gglean000087	---	---	---	-2.02353	down	4.03555e-05	-1.21652	down	0.02032	---	---	---	-1.7171	down	0.0121255	---	---	---	---	---	---	---	---	---	---	---	---
Gglean000089	2.41871	up	0.0204364	-3.79847	down	1.16633e-09	---	---	---	---	---	---	---	---	---	---	---	---	2.08709	up	0.0196698	---	---	---	---	---	---
Gglean000094	---	---	---	-3.24098	down	4.13505e-36	-2.73293	down	3.29e-16	---	---	---	-1.04379	down	0.0152666	---	---	---	---	---	---	-1.68457	down	2.36e-07	-2.41109	down	2.82e-11
Gglean000102	---	---	---	---	---	---	---	---	---	-1.19012	down	0.0146201	---	---	---	---	---	---	---	---	---	---	---	---	---	---	---
Gglean000112	1.06597	up	0.000812931	---	---	---	---	---	---	---	---	---	---	---	---	1.09381	up	0.0176883	---	---	---	---	---	---	---	---	---
Gglean000118	---	---	---	-1.10289	down	2.12304e-08	-1.73167	down	1.15e-07	---	---	---	---	---	---	---	---	---	---	---	---	---	---	---	---	---	---
Gglean000121	---	---	---	-2.5098	down	4.03801e-17	-3.22453	down	9.7e-16	-1.86521	down	0.00321035	-1.46058	down	0.000707633	---	---	---	---	---	---	-1.08378	down	0.00127543	-1.4177	down	3.77e-05
Gglean000131	---	---	---	-1.06052	down	0.000197972	---	---	---	---	---	---	---	---	---	---	---	---	---	---	---	---	---	---	---	---	---
Gglean000133	---	---	---	---	---	---	---	---	---	1.65866	up	0.0190075	---	---	---	---	---	---	---	---	---	---	---	---	-1.7685	down	0.0145226
Gglean000135	---	---	---	-2.53473	down	1.0364e-06	-2.37921	down	6.36e-05	---	---	---	---	---	---	---	---	---	---	---	---	---	---	---	---	---	---
Gglean000137	---	---	---	---	---	---	---	---	---	---	---	---	---	---	---	---	---	---	---	---	---	1.27877	up	0.0287173	1.12102	up	0.0293928
Gglean000139	---	---	---	6.39924	up	2.04047e-64	6.97444	up	8.46e-31	2.22499	up	0.0311037	4.17571	up	1.56e-07	---	---	---	---	---	---	---	---	---	6.33241	up	5.15e-08
Gglean000142	---	---	---	-1.00989	down	1.33623e-05	---	---	---	---	---	---	-1.22865	down	0.000119643	---	---	---	---	---	---	---	---	---	---	---	---
Gglean000150	---	---	---	-1.18893	down	0.00214867	---	---	---	---	---	---	---	---	---	---	---	---	---	---	---	---	---	---	---	---	---
Gglean000153	---	---	---	2.49322	up	1.94922e-05	3.23865	up	6.37e-08	---	---	---	---	---	---	---	---	---	---	---	---	---	---	---	1.84701	up	0.00472248
Gglean000154	---	---	---	---	---	---	---	---	---	-1.79415	down	0.0166898	---	---	---	---	---	---	---	---	---	---	---	---	1.38697	up	0.00210465
Gglean000156	---	---	---	3.4824	up	1.82673e-09	3.44103	up	2.67e-06	---	---	---	4.78761	up	8.99e-14	---	---	---	---	---	---	---	---	---	---	---	---
Gglean000157	2.01577	up	0.00107766	---	---	---	2.34366	up	1.57e-06	---	---	---	---	---	---	---	---	---	---	---	---	---	---	---	---	---	---
Gglean000159	---	---	---	5.55497	up	1.61615e-23	4.68383	up	6.47e-12	2.37094	up	0.0373149	4.78096	up	5.16e-12	---	---	---	---	---	---	---	---	---	---	---	---
Gglean000160	---	---	---	---	---	---	-1.22985	down	6e-05	---	---	---	---	---	---	---	---	---	---	---	---	---	---	---	---	---	---
Gglean000166	-2.05671	down	0.0187925	2.75742	up	0.000250621	---	---	---	2.21393	up	0.0167088	3.82295	up	0.000111993	---	---	---	---	---	---	---	---	---	-2.05744	down	0.00872493
Gglean000167	-1.95526	down	0.000763539	-2.04377	down	7.7684e-18	-4.01054	down	2.08e-12	-2.67616	down	0.000335303	-1.54936	down	5.08e-06	---	---	---	---	---	---	---	---	---	-1.44454	down	0.000579549
Gglean000169	-1.48501	down	0.00207293	-1.274	down	3.38782e-07	-2.76777	down	2.69e-13	-1.28966	down	0.0283418	---	---	---	---	---	---	---	---	---	---	---	---	-1.29439	down	1.19e-05
Gglean000175	---	---	---	-5.16352	down	5.95337e-64	-5.04316	down	1.09e-12	-3.09152	down	0.000242981	-4.10001	down	4.67e-29	---	---	---	---	---	---	---	---	---	-1.8985	down	3.81e-08
Gglean000176	-1.38686	down	5.4909e-05	---	---	---	-1.9035	down	9.05e-10	---	---	---	---	---	---	-1.4906	down	0.00559244	---	---	---	---	---	---	-2.00025	down	6.08e-08
Gglean000178	---	---	---	-2.52185	down	2.10264e-29	-3.39336	down	6.84e-10	-2.37774	down	0.000782299	-2.04109	down	3.06e-12	---	---	---	---	---	---	---	---	---	-1.17598	down	0.000177134
Gglean000179	-1.24592	down	0.0048387	-1.47865	down	5.03149e-10	-2.73426	down	8.38e-11	-1.84648	down	0.000223839	-1.40696	down	2.23e-07	---	---	---	---	---	---	---	---	---	---	---	---
Gglean000182	-2.30218	down	0.00163005	1.20752	up	0.0163932	---	---	---	-2.18864	down	0.00567407	---	---	---	---	---	---	---	---	---	---	---	---	1.19565	up	0.0487761
Gglean000183	---	---	---	1.35669	up	0.0361924	---	---	---	---	---	---	---	---	---	---	---	---	---	---	---	---	---	---	---	---	---
Gglean000184	---	---	---	-1.32897	down	4.90767e-09	-1.04511	down	0.0284824	---	---	---	-1.50155	down	1.88e-05	---	---	---	---	---	---	---	---	---	---	---	---
Gglean000186	---	---	---	---	---	---	---	---	---	1.04696	up	0.0335888	---	---	---	---	---	---	---	---	---	---	---	---	---	---	---
Gglean000200	-1.88811	down	1.97536e-06	---	---	---	-1.73673	down	2.04e-07	---	---	---	---	---	---	---	---	---	---	---	---	---	---	---	---	---	---
Gglean000202	---	---	---	---	---	---	---	---	---	---	---	---	-1.50162	down	0.0393109	---	---	---	---	---	---	2.19625	up	0.00156015	---	---	---
Gglean000206	---	---	---	---	---	---	-1.09517	down	0.000582803	---	---	---	---	---	---	---	---	---	---	---	---	---	---	---	---	---	---
Gglean000207	-1.20752	down	0.026955	---	---	---	-1.66684	down	6.77e-05	---	---	---	---	---	---	---	---	---	---	---	---	---	---	---	---	---	---
Gglean000211	---	---	---	-1.6753	down	2.6067e-15	-2.20228	down	2.3e-10	---	---	---	-1.17652	down	4.35e-05	---	---	---	---	---	---	---	---	---	-1.0243	down	0.00063939
Gglean000213	-1.48667	down	0.016449	---	---	---	-2.10133	down	1.78e-05	-2.42859	down	4.56e-05	---	---	---	---	---	---	---	---	---	---	---	---	---	---	---
Gglean000221	-2.42679	down	0.00090292	---	---	---	-2.63082	down	2.46e-05	---	---	---	---	---	---	-3.32377	down	5.02e-06	---	---	---	---	---	---	-3.34874	down	2.12e-10
Gglean000227	---	---	---	2.69713	up	1.76485e-10	3.08975	up	1.82e-09	---	---	---	1.19448	up	0.0371644	---	---	---	---	---	---	---	---	---	1.67393	up	0.0117299
Gglean000229	-2.41849	down	0.000788003	1.48067	up	0.00407638	---	---	---	---	---	---	---	---	---	---	---	---	---	---	---	1.31259	up	0.0411099	---	---	---
Gglean000230	---	---	---	-2.74854	down	0.000265436	-5.69737	down	2.32e-14	---	---	---	---	---	---	---	---	---	2.22104	up	0.0179976	-2.47079	down	0.0310962	-3.64822	down	3.42e-06
Gglean000234	---	---	---	---	---	---	1.1892	up	0.000291173	---	---	---	---	---	---	---	---	---	---	---	---	---	---	---	---	---	---
Gglean000246	---	---	---	-4.21097	down	2.93699e-24	-5.29392	down	1.28e-17	-3.48579	down	0.000364736	-3.32046	down	5e-09	---	---	---	---	---	---	---	---	---	-1.8979	down	5.36e-05
Gglean000248	---	---	---	---	---	---	-1.07667	down	0.00453125	---	---	---	---	---	---	---	---	---	---	---	---	---	---	---	-1.30244	down	0.00100219
Gglean000251	---	---	---	-1.59588	down	1.64209e-09	-1.96977	down	1.35e-09	-1.12659	down	0.0241523	-1.22137	down	0.000154456	---	---	---	---	---	---	---	---	---	---	---	---
Gglean000255	---	---	---	---	---	---	-1.73998	down	9.51e-07	-1.32376	down	0.0123615	---	---	---	---	---	---	---	---	---	---	---	---	---	---	---
Gglean000257	---	---	---	---	---	---	-1.02131	down	0.0285797	---	---	---	---	---	---	---	---	---	---	---	---	---	---	---	---	---	---
Gglean000266	---	---	---	---	---	---	---	---	---	---	---	---	---	---	---	5.63117	up	0.00554389	---	---	---	---	---	---	3.9273	up	0.00157564
Gglean000268	---	---	---	---	---	---	2.26976	up	0.00020572	---	---	---	---	---	---	---	---	---	---	---	---	---	---	---	---	---	---
Gglean000269	---	---	---	1.44536	up	7.06539e-08	---	---	---	---	---	---	---	---	---	---	---	---	---	---	---	---	---	---	---	---	---
Gglean000274	---	---	---	1.12401	up	0.00113415	2.13335	up	1.66e-06	---	---	---	---	---	---	---	---	---	---	---	---	---	---	---	---	---	---
Gglean000276	-3.05229	down	1.37781e-09	---	---	---	-4.03681	down	5.72e-33	---	---	---	---	---	---	-2.79466	down	3.97e-08	---	---	---	-1.33573	down	3.47e-05	-4.15816	down	1.16e-34
Gglean000277	---	---	---	-1.95855	down	5.01153e-07	-1.69522	down	0.000113953	---	---	---	-1.64308	down	0.00273834	---	---	---	---	---	---	---	---	---	---	---	---
Gglean000286	---	---	---	1.11804	up	0.00157728	1.32424	up	0.00141431	---	---	---	---	---	---	---	---	---	---	---	---	---	---	---	1.64544	up	9.78e-05
Gglean000287	---	---	---	---	---	---	---	---	---	1.14906	up	0.0195327	1.84002	up	0.0128393	1.39394	up	0.0263961	1.05686	up	0.0167622	---	---	---	---	---	---
Gglean000290	---	---	---	-7.8062	down	1.9416e-17	-7.67499	down	4.96e-15	---	---	---	---	---	---	---	---	---	---	---	---	---	---	---	---	---	---
Gglean000296	---	---	---	---	---	---	1.32654	up	9.63e-06	---	---	---	---	---	---	1.08336	up	0.0231426	---	---	---	---	---	---	1.13159	up	3.15e-05
Gglean000297	---	---	---	-1.03758	down	0.0282807	---	---	---	-2.38389	down	0.00282146	---	---	---	---	---	---	---	---	---	---	---	---	1.02149	up	0.0411829
Gglean000298	---	---	---	-1.26025	down	0.00117351	---	---	---	-2.1529	down	0.00156596	-1.25731	down	0.026662	---	---	---	---	---	---	---	---	---	1.1104	up	0.0171085
Gglean000300	-2.51353	down	0.000542461	-1.12709	down	0.00508431	-3.64888	down	3.47e-10	-2.77283	down	0.00360345	-1.3131	down	0.00958436	---	---	---	---	---	---	---	---	---	---	---	---
Gglean000302	---	---	---	-3.94672	down	6.96242e-25	-4.42013	down	2.21e-15	-5.05842	down	3.64e-14	-3.50638	down	2.19e-10	---	---	---	---	---	---	---	---	---	---	---	---
Gglean000307	---	---	---	-1.06053	down	0.0104855	-1.33979	down	0.0104681	---	---	---	---	---	---	---	---	---	---	---	---	---	---	---	-1.23532	down	0.0325352
Gglean000312	---	---	---	1.94146	up	3.41263e-06	2.54702	up	1.34e-07	---	---	---	---	---	---	---	---	---	---	---	---	---	---	---	1.51318	up	0.010401
Gglean000313	---	---	---	2.5268	up	5.50688e-17	2.82126	up	2.11e-15	---	---	---	1.51624	up	0.00340293	---	---	---	---	---	---	---	---	---	1.55735	up	0.00349039
Gglean000324	---	---	---	-2.01307	down	0.000455404	-3.60548	down	3.35e-21	-3.94632	down	4.74e-17	-1.85943	down	0.0111386	---	---	---	---	---	---	---	---	---	---	---	---
Gglean000325	---	---	---	1.38686	up	4.37039e-08	---	---	---	---	---	---	---	---	---	---	---	---	---	---	---	---	---	---	---	---	---
Gglean000326	2.11763	up	0.0320672	---	---	---	6.00043	up	2.57e-09	---	---	---	---	---	---	---	---	---	---	---	---	---	---	---	---	---	---
Gglean000330	---	---	---	---	---	---	---	---	---	-4.88559	down	0.000197658	---	---	---	6.13426	up	5.13e-05	---	---	---	---	---	---	6.11623	up	4.3e-09
Gglean000331	---	---	---	---	---	---	---	---	---	-3.67185	down	4.18e-19	-1.61149	down	7.05e-06	1.39816	up	0.00298779	---	---	---	1.22104	up	0.000170287	2.59059	up	5.84e-17
Gglean000341	---	---	---	1.3269	up	1.82293e-10	---	---	---	---	---	---	---	---	---	---	---	---	---	---	---	---	---	---	---	---	---
Gglean000343	-2.31538	down	0.00156275	3.46263	up	1.40969e-09	---	---	---	---	---	---	2.34014	up	0.000318469	---	---	---	---	---	---	---	---	---	---	---	---
Gglean000344	5.79792	up	1.91994e-13	-1.92729	down	0.000113195	3.86416	up	8.07e-10	---	---	---	-2.95941	down	6.16e-05	3.51215	up	1.03e-08	---	---	---	---	---	---	3.96255	up	1.42e-36
Gglean000346	-1.27086	down	0.000126788	-1.16134	down	1.23434e-07	-2.4411	down	2.03e-13	-1.15666	down	0.0127403	---	---	---	---	---	---	---	---	---	---	---	---	-1.21339	down	9.01e-06
Gglean000347	---	---	---	-3.53032	down	3.16122e-10	-4.28924	down	8.93e-13	-2.64326	down	0.00166227	-3.03889	down	2.44e-05	---	---	---	---	---	---	---	---	---	-1.65002	down	8.47e-05
Gglean000348	-3.10189	down	1.19743e-14	-1.33599	down	7.33281e-06	-4.44563	down	1.38e-30	-1.27704	down	0.0427993	-1.14662	down	0.00853955	-2.97939	down	1.77e-08	---	---	---	---	---	---	-3.45296	down	1.64e-16
Gglean000360	-1.57625	down	0.0162668	1.45657	up	0.000599177	---	---	---	---	---	---	---	---	---	---	---	---	---	---	---	---	---	---	---	---	---
Gglean000362	-1.64381	down	5.77473e-07	-1.84392	down	2.00648e-12	-3.49607	down	1.49e-23	-2.2129	down	1.71e-07	---	---	---	---	---	---	---	---	---	---	---	---	-1.14288	down	0.000116469
Gglean000363	---	---	---	---	---	---	-1.35639	down	1.83e-06	-1.45448	down	0.000180128	---	---	---	---	---	---	---	---	---	---	---	---	---	---	---
Gglean000366	-1.40989	down	0.00517498	---	---	---	---	---	---	---	---	---	---	---	---	---	---	---	---	---	---	---	---	---	---	---	---
Gglean000367	---	---	---	-1.47683	down	2.0213e-07	-1.43978	down	0.00158292	---	---	---	-1.32997	down	0.000921679	---	---	---	---	---	---	---	---	---	---	---	---
Gglean000368	---	---	---	-1.38216	down	3.13665e-05	-1.10849	down	0.0104762	---	---	---	-1.30118	down	0.00328487	---	---	---	---	---	---	---	---	---	---	---	---
Gglean000370	---	---	---	-1.61997	down	1.12896e-16	-1.21594	down	0.000491669	---	---	---	-1.25785	down	1.89e-06	---	---	---	---	---	---	---	---	---	---	---	---
Gglean000373	---	---	---	-2.1295	down	5.92604e-05	-3.6974	down	0.000701564	-4.32488	down	0.00150924	-3.81602	down	1.26e-09	---	---	---	---	---	---	---	---	---	---	---	---
Gglean000374	---	---	---	1.41724	up	5.40039e-08	---	---	---	---	---	---	---	---	---	---	---	---	---	---	---	---	---	---	---	---	---
Gglean000376	---	---	---	1.53715	up	9.73699e-08	1.38534	up	0.000392799	---	---	---	---	---	---	---	---	---	---	---	---	---	---	---	1.12111	up	0.00465402
Gglean000377	---	---	---	1.03275	up	3.85694e-06	1.26211	up	3.67e-05	---	---	---	---	---	---	---	---	---	---	---	---	---	---	---	1.04085	up	0.000513078
Gglean000379	-1.21235	down	0.00316875	2.35524	up	7.76084e-13	1.13214	up	0.0137057	---	---	---	1.20354	up	0.000816284	---	---	---	---	---	---	---	---	---	---	---	---
Gglean000380	-1.80725	down	1.03092e-05	3.7756	up	3.24732e-18	1.95708	up	0.000507495	---	---	---	2.4067	up	2.15e-06	---	---	---	---	---	---	---	---	---	---	---	---
Gglean000381	-2.05947	down	1.77833e-05	4.37945	up	1.25306e-25	2.31066	up	6.91e-05	---	---	---	2.56255	up	3.18e-08	---	---	---	---	---	---	2.11431	up	0.00712746	1.71192	up	0.0129693
Gglean000382	---	---	---	1.75757	up	3.98421e-05	2.73379	up	2.76e-07	---	---	---	---	---	---	---	---	---	---	---	---	---	---	---	1.76623	up	0.00084352
Gglean000384	---	---	---	-1.60228	down	1.03162e-12	-1.45735	down	5.5e-06	---	---	---	---	---	---	---	---	---	---	---	---	---	---	---	---	---	---
Gglean000386	---	---	---	-1.21009	down	6.71596e-08	-1.14347	down	0.000329014	---	---	---	---	---	---	---	---	---	---	---	---	---	---	---	---	---	---
Gglean000387	---	---	---	-4.46961	down	1.70115e-13	-3.41615	down	3.98e-05	---	---	---	-4.25375	down	1.44e-08	-1.68004	down	0.0137582	---	---	---	---	---	---	-2.23672	down	4.66e-07
Gglean000388	---	---	---	---	---	---	-1.11706	down	0.0188871	---	---	---	---	---	---	---	---	---	---	---	---	---	---	---	---	---	---
Gglean000390	---	---	---	-1.02071	down	1.33623e-05	-1.72238	down	2.03e-07	---	---	---	---	---	---	---	---	---	---	---	---	---	---	---	---	---	---
Gglean000391	---	---	---	---	---	---	-1.34809	down	0.000228021	-1.06685	down	0.0366889	---	---	---	---	---	---	---	---	---	---	---	---	---	---	---
Gglean000395	---	---	---	-1.29908	down	1.47001e-06	---	---	---	---	---	---	-1.053	down	0.0101607	---	---	---	---	---	---	---	---	---	---	---	---
Gglean000401	---	---	---	-2.38156	down	0.0153985	-7.81211	down	1.14e-10	---	---	---	---	---	---	---	---	---	---	---	---	---	---	---	---	---	---
Gglean000404	-2.83788	down	0.0012321	1.64154	up	0.000392197	---	---	---	-2.69955	down	0.0155672	---	---	---	---	---	---	---	---	---	---	---	---	---	---	---
Gglean000410	---	---	---	---	---	---	---	---	---	---	---	---	---	---	---	---	---	---	---	---	---	---	---	---	-1.32176	down	0.023707
Gglean000419	---	---	---	---	---	---	1.24434	up	0.00475908	1.40659	up	0.042907	---	---	---	---	---	---	---	---	---	---	---	---	---	---	---
Gglean000420	---	---	---	-2.51348	down	1.13658e-17	---	---	---	---	---	---	-2.6123	down	3.29e-12	---	---	---	---	---	---	---	---	---	---	---	---
Gglean000421	---	---	---	---	---	---	1.15953	up	0.00566129	---	---	---	---	---	---	---	---	---	---	---	---	---	---	---	1.04158	up	0.00641257
Gglean000422	---	---	---	---	---	---	1.06158	up	0.00441279	---	---	---	---	---	---	---	---	---	---	---	---	---	---	---	1.23968	up	4.35e-05
Gglean000436	---	---	---	---	---	---	---	---	---	-1.45245	down	0.0355649	---	---	---	---	---	---	---	---	---	---	---	---	1.74364	up	0.000312221
Gglean000441	2.9095	up	1.14786e-05	---	---	---	3.10397	up	6.6e-09	---	---	---	---	---	---	2.53491	up	0.00218927	---	---	---	---	---	---	3.82936	up	8.98e-12
Gglean000446	---	---	---	-1.75264	down	0.000494467	-2.1678	down	0.000771358	-2.06106	down	0.0205629	-1.35947	down	0.0449448	---	---	---	---	---	---	---	---	---	---	---	---
Gglean000447	---	---	---	---	---	---	---	---	---	-1.1207	down	0.0279729	---	---	---	---	---	---	---	---	---	---	---	---	---	---	---
Gglean000452	---	---	---	-3.1673	down	4.02582e-09	-3.24117	down	9.02e-07	---	---	---	-2.72473	down	5.04e-05	---	---	---	---	---	---	---	---	---	-2.26175	down	0.00512542
Gglean000462	-1.73179	down	1.26491e-09	---	---	---	-2.252	down	1.61e-11	---	---	---	---	---	---	-1.41539	down	0.00558251	---	---	---	---	---	---	-1.57445	down	3.36e-06
Gglean000463	3.43722	up	1.26554e-12	6.04399	up	1.45172e-20	9.46446	up	1.46e-46	---	---	---	1.70116	up	0.00542927	5.38872	up	4.9e-27	---	---	---	2.38381	up	0.00347674	7.7337	up	3.15e-54
Gglean000464	---	---	---	-2.48178	down	3.11805e-15	-2.39781	down	5.11e-10	---	---	---	---	---	---	---	---	---	---	---	---	-1.554	down	1.71e-05	-2.06831	down	4.09e-10
Gglean000473	---	---	---	1.06496	up	0.0152808	1.08827	up	0.0433874	---	---	---	---	---	---	---	---	---	---	---	---	---	---	---	---	---	---
Gglean000474	---	---	---	1.12813	up	0.00835239	---	---	---	---	---	---	---	---	---	---	---	---	---	---	---	---	---	---	---	---	---
Gglean000495	-1.97454	down	0.0309349	---	---	---	---	---	---	---	---	---	---	---	---	---	---	---	---	---	---	---	---	---	---	---	---
Gglean000501	---	---	---	-1.16684	down	5.00096e-08	---	---	---	---	---	---	-1.03598	down	0.000863684	---	---	---	---	---	---	---	---	---	---	---	---
Gglean000505	---	---	---	3.88929	up	7.18936e-25	4.53327	up	7.64e-34	1.59048	up	0.00822817	1.97918	up	0.000578244	---	---	---	---	---	---	1.69319	up	0.000391789	2.71788	up	2.53e-09
Gglean000510	---	---	---	2.25998	up	6.79939e-07	1.27193	up	0.0450247	---	---	---	1.00794	up	0.0274366	---	---	---	---	---	---	---	---	---	---	---	---
Gglean000513	-2.0711	down	5.29812e-08	3.97873	up	2.21989e-39	1.89853	up	1.78e-05	---	---	---	2.52715	up	0.000437133	---	---	---	---	---	---	---	---	---	---	---	---
Gglean000518	---	---	---	---	---	---	---	---	---	---	---	---	1.57915	up	0.000134518	---	---	---	1.31697	up	0.00138892	---	---	---	---	---	---
Gglean000524	-1.27192	down	0.0222451	-1.05049	down	0.0145047	-2.33235	down	2.31e-06	---	---	---	---	---	---	---	---	---	1.55966	up	0.00296909	---	---	---	---	---	---
Gglean000525	---	---	---	---	---	---	---	---	---	---	---	---	1.32707	up	0.0313519	---	---	---	2.94598	up	0.0191701	---	---	---	2.37339	up	7.91e-05
Gglean000527	4.1324	up	2.04823e-08	2.97174	up	0.000230127	7.09416	up	1.32e-63	---	---	---	---	---	---	5.69663	up	9.14e-13	---	---	---	---	---	---	7.75558	up	5.35e-51
Gglean000528	---	---	---	-4.79425	down	1.61833e-34	-5.75801	down	1.08e-30	---	---	---	-1.49156	down	0.00189009	---	---	---	1.62511	up	0.000280365	-1.66342	down	2.74e-05	-2.75802	down	5.98e-13
Gglean000529	1.19271	up	0.0165241	-1.78925	down	3.85871e-06	---	---	---	---	---	---	---	---	---	---	---	---	1.07551	up	0.0325316	---	---	---	---	---	---
Gglean000535	---	---	---	-5.01817	down	8.84321e-36	-5.17219	down	4.36e-22	-3.03522	down	4.43e-05	-4.02669	down	1.14e-15	---	---	---	---	---	---	---	---	---	-2.05322	down	4.16e-10
Gglean000536	---	---	---	1.13387	up	2.74669e-07	---	---	---	---	---	---	---	---	---	---	---	---	---	---	---	---	---	---	1.55077	up	2.58e-08
Gglean000537	-2.58709	down	0.0014138	4.0473	up	1.05428e-08	---	---	---	---	---	---	2.74972	up	0.000819653	---	---	---	---	---	---	---	---	---	---	---	---
Gglean000545	---	---	---	-1.21181	down	0.00084018	---	---	---	---	---	---	-1.06829	down	0.0400277	---	---	---	---	---	---	---	---	---	---	---	---
Gglean000548	---	---	---	-2.12674	down	6.5124e-05	---	---	---	-1.93231	down	0.0185152	---	---	---	4.03817	up	2.62e-06	---	---	---	-2.20311	down	0.00615446	1.80554	up	0.000581549
Gglean000549	---	---	---	-2.42649	down	2.99003e-29	-2.89138	down	9.37e-09	-2.05409	down	0.00414719	-1.96598	down	4.2e-11	---	---	---	---	---	---	---	---	---	---	---	---
Gglean000550	---	---	---	-1.2071	down	5.03076e-05	---	---	---	---	---	---	---	---	---	---	---	---	---	---	---	---	---	---	---	---	---
Gglean000552	---	---	---	---	---	---	1.08702	up	0.001072	---	---	---	---	---	---	---	---	---	---	---	---	---	---	---	---	---	---
Gglean000554	---	---	---	---	---	---	---	---	---	---	---	---	---	---	---	-1.45551	down	0.00880517	---	---	---	---	---	---	-1.21524	down	0.00300396
Gglean000563	---	---	---	-1.03292	down	8.06075e-07	---	---	---	---	---	---	---	---	---	---	---	---	---	---	---	---	---	---	---	---	---
Gglean000566	5.43351	up	1.26491e-09	---	---	---	8.58052	up	1.82e-15	---	---	---	---	---	---	5.02299	up	9.44e-05	---	---	---	---	---	---	8.19709	up	1.82e-11
Gglean000567	3.56928	up	6.83245e-05	6.11096	up	7.95752e-08	9.6775	up	1.15e-85	---	---	---	---	---	---	6.90194	up	7.59e-07	---	---	---	---	---	---	12.1646	up	1.08e-112
Gglean000572	---	---	---	2.55092	up	1.07646e-21	2.32419	up	9.1e-09	---	---	---	1.84754	up	1.05e-05	---	---	---	---	---	---	---	---	---	1.12142	up	0.00324232
Gglean000574	---	---	---	---	---	---	1.5433	up	4.44e-08	---	---	---	---	---	---	---	---	---	---	---	---	---	---	---	---	---	---
Gglean000578	-2.42789	down	0.00408786	1.52831	up	0.0113165	---	---	---	---	---	---	2.37768	up	0.0127573	---	---	---	---	---	---	---	---	---	---	---	---
Gglean000582	1.37839	up	0.0031627	4.94173	up	5.59264e-27	6.31152	up	6.73e-22	---	---	---	1.44261	up	0.0002005	2.62725	up	1.21e-08	---	---	---	2.79546	up	0.00238806	5.39093	up	5.98e-15
Gglean000584	---	---	---	-1.88962	down	6.0874e-07	---	---	---	---	---	---	-1.56027	down	0.00373162	---	---	---	---	---	---	---	---	---	---	---	---
Gglean000586	---	---	---	3.69304	up	1.51395e-26	3.10482	up	6.82e-15	1.85887	up	0.0424982	2.64538	up	8.24e-12	---	---	---	---	---	---	---	---	---	---	---	---
Gglean000587	---	---	---	---	---	---	1.36689	up	8.4e-06	---	---	---	---	---	---	1.0071	up	0.0231297	---	---	---	---	---	---	1.18384	up	3.08e-06
Gglean000588	2.29411	up	2.41939e-06	1.79068	up	9.18623e-06	4.07218	up	3.28e-24	---	---	---	---	---	---	3.72424	up	1.71e-11	---	---	---	---	---	---	4.18363	up	1.26e-50
Gglean000596	-3.45756	down	1.14967e-06	-1.16241	down	0.00104128	-4.62286	down	8.81e-18	---	---	---	---	---	---	-2.36507	down	0.000204195	---	---	---	---	---	---	-3.23025	down	4.05e-15
Gglean000597	-3.28635	down	3.51772e-06	---	---	---	-3.87342	down	4.56e-10	---	---	---	---	---	---	-2.75394	down	0.000849394	---	---	---	---	---	---	-3.24809	down	7.32e-09
Gglean000598	---	---	---	---	---	---	---	---	---	---	---	---	-1.28109	down	0.0389353	---	---	---	---	---	---	1.99407	up	0.000667815	---	---	---
Gglean000599	1.10034	up	0.00941676	---	---	---	---	---	---	-1.10401	down	0.036553	-1.9858	down	5.97e-10	---	---	---	---	---	---	---	---	---	1.05354	up	0.000472859
Gglean000601	---	---	---	2.69144	up	5.18895e-39	2.25525	up	2.71e-08	1.37265	up	0.0308339	1.83789	up	8.67e-07	---	---	---	---	---	---	---	---	---	---	---	---
Gglean000602	---	---	---	9.6575	up	2.9035e-56	8.61056	up	8.23e-20	---	---	---	7.79647	up	3.95e-31	---	---	---	---	---	---	---	---	---	---	---	---
Gglean000603	---	---	---	4.29546	up	6.55003e-46	3.31807	up	6.61e-12	2.26259	up	0.00637358	4.33111	up	3.48e-29	---	---	---	---	---	---	---	---	---	---	---	---
Gglean000604	1.1066	up	0.00215023	---	---	---	1.3987	up	7.67e-05	---	---	---	---	---	---	---	---	---	---	---	---	---	---	---	---	---	---
Gglean000605	---	---	---	1.63185	up	2.37718e-08	1.33382	up	0.00490846	1.45227	up	0.0430768	1.78114	up	3.44e-06	---	---	---	---	---	---	---	---	---	---	---	---
Gglean000608	---	---	---	1.11258	up	0.0160972	1.37496	up	0.00969887	---	---	---	---	---	---	---	---	---	---	---	---	1.59778	up	0.00683375	1.52034	up	0.0193287
Gglean000614	---	---	---	---	---	---	---	---	---	---	---	---	---	---	---	---	---	---	---	---	---	---	---	---	-1.12835	down	0.0286534
Gglean000615	---	---	---	4.22845	up	6.47208e-25	3.61216	up	5.01e-10	2.86346	up	0.00600202	4.27932	up	1.31e-14	---	---	---	---	---	---	---	---	---	---	---	---
Gglean000618	---	---	---	1.42616	up	2.90677e-08	1.51298	up	5.98e-06	---	---	---	---	---	---	---	---	---	---	---	---	---	---	---	1.22454	up	0.000478803
Gglean000619	---	---	---	---	---	---	-1.10774	down	0.000574289	---	---	---	---	---	---	---	---	---	---	---	---	---	---	---	---	---	---
Gglean000622	-1.89303	down	0.00806067	---	---	---	-1.92482	down	0.000285756	-2.79659	down	2.15e-05	---	---	---	---	---	---	---	---	---	---	---	---	---	---	---
Gglean000625	---	---	---	-1.56091	down	1.61237e-11	---	---	---	---	---	---	-1.33418	down	1.96e-05	---	---	---	---	---	---	---	---	---	---	---	---
Gglean000626	-2.39046	down	0.000845293	-1.21326	down	0.0186022	-3.60843	down	1e-24	-4.94965	down	1.01e-32	-1.4923	down	0.0217239	1.05791	up	0.0239171	---	---	---	---	---	---	1.14804	up	1.86e-05
Gglean000629	---	---	---	---	---	---	---	---	---	---	---	---	-1.12133	down	0.00736404	---	---	---	---	---	---	---	---	---	---	---	---
Gglean000631	---	---	---	1.0352	up	3.85486e-08	1.01999	up	0.00139279	---	---	---	---	---	---	---	---	---	---	---	---	---	---	---	---	---	---
Gglean000632	---	---	---	---	---	---	---	---	---	4.93065	up	8.16e-05	---	---	---	---	---	---	---	---	---	---	---	---	---	---	---
Gglean000633	---	---	---	---	---	---	-1.02589	down	0.000656134	---	---	---	---	---	---	---	---	---	---	---	---	---	---	---	---	---	---
Gglean000636	1.25454	up	0.0495754	-1.82544	down	1.44209e-08	---	---	---	---	---	---	---	---	---	---	---	---	---	---	---	---	---	---	---	---	---
Gglean000638	---	---	---	-1.59658	down	2.23633e-14	-1.21708	down	0.000609786	---	---	---	-1.27091	down	3.41e-05	---	---	---	---	---	---	---	---	---	---	---	---
Gglean000641	1.50939	up	0.0170301	1.48491	up	0.00562164	2.98602	up	3.39e-09	---	---	---	---	---	---	---	---	---	---	---	---	2.47633	up	2.31e-05	3.09879	up	6.96e-09
Gglean000642	---	---	---	-1.20148	down	1.3407e-06	-1.64746	down	1.13e-07	-1.4792	down	0.000882097	---	---	---	---	---	---	---	---	---	---	---	---	---	---	---
Gglean000644	---	---	---	-1.10068	down	6.4499e-07	---	---	---	---	---	---	---	---	---	---	---	---	---	---	---	---	---	---	---	---	---
Gglean000647	---	---	---	-5.52823	down	7.5017e-18	-5.40839	down	3.75e-13	-4.20911	down	1.52e-05	-4.28636	down	1.34e-08	---	---	---	---	---	---	---	---	---	---	---	---
Gglean000648	---	---	---	-4.53634	down	1.47287e-45	-5.09584	down	7.95e-19	-2.92223	down	0.000597417	-3.30512	down	3.26e-13	---	---	---	---	---	---	-1.0744	down	0.000960911	-2.04385	down	6.8e-09
Gglean000651	1.72688	up	0.000353117	---	---	---	1.04103	up	0.0109795	---	---	---	---	---	---	---	---	---	---	---	---	---	---	---	---	---	---
Gglean000655	-1.52136	down	0.00015193	---	---	---	-2.11987	down	9.38e-10	-1.64685	down	0.000752789	---	---	---	---	---	---	---	---	---	---	---	---	---	---	---
Gglean000658	---	---	---	-1.25322	down	1.22171e-09	---	---	---	---	---	---	-1.22937	down	1.35e-06	---	---	---	---	---	---	---	---	---	---	---	---
Gglean000661	-1.80239	down	0.0225802	---	---	---	---	---	---	---	---	---	---	---	---	---	---	---	---	---	---	---	---	---	---	---	---
Gglean000662	1.9838	up	1.97743e-05	-3.08392	down	7.59544e-17	-1.10846	down	0.00820204	---	---	---	---	---	---	---	---	---	---	---	---	-1.77282	down	0.00421305	---	---	---
Gglean000666	---	---	---	-1.34076	down	6.14172e-11	-1.46705	down	0.000309691	---	---	---	-1.09968	down	5.95e-05	---	---	---	---	---	---	---	---	---	---	---	---
Gglean000669	---	---	---	5.38041	up	1.298e-15	4.46583	up	4.92e-08	---	---	---	3.92344	up	1.02e-05	---	---	---	---	---	---	---	---	---	---	---	---
Gglean000670	-3.9651	down	4.37403e-09	-1.16031	down	0.000174393	-5.13574	down	1.36e-14	-3.95609	down	8.82e-06	-1.37169	down	0.001089	---	---	---	---	---	---	---	---	---	-1.23582	down	0.0237516
Gglean000672	3.19042	up	5.27633e-11	3.10754	up	1.47618e-07	6.28393	up	7.26e-33	---	---	---	---	---	---	2.89049	up	0.000124142	---	---	---	---	---	---	4.97634	up	2.89e-21
Gglean000677	2.19364	up	3.3051e-09	---	---	---	2.48376	up	2.69e-12	---	---	---	---	---	---	1.90591	up	0.00037581	---	---	---	---	---	---	1.95442	up	2.31e-10
Gglean000690	---	---	---	---	---	---	---	---	---	---	---	---	1.27903	up	6.55e-05	---	---	---	---	---	---	---	---	---	---	---	---
Gglean000692	---	---	---	1.45103	up	2.41284e-11	---	---	---	---	---	---	---	---	---	---	---	---	---	---	---	---	---	---	---	---	---
Gglean000694	---	---	---	1.24999	up	0.000487831	1.06372	up	0.0285184	---	---	---	---	---	---	---	---	---	---	---	---	---	---	---	---	---	---
Gglean000695	---	---	---	1.35028	up	3.61918e-07	1.21362	up	0.00187495	---	---	---	1.36839	up	0.000152941	---	---	---	---	---	---	---	---	---	---	---	---
Gglean000696	1.14068	up	0.0142504	2.89799	up	7.53415e-15	4.02804	up	1.2e-19	---	---	---	1.48426	up	0.00104031	1.88924	up	0.0102497	---	---	---	---	---	---	2.91618	up	4.4e-09
Gglean000704	---	---	---	-1.53805	down	7.9457e-10	---	---	---	---	---	---	---	---	---	---	---	---	---	---	---	---	---	---	---	---	---
Gglean000705	---	---	---	-1.18387	down	8.05218e-05	-1.26297	down	0.00162739	---	---	---	-1.27552	down	0.00369209	---	---	---	---	---	---	---	---	---	---	---	---
Gglean000708	---	---	---	8.58222	up	1.5943e-17	8.56467	up	3.49e-15	---	---	---	2.18156	up	0.0126437	2.80457	up	0.0119313	---	---	---	---	---	---	5.7006	up	1.8e-14
Gglean000709	---	---	---	---	---	---	-1.51199	down	1.54e-05	---	---	---	---	---	---	---	---	---	---	---	---	---	---	---	-1.45066	down	7.11e-07
Gglean000710	1.18441	up	0.00316348	1.4377	up	6.0736e-13	2.61257	up	7.76e-12	1.49384	up	0.00928916	1.15466	up	0.000239971	---	---	---	---	---	---	---	---	---	---	---	---
Gglean000711	---	---	---	---	---	---	-1.30976	down	0.00119564	---	---	---	---	---	---	---	---	---	---	---	---	---	---	---	---	---	---
Gglean000712	---	---	---	-1.06284	down	0.0178059	-2.67269	down	3e-06	---	---	---	---	---	---	---	---	---	---	---	---	---	---	---	-2.6625	down	1.58e-05
Gglean000721	---	---	---	-3.53152	down	2.64045e-31	-4.41756	down	1.63e-21	---	---	---	-1.23631	down	0.0149192	---	---	---	---	---	---	-1.62175	down	0.000133387	-3.10438	down	4.58e-15
Gglean000723	1.17519	up	0.00292076	---	---	---	---	---	---	---	---	---	---	---	---	---	---	---	---	---	---	---	---	---	---	---	---
Gglean000726	---	---	---	1.14135	up	4.16841e-09	1.02608	up	0.000814233	---	---	---	---	---	---	---	---	---	---	---	---	---	---	---	---	---	---
Gglean000727	-1.76917	down	0.00163005	5.10186	up	5.30838e-27	3.32235	up	2.48e-08	2.2583	up	0.0132288	2.7395	up	1.71e-06	---	---	---	---	---	---	---	---	---	---	---	---
Gglean000728	---	---	---	-3.44563	down	1.02301e-16	-2.44802	down	0.00119041	---	---	---	-3.36949	down	3.85e-10	---	---	---	---	---	---	---	---	---	---	---	---
Gglean000733	---	---	---	1.47321	up	1.92649e-14	1.52068	up	2.14e-06	---	---	---	---	---	---	---	---	---	---	---	---	---	---	---	---	---	---
Gglean000736	---	---	---	---	---	---	1.4899	up	0.000549656	---	---	---	---	---	---	---	---	---	---	---	---	---	---	---	---	---	---
Gglean000739	---	---	---	-2.3102	down	4.67349e-15	-2.28169	down	0.000166809	---	---	---	-1.32755	down	0.00224742	---	---	---	---	---	---	---	---	---	-1.69428	down	1.8e-05
Gglean000747	---	---	---	1.21209	up	1.14837e-08	1.56119	up	1.43e-06	---	---	---	1.89773	up	4.82e-10	2.6498	up	3.14e-06	---	---	---	---	---	---	2.13851	up	1.01e-08
Gglean000748	---	---	---	-2.00684	down	4.56722e-10	-2.95164	down	2.28e-13	-1.69105	down	0.00703867	-1.25857	down	0.0106938	---	---	---	---	---	---	---	---	---	-1.03832	down	0.00764542
Gglean000749	1.15947	up	0.0251962	-1.0539	down	0.000363858	---	---	---	---	---	---	-1.06308	down	0.00832135	---	---	---	---	---	---	---	---	---	---	---	---
Gglean000751	---	---	---	-1.43108	down	5.42599e-14	-2.40837	down	3.5e-06	-2.59765	down	5.13e-05	-1.74624	down	2.96e-09	---	---	---	---	---	---	---	---	---	---	---	---
Gglean000755	---	---	---	1.59722	up	0.00294594	2.51389	up	0.000488857	---	---	---	---	---	---	2.10513	up	0.00912016	---	---	---	---	---	---	2.61724	up	3.7e-07
Gglean000756	---	---	---	1.62496	up	3.69812e-14	2.31672	up	1.23e-06	---	---	---	2.76785	up	1.36e-16	---	---	---	---	---	---	---	---	---	---	---	---
Gglean000760	1.37347	up	1.95131e-05	---	---	---	---	---	---	---	---	---	---	---	---	---	---	---	---	---	---	---	---	---	---	---	---
Gglean000761	---	---	---	---	---	---	-1.55345	down	0.000190944	---	---	---	---	---	---	-1.10226	down	0.0244438	---	---	---	---	---	---	-1.92951	down	6.25e-11
Gglean000762	---	---	---	-2.91267	down	5.54594e-20	-2.61746	down	2.73e-05	---	---	---	-2.19603	down	2.71e-08	---	---	---	---	---	---	---	---	---	-1.28082	down	4.6e-05
Gglean000763	---	---	---	-1.59178	down	8.11609e-14	-1.05661	down	0.0363892	---	---	---	-1.03607	down	0.0017942	---	---	---	---	---	---	---	---	---	---	---	---
Gglean000764	---	---	---	-5.19469	down	3.85942e-15	-4.32123	down	5.37e-09	---	---	---	---	---	---	---	---	---	---	---	---	-1.77424	down	0.00474963	-1.82885	down	0.000723732
Gglean000765	---	---	---	-2.26568	down	1.17325e-10	-1.98629	down	0.00387212	---	---	---	-2.41228	down	1.7e-07	---	---	---	---	---	---	---	---	---	---	---	---
Gglean000771	---	---	---	1.43948	up	0.0357942	---	---	---	-2.04954	down	0.0475773	-2.14376	down	0.00096806	---	---	---	---	---	---	2.45148	up	0.00404268	---	---	---
Gglean000772	-1.15001	down	0.000822566	---	---	---	---	---	---	---	---	---	---	---	---	---	---	---	---	---	---	---	---	---	---	---	---
Gglean000774	---	---	---	---	---	---	7.47055	up	9.95e-20	---	---	---	---	---	---	---	---	---	---	---	---	---	---	---	8.35558	up	2.96e-12
Gglean000777	---	---	---	-1.68668	down	2.80536e-15	-1.1635	down	0.0373447	---	---	---	-1.68697	down	2.46e-08	---	---	---	---	---	---	---	---	---	---	---	---
Gglean000780	---	---	---	3.82902	up	7.27018e-12	5.12897	up	1.67e-05	---	---	---	---	---	---	---	---	---	---	---	---	3.76107	up	1.15e-11	3.20508	up	1.18e-05
Gglean000781	---	---	---	-1.83796	down	0.000117542	-4.11908	down	3.03e-06	-3.82271	down	0.000475058	-2.64083	down	3.5e-06	---	---	---	---	---	---	---	---	---	-1.0821	down	0.00813583
Gglean000786	---	---	---	1.78887	up	0.000229833	1.11045	up	0.0343859	---	---	---	---	---	---	---	---	---	---	---	---	---	---	---	1.84118	up	0.000315596
Gglean000788	---	---	---	-1.14649	down	0.0288197	-4.23815	down	1.73e-10	---	---	---	---	---	---	---	---	---	---	---	---	---	---	---	-2.75366	down	7.68e-06
Gglean000789	-1.95908	down	0.00777635	---	---	---	-1.92139	down	0.00104897	---	---	---	---	---	---	-2.86348	down	0.00109217	---	---	---	---	---	---	-3.05608	down	1.52e-06
Gglean000790	-1.94209	down	0.000524187	---	---	---	-1.65975	down	0.000716946	1.70012	up	0.0352422	1.24426	up	0.0460846	-2.39437	down	0.00590309	---	---	---	---	---	---	-2.67545	down	6.82e-07
Gglean000794	---	---	---	-1.29277	down	5.32389e-07	-1.40226	down	0.000216967	---	---	---	---	---	---	---	---	---	---	---	---	---	---	---	---	---	---
Gglean000796	---	---	---	1.65742	up	4.37383e-10	1.54943	up	7.62e-06	---	---	---	---	---	---	---	---	---	---	---	---	---	---	---	---	---	---
Gglean000797	---	---	---	2.06059	up	2.81047e-19	1.73033	up	1.65e-07	---	---	---	1.30997	up	0.0017403	---	---	---	---	---	---	---	---	---	1.44393	up	2.91e-07
Gglean000799	-1.59558	down	0.0498754	-4.79211	down	1.09747e-34	-6.40265	down	6.81e-35	-1.82907	down	0.0379409	-2.05467	down	0.000337561	-1.82348	down	0.0247818	1.4384	up	0.0175184	---	---	---	-3.13412	down	3.84e-08
Gglean000801	---	---	---	2.53141	up	1.65737e-25	2.93021	up	3.06e-12	1.226	up	0.040043	1.21387	up	3.08e-05	---	---	---	---	---	---	1.27827	up	0.00082596	1.64996	up	3.36e-05
Gglean000805	---	---	---	-1.48252	down	1.00603e-05	-1.30956	down	0.00550243	---	---	---	---	---	---	---	---	---	---	---	---	---	---	---	---	---	---
Gglean000806	---	---	---	---	---	---	---	---	---	---	---	---	---	---	---	1.25595	up	0.00398174	1.84095	up	0.0179976	---	---	---	1.14959	up	0.000128367
Gglean000809	---	---	---	2.97119	up	5.64173e-10	1.77111	up	0.00735682	3.18683	up	0.000269962	1.65061	up	0.0469714	-2.72404	down	0.0151698	---	---	---	2.23089	up	0.0177499	---	---	---
Gglean000812	---	---	---	3.19144	up	1.32767e-07	3.55889	up	8.6e-10	---	---	---	1.93343	up	0.0158382	---	---	---	---	---	---	---	---	---	2.49644	up	4.31e-05
Gglean000813	---	---	---	---	---	---	1.18001	up	3.54e-05	---	---	---	---	---	---	---	---	---	---	---	---	---	---	---	---	---	---
Gglean000814	---	---	---	-1.25373	down	1.69169e-07	-1.04023	down	0.00464311	---	---	---	-1.26074	down	6.51e-05	---	---	---	---	---	---	---	---	---	---	---	---
Gglean000815	---	---	---	-2.14235	down	0.0181009	-6.70761	down	6.63e-11	-8.13898	down	5.22e-17	-2.42939	down	0.0172127	---	---	---	---	---	---	---	---	---	---	---	---
Gglean000816	---	---	---	-3.84432	down	3.53092e-21	-4.76972	down	2.17e-13	-2.75514	down	0.000317752	-3	down	5.36e-11	-1.17108	down	0.00775477	---	---	---	---	---	---	-1.95377	down	2.32e-10
Gglean000817	---	---	---	-1.5733	down	1.91722e-13	-1.14709	down	0.0195832	---	---	---	-1.4322	down	4.1e-06	---	---	---	---	---	---	---	---	---	---	---	---
Gglean000818	1.45632	up	0.0157455	-1.25173	down	1.15269e-06	---	---	---	-1.76137	down	0.00316916	-1.52023	down	5.65e-06	1.69894	up	7.28e-05	---	---	---	---	---	---	1.65977	up	2.95e-10
Gglean000819	---	---	---	-1.24754	down	2.14626e-09	---	---	---	---	---	---	---	---	---	---	---	---	---	---	---	---	---	---	---	---	---
Gglean000825	---	---	---	---	---	---	---	---	---	---	---	---	---	---	---	---	---	---	---	---	---	---	---	---	1.76867	up	0.00226295
Gglean000829	---	---	---	-1.08694	down	0.0253049	---	---	---	---	---	---	-1.35328	down	0.0248073	---	---	---	---	---	---	---	---	---	---	---	---
Gglean000833	1.54242	up	3.29267e-07	-2.07423	down	4.62251e-11	---	---	---	---	---	---	---	---	---	---	---	---	---	---	---	---	---	---	---	---	---
Gglean000835	-1.09611	down	0.0207177	---	---	---	-1.29189	down	0.00543587	---	---	---	---	---	---	---	---	---	---	---	---	---	---	---	---	---	---
Gglean000836	---	---	---	-2.51404	down	2.79738e-05	-3.21014	down	1.39e-05	---	---	---	---	---	---	---	---	---	---	---	---	---	---	---	---	---	---
Gglean000841	---	---	---	---	---	---	1.03518	up	0.0318056	---	---	---	---	---	---	---	---	---	---	---	---	---	---	---	---	---	---
Gglean000842	---	---	---	2.16028	up	2.92827e-13	2.95352	up	3.23e-11	---	---	---	1.17751	up	0.00084455	1.2979	up	0.0388004	---	---	---	---	---	---	2.02937	up	2.51e-07
Gglean000843	---	---	---	---	---	---	1.54988	up	1.55e-07	---	---	---	---	---	---	---	---	---	---	---	---	---	---	---	1.16173	up	1e-05
Gglean000846	---	---	---	---	---	---	1.27425	up	0.0104475	---	---	---	---	---	---	---	---	---	---	---	---	---	---	---	---	---	---
Gglean000849	---	---	---	---	---	---	-1.13473	down	0.000328037	---	---	---	---	---	---	---	---	---	---	---	---	---	---	---	---	---	---
Gglean000856	---	---	---	---	---	---	1.15861	up	0.00142491	---	---	---	1.12637	up	0.00784012	---	---	---	---	---	---	---	---	---	---	---	---
Gglean000858	---	---	---	---	---	---	---	---	---	-2.41325	down	0.0112667	---	---	---	3.63349	up	0.00398761	---	---	---	---	---	---	5.47666	up	9.21e-22
Gglean000868	---	---	---	1.30754	up	0.021909	---	---	---	---	---	---	---	---	---	---	---	---	---	---	---	---	---	---	---	---	---
Gglean000870	---	---	---	---	---	---	-1.65726	down	0.000176273	-2.64307	down	1.09e-05	---	---	---	---	---	---	---	---	---	---	---	---	---	---	---
Gglean000874	-1.59546	down	0.043327	---	---	---	---	---	---	---	---	---	---	---	---	---	---	---	---	---	---	---	---	---	---	---	---
Gglean000877	-1.03599	down	0.0269855	-1.43818	down	4.77915e-14	-2.48503	down	1.36e-10	---	---	---	---	---	---	---	---	---	---	---	---	---	---	---	-1.29971	down	7.14e-07
Gglean000879	---	---	---	1.04066	up	3.09875e-07	1.06672	up	0.00123299	---	---	---	---	---	---	---	---	---	---	---	---	---	---	---	---	---	---
Gglean000886	---	---	---	-1.29148	down	9.05556e-11	-1.31786	down	0.00222726	-1.17922	down	0.0498892	-1.06719	down	0.000140679	---	---	---	---	---	---	---	---	---	---	---	---
Gglean000890	---	---	---	---	---	---	1.74718	up	0.0254218	---	---	---	---	---	---	---	---	---	---	---	---	---	---	---	---	---	---
Gglean000891	---	---	---	-1.44597	down	5.23284e-07	-2.2256	down	2.9e-08	---	---	---	---	---	---	-1.60305	down	0.000189023	---	---	---	---	---	---	-2.61849	down	1.89e-14
Gglean000894	-1.87261	down	0.00487992	1.33413	up	0.00182723	---	---	---	---	---	---	---	---	---	---	---	---	---	---	---	---	---	---	---	---	---
Gglean000896	---	---	---	-1.84546	down	1.57221e-06	-1.30577	down	0.00542645	---	---	---	---	---	---	---	---	---	---	---	---	---	---	---	---	---	---
Gglean000903	---	---	---	---	---	---	1.13771	up	0.000185553	---	---	---	---	---	---	---	---	---	---	---	---	---	---	---	---	---	---
Gglean000905	---	---	---	-1.1427	down	4.04641e-08	---	---	---	---	---	---	---	---	---	---	---	---	---	---	---	---	---	---	---	---	---
Gglean000910	---	---	---	---	---	---	---	---	---	-2.35179	down	0.00340069	---	---	---	2.93624	up	0.00144744	---	---	---	---	---	---	2.72084	up	5.12e-06
Gglean000911	---	---	---	-3.54239	down	2.64188e-18	-3.89177	down	1.66e-08	-2.35828	down	0.00456758	-3.17443	down	5.82e-12	-1.16676	down	0.0118748	---	---	---	---	---	---	-1.75357	down	1.69e-07
Gglean000912	---	---	---	1.09101	up	5.41298e-09	1.44638	up	1.33e-06	---	---	---	1.1451	up	5.18e-05	---	---	---	---	---	---	---	---	---	---	---	---
Gglean000917	---	---	---	-1.07393	down	7.3301e-07	-1.89301	down	6.97e-10	-1.08676	down	0.0348134	---	---	---	---	---	---	---	---	---	---	---	---	---	---	---
Gglean000918	---	---	---	-2.10914	down	2.35511e-05	-3.09034	down	8.67e-07	---	---	---	---	---	---	---	---	---	---	---	---	-1.60331	down	0.0386387	-2.60657	down	0.000430564
Gglean000920	---	---	---	---	---	---	-1.77139	down	4.9e-10	---	---	---	---	---	---	-1.34734	down	0.00303877	---	---	---	---	---	---	-1.60082	down	7.62e-08
Gglean000921	---	---	---	1.55637	up	1.36619e-12	1.58452	up	3.06e-06	---	---	---	---	---	---	---	---	---	---	---	---	---	---	---	---	---	---
Gglean000924	-1.65317	down	0.00667043	-1.556	down	7.25073e-10	-3.2184	down	3.25e-12	-1.70175	down	0.0173107	-1.12038	down	0.00288073	---	---	---	---	---	---	---	---	---	-1.31438	down	0.000131001
Gglean000926	-1.47557	down	0.0187925	-3.53063	down	4.65147e-39	-5.01403	down	5.15e-26	-2.87541	down	2.31e-07	-2.3887	down	6.05e-14	---	---	---	---	---	---	-1.04591	down	0.000178374	-2.06554	down	7.32e-14
Gglean000927	---	---	---	---	---	---	---	---	---	-1.91717	down	0.0193233	---	---	---	---	---	---	---	---	---	---	---	---	---	---	---
Gglean000931	---	---	---	---	---	---	-1.2971	down	0.000363843	---	---	---	---	---	---	---	---	---	---	---	---	---	---	---	---	---	---
Gglean000932	1.78449	up	2.47838e-05	---	---	---	1.30153	up	0.0018484	---	---	---	---	---	---	---	---	---	---	---	---	---	---	---	---	---	---
Gglean000934	---	---	---	1.45474	up	5.36859e-14	1.20371	up	0.000133111	---	---	---	---	---	---	---	---	---	---	---	---	---	---	---	---	---	---
Gglean000935	---	---	---	1.57868	up	2.81828e-07	1.32538	up	0.00139181	---	---	---	1.03735	up	0.014541	---	---	---	---	---	---	---	---	---	---	---	---
Gglean000939	---	---	---	---	---	---	2.06599	up	0.0352678	---	---	---	---	---	---	---	---	---	---	---	---	---	---	---	---	---	---
Gglean000942	---	---	---	-1.38261	down	1.40896e-06	-1.62985	down	2.69e-05	---	---	---	---	---	---	---	---	---	1.3073	up	0.000500544	---	---	---	---	---	---
Gglean000945	---	---	---	-1.49028	down	3.30245e-08	---	---	---	---	---	---	-1.27393	down	0.000515013	---	---	---	---	---	---	---	---	---	---	---	---
Gglean000947	---	---	---	1.07784	up	0.0241136	---	---	---	---	---	---	---	---	---	---	---	---	---	---	---	---	---	---	1.13937	up	0.0370152
Gglean000948	---	---	---	-2.20452	down	5.13049e-06	-3.47973	down	1.47e-06	-2.52399	down	0.0143081	-1.98242	down	0.00152275	---	---	---	---	---	---	---	---	---	-1.38787	down	0.0150505
Gglean000950	---	---	---	2.43464	up	5.02331e-29	1.76015	up	4.13e-09	---	---	---	---	---	---	---	---	---	---	---	---	1.7913	up	3.72e-13	1.40918	up	1.8e-06
Gglean000956	---	---	---	1.13575	up	8.21736e-06	1.2881	up	7.91e-05	---	---	---	---	---	---	---	---	---	---	---	---	---	---	---	---	---	---
Gglean000957	---	---	---	-1.51261	down	2.81033e-11	---	---	---	---	---	---	-1.04555	down	0.000566252	---	---	---	---	---	---	---	---	---	---	---	---
Gglean000960	---	---	---	2.19032	up	2.23719e-20	2.71838	up	3e-17	1.90481	up	1.39e-06	1.19899	up	0.000158209	---	---	---	---	---	---	---	---	---	---	---	---
Gglean000961	---	---	---	---	---	---	-1.08851	down	0.0009905	---	---	---	---	---	---	---	---	---	---	---	---	---	---	---	-1.1041	down	5.91e-05
Gglean000966	---	---	---	2.22034	up	6.26361e-16	2.63469	up	3.69e-13	---	---	---	---	---	---	---	---	---	---	---	---	1.15192	up	0.0121648	2.08686	up	1.05e-08
Gglean000967	---	---	---	1.25674	up	4.19663e-10	---	---	---	---	---	---	---	---	---	---	---	---	---	---	---	---	---	---	---	---	---
Gglean000968	-1.31434	down	0.00580038	---	---	---	---	---	---	---	---	---	---	---	---	-1.61389	down	0.00138575	---	---	---	---	---	---	---	---	---
Gglean000979	1.74274	up	0.000706151	-1.23959	down	4.06391e-05	---	---	---	---	---	---	-1.38606	down	0.000316713	1.21064	up	0.0205975	---	---	---	---	---	---	1.05437	up	0.000447152
Gglean000986	---	---	---	---	---	---	1.13775	up	0.0173293	---	---	---	---	---	---	---	---	---	---	---	---	---	---	---	---	---	---
Gglean000988	---	---	---	-1.64898	down	0.00139412	---	---	---	---	---	---	---	---	---	---	---	---	---	---	---	---	---	---	---	---	---
Gglean000990	-2.1054	down	1.07848e-08	-1.33912	down	2.47443e-10	-3.45367	down	1.04e-27	-1.91962	down	0.000133707	-1.15795	down	3.9e-05	-1.35144	down	0.00253417	---	---	---	---	---	---	-1.57452	down	3.59e-07
Gglean000991	---	---	---	1.26994	up	0.0123456	1.83166	up	0.00149044	---	---	---	---	---	---	---	---	---	---	---	---	---	---	---	---	---	---
Gglean000992	---	---	---	---	---	---	-1.27013	down	0.000450375	---	---	---	---	---	---	-1.16234	down	0.031935	---	---	---	---	---	---	-1.52332	down	2.54e-06
Gglean000993	---	---	---	-1.75464	down	1.73129e-08	-2.83028	down	4.84e-10	---	---	---	---	---	---	-1.82707	down	0.00901108	---	---	---	---	---	---	-2.34203	down	3.82e-07
Gglean000995	---	---	---	3.01784	up	4.75159e-13	2.00365	up	0.000175047	1.87902	up	0.0345513	1.38875	up	0.0160045	---	---	---	---	---	---	1.69812	up	0.00673493	---	---	---
Gglean000997	---	---	---	-4.24151	down	1.24718e-18	-3.46204	down	1.02e-11	---	---	---	---	---	---	---	---	---	---	---	---	-2.4947	down	7.69e-05	-2.35764	down	6.3e-06
Gglean000998	---	---	---	---	---	---	---	---	---	1.57141	up	0.0155867	---	---	---	---	---	---	---	---	---	---	---	---	---	---	---
Gglean000999	---	---	---	-1.17843	down	8.44184e-09	-1.29753	down	3.86e-05	---	---	---	-1.04727	down	0.000446039	---	---	---	---	---	---	---	---	---	-1.19529	down	0.000284537
Gglean001006	---	---	---	---	---	---	-1.12364	down	0.000229517	---	---	---	---	---	---	---	---	---	---	---	---	---	---	---	---	---	---
Gglean001009	---	---	---	-1.49227	down	2.55854e-13	-2.66331	down	2.36e-06	-2.19249	down	0.00238081	-1.39389	down	3.11e-07	---	---	---	---	---	---	---	---	---	-1.04523	down	0.00191486
Gglean001018	---	---	---	---	---	---	---	---	---	---	---	---	---	---	---	---	---	---	---	---	---	---	---	---	1.18224	up	0.00687547
Gglean001030	1.66798	up	0.0104854	3.87858	up	8.11527e-24	5.53842	up	4.75e-16	---	---	---	1.78642	up	0.00135813	2.24852	up	0.0235795	---	---	---	3.18757	up	3.61e-06	5.39712	up	6.41e-14
Gglean001032	---	---	---	-1.73883	down	5.08195e-19	-1.70408	down	3.15e-09	---	---	---	---	---	---	---	---	---	---	---	---	---	---	---	-1.09715	down	2.69e-05
Gglean001033	---	---	---	---	---	---	---	---	---	-1.63133	down	0.00387055	---	---	---	---	---	---	---	---	---	---	---	---	1.44771	up	0.000156676
Gglean001037	---	---	---	---	---	---	---	---	---	---	---	---	-1.48066	down	0.000835025	-1.23328	down	0.03314	---	---	---	1.27534	up	0.000959093	---	---	---
Gglean001045	---	---	---	-1.17251	down	7.05179e-10	-1.05371	down	0.000490538	---	---	---	---	---	---	---	---	---	---	---	---	---	---	---	---	---	---
Gglean001046	---	---	---	1.46977	up	7.66046e-06	1.30142	up	0.00192062	---	---	---	---	---	---	---	---	---	---	---	---	---	---	---	---	---	---
Gglean001054	-1.77099	down	2.80183e-05	---	---	---	-2.04994	down	1.41e-07	---	---	---	---	---	---	-1.97035	down	2.1e-06	---	---	---	---	---	---	-1.86288	down	2.47e-08
Gglean001056	-1.67265	down	1.33631e-07	2.6839	up	3.77934e-22	1.00196	up	0.0156166	---	---	---	1.25395	up	0.000206021	---	---	---	---	---	---	1.39828	up	0.00045831	1.07313	up	0.00381039
Gglean001057	---	---	---	2.22727	up	2.41024e-05	2.12418	up	0.000276809	---	---	---	---	---	---	---	---	---	---	---	---	---	---	---	---	---	---
Gglean001065	---	---	---	-4.36696	down	3.12579e-29	-4.85778	down	8.98e-26	-2.86311	down	6.99e-08	-3.46829	down	1.59e-15	-1.09379	down	0.0061146	---	---	---	---	---	---	-2.0538	down	1.63e-12
Gglean001067	---	---	---	4.32789	up	1.031e-23	3.53364	up	4.1e-11	1.98245	up	0.00383929	3.12557	up	2.66e-07	---	---	---	---	---	---	---	---	---	---	---	---
Gglean001070	---	---	---	-1.16734	down	1.39431e-06	-1.05628	down	0.000565143	---	---	---	---	---	---	---	---	---	---	---	---	---	---	---	---	---	---
Gglean001071	---	---	---	---	---	---	---	---	---	-1.25491	down	0.0377407	---	---	---	1.41604	up	0.0131454	---	---	---	---	---	---	2.43335	up	4.45e-10
Gglean001074	---	---	---	1.40044	up	4.25393e-06	1.08227	up	0.011593	---	---	---	---	---	---	---	---	---	---	---	---	---	---	---	---	---	---
Gglean001077	---	---	---	-2.93857	down	1.06799e-25	-3.02619	down	9.98e-16	---	---	---	-1.61391	down	0.000146212	---	---	---	---	---	---	---	---	---	-1.99211	down	3.13e-09
Gglean001083	---	---	---	2.01365	up	8.70071e-20	1.39406	up	3.21e-05	---	---	---	---	---	---	---	---	---	---	---	---	---	---	---	1.03424	up	9.98e-05
Gglean001084	-1.04846	down	0.0301105	---	---	---	---	---	---	---	---	---	---	---	---	---	---	---	---	---	---	---	---	---	---	---	---
Gglean001087	---	---	---	-2.14258	down	1.11588e-16	-2.20988	down	1e-07	---	---	---	-1.48928	down	2e-06	---	---	---	---	---	---	---	---	---	-1.30226	down	0.000111448
Gglean001091	---	---	---	1.01343	up	3.69768e-06	---	---	---	---	---	---	---	---	---	---	---	---	---	---	---	---	---	---	---	---	---
Gglean001093	---	---	---	-2.20308	down	3.34355e-21	-2.08742	down	5.08e-11	---	---	---	-1.60994	down	1.89e-09	---	---	---	---	---	---	---	---	---	-1.25826	down	9.36e-06
Gglean001096	---	---	---	-1.59107	down	3.18213e-09	-2.62931	down	1.87e-13	---	---	---	---	---	---	-1.35696	down	0.0270966	---	---	---	---	---	---	-1.56991	down	5.72e-05
Gglean001097	---	---	---	---	---	---	-1.23951	down	0.000289878	---	---	---	---	---	---	---	---	---	---	---	---	---	---	---	---	---	---
Gglean001099	---	---	---	1.5108	up	4.88993e-10	1.64933	up	7.72e-06	-1.05729	down	0.0308339	---	---	---	---	---	---	---	---	---	1.23398	up	0.000430282	2.20207	up	9.96e-15
Gglean001101	-1.17325	down	0.00150049	---	---	---	-2.03154	down	1.77e-10	---	---	---	---	---	---	-1.43351	down	0.000985897	---	---	---	---	---	---	-1.98363	down	2.05e-13
Gglean001107	---	---	---	-2.72093	down	3.16253e-05	-7.8596	down	5.68e-12	-7.80077	down	1.29e-08	---	---	---	---	---	---	---	---	---	---	---	---	---	---	---
Gglean001108	---	---	---	---	---	---	1.55364	up	0.00709113	---	---	---	---	---	---	---	---	---	---	---	---	---	---	---	2.09161	up	5.74e-05
Gglean001109	---	---	---	-2.36586	down	1.27405e-21	-2.77077	down	2.56e-16	-1.38915	down	0.0145771	-1.46432	down	5.93e-05	---	---	---	---	---	---	---	---	---	-1.31978	down	1.34e-05
Gglean001111	---	---	---	-1.0782	down	3.85834e-08	---	---	---	---	---	---	---	---	---	---	---	---	---	---	---	---	---	---	---	---	---
Gglean001117	-1.48493	down	2.78297e-05	5.03243	up	9.96368e-61	3.53821	up	2.02e-19	1.74501	up	0.00147497	2.89952	up	5.27e-06	---	---	---	---	---	---	1.85957	up	0.00167757	1.50394	up	0.000123215
Gglean001119	---	---	---	2.32176	up	2.5899e-22	1.91307	up	1.55e-08	---	---	---	---	---	---	---	---	---	---	---	---	1.00509	up	0.000270347	1.43394	up	1.59e-07
Gglean001125	---	---	---	-1.7887	down	1.10493e-16	-2.49421	down	5.12e-13	-1.76612	down	3.99e-05	-1.47861	down	1.44e-06	---	---	---	---	---	---	---	---	---	---	---	---
Gglean001128	---	---	---	-1.2128	down	0.000186337	-1.0617	down	0.00884047	---	---	---	---	---	---	---	---	---	---	---	---	---	---	---	---	---	---
Gglean001129	---	---	---	1.76377	up	0.000386063	---	---	---	---	---	---	---	---	---	---	---	---	---	---	---	---	---	---	---	---	---
Gglean001130	-1.41003	down	0.00274925	2.73592	up	6.14022e-17	1.31575	up	0.00284744	---	---	---	---	---	---	---	---	---	---	---	---	2.54431	up	1.28e-07	2.24417	up	1.39e-05
Gglean001139	---	---	---	---	---	---	1.00324	up	0.000954683	---	---	---	---	---	---	---	---	---	---	---	---	---	---	---	---	---	---
Gglean001141	---	---	---	-1.71882	down	2.0986e-05	---	---	---	---	---	---	---	---	---	---	---	---	---	---	---	---	---	---	---	---	---
Gglean001142	---	---	---	-1.79784	down	3.56551e-06	---	---	---	---	---	---	---	---	---	---	---	---	---	---	---	---	---	---	---	---	---
Gglean001145	2.32069	up	2.06955e-09	---	---	---	2.44439	up	2.68e-09	---	---	---	---	---	---	2.06889	up	3.91e-06	---	---	---	---	---	---	1.55141	up	3.57e-07
Gglean001153	---	---	---	---	---	---	---	---	---	---	---	---	---	---	---	---	---	---	---	---	---	---	---	---	1.02804	up	0.000916616
Gglean001155	-1.65646	down	0.00486693	1.54402	up	0.00123393	---	---	---	---	---	---	1.51857	up	0.0249089	---	---	---	---	---	---	---	---	---	---	---	---
Gglean001156	---	---	---	---	---	---	---	---	---	---	---	---	1.05564	up	0.0281163	---	---	---	---	---	---	---	---	---	---	---	---
Gglean001157	---	---	---	3.98101	up	2.10853e-10	3.57285	up	0.000186497	---	---	---	3.22536	up	1.88e-07	---	---	---	---	---	---	---	---	---	---	---	---
Gglean001158	---	---	---	-1.31406	down	0.00298763	---	---	---	---	---	---	-1.71669	down	0.00147697	---	---	---	---	---	---	---	---	---	---	---	---
Gglean001161	---	---	---	---	---	---	---	---	---	---	---	---	---	---	---	---	---	---	---	---	---	---	---	---	-1.01463	down	0.00020253
Gglean001162	---	---	---	1.86432	up	9.37363e-15	1.49595	up	1.98e-05	---	---	---	1.60214	up	4.55e-07	---	---	---	---	---	---	---	---	---	---	---	---
Gglean001163	---	---	---	-1.55422	down	1.36922e-09	-1.77888	down	8.68e-10	---	---	---	---	---	---	---	---	---	---	---	---	---	---	---	-1.11815	down	0.000117689
Gglean001166	2.07865	up	0.00417267	---	---	---	1.44031	up	0.00597347	---	---	---	---	---	---	---	---	---	---	---	---	---	---	---	---	---	---
Gglean001169	---	---	---	-1.28789	down	7.2871e-11	-1.0146	down	0.00183548	---	---	---	---	---	---	---	---	---	---	---	---	---	---	---	---	---	---
Gglean001170	---	---	---	-1.60831	down	2.51392e-12	-1.22688	down	9.76e-05	---	---	---	-1.28401	down	2.73e-05	---	---	---	---	---	---	---	---	---	---	---	---
Gglean001171	---	---	---	2.48547	up	9.20073e-06	2.43588	up	0.000214344	---	---	---	---	---	---	---	---	---	---	---	---	1.56402	up	0.0331559	1.46681	up	0.0042636
Gglean001174	---	---	---	---	---	---	---	---	---	---	---	---	---	---	---	---	---	---	---	---	---	---	---	---	-1.85371	down	0.0040576
Gglean001175	---	---	---	-1.36992	down	2.1027e-10	-2.26216	down	1e-11	---	---	---	---	---	---	---	---	---	---	---	---	---	---	---	-1.48528	down	3.04e-06
Gglean001177	---	---	---	---	---	---	3.37819	up	4.38e-06	2.20888	up	0.0381856	---	---	---	---	---	---	---	---	---	---	---	---	---	---	---
Gglean001180	-4.24736	down	3.95613e-07	---	---	---	---	---	---	---	---	---	---	---	---	---	---	---	---	---	---	---	---	---	---	---	---
Gglean001181	---	---	---	-1.57006	down	2.98287e-05	-1.78569	down	6.28e-05	---	---	---	---	---	---	---	---	---	---	---	---	---	---	---	---	---	---
Gglean001184	---	---	---	-3.53415	down	3.9259e-10	-2.28383	down	0.000148775	---	---	---	---	---	---	---	---	---	---	---	---	---	---	---	-1.33219	down	0.0205388
Gglean001187	---	---	---	-1.02734	down	9.47321e-06	---	---	---	---	---	---	---	---	---	---	---	---	---	---	---	---	---	---	---	---	---
Gglean001188	---	---	---	-1.48591	down	1.34239e-10	-2.13455	down	0.000545001	-1.87507	down	0.0147578	-1.07936	down	0.003242	---	---	---	---	---	---	---	---	---	---	---	---
Gglean001192	---	---	---	-3.51093	down	4.83107e-06	-3.15436	down	2.75e-07	3.98872	up	0.000307034	---	---	---	---	---	---	1.9216	up	1.3e-06	-2.38002	down	0.0315406	-5.23891	down	1.79e-15
Gglean001193	---	---	---	-2.12592	down	2.71385e-17	-2.41192	down	3.69e-13	-1.42239	down	0.0104085	-1.59532	down	3.55e-05	---	---	---	---	---	---	---	---	---	---	---	---
Gglean001203	---	---	---	-3.66777	down	1.02903e-16	-4.6651	down	3.95e-14	-3.18947	down	5.85e-06	-3.09282	down	4.68e-10	---	---	---	---	---	---	---	---	---	-1.56278	down	3.51e-05
Gglean001204	---	---	---	---	---	---	1.28167	up	0.000241285	---	---	---	---	---	---	---	---	---	---	---	---	---	---	---	---	---	---
Gglean001210	---	---	---	---	---	---	1.27848	up	0.00087601	---	---	---	---	---	---	---	---	---	---	---	---	---	---	---	---	---	---
Gglean001216	---	---	---	-1.78078	down	0.000475228	-1.34753	down	0.0122171	---	---	---	---	---	---	---	---	---	---	---	---	---	---	---	---	---	---
Gglean001217	---	---	---	1.54929	up	3.82046e-08	1.91182	up	5.22e-06	---	---	---	---	---	---	---	---	---	---	---	---	---	---	---	---	---	---
Gglean001220	---	---	---	2.32522	up	5.80318e-14	3.29396	up	2.46e-24	---	---	---	---	---	---	1.4103	up	0.0067695	---	---	---	1.7	up	0.000184177	3.08432	up	3.56e-25
Gglean001222	-1.23656	down	0.0404993	1.15411	up	0.00203999	---	---	---	---	---	---	1.37115	up	0.012492	---	---	---	---	---	---	---	---	---	---	---	---
Gglean001228	---	---	---	---	---	---	-1.04044	down	0.0436876	---	---	---	---	---	---	---	---	---	---	---	---	---	---	---	---	---	---
Gglean001231	---	---	---	1.91982	up	0.000316198	2.04898	up	0.000129645	---	---	---	---	---	---	---	---	---	---	---	---	---	---	---	1.54006	up	0.0172923
Gglean001232	-1.36526	down	0.00186229	---	---	---	-2.22154	down	2.4e-12	-1.18628	down	0.0300002	---	---	---	---	---	---	---	---	---	---	---	---	-1.06073	down	0.000473102
Gglean001236	-2.21434	down	0.012316	-2.92608	down	2.57616e-11	-5.14671	down	8.05e-14	-2.8497	down	0.000346723	-2.09036	down	4.24e-05	-1.46248	down	0.000532068	---	---	---	---	---	---	-2.19265	down	4.03e-13
Gglean001237	---	---	---	-1.12747	down	0.0125521	-2.51236	down	6.24e-06	---	---	---	---	---	---	---	---	---	---	---	---	---	---	---	-1.25287	down	0.0143891
Gglean001240	1.02869	up	0.0268368	2.5832	up	2.51355e-08	3.6008	up	6.13e-14	---	---	---	---	---	---	---	---	---	---	---	---	1.94161	up	0.0011847	3.08342	up	1.44e-07
Gglean001243	---	---	---	---	---	---	-1.12728	down	0.000371084	---	---	---	---	---	---	---	---	---	---	---	---	---	---	---	---	---	---
Gglean001249	---	---	---	-1.46208	down	0.0129413	-4.14135	down	3.54e-10	---	---	---	---	---	---	---	---	---	---	---	---	-1.87769	down	0.0161061	-4.86489	down	4.44e-13
Gglean001251	---	---	---	1.68525	up	0.00438397	2.64542	up	9.3e-07	---	---	---	---	---	---	---	---	---	---	---	---	---	---	---	---	---	---
Gglean001255	1.43704	up	0.0262839	---	---	---	2.51277	up	3.24e-06	---	---	---	---	---	---	---	---	---	---	---	---	---	---	---	---	---	---
Gglean001256	---	---	---	1.83596	up	1.80849e-07	2.34079	up	2.38e-11	---	---	---	1.4084	up	0.00127739	---	---	---	---	---	---	---	---	---	1.45223	up	0.000248535
Gglean001260	-1.18174	down	0.0264037	---	---	---	-1.63306	down	3.26e-06	-1.40618	down	0.00517467	---	---	---	---	---	---	---	---	---	---	---	---	---	---	---
Gglean001262	-1.12063	down	0.0216345	1.12733	up	0.000555839	---	---	---	---	---	---	1.60921	up	0.000233117	---	---	---	---	---	---	---	---	---	---	---	---
Gglean001267	---	---	---	-1.28408	down	8.22662e-09	---	---	---	---	---	---	-1.31633	down	1.14e-05	---	---	---	---	---	---	---	---	---	---	---	---
Gglean001268	---	---	---	---	---	---	---	---	---	---	---	---	---	---	---	---	---	---	---	---	---	---	---	---	1.36989	up	0.0224632
Gglean001272	---	---	---	---	---	---	---	---	---	2.21881	up	0.00304983	1.74454	up	0.0344869	---	---	---	---	---	---	---	---	---	---	---	---
Gglean001274	---	---	---	-1.42194	down	1.07828e-07	-1.06275	down	0.00397583	---	---	---	---	---	---	---	---	---	---	---	---	---	---	---	---	---	---
Gglean001278	---	---	---	---	---	---	1.60621	up	0.00590388	---	---	---	---	---	---	---	---	---	---	---	---	---	---	---	---	---	---
Gglean001279	---	---	---	1.34015	up	2.41741e-05	1.45409	up	0.000271392	---	---	---	---	---	---	---	---	---	---	---	---	---	---	---	---	---	---
Gglean001280	---	---	---	1.17305	up	4.14338e-09	1.13619	up	0.0014853	---	---	---	---	---	---	---	---	---	---	---	---	---	---	---	---	---	---
Gglean001284	---	---	---	-1.11444	down	5.11213e-09	---	---	---	---	---	---	---	---	---	---	---	---	---	---	---	---	---	---	---	---	---
Gglean001292	2.10131	up	0.00243416	---	---	---	3.37697	up	3.65e-08	1.87431	up	0.0373149	---	---	---	---	---	---	---	---	---	---	---	---	---	---	---
Gglean001293	-1.13861	down	0.00122361	1.45039	up	2.26443e-07	---	---	---	---	---	---	---	---	---	---	---	---	---	---	---	1.07887	up	0.00106639	---	---	---
Gglean001294	---	---	---	2.66714	up	8.22402e-09	2.72272	up	6.41e-10	---	---	---	---	---	---	---	---	---	---	---	---	1.87124	up	0.00701059	2.98065	up	1.93e-12
Gglean001295	---	---	---	3.73121	up	3.47528e-08	3.70515	up	2.52e-08	---	---	---	---	---	---	---	---	---	---	---	---	---	---	---	3.40857	up	4.81e-07
Gglean001297	---	---	---	---	---	---	---	---	---	---	---	---	---	---	---	---	---	---	---	---	---	---	---	---	1.52073	up	0.0226402
Gglean001299	-1.97517	down	0.0181571	1.76007	up	0.00395312	---	---	---	---	---	---	---	---	---	---	---	---	---	---	---	---	---	---	1.40889	up	0.0233379
Gglean001301	-1.64492	down	0.0102543	1.42615	up	0.000618246	---	---	---	---	---	---	---	---	---	---	---	---	---	---	---	---	---	---	---	---	---
Gglean001315	3.16653	up	0.0016389	1.94747	up	0.0209642	5.10104	up	6.74e-30	4.02333	up	0.00385001	2.72004	up	0.0280165	---	---	---	---	---	---	---	---	---	---	---	---
Gglean001319	---	---	---	-1.59982	down	2.91496e-05	-2.09943	down	4.95e-05	---	---	---	---	---	---	---	---	---	1.37277	up	0.0130219	---	---	---	-1.99503	down	0.000417806
Gglean001321	---	---	---	---	---	---	-1.15909	down	9.58e-05	---	---	---	---	---	---	---	---	---	---	---	---	---	---	---	---	---	---
Gglean001325	---	---	---	-3.67974	down	1.14222e-31	-4.73565	down	4.67e-41	-2.98047	down	4.16e-07	-2.79409	down	2.95e-11	---	---	---	---	---	---	---	---	---	-1.56787	down	1.2e-05
Gglean001326	---	---	---	-1.32368	down	0.00153389	-1.41196	down	0.00118837	---	---	---	---	---	---	---	---	---	---	---	---	---	---	---	---	---	---
Gglean001328	1.13639	up	0.00649032	---	---	---	1.30321	up	0.000217963	---	---	---	---	---	---	1.32659	up	0.0237754	---	---	---	---	---	---	1.45248	up	5.46e-05
Gglean001329	---	---	---	-1.0387	down	6.11837e-07	-1.45579	down	5.3e-07	---	---	---	---	---	---	---	---	---	---	---	---	---	---	---	-1.43456	down	3.46e-07
Gglean001330	---	---	---	-2.31182	down	1.37336e-11	-1.77317	down	1.42e-05	---	---	---	---	---	---	---	---	---	---	---	---	---	---	---	---	---	---
Gglean001333	---	---	---	---	---	---	-2.06317	down	0.00082213	---	---	---	---	---	---	---	---	---	---	---	---	---	---	---	-1.65785	down	0.00841647
Gglean001334	---	---	---	-1.35938	down	2.52153e-07	---	---	---	---	---	---	---	---	---	---	---	---	---	---	---	---	---	---	---	---	---
Gglean001338	---	---	---	1.06981	up	0.00144541	---	---	---	---	---	---	---	---	---	---	---	---	---	---	---	---	---	---	---	---	---
Gglean001340	-2.7017	down	7.76645e-05	---	---	---	-2.77499	down	5.16e-07	---	---	---	---	---	---	---	---	---	---	---	---	---	---	---	-1.27252	down	0.0307825
Gglean001344	---	---	---	---	---	---	---	---	---	---	---	---	---	---	---	1.47514	up	0.0195402	---	---	---	---	---	---	---	---	---
Gglean001345	---	---	---	---	---	---	1.39148	up	0.00299577	---	---	---	---	---	---	---	---	---	---	---	---	---	---	---	1.01725	up	0.0325352
Gglean001347	---	---	---	2.13097	up	4.55765e-06	2.16184	up	5.95e-05	---	---	---	1.85492	up	0.00395162	---	---	---	---	---	---	---	---	---	---	---	---
Gglean001348	---	---	---	---	---	---	-1.17019	down	0.0180195	---	---	---	---	---	---	---	---	---	---	---	---	---	---	---	---	---	---
Gglean001349	---	---	---	-1.38314	down	3.62213e-08	---	---	---	---	---	---	---	---	---	---	---	---	---	---	---	---	---	---	---	---	---
Gglean001351	---	---	---	-1.29157	down	4.22933e-05	-1.7028	down	0.000183522	---	---	---	---	---	---	---	---	---	---	---	---	---	---	---	-1.16315	down	0.00311471
Gglean001358	---	---	---	---	---	---	---	---	---	-1.84233	down	0.0169977	---	---	---	---	---	---	---	---	---	---	---	---	---	---	---
Gglean001363	---	---	---	2.72552	up	8.79506e-06	2.29119	up	0.0160258	-2.09586	down	0.046606	---	---	---	---	---	---	---	---	---	2.61922	up	0.000161038	3.95162	up	4.18e-10
Gglean001371	---	---	---	-4.07734	down	5.96808e-28	-4.60106	down	1.99e-17	-2.5416	down	0.000864876	-3.18056	down	1.36e-11	-1.16546	down	0.0446234	---	---	---	---	---	---	-1.80127	down	1.99e-07
Gglean001372	2.0203	up	1.96058e-05	-1.94685	down	1.75452e-10	---	---	---	---	---	---	---	---	---	---	---	---	---	---	---	---	---	---	---	---	---
Gglean001375	---	---	---	1.08772	up	0.0326501	---	---	---	---	---	---	---	---	---	---	---	---	---	---	---	---	---	---	---	---	---
Gglean001378	-1.55158	down	0.0434383	1.17821	up	0.0113005	---	---	---	---	---	---	---	---	---	---	---	---	---	---	---	---	---	---	---	---	---
Gglean001379	---	---	---	1.4201	up	1.61914e-09	---	---	---	---	---	---	---	---	---	---	---	---	---	---	---	---	---	---	---	---	---
Gglean001381	-1.86784	down	0.0165056	1.65929	up	0.00486077	---	---	---	---	---	---	---	---	---	---	---	---	---	---	---	---	---	---	---	---	---
Gglean001387	-2.12377	down	0.00745321	2.32471	up	2.53354e-05	---	---	---	---	---	---	2.91262	up	0.0019695	---	---	---	---	---	---	---	---	---	---	---	---
Gglean001389	---	---	---	1.03412	up	7.79963e-06	---	---	---	---	---	---	---	---	---	---	---	---	---	---	---	---	---	---	---	---	---
Gglean001391	1.22495	up	0.0129776	2.73656	up	8.55265e-08	3.94914	up	2.24e-14	---	---	---	1.51667	up	0.00643842	2.02286	up	0.00134293	---	---	---	---	---	---	2.7084	up	3.68e-07
Gglean001394	---	---	---	-4.50017	down	1.04249e-20	-4.87166	down	1.05e-12	-2.76153	down	0.00101627	-3.44365	down	6.81e-10	-1.05327	down	0.0199815	---	---	---	---	---	---	-1.86858	down	1.99e-11
Gglean001397	---	---	---	1.63207	up	3.76788e-11	1.17523	up	0.000887082	---	---	---	1.0519	up	7.66e-05	---	---	---	---	---	---	---	---	---	---	---	---
Gglean001398	---	---	---	1.964	up	3.34468e-08	1.23737	up	0.00478513	---	---	---	---	---	---	---	---	---	---	---	---	---	---	---	1.19512	up	0.00533409
Gglean001399	---	---	---	---	---	---	-1.29676	down	0.00371881	---	---	---	---	---	---	---	---	---	---	---	---	---	---	---	---	---	---
Gglean001400	1.33643	up	0.034923	-1.06594	down	0.0121253	---	---	---	---	---	---	---	---	---	---	---	---	---	---	---	---	---	---	---	---	---
Gglean001402	1.49839	up	0.00113507	---	---	---	1.91156	up	5.65e-07	---	---	---	---	---	---	1.56396	up	0.0145981	---	---	---	---	---	---	1.03298	up	0.0131383
Gglean001403	---	---	---	-2.28346	down	1.62723e-11	-2.57784	down	7.21e-13	---	---	---	-1.57746	down	0.000391247	---	---	---	---	---	---	---	---	---	-1.8329	down	2.85e-07
Gglean001404	---	---	---	-2.07988	down	3.74817e-09	-2.32724	down	6.06e-09	---	---	---	-1.30958	down	0.00671844	---	---	---	---	---	---	---	---	---	-1.32716	down	0.000453517
Gglean001407	-1.86437	down	0.00286862	---	---	---	-1.31272	down	0.0124505	---	---	---	---	---	---	---	---	---	---	---	---	---	---	---	---	---	---
Gglean001409	-1.84429	down	0.037902	---	---	---	-2.08991	down	0.00295219	---	---	---	---	---	---	---	---	---	---	---	---	---	---	---	---	---	---
Gglean001410	-2.11547	down	0.000647789	-1.40785	down	5.04431e-07	-3.53643	down	2.02e-13	-2.00922	down	0.00572455	---	---	---	---	---	---	---	---	---	---	---	---	-1.40146	down	0.000311909
Gglean001412	---	---	---	---	---	---	---	---	---	---	---	---	---	---	---	-1.0824	down	0.0119704	---	---	---	---	---	---	-1.06837	down	6.93e-05
Gglean001415	---	---	---	-3.71109	down	7.94821e-25	-3.48105	down	5.26e-23	-1.61948	down	0.000298706	-3.07109	down	5.68e-15	-1.22096	down	0.00319719	---	---	---	---	---	---	-1.79824	down	4.76e-09
Gglean001420	---	---	---	3.71793	up	7.74673e-43	3.99142	up	1.69e-25	---	---	---	1.49461	up	3.44e-08	---	---	---	---	---	---	1.87128	up	1.81e-06	2.75357	up	1.3e-15
Gglean001423	-2.06707	down	0.00324957	1.40446	up	0.0024858	---	---	---	-1.84209	down	0.0452294	---	---	---	---	---	---	---	---	---	---	---	---	---	---	---
Gglean001424	-1.11755	down	0.0421955	1.69103	up	7.5361e-08	---	---	---	-2.1758	down	0.000198551	---	---	---	---	---	---	---	---	---	1.31387	up	0.00690174	1.84432	up	4.87e-06
Gglean001425	1.23712	up	0.0142363	1.51678	up	3.48204e-09	2.74493	up	2.72e-08	---	---	---	---	---	---	---	---	---	---	---	---	---	---	---	1.52388	up	1.46e-05
Gglean001427	---	---	---	---	---	---	-4.29321	down	9.28e-09	---	---	---	-1.4961	down	0.0186752	-2.47988	down	0.00950445	---	---	---	---	---	---	-1.85704	down	0.00796034
Gglean001428	2.76575	up	6.49558e-09	2.5297	up	3.35348e-06	5.28228	up	6.47e-31	1.608	up	0.000582312	1.6545	up	0.0202618	2.80984	up	2.06e-05	---	---	---	---	---	---	3.78621	up	3.97e-17
Gglean001430	---	---	---	---	---	---	-1.6016	down	0.0185947	---	---	---	---	---	---	---	---	---	1.61873	up	0.0422486	---	---	---	---	---	---
Gglean001431	-1.41243	down	9.40011e-05	1.13817	up	4.97243e-05	---	---	---	---	---	---	---	---	---	---	---	---	---	---	---	---	---	---	---	---	---
Gglean001432	---	---	---	---	---	---	---	---	---	-3.69615	down	0.000239607	---	---	---	6.10838	up	8.85e-06	---	---	---	---	---	---	---	---	---
Gglean001436	---	---	---	---	---	---	-1.56255	down	0.000802513	---	---	---	---	---	---	---	---	---	---	---	---	---	---	---	---	---	---
Gglean001441	---	---	---	-2.94737	down	2.62568e-16	-3.22402	down	1.07e-13	-1.56331	down	0.0128571	-1.97473	down	1.58e-05	---	---	---	---	---	---	---	---	---	-1.46161	down	6.66e-07
Gglean001446	---	---	---	---	---	---	---	---	---	---	---	---	---	---	---	---	---	---	---	---	---	---	---	---	1.00155	up	0.0199836
Gglean001447	---	---	---	---	---	---	---	---	---	---	---	---	---	---	---	---	---	---	---	---	---	---	---	---	1.21635	up	0.000190971
Gglean001452	---	---	---	1.71697	up	0.00460478	---	---	---	---	---	---	---	---	---	---	---	---	---	---	---	---	---	---	---	---	---
Gglean001460	-1.41952	down	0.0400882	---	---	---	-1.18221	down	0.0200529	---	---	---	---	---	---	---	---	---	---	---	---	---	---	---	-1.26797	down	0.0349391
Gglean001462	---	---	---	1.20738	up	1.36524e-07	1.12684	up	0.00121966	---	---	---	1.71699	up	6.83e-07	1.11948	up	0.0334784	---	---	---	---	---	---	---	---	---
Gglean001463	---	---	---	-2.32678	down	2.11737e-10	-1.53105	down	0.000636633	---	---	---	-1.72929	down	0.000481421	---	---	---	---	---	---	---	---	---	-1.18805	down	0.00498831
Gglean001476	---	---	---	1.20371	up	1.09906e-05	1.09981	up	0.0160397	-1.91746	down	0.00123555	---	---	---	1.2939	up	0.0328374	---	---	---	1.27808	up	0.000103966	2.55119	up	1.35e-12
Gglean001478	---	---	---	---	---	---	---	---	---	---	---	---	-1.17584	down	0.00805187	---	---	---	---	---	---	---	---	---	---	---	---
Gglean001482	-1.1658	down	0.00163005	---	---	---	-1.58266	down	8.78e-06	---	---	---	---	---	---	---	---	---	---	---	---	---	---	---	---	---	---
Gglean001484	1.64999	up	0.0337191	-1.31436	down	0.005141	---	---	---	---	---	---	---	---	---	---	---	---	---	---	---	---	---	---	---	---	---
Gglean001485	-1.49801	down	0.00913834	1.4012	up	7.09377e-06	---	---	---	---	---	---	---	---	---	---	---	---	---	---	---	---	---	---	---	---	---
Gglean001486	-2.77468	down	8.51662e-10	-2.0397	down	6.0384e-09	-4.82146	down	1.96e-33	---	---	---	-1.41536	down	0.00364578	-2.90161	down	7.75e-06	---	---	---	---	---	---	-3.68503	down	1.07e-12
Gglean001487	---	---	---	---	---	---	1.35215	up	5.34e-06	---	---	---	---	---	---	---	---	---	---	---	---	---	---	---	---	---	---
Gglean001490	---	---	---	1.7556	up	1.46423e-16	2.11336	up	1.84e-10	---	---	---	---	---	---	---	---	---	---	---	---	---	---	---	1.3038	up	7.21e-07
Gglean001491	-2.3798	down	0.000261938	1.46076	up	0.000903309	---	---	---	---	---	---	---	---	---	---	---	---	---	---	---	---	---	---	---	---	---
Gglean001492	-1.85924	down	1.96299e-06	---	---	---	-1.47628	down	1.85e-05	-1.30736	down	0.00877359	---	---	---	---	---	---	---	---	---	---	---	---	---	---	---
Gglean001499	---	---	---	---	---	---	-1.67072	down	0.00202786	---	---	---	---	---	---	---	---	---	---	---	---	---	---	---	-1.5055	down	0.000549357
Gglean001500	---	---	---	1.45177	up	3.2134e-06	1.28372	up	0.0107739	---	---	---	---	---	---	---	---	---	---	---	---	---	---	---	---	---	---
Gglean001501	-2.71718	down	1.83728e-09	5.53812	up	1.84535e-17	2.81354	up	9.35e-07	1.93392	up	0.00191406	2.4004	up	0.0292282	---	---	---	2.11979	up	0.00212594	5.27613	up	1.12e-08	2.99936	up	6.19e-10
Gglean001502	---	---	---	1.60982	up	1.27689e-07	2.31076	up	3.11e-10	1.01443	up	0.0276807	---	---	---	---	---	---	---	---	---	---	---	---	---	---	---
Gglean001506	---	---	---	-1.32975	down	1.98979e-11	-2.06583	down	1.14e-11	---	---	---	---	---	---	---	---	---	---	---	---	---	---	---	-1.27254	down	1.07e-06
Gglean001507	-1.18426	down	0.00194193	2.94086	up	9.07237e-24	1.74516	up	7.67e-07	---	---	---	1.33594	up	0.000171265	---	---	---	---	---	---	1.809	up	8.1e-08	1.68387	up	6.01e-07
Gglean001508	---	---	---	2.33475	up	1.1671e-26	2.53199	up	1.21e-13	---	---	---	1.69245	up	7.28e-09	---	---	---	---	---	---	---	---	---	1.44892	up	0.000261109
Gglean001509	---	---	---	---	---	---	---	---	---	1.2844	up	0.0326148	1.34602	up	0.00056128	---	---	---	---	---	---	---	---	---	-1.09147	down	0.0205209
Gglean001527	2.85684	up	1.61192e-05	---	---	---	2.83788	up	1.69e-06	---	---	---	---	---	---	3.57916	up	0.000373224	---	---	---	---	---	---	1.93896	up	0.000510757
Gglean001529	---	---	---	---	---	---	-1.08935	down	0.000246339	---	---	---	---	---	---	---	---	---	---	---	---	---	---	---	---	---	---
Gglean001532	---	---	---	1.73568	up	1.28503e-20	1.4202	up	3.09e-06	---	---	---	1.10214	up	0.000184718	---	---	---	---	---	---	---	---	---	---	---	---
Gglean001534	1.78851	up	0.00102012	---	---	---	2.04443	up	0.000120631	---	---	---	---	---	---	---	---	---	---	---	---	---	---	---	1.57931	up	5.91e-07
Gglean001535	---	---	---	1.65771	up	9.80905e-18	1.48346	up	4.9e-07	---	---	---	---	---	---	---	---	---	---	---	---	---	---	---	1.32795	up	3.01e-06
Gglean001539	-1.44767	down	0.023881	1.06572	up	0.0140139	---	---	---	---	---	---	---	---	---	---	---	---	---	---	---	---	---	---	1.26147	up	0.0123034
Gglean001541	---	---	---	---	---	---	---	---	---	---	---	---	---	---	---	---	---	---	---	---	---	---	---	---	-1.02567	down	0.0472645
Gglean001546	---	---	---	---	---	---	-1.16174	down	0.0230259	-1.68895	down	0.00699373	---	---	---	---	---	---	---	---	---	---	---	---	---	---	---
Gglean001549	-2.06412	down	0.00293341	---	---	---	-2.69089	down	4.13e-07	-2.44153	down	0.00204022	---	---	---	---	---	---	---	---	---	---	---	---	---	---	---
Gglean001552	---	---	---	-1.6382	down	4.92758e-17	---	---	---	---	---	---	-1.44082	down	8.23e-08	---	---	---	---	---	---	---	---	---	---	---	---
Gglean001556	---	---	---	---	---	---	---	---	---	-2.78939	down	0.000890487	---	---	---	2.60789	up	0.00555918	---	---	---	---	---	---	3.8427	up	3.16e-07
Gglean001559	---	---	---	-1.38497	down	3.85139e-11	---	---	---	---	---	---	---	---	---	---	---	---	---	---	---	---	---	---	---	---	---
Gglean001560	-1.79858	down	0.000120377	1.64748	up	9.09194e-08	---	---	---	---	---	---	---	---	---	-1.89102	down	0.00116257	---	---	---	1.00195	up	0.0147577	---	---	---
Gglean001561	2.78562	up	2.51967e-08	---	---	---	2.8709	up	7.03e-12	---	---	---	---	---	---	2.80185	up	0.000231461	---	---	---	---	---	---	2.95171	up	1.29e-08
Gglean001565	---	---	---	-3.00356	down	3.15483e-32	-2.61236	down	3.4e-08	---	---	---	-1.97114	down	2.66e-13	---	---	---	---	---	---	---	---	---	-1.26693	down	0.00013329
Gglean001573	---	---	---	-2.80534	down	9.04614e-15	---	---	---	---	---	---	-2.7149	down	9.27e-11	---	---	---	---	---	---	---	---	---	---	---	---
Gglean001574	3.13299	up	2.7092e-08	---	---	---	5.67899	up	8.97e-23	---	---	---	---	---	---	2.52812	up	0.000314236	---	---	---	---	---	---	3.86966	up	4.56e-16
Gglean001575	4.79928	up	2.81109e-25	3.24082	up	1.18219e-07	8.03337	up	3.21e-55	---	---	---	2.77545	up	9.82e-05	6.40541	up	1.7e-09	---	---	---	---	---	---	7.88333	up	1.01e-18
Gglean001578	7.86456	up	9.48549e-15	---	---	---	9.73201	up	2.32e-19	3.27909	up	0.0213546	---	---	---	---	---	---	---	---	---	---	---	---	---	---	---
Gglean001580	---	---	---	-1.36658	down	3.851e-13	-1.28856	down	0.000185725	---	---	---	---	---	---	---	---	---	---	---	---	---	---	---	---	---	---
Gglean001586	---	---	---	---	---	---	-1.28014	down	0.0243064	---	---	---	---	---	---	---	---	---	---	---	---	---	---	---	---	---	---
Gglean001595	---	---	---	3.65957	up	6.25789e-07	4.39517	up	2.84e-11	---	---	---	1.69193	up	0.0441148	---	---	---	---	---	---	---	---	---	---	---	---
Gglean001596	---	---	---	1.2304	up	0.023223	---	---	---	---	---	---	---	---	---	---	---	---	---	---	---	---	---	---	---	---	---
Gglean001600	---	---	---	-1.04622	down	1.88744e-06	-1.8637	down	7.99e-07	-1.46224	down	0.00622619	---	---	---	---	---	---	---	---	---	---	---	---	---	---	---
Gglean001606	---	---	---	---	---	---	1.06498	up	0.00138966	---	---	---	---	---	---	1.32076	up	0.0104541	---	---	---	---	---	---	1.33694	up	1.38e-05
Gglean001608	1.31988	up	2.20994e-06	-1.1554	down	6.84392e-06	---	---	---	---	---	---	---	---	---	---	---	---	---	---	---	---	---	---	---	---	---
Gglean001616	4.47752	up	1.17188e-11	---	---	---	11.1938	up	5.34e-31	2.83307	up	0.000219031	---	---	---	5.32106	up	0.000258987	---	---	---	---	---	---	6.60472	up	3.56e-09
Gglean001618	---	---	---	1.03715	up	0.0260577	---	---	---	---	---	---	1.3791	up	0.0371732	---	---	---	---	---	---	---	---	---	---	---	---
Gglean001620	---	---	---	-1.01296	down	1.95973e-07	---	---	---	---	---	---	---	---	---	---	---	---	---	---	---	---	---	---	---	---	---
Gglean001621	---	---	---	-1.91736	down	7.43176e-08	-3.09267	down	3.28e-11	-1.57973	down	0.0275593	-1.02392	down	0.0402156	---	---	---	---	---	---	---	---	---	-1.52417	down	0.000154244
Gglean001625	---	---	---	-1.04816	down	0.0309304	---	---	---	---	---	---	---	---	---	---	---	---	---	---	---	---	---	---	---	---	---
Gglean001640	-2.83286	down	1.01007e-20	-1.58444	down	2.56376e-12	-4.42664	down	4.28e-38	---	---	---	-1.12666	down	0.000602653	-2.70072	down	2.57e-05	---	---	---	---	---	---	-3.33543	down	2.78e-10
Gglean001643	---	---	---	-1.79127	down	1.32421e-12	-1.14758	down	0.00783825	---	---	---	-1.78449	down	4.48e-06	---	---	---	---	---	---	---	---	---	---	---	---
Gglean001646	---	---	---	---	---	---	-1.09758	down	0.00183869	---	---	---	---	---	---	---	---	---	---	---	---	---	---	---	-1.36025	down	1.63e-06
Gglean001647	---	---	---	1.76889	up	0.00317709	2.8261	up	1.06e-07	---	---	---	---	---	---	---	---	---	---	---	---	2.19171	up	0.000240675	2.77906	up	1.88e-08
Gglean001652	1.00357	up	0.00381676	-1.66975	down	1.38926e-16	---	---	---	---	---	---	-1.53103	down	2.58e-07	---	---	---	---	---	---	---	---	---	---	---	---
Gglean001653	-2.37683	down	0.000623849	---	---	---	-2.10302	down	0.000246783	---	---	---	---	---	---	---	---	---	---	---	---	---	---	---	---	---	---
Gglean001654	---	---	---	1.56733	up	1.70166e-06	2.10675	up	8.3e-06	---	---	---	---	---	---	---	---	---	---	---	---	---	---	---	1.36361	up	0.000510738
Gglean001655	---	---	---	---	---	---	---	---	---	---	---	---	---	---	---	1.86185	up	0.0130246	---	---	---	---	---	---	1.83795	up	0.000139525
Gglean001657	---	---	---	1.63954	up	0.00138024	---	---	---	---	---	---	2.53756	up	0.000356344	---	---	---	---	---	---	---	---	---	---	---	---
Gglean001663	---	---	---	-1.12709	down	0.0305082	-1.97298	down	0.000886137	---	---	---	---	---	---	---	---	---	---	---	---	---	---	---	---	---	---
Gglean001664	---	---	---	1.09444	up	1.03165e-06	---	---	---	---	---	---	---	---	---	---	---	---	---	---	---	---	---	---	---	---	---
Gglean001667	---	---	---	---	---	---	-1.55173	down	0.000155593	---	---	---	---	---	---	-1.42054	down	0.00080939	---	---	---	---	---	---	-1.45566	down	3.69e-07
Gglean001668	---	---	---	-2.97825	down	1.11808e-11	-4.00098	down	1.12e-13	-2.07915	down	0.0148859	-2.79007	down	1.81e-07	-1.7396	down	0.0068847	---	---	---	---	---	---	-2.03293	down	9.72e-06
Gglean001669	---	---	---	-1.16035	down	3.52018e-06	---	---	---	---	---	---	---	---	---	---	---	---	---	---	---	---	---	---	---	---	---
Gglean001672	1.37045	up	0.00322257	---	---	---	---	---	---	---	---	---	---	---	---	---	---	---	---	---	---	---	---	---	---	---	---
Gglean001674	---	---	---	1.96974	up	1.39787e-16	2.09202	up	1.28e-09	---	---	---	---	---	---	---	---	---	---	---	---	1.36505	up	7.09e-06	2.15995	up	1.4e-13
Gglean001675	---	---	---	2.87318	up	0.000104385	---	---	---	---	---	---	---	---	---	---	---	---	---	---	---	---	---	---	---	---	---
Gglean001676	---	---	---	---	---	---	---	---	---	-3.22636	down	0.00010288	---	---	---	1.99722	up	0.0362347	---	---	---	---	---	---	3.11182	up	6.45e-06
Gglean001677	---	---	---	-3.89128	down	3.84903e-25	-2.59829	down	0.0123809	---	---	---	-3.65721	down	2.22e-17	---	---	---	---	---	---	---	---	---	---	---	---
Gglean001678	---	---	---	-3.50388	down	4.9839e-31	---	---	---	---	---	---	-3.61709	down	5.43e-22	---	---	---	---	---	---	---	---	---	-1.02878	down	0.0118125
Gglean001680	---	---	---	1.38756	up	0.00256548	2.40093	up	1.09e-06	---	---	---	---	---	---	---	---	---	---	---	---	2.05759	up	0.00358275	2.98072	up	4.37e-09
Gglean001683	---	---	---	---	---	---	---	---	---	---	---	---	---	---	---	---	---	---	---	---	---	---	---	---	1.48944	up	0.0383785
Gglean001684	---	---	---	2.45976	up	6.90473e-12	2.1438	up	8.5e-05	1.48931	up	0.0369424	1.29361	up	0.0199467	---	---	---	---	---	---	1.4275	up	0.0359594	---	---	---
Gglean001687	---	---	---	1.36592	up	5.11934e-08	---	---	---	---	---	---	---	---	---	---	---	---	---	---	---	1.01681	up	0.0057962	---	---	---
Gglean001689	3.8174	up	1.96053e-18	---	---	---	3.30356	up	9.57e-16	1.34751	up	0.0361464	-1.28279	down	0.0108413	---	---	---	---	---	---	---	---	---	2.31108	up	1.36e-05
Gglean001694	---	---	---	-5.29703	down	3.17462e-10	-4.26281	down	2.46e-07	---	---	---	---	---	---	---	---	---	---	---	---	---	---	---	-2.54706	down	3.6e-05
Gglean001697	-2.21438	down	0.000788003	1.40775	up	0.00047844	---	---	---	---	---	---	---	---	---	---	---	---	---	---	---	---	---	---	---	---	---
Gglean001698	---	---	---	1.00262	up	0.00397405	---	---	---	---	---	---	---	---	---	---	---	---	---	---	---	---	---	---	---	---	---
Gglean001699	---	---	---	---	---	---	1.23415	up	6.05e-05	---	---	---	---	---	---	---	---	---	---	---	---	---	---	---	---	---	---
Gglean001701	---	---	---	---	---	---	---	---	---	---	---	---	---	---	---	---	---	---	---	---	---	---	---	---	-2.519	down	0.000473821
Gglean001704	1.22211	up	0.00808965	---	---	---	---	---	---	---	---	---	---	---	---	---	---	---	---	---	---	---	---	---	---	---	---
Gglean001711	-1.40576	down	0.0219577	-1.18842	down	6.0399e-07	-2.60413	down	1.51e-06	-1.76547	down	0.0149095	---	---	---	---	---	---	---	---	---	---	---	---	---	---	---
Gglean001712	---	---	---	1.33498	up	0.00199967	2.00211	up	0.00108343	-3.21397	down	7.7e-05	---	---	---	3.3515	up	0.000140632	---	---	---	1.29479	up	0.0234421	4.6024	up	5.92e-13
Gglean001713	---	---	---	-1.5685	down	8.16495e-05	-2.27863	down	0.000738087	-1.9095	down	0.0444412	-1.16455	down	0.0310982	---	---	---	---	---	---	---	---	---	---	---	---
Gglean001719	---	---	---	-1.16652	down	1.34816e-08	---	---	---	---	---	---	-1.02266	down	0.00181544	---	---	---	---	---	---	---	---	---	---	---	---
Gglean001721	---	---	---	---	---	---	-1.71816	down	3.18e-07	-1.107	down	0.0180239	---	---	---	---	---	---	---	---	---	---	---	---	---	---	---
Gglean001723	1.35188	up	0.0391725	2.17671	up	7.17855e-05	3.51634	up	7.51e-13	---	---	---	---	---	---	---	---	---	---	---	---	---	---	---	3.24124	up	3.02e-06
Gglean001725	---	---	---	---	---	---	1.11837	up	0.0186361	---	---	---	---	---	---	---	---	---	---	---	---	---	---	---	1.62337	up	0.00451817
Gglean001726	---	---	---	---	---	---	1.3296	up	1.02e-05	---	---	---	---	---	---	---	---	---	---	---	---	---	---	---	---	---	---
Gglean001728	-2.02726	down	1.21656e-05	---	---	---	-1.21038	down	0.00435907	---	---	---	---	---	---	-1.48465	down	0.0143371	---	---	---	---	---	---	---	---	---
Gglean001729	---	---	---	-2.0476	down	0.000144195	-2.57156	down	3.44e-08	-2.3653	down	0.000286213	-1.72268	down	0.0153787	---	---	---	---	---	---	---	---	---	---	---	---
Gglean001731	3.31819	up	0.00105647	---	---	---	2.80398	up	0.00164119	---	---	---	-1.47817	down	0.0287854	---	---	---	---	---	---	---	---	---	1.88691	up	0.0038046
Gglean001732	3.6793	up	0.00147148	---	---	---	2.64866	up	0.00890605	---	---	---	-1.42657	down	0.0259875	---	---	---	---	---	---	---	---	---	2.08961	up	0.000395949
Gglean001734	---	---	---	1.99884	up	6.34321e-09	2.17431	up	3.52e-07	---	---	---	1.31727	up	0.00948729	---	---	---	---	---	---	---	---	---	1.14093	up	0.0490187
Gglean001735	---	---	---	2.25211	up	9.47049e-19	2.41068	up	5.38e-09	---	---	---	1.59646	up	0.00164114	---	---	---	---	---	---	1.11812	up	0.0127853	1.49508	up	0.000901555
Gglean001743	---	---	---	---	---	---	1.35068	up	4.22e-06	---	---	---	---	---	---	---	---	---	---	---	---	---	---	---	---	---	---
Gglean001746	---	---	---	---	---	---	1.07754	up	0.00018322	---	---	---	---	---	---	---	---	---	---	---	---	---	---	---	---	---	---
Gglean001748	---	---	---	-1.73784	down	6.80907e-09	-2.41091	down	1.91e-05	---	---	---	-1.12592	down	0.0123927	---	---	---	---	---	---	---	---	---	-1.81684	down	5.13e-06
Gglean001753	-1.41666	down	0.000731981	---	---	---	---	---	---	---	---	---	---	---	---	---	---	---	---	---	---	---	---	---	---	---	---
Gglean001755	1.39994	up	0.0169461	2.42609	up	8.43507e-05	3.81221	up	5.47e-12	---	---	---	---	---	---	---	---	---	---	---	---	2.49469	up	6.63e-05	2.76841	up	4.22e-11
Gglean001765	---	---	---	1.75915	up	4.85794e-18	2.06137	up	1.09e-06	1.42846	up	0.0295881	1.94341	up	2.36e-06	---	---	---	---	---	---	---	---	---	---	---	---
Gglean001771	---	---	---	3.32104	up	7.74585e-18	3.29535	up	8.06e-06	2.28396	up	0.0438858	2.53364	up	0.000179417	---	---	---	---	---	---	---	---	---	---	---	---
Gglean001775	---	---	---	2.58331	up	5.85612e-24	2.37557	up	1.07e-07	---	---	---	1.37046	up	9.13e-05	---	---	---	---	---	---	---	---	---	---	---	---
Gglean001780	---	---	---	2.08596	up	3.50223e-08	2.27061	up	0.000403395	---	---	---	---	---	---	---	---	---	---	---	---	---	---	---	1.29745	up	0.0118752
Gglean001800	---	---	---	6.45761	up	1.68103e-26	6.04439	up	1.76e-19	---	---	---	4.66198	up	3e-12	---	---	---	---	---	---	---	---	---	---	---	---
Gglean001801	---	---	---	-1.17111	down	3.51847e-09	-1.23489	down	1.97e-05	---	---	---	---	---	---	---	---	---	---	---	---	---	---	---	---	---	---
Gglean001802	---	---	---	-1.52043	down	3.64044e-07	-1.57073	down	6.62e-05	---	---	---	-1.40869	down	0.000663821	---	---	---	---	---	---	---	---	---	---	---	---
Gglean001804	---	---	---	2.0299	up	2.01093e-19	1.79013	up	7.81e-08	1.08256	up	0.0281746	1.48158	up	5.69e-05	---	---	---	---	---	---	---	---	---	---	---	---
Gglean001806	---	---	---	---	---	---	-1.35716	down	7.13e-06	---	---	---	---	---	---	---	---	---	---	---	---	---	---	---	---	---	---
Gglean001807	---	---	---	3.3644	up	5.74504e-26	2.43963	up	1.62e-05	---	---	---	2.65374	up	1.44e-05	---	---	---	---	---	---	---	---	---	---	---	---
Gglean001809	---	---	---	---	---	---	---	---	---	-1.59509	down	0.00695078	---	---	---	---	---	---	---	---	---	---	---	---	---	---	---
Gglean001814	---	---	---	1.48852	up	4.09536e-15	1.6207	up	5.2e-07	---	---	---	---	---	---	---	---	---	---	---	---	---	---	---	---	---	---
Gglean001815	---	---	---	-4.23548	down	5.39161e-22	-3.69001	down	3.79e-09	---	---	---	-3.72673	down	1.55e-09	-2.02226	down	0.00358927	---	---	---	---	---	---	-2.47315	down	2.12e-08
Gglean001823	---	---	---	---	---	---	---	---	---	-2.10679	down	0.00484903	---	---	---	---	---	---	---	---	---	---	---	---	2.58646	up	6.82e-06
Gglean001830	---	---	---	1.12729	up	8.69312e-08	1.1793	up	0.000868489	---	---	---	---	---	---	---	---	---	---	---	---	---	---	---	---	---	---
Gglean001831	---	---	---	-1.03382	down	3.91006e-08	-1.87566	down	1.38e-08	-1.35659	down	0.00319003	-1.06265	down	4.59e-05	---	---	---	---	---	---	---	---	---	---	---	---
Gglean001834	---	---	---	-1.3201	down	0.000194046	---	---	---	---	---	---	---	---	---	---	---	---	---	---	---	---	---	---	---	---	---
Gglean001837	---	---	---	-1.66032	down	6.07986e-14	---	---	---	---	---	---	-1.05292	down	0.000898079	---	---	---	---	---	---	---	---	---	---	---	---
Gglean001840	---	---	---	---	---	---	-8.56687	down	1.03e-08	---	---	---	---	---	---	---	---	---	2.45941	up	0.0479866	---	---	---	---	---	---
Gglean001857	---	---	---	-3.01829	down	1.73284e-05	-7.77748	down	8.54e-21	-6.87277	down	3.2e-07	-2.83533	down	0.0012173	---	---	---	---	---	---	---	---	---	---	---	---
Gglean001858	---	---	---	1.9931	up	8.57281e-17	1.03004	up	0.00953624	---	---	---	1.04716	up	0.00226655	---	---	---	---	---	---	---	---	---	---	---	---
Gglean001859	---	---	---	-1.59516	down	3.22697e-06	-1.8888	down	1.21e-05	---	---	---	---	---	---	---	---	---	---	---	---	---	---	---	---	---	---
Gglean001861	---	---	---	-3.35257	down	2.57754e-34	-4.44836	down	1.51e-18	-2.29819	down	0.00560265	-2.09487	down	2.51e-06	---	---	---	---	---	---	---	---	---	-1.64391	down	0.000147288
Gglean001864	---	---	---	1.3161	up	0.00465148	---	---	---	---	---	---	---	---	---	---	---	---	---	---	---	---	---	---	---	---	---
Gglean001865	1.04741	up	0.0184666	2.74521	up	1.34768e-13	3.78114	up	1.58e-21	---	---	---	1.67462	up	0.000660091	2.08641	up	0.0258422	---	---	---	---	---	---	2.9708	up	2.59e-06
Gglean001867	---	---	---	-2.04323	down	5.26741e-20	-2.38565	down	3.99e-13	-1.29001	down	0.00449205	-1.27946	down	3.15e-05	---	---	---	---	---	---	---	---	---	-1.16317	down	0.000152813
Gglean001872	---	---	---	---	---	---	---	---	---	-4.69724	down	6.52e-07	---	---	---	4.41381	up	3.46e-05	---	---	---	---	---	---	5.18118	up	1.98e-16
Gglean001873	3.78469	up	0.00369831	-3.25978	down	4.04641e-08	---	---	---	-4.73894	down	1.8e-06	-3.7394	down	1.3e-05	4.78111	up	2.12e-10	---	---	---	---	---	---	4.99486	up	6.67e-28
Gglean001891	---	---	---	-1.93723	down	4.10289e-11	-2.13879	down	2.56e-09	---	---	---	---	---	---	---	---	---	---	---	---	-2.01316	down	2.71e-06	-2.39468	down	2.46e-08
Gglean001894	8.43154	up	1.49984e-05	---	---	---	---	---	---	---	---	---	---	---	---	---	---	---	---	---	---	---	---	---	---	---	---
Gglean001910	---	---	---	---	---	---	2.45164	up	0.00237892	---	---	---	---	---	---	4.03832	up	0.00143684	---	---	---	---	---	---	4.48034	up	8.61e-07
Gglean001912	-4.32919	down	5.06337e-06	-2.47317	down	1.32767e-07	-6.81192	down	1.05e-24	---	---	---	---	---	---	-3.80154	down	5.02e-06	---	---	---	---	---	---	-4.73357	down	1.91e-15
Gglean001913	---	---	---	1.28232	up	3.62665e-09	1.5345	up	2.54e-06	---	---	---	---	---	---	---	---	---	---	---	---	---	---	---	1.08759	up	0.000656438
Gglean001916	---	---	---	-1.44956	down	1.87719e-07	-1.47763	down	0.0010588	-1.45928	down	0.0204271	-1.24966	down	0.000778687	---	---	---	---	---	---	---	---	---	---	---	---
Gglean001924	---	---	---	---	---	---	---	---	---	---	---	---	---	---	---	---	---	---	---	---	---	---	---	---	3.56062	up	2.34e-05
Gglean001929	---	---	---	1.01374	up	0.016722	---	---	---	---	---	---	---	---	---	---	---	---	---	---	---	---	---	---	---	---	---
Gglean001932	---	---	---	1.24123	up	0.0285471	---	---	---	---	---	---	---	---	---	---	---	---	---	---	---	---	---	---	---	---	---
Gglean001933	---	---	---	1.19306	up	3.96676e-09	1.26143	up	1.57e-05	---	---	---	---	---	---	---	---	---	---	---	---	---	---	---	---	---	---
Gglean001935	---	---	---	-5.89862	down	1.94379e-12	-8.53573	down	7.33e-13	---	---	---	---	---	---	---	---	---	---	---	---	-3.02775	down	9.87e-05	-9.41997	down	1.72e-17
Gglean001944	---	---	---	2.67813	up	1.60669e-10	3.16485	up	1.17e-13	---	---	---	---	---	---	---	---	---	---	---	---	1.19111	up	0.0132051	1.94374	up	1.5e-07
Gglean001949	-2.47181	down	3.39475e-08	2.69884	up	2.4614e-13	---	---	---	---	---	---	---	---	---	---	---	---	---	---	---	1.71485	up	0.000531736	---	---	---
Gglean001955	-2.82301	down	7.14036e-12	-2.04268	down	4.42623e-10	-4.87283	down	3.99e-40	-1.29789	down	0.015129	-1.64094	down	0.000338679	-3.17404	down	3.61e-09	---	---	---	---	---	---	-3.81101	down	6.87e-20
Gglean001957	---	---	---	---	---	---	-1.56831	down	5.23e-05	-1.26082	down	0.0302489	---	---	---	---	---	---	---	---	---	---	---	---	---	---	---
Gglean001959	-2.38557	down	4.35154e-06	---	---	---	-2.10243	down	5.3e-06	---	---	---	---	---	---	-2.36421	down	4.11e-07	---	---	---	---	---	---	-1.73059	down	3.87e-06
Gglean001960	---	---	---	---	---	---	---	---	---	-1.04181	down	0.0423099	---	---	---	---	---	---	---	---	---	---	---	---	---	---	---
Gglean001966	---	---	---	-1.21306	down	0.00530994	-1.82363	down	0.00128086	---	---	---	---	---	---	---	---	---	---	---	---	---	---	---	---	---	---
Gglean001981	---	---	---	-1.70101	down	3.60707e-07	-1.87604	down	0.000745387	---	---	---	---	---	---	---	---	---	---	---	---	-1.34733	down	0.0232153	-1.54659	down	0.0206976
Gglean001984	-3.66403	down	3.29742e-07	-1.41416	down	3.45382e-05	-5.08693	down	1.86e-20	-3.51475	down	4.12e-06	---	---	---	---	---	---	---	---	---	---	---	---	-1.56367	down	5.45e-05
Gglean001993	---	---	---	---	---	---	---	---	---	-2.25672	down	0.0086997	---	---	---	2.32697	up	0.0229217	---	---	---	---	---	---	3.20022	up	4.73e-08
Gglean002000	---	---	---	---	---	---	-1.35353	down	3.94e-05	---	---	---	---	---	---	---	---	---	---	---	---	---	---	---	---	---	---
Gglean002004	---	---	---	1.67153	up	6.3509e-13	1.42317	up	2.97e-05	---	---	---	---	---	---	---	---	---	---	---	---	---	---	---	---	---	---
Gglean002022	2.19754	up	0.000304967	---	---	---	1.95433	up	0.000143176	---	---	---	---	---	---	2.52196	up	0.0022692	---	---	---	---	---	---	2.14032	up	0.000145201
Gglean002024	---	---	---	-1.25257	down	7.00629e-10	---	---	---	---	---	---	---	---	---	---	---	---	---	---	---	---	---	---	---	---	---
Gglean002025	---	---	---	-1.05437	down	2.10352e-07	-1.41231	down	7.04e-06	---	---	---	---	---	---	---	---	---	---	---	---	---	---	---	---	---	---
Gglean002027	---	---	---	---	---	---	-1.22718	down	0.0201542	-2.6681	down	3.88e-05	---	---	---	---	---	---	---	---	---	---	---	---	1.10962	up	0.0149327
Gglean002028	-1.80307	down	0.000622454	-1.47968	down	1.51095e-08	-3.2906	down	4.51e-17	-2.36283	down	1.52e-05	-1.36279	down	4.23e-05	---	---	---	---	---	---	---	---	---	---	---	---
Gglean002029	2.3692	up	8.25318e-10	1.23328	up	6.54896e-05	3.59091	up	5.87e-24	---	---	---	---	---	---	2.50233	up	3.6e-05	---	---	---	---	---	---	2.68186	up	5.25e-12
Gglean002030	---	---	---	2.64156	up	1.16344e-11	1.95869	up	0.000262985	---	---	---	---	---	---	---	---	---	---	---	---	1.13232	up	0.0398025	---	---	---
Gglean002031	---	---	---	-2.10123	down	7.42194e-10	-4.13213	down	7.53e-05	-3.24676	down	0.00881675	-1.84559	down	1.34e-05	---	---	---	---	---	---	---	---	---	---	---	---
Gglean002032	-1.61539	down	0.017783	---	---	---	-1.32696	down	0.017102	---	---	---	1.49208	up	0.0154175	---	---	---	---	---	---	---	---	---	-1.59382	down	0.00553868
Gglean002042	---	---	---	1.15405	up	0.000326382	1.56408	up	6.14e-05	---	---	---	---	---	---	---	---	---	---	---	---	---	---	---	1.17075	up	3.79e-06
Gglean002057	---	---	---	---	---	---	---	---	---	---	---	---	---	---	---	---	---	---	1.28777	up	0.0379811	---	---	---	---	---	---
Gglean002058	---	---	---	---	---	---	---	---	---	---	---	---	---	---	---	---	---	---	1.2671	up	0.00250228	---	---	---	---	---	---
Gglean002059	---	---	---	1.2246	up	3.13003e-07	---	---	---	---	---	---	1.05301	up	0.00799001	---	---	---	---	---	---	---	---	---	---	---	---
Gglean002060	1.1435	up	6.0526e-05	---	---	---	---	---	---	---	---	---	---	---	---	---	---	---	---	---	---	---	---	---	---	---	---
Gglean002063	-2.52287	down	0.00267872	-2.42785	down	1.8012e-09	-4.95011	down	6.21e-18	---	---	---	---	---	---	-2.83826	down	0.00283125	---	---	---	-1.4499	down	0.00462568	-4.30973	down	1.85e-12
Gglean002064	---	---	---	-1.22934	down	0.000294834	-1.02462	down	0.0182263	---	---	---	---	---	---	---	---	---	---	---	---	---	---	---	---	---	---
Gglean002068	---	---	---	---	---	---	-1.42611	down	0.00398255	---	---	---	---	---	---	---	---	---	---	---	---	---	---	---	---	---	---
Gglean002074	1.09096	up	0.000499319	---	---	---	1.57655	up	2.19e-07	---	---	---	---	---	---	---	---	---	---	---	---	---	---	---	---	---	---
Gglean002078	---	---	---	---	---	---	---	---	---	2.07389	up	0.0149134	---	---	---	---	---	---	---	---	---	---	---	---	---	---	---
Gglean002079	---	---	---	2.20815	up	0.000410732	---	---	---	---	---	---	---	---	---	---	---	---	---	---	---	---	---	---	---	---	---
Gglean002080	---	---	---	2.09798	up	0.000822584	2.75859	up	9.03e-06	---	---	---	---	---	---	---	---	---	---	---	---	---	---	---	---	---	---
Gglean002090	---	---	---	---	---	---	-1.34923	down	9.44e-06	---	---	---	---	---	---	---	---	---	---	---	---	---	---	---	---	---	---
Gglean002093	-1.11547	down	0.000216243	---	---	---	-1.98089	down	1.96e-10	---	---	---	---	---	---	---	---	---	---	---	---	---	---	---	-1.08796	down	4.54e-05
Gglean002095	---	---	---	---	---	---	1.0281	up	0.0137139	---	---	---	---	---	---	---	---	---	---	---	---	---	---	---	---	---	---
Gglean002102	---	---	---	-2.78787	down	1.06782e-17	-3.00995	down	1.6e-16	---	---	---	---	---	---	---	---	---	1.37882	up	0.00755767	-1.28038	down	0.0178837	-1.72147	down	5.74e-05
Gglean002103	---	---	---	-1.7713	down	1.91485e-07	-1.9461	down	1.32e-07	---	---	---	---	---	---	---	---	---	1.27071	up	0.00359866	---	---	---	---	---	---
Gglean002112	---	---	---	---	---	---	-1.13203	down	0.00195177	---	---	---	---	---	---	---	---	---	1.21707	up	0.0035429	---	---	---	---	---	---
Gglean002113	---	---	---	---	---	---	---	---	---	---	---	---	---	---	---	---	---	---	1.41094	up	0.0297209	---	---	---	---	---	---
Gglean002133	---	---	---	1.22618	up	0.00941089	---	---	---	---	---	---	---	---	---	---	---	---	---	---	---	---	---	---	---	---	---
Gglean002144	---	---	---	-1.20127	down	3.40014e-10	-1.05375	down	0.000306576	---	---	---	---	---	---	---	---	---	---	---	---	---	---	---	-1.24906	down	5.85e-07
Gglean002145	---	---	---	-1.3462	down	1.50263e-06	-1.25288	down	0.000953974	---	---	---	-1.12418	down	0.00735658	---	---	---	---	---	---	---	---	---	---	---	---
Gglean002146	2.68296	up	0.0190092	-3.88699	down	1.45894e-38	---	---	---	---	---	---	-3.42514	down	1.67e-15	---	---	---	---	---	---	---	---	---	---	---	---
Gglean002147	---	---	---	-4.84242	down	1.11352e-71	-3.60968	down	0.000205678	---	---	---	-4.81165	down	1.6e-37	---	---	---	---	---	---	---	---	---	---	---	---
Gglean002148	2.23856	up	0.0281589	-4.19784	down	1.8727e-28	-1.97092	down	0.020187	---	---	---	-3.96121	down	1.08e-16	---	---	---	---	---	---	---	---	---	---	---	---
Gglean002150	2.25199	up	0.0417949	-2.63606	down	1.20729e-05	---	---	---	---	---	---	-3.04788	down	5.49e-05	---	---	---	---	---	---	---	---	---	---	---	---
Gglean002182	-1.87004	down	0.0103917	---	---	---	-2.67867	down	8.82e-07	---	---	---	---	---	---	-1.38175	down	0.0305652	---	---	---	---	---	---	-1.27899	down	0.00230216
Gglean002201	---	---	---	---	---	---	---	---	---	2.08194	up	0.00842446	1.7794	up	0.000545981	---	---	---	---	---	---	---	---	---	---	---	---
Gglean002202	---	---	---	9.05093	up	1.35417e-20	9.13559	up	6.61e-18	3.15156	up	0.0292545	5.34012	up	8.12e-10	---	---	---	---	---	---	---	---	---	---	---	---
Gglean002207	---	---	---	-1.32676	down	3.24203e-10	-2.25363	down	3.63e-14	---	---	---	-1.04601	down	0.00016388	-1.75303	down	1.95e-05	---	---	---	---	---	---	-2.22135	down	8.34e-14
Gglean002208	---	---	---	-1.81388	down	2.77714e-07	-2.36311	down	2.06e-07	-1.51013	down	0.0261499	---	---	---	---	---	---	---	---	---	---	---	---	---	---	---
Gglean002211	---	---	---	-3.84534	down	2.55955e-09	-3.95836	down	5.29e-08	---	---	---	---	---	---	---	---	---	---	---	---	---	---	---	---	---	---
Gglean002214	---	---	---	-7.61242	down	4.45082e-25	-9.45276	down	2.02e-21	---	---	---	---	---	---	---	---	---	---	---	---	-3.79992	down	0.0072639	-5.31253	down	1.4e-06
Gglean002215	---	---	---	-2.69942	down	4.42868e-08	---	---	---	---	---	---	-1.81409	down	0.00101004	---	---	---	---	---	---	---	---	---	---	---	---
Gglean002218	2.64917	up	1.10934e-08	4.26951	up	9.20335e-29	6.90628	up	7.8e-52	1.93904	up	0.000148612	3.23724	up	2.72e-12	3.95074	up	1.49e-17	---	---	---	---	---	---	4.8452	up	2.08e-28
Gglean002219	---	---	---	1.81792	up	1.39475e-07	2.78802	up	4.4e-07	---	---	---	---	---	---	1.71296	up	0.000919108	---	---	---	---	---	---	2.51913	up	1.75e-10
Gglean002220	1.08072	up	0.000744479	---	---	---	1.3869	up	1.65e-05	---	---	---	---	---	---	1.09794	up	0.022811	---	---	---	---	---	---	1.45393	up	6.67e-08
Gglean002222	---	---	---	---	---	---	1.1286	up	0.000581497	---	---	---	---	---	---	---	---	---	---	---	---	---	---	---	---	---	---
Gglean002224	---	---	---	-1.52247	down	0.00178764	-1.58988	down	0.0215083	---	---	---	-1.51755	down	0.0193335	---	---	---	---	---	---	---	---	---	---	---	---
Gglean002230	-2.86922	down	0.000158505	3.31845	up	1.65065e-09	---	---	---	---	---	---	---	---	---	---	---	---	---	---	---	---	---	---	---	---	---
Gglean002236	---	---	---	1.05008	up	2.75021e-07	1.14777	up	0.00172263	---	---	---	---	---	---	---	---	---	---	---	---	---	---	---	---	---	---
Gglean002239	---	---	---	9.19777	up	1.54148e-19	9.66354	up	2.59e-13	---	---	---	3.25186	up	1.33e-05	---	---	---	---	---	---	---	---	---	---	---	---
Gglean002241	---	---	---	1.30994	up	1.59609e-12	1.16611	up	0.0001041	---	---	---	---	---	---	---	---	---	---	---	---	---	---	---	---	---	---
Gglean002242	---	---	---	3.00236	up	9.33184e-20	2.5194	up	6.52e-10	---	---	---	1.34822	up	6.74e-05	---	---	---	---	---	---	1.50905	up	0.0196059	2.14348	up	1.58e-05
Gglean002243	---	---	---	2.61662	up	2.93059e-06	2.08262	up	0.00184265	---	---	---	1.94406	up	0.00437359	---	---	---	---	---	---	---	---	---	1.81707	up	0.000509358
Gglean002244	-2.0785	down	6.32116e-06	1.32272	up	1.31166e-05	---	---	---	---	---	---	---	---	---	-1.72111	down	0.0281484	---	---	---	---	---	---	---	---	---
Gglean002245	1.06434	up	0.00369831	2.37602	up	4.69138e-14	3.43027	up	7.72e-19	1.35958	up	0.00539486	1.17276	up	0.00136678	---	---	---	---	---	---	1.18521	up	0.0218647	2.03728	up	2.07e-06
Gglean002247	-1.35275	down	0.0439637	---	---	---	-1.97639	down	4.35e-05	---	---	---	---	---	---	---	---	---	---	---	---	---	---	---	-1.35281	down	0.0043169
Gglean002248	---	---	---	-1.17405	down	1.6168e-05	-1.1384	down	0.000653808	---	---	---	---	---	---	---	---	---	---	---	---	---	---	---	---	---	---
Gglean002249	-2.711	down	0.00257803	-1.71795	down	0.000310564	-4.43498	down	3.26e-10	-2.60433	down	0.00824721	---	---	---	---	---	---	---	---	---	---	---	---	---	---	---
Gglean002254	3.49028	up	5.80897e-08	3.43227	up	8.99106e-18	6.91249	up	1.3e-21	2.67717	up	0.0121128	2.56888	up	5.79e-08	3.39515	up	0.0029831	---	---	---	1.9137	up	0.00324663	5.28227	up	2.89e-09
Gglean002255	3.42972	up	8.48405e-07	3.41637	up	9.53809e-20	6.83562	up	1.48e-21	2.80199	up	0.00876641	2.84407	up	2.32e-09	3.48426	up	0.00123007	1.258	up	0.0476812	1.8374	up	0.000993231	5.29502	up	1.04e-10
Gglean002260	-1.5489	down	0.00431309	---	---	---	-2.1675	down	3.43e-08	---	---	---	---	---	---	---	---	---	---	---	---	---	---	---	-1.41268	down	0.000269868
Gglean002262	---	---	---	1.09673	up	2.48107e-08	1.33738	up	1.05e-05	---	---	---	---	---	---	---	---	---	---	---	---	---	---	---	---	---	---
Gglean002263	-1.47271	down	0.00110551	---	---	---	-2.23848	down	9.34e-09	-1.67219	down	0.00168729	---	---	---	---	---	---	---	---	---	---	---	---	---	---	---
Gglean002264	---	---	---	-1.04239	down	0.00637254	---	---	---	---	---	---	---	---	---	---	---	---	---	---	---	---	---	---	---	---	---
Gglean002265	---	---	---	-4.00091	down	2.89736e-34	-4.82344	down	6.97e-14	-2.99505	down	0.000583322	-3.07113	down	9.28e-13	---	---	---	---	---	---	---	---	---	-1.8896	down	2.79e-08
Gglean002266	---	---	---	---	---	---	1.10563	up	0.000256682	---	---	---	---	---	---	---	---	---	---	---	---	---	---	---	---	---	---
Gglean002269	---	---	---	1.38342	up	9.44389e-06	1.58948	up	0.000447924	---	---	---	---	---	---	---	---	---	---	---	---	1.35989	up	0.00384255	1.76038	up	3.15e-06
Gglean002270	---	---	---	-4.53256	down	6.53909e-23	-4.80794	down	4.39e-20	-3.32731	down	8.34e-07	-3.43008	down	2.66e-11	---	---	---	---	---	---	-1.16973	down	0.000163029	-1.56952	down	6.64e-05
Gglean002271	---	---	---	---	---	---	1.00194	up	0.0032965	---	---	---	---	---	---	---	---	---	---	---	---	---	---	---	---	---	---
Gglean002275	---	---	---	4.89918	up	7.87761e-43	5.76278	up	8.48e-32	---	---	---	1.70492	up	0.00117742	1.41603	up	0.0378759	---	---	---	2.7534	up	3.09e-11	4.14318	up	8.82e-34
Gglean002277	---	---	---	---	---	---	-1.10743	down	0.000375033	---	---	---	---	---	---	---	---	---	---	---	---	---	---	---	---	---	---
Gglean002278	-1.76725	down	0.00951093	-2.24582	down	3.80704e-11	-4.024	down	2.49e-18	-4.08717	down	1.24e-12	-1.80687	down	0.000225326	---	---	---	---	---	---	---	---	---	---	---	---
Gglean002287	---	---	---	-1.37661	down	1.92617e-10	-1.92719	down	5.58e-09	-1.56988	down	0.00165624	---	---	---	---	---	---	---	---	---	---	---	---	---	---	---
Gglean002290	---	---	---	---	---	---	-1.45256	down	1.38e-05	-1.63779	down	0.000161698	---	---	---	---	---	---	---	---	---	---	---	---	---	---	---
Gglean002295	---	---	---	-1.80282	down	0.000407408	-4.02805	down	2.5e-07	-4.92466	down	3.3e-08	-2.33875	down	0.000343116	---	---	---	---	---	---	---	---	---	---	---	---
Gglean002299	-1.37778	down	0.0173735	---	---	---	---	---	---	---	---	---	1.24973	up	0.00821082	---	---	---	---	---	---	---	---	---	-1.3438	down	0.00180326
Gglean002302	---	---	---	-1.75664	down	7.04234e-08	-1.4498	down	0.00244933	-2.17395	down	0.00049107	-2.5729	down	4.43e-09	---	---	---	---	---	---	---	---	---	---	---	---
Gglean002307	---	---	---	1.32855	up	0.000703663	---	---	---	---	---	---	---	---	---	---	---	---	---	---	---	---	---	---	---	---	---
Gglean002308	-2.68226	down	0.0216348	-4.03349	down	5.3289e-10	-6.72104	down	4.66e-16	-6.20829	down	4.09e-11	-3.86961	down	1.82e-07	---	---	---	---	---	---	---	---	---	---	---	---
Gglean002314	---	---	---	1.62468	up	2.24768e-11	1.61881	up	3.79e-05	---	---	---	1.60395	up	1.67e-05	---	---	---	---	---	---	---	---	---	---	---	---
Gglean002317	-1.8533	down	0.000343252	2.00804	up	4.12353e-10	---	---	---	-1.43722	down	0.0337301	---	---	---	---	---	---	---	---	---	1.21707	up	0.00487066	1.16587	up	0.00552803
Gglean002318	-1.77231	down	0.00326904	2.39131	up	7.1538e-07	---	---	---	---	---	---	---	---	---	---	---	---	---	---	---	---	---	---	1.31317	up	0.0263241
Gglean002319	---	---	---	1.56676	up	1.34398e-12	---	---	---	---	---	---	---	---	---	---	---	---	---	---	---	---	---	---	---	---	---
Gglean002320	---	---	---	-1.07038	down	0.00810659	---	---	---	---	---	---	---	---	---	---	---	---	1.32175	up	0.0312129	---	---	---	---	---	---
Gglean002321	---	---	---	-5.40177	down	4.93005e-39	-4.88247	down	6.91e-10	-2.09837	down	0.0193798	-2.36152	down	9.28e-07	---	---	---	---	---	---	-2.04992	down	0.000127611	-1.81171	down	8.26e-07
Gglean002325	---	---	---	-1.348	down	9.85625e-07	-1.5154	down	4.36e-05	---	---	---	---	---	---	---	---	---	---	---	---	---	---	---	---	---	---
Gglean002326	---	---	---	1.13619	up	1.55692e-07	---	---	---	---	---	---	---	---	---	---	---	---	---	---	---	---	---	---	---	---	---
Gglean002329	---	---	---	---	---	---	---	---	---	---	---	---	---	---	---	---	---	---	---	---	---	---	---	---	-1.03609	down	0.000588434
Gglean002330	---	---	---	-1.03603	down	1.73662e-05	---	---	---	---	---	---	---	---	---	---	---	---	---	---	---	---	---	---	---	---	---
Gglean002332	---	---	---	-1.12139	down	2.34858e-05	-1.48759	down	9.61e-05	---	---	---	---	---	---	---	---	---	1.20173	up	0.000250071	---	---	---	-1.0542	down	0.00153732
Gglean002333	---	---	---	1.7997	up	6.12384e-15	1.69069	up	1.98e-05	---	---	---	---	---	---	---	---	---	---	---	---	1.36125	up	0.00157605	---	---	---
Gglean002334	---	---	---	---	---	---	1.84935	up	9.74e-06	---	---	---	---	---	---	---	---	---	---	---	---	---	---	---	---	---	---
Gglean002335	---	---	---	-1.12276	down	1.8214e-08	-1.36569	down	1.83e-05	---	---	---	---	---	---	---	---	---	---	---	---	---	---	---	---	---	---
Gglean002341	---	---	---	-1.62575	down	3.87473e-08	-2.55088	down	3.05e-17	---	---	---	-1.63322	down	9.42e-06	-2.01364	down	5.5e-07	---	---	---	---	---	---	-2.09827	down	2.72e-13
Gglean002342	-1.09272	down	0.00232207	-1.28564	down	1.47416e-06	-2.38675	down	7.47e-14	---	---	---	-1.42424	down	8.99e-05	-1.6559	down	5.27e-05	---	---	---	---	---	---	-1.79022	down	5.76e-10
Gglean002344	1.0077	up	0.00603795	4.70535	up	1.07779e-47	5.70258	up	1.95e-36	1.88371	up	0.00046502	1.82968	up	1.42e-08	---	---	---	---	---	---	2.66833	up	1.92e-09	3.60011	up	1.28e-13
Gglean002346	---	---	---	---	---	---	---	---	---	---	---	---	---	---	---	---	---	---	---	---	---	---	---	---	-1.02653	down	0.0369408
Gglean002348	---	---	---	---	---	---	---	---	---	---	---	---	1.44324	up	0.0462845	---	---	---	---	---	---	---	---	---	---	---	---
Gglean002349	---	---	---	-1.32372	down	1.52606e-11	-1.14864	down	0.000161763	---	---	---	---	---	---	---	---	---	---	---	---	---	---	---	---	---	---
Gglean002352	---	---	---	-5.66967	down	8.32409e-44	-6.52296	down	1.35e-18	---	---	---	-1.57188	down	0.016045	-2.71981	down	0.00473779	---	---	---	-3.04473	down	3.92e-09	-5.79048	down	2.02e-23
Gglean002353	1.01707	up	0.00580268	---	---	---	---	---	---	---	---	---	---	---	---	---	---	---	---	---	---	---	---	---	---	---	---
Gglean002355	-1.01874	down	0.0150101	4.24189	up	2.26874e-77	3.21327	up	4.1e-17	1.70978	up	0.00395834	3.18336	up	4.57e-07	---	---	---	---	---	---	1.47205	up	0.0433929	1.90192	up	5.9e-05
Gglean002356	---	---	---	1.11129	up	3.20432e-05	1.58678	up	4.19e-05	1.34632	up	0.0101315	2.504	up	1.36e-10	1.65018	up	0.00377612	---	---	---	---	---	---	1.16866	up	0.000797377
Gglean002359	1.87523	up	5.42786e-08	-1.03752	down	4.24474e-06	---	---	---	---	---	---	---	---	---	1.32309	up	0.0068744	---	---	---	---	---	---	---	---	---
Gglean002364	---	---	---	-1.12926	down	1.39619e-08	-1.23669	down	0.000186642	---	---	---	---	---	---	---	---	---	---	---	---	---	---	---	---	---	---
Gglean002368	---	---	---	-1.28268	down	2.00229e-05	-1.12757	down	0.00755571	---	---	---	---	---	---	---	---	---	---	---	---	---	---	---	---	---	---
Gglean002372	---	---	---	-4.04887	down	4.05813e-55	-4.36254	down	7.29e-27	-1.2058	down	0.00890879	-1.22616	down	7.98e-06	---	---	---	---	---	---	-1.94379	down	4.2e-05	-2.2985	down	5.13e-09
Gglean002376	---	---	---	-3.50368	down	6.91781e-18	-2.45357	down	7.33e-07	-1.46339	down	0.0273673	-2.98239	down	1.51e-11	---	---	---	---	---	---	---	---	---	-1.08482	down	0.00143247
Gglean002377	---	---	---	---	---	---	1.19457	up	0.000187003	---	---	---	---	---	---	---	---	---	---	---	---	---	---	---	---	---	---
Gglean002378	2.41499	up	1.86572e-08	---	---	---	2.93427	up	2.97e-13	---	---	---	---	---	---	1.95424	up	0.000253637	---	---	---	---	---	---	2.45401	up	2.69e-15
Gglean002389	---	---	---	-2.33155	down	0.000415157	-4.26833	down	1.05e-12	-5.23448	down	1.24e-12	-2.20944	down	0.014547	---	---	---	---	---	---	---	---	---	1.1904	up	0.00516522
Gglean002391	---	---	---	2.79317	up	2.34776e-34	3.39002	up	3.04e-19	---	---	---	2.04373	up	8.12e-10	1.89377	up	0.00705306	---	---	---	---	---	---	2.50778	up	6.86e-09
Gglean002392	2.32466	up	1.40061e-06	4.40496	up	1.49587e-16	6.7172	up	2.16e-39	---	---	---	5.11236	up	6.95e-12	5.5919	up	0.0014583	---	---	---	---	---	---	5.25283	up	1.26e-05
Gglean002394	---	---	---	---	---	---	-1.01458	down	0.0320852	---	---	---	---	---	---	---	---	---	---	---	---	---	---	---	---	---	---
Gglean002402	---	---	---	1.28713	up	7.44371e-10	---	---	---	---	---	---	---	---	---	---	---	---	---	---	---	---	---	---	---	---	---
Gglean002403	---	---	---	1.70146	up	3.0364e-17	---	---	---	---	---	---	---	---	---	---	---	---	---	---	---	1.02746	up	0.00127368	---	---	---
Gglean002404	---	---	---	---	---	---	---	---	---	-1.40477	down	0.00290869	---	---	---	---	---	---	---	---	---	---	---	---	---	---	---
Gglean002408	1.02213	up	0.0305922	---	---	---	1.32689	up	0.00125091	---	---	---	---	---	---	---	---	---	---	---	---	---	---	---	---	---	---
Gglean002413	---	---	---	-1.90357	down	2.62345e-11	-2.59343	down	3.06e-09	-2.12779	down	0.000149247	-1.64181	down	1.81e-05	---	---	---	---	---	---	---	---	---	---	---	---
Gglean002414	---	---	---	---	---	---	-1.27357	down	0.00587931	---	---	---	-1.04307	down	0.00115032	---	---	---	---	---	---	---	---	---	---	---	---
Gglean002416	---	---	---	3.55096	up	2.75097e-05	4.58275	up	5.6e-10	---	---	---	2.27908	up	0.0150064	---	---	---	---	---	---	---	---	---	---	---	---
Gglean002418	---	---	---	-1.28524	down	0.00347104	-1.29723	down	0.028051	---	---	---	---	---	---	---	---	---	---	---	---	---	---	---	---	---	---
Gglean002421	---	---	---	---	---	---	---	---	---	---	---	---	---	---	---	---	---	---	---	---	---	---	---	---	-1.10076	down	0.000534648
Gglean002423	1.69742	up	0.0237228	---	---	---	1.49543	up	0.000599292	---	---	---	---	---	---	---	---	---	---	---	---	---	---	---	1.50266	up	0.000843004
Gglean002424	---	---	---	---	---	---	---	---	---	-2.53701	down	0.0129312	---	---	---	---	---	---	---	---	---	---	---	---	---	---	---
Gglean002425	---	---	---	---	---	---	---	---	---	---	---	---	---	---	---	---	---	---	---	---	---	---	---	---	-1.18862	down	0.00891653
Gglean002426	-2.00406	down	0.000808356	-1.69148	down	1.72377e-08	-3.70253	down	9.51e-17	---	---	---	---	---	---	---	---	---	---	---	---	---	---	---	-1.79727	down	8.6e-07
Gglean002427	---	---	---	1.38011	up	1.53574e-05	---	---	---	---	---	---	---	---	---	---	---	---	---	---	---	1.55474	up	0.000926806	1.85881	up	1.92e-06
Gglean002436	---	---	---	-3.64704	down	4.2611e-14	-3.62754	down	3.2e-09	---	---	---	-1.91679	down	0.000921296	---	---	---	---	---	---	---	---	---	-2.09814	down	3.81e-05
Gglean002438	---	---	---	---	---	---	---	---	---	2.89231	up	0.00163288	---	---	---	---	---	---	---	---	---	---	---	---	-2.44877	down	0.000159116
Gglean002442	-1.08041	down	0.000744479	---	---	---	---	---	---	---	---	---	1.02485	up	0.00211991	---	---	---	---	---	---	---	---	---	---	---	---
Gglean002443	-1.19546	down	0.0039015	1.39728	up	2.9145e-07	---	---	---	---	---	---	1.44669	up	0.000465582	---	---	---	---	---	---	---	---	---	---	---	---
Gglean002444	-1.31288	down	0.000124297	---	---	---	---	---	---	---	---	---	---	---	---	---	---	---	---	---	---	---	---	---	-1.36707	down	0.001046
Gglean002450	---	---	---	1.70942	up	2.53867e-05	1.45441	up	0.0102267	---	---	---	1.93107	up	0.00156888	---	---	---	---	---	---	---	---	---	---	---	---
Gglean002458	---	---	---	2.81949	up	1.06405e-06	---	---	---	---	---	---	---	---	---	---	---	---	---	---	---	---	---	---	---	---	---
Gglean002459	---	---	---	---	---	---	1.17501	up	0.0353641	-2.56766	down	0.00455726	---	---	---	3.04569	up	0.00315956	---	---	---	---	---	---	3.7106	up	3.72e-07
Gglean002460	---	---	---	---	---	---	---	---	---	-3.08061	down	0.033036	---	---	---	9.27929	up	0.000264443	---	---	---	---	---	---	9.27997	up	1.22e-07
Gglean002468	---	---	---	---	---	---	-1.68491	down	9.39e-09	---	---	---	---	---	---	-1.08623	down	0.00818881	---	---	---	---	---	---	-1.39315	down	4.07e-07
Gglean002470	---	---	---	-2.53648	down	4.90095e-20	-2.45005	down	1.49e-11	---	---	---	-1.59268	down	9.76e-05	---	---	---	---	---	---	---	---	---	-1.31124	down	0.00105319
Gglean002471	---	---	---	-1.77819	down	9.53184e-05	-4.41818	down	1.59e-11	---	---	---	---	---	---	---	---	---	---	---	---	---	---	---	-5.00794	down	3.32e-11
Gglean002478	---	---	---	---	---	---	1.65693	up	0.000383661	---	---	---	---	---	---	---	---	---	---	---	---	---	---	---	1.60992	up	9.82e-08
Gglean002479	---	---	---	---	---	---	1.62408	up	0.00955218	---	---	---	---	---	---	---	---	---	---	---	---	---	---	---	1.67936	up	0.0141274
Gglean002481	---	---	---	---	---	---	1.75721	up	0.00387411	---	---	---	---	---	---	---	---	---	---	---	---	---	---	---	---	---	---
Gglean002482	---	---	---	---	---	---	-1.25524	down	0.0276052	---	---	---	---	---	---	---	---	---	---	---	---	---	---	---	-1.01419	down	0.0457776
Gglean002483	---	---	---	---	---	---	1.26138	up	4.67e-05	---	---	---	---	---	---	---	---	---	---	---	---	---	---	---	---	---	---
Gglean002484	---	---	---	3.02172	up	4.51856e-24	2.30715	up	4.18e-06	---	---	---	2.43089	up	1.65e-09	---	---	---	---	---	---	---	---	---	1.44666	up	0.0142905
Gglean002488	---	---	---	1.24803	up	5.51752e-10	---	---	---	---	---	---	---	---	---	---	---	---	---	---	---	---	---	---	---	---	---
Gglean002490	-1.51679	down	0.00114486	-1.72873	down	2.88686e-10	-3.25588	down	1.18e-20	-1.44872	down	0.00655274	---	---	---	---	---	---	---	---	---	---	---	---	---	---	---
Gglean002506	---	---	---	1.45751	up	1.20786e-13	1.31347	up	3.76e-05	---	---	---	1.11091	up	0.000331932	---	---	---	---	---	---	---	---	---	---	---	---
Gglean002511	---	---	---	1.00365	up	0.000126801	---	---	---	---	---	---	---	---	---	---	---	---	---	---	---	---	---	---	---	---	---
Gglean002512	---	---	---	1.19385	up	0.00644664	---	---	---	---	---	---	1.39063	up	0.0268712	---	---	---	---	---	---	---	---	---	---	---	---
Gglean002517	---	---	---	-6.55528	down	1.37048e-17	-4.21226	down	2e-10	-2.50187	down	0.00333533	---	---	---	---	---	---	---	---	---	-1.73342	down	0.0313247	---	---	---
Gglean002524	---	---	---	2.45335	up	2.36783e-22	2.74147	up	1.14e-07	---	---	---	1.39766	up	0.00424015	---	---	---	---	---	---	1.04849	up	0.0322707	1.51243	up	0.000373749
Gglean002526	-1.75391	down	0.0113475	-1.57953	down	7.66709e-09	-3.34111	down	9.4e-11	-2.31071	down	0.00104279	-1.07258	down	0.00707787	---	---	---	---	---	---	---	---	---	---	---	---
Gglean002528	-1.15132	down	0.000209246	---	---	---	---	---	---	---	---	---	---	---	---	---	---	---	---	---	---	---	---	---	---	---	---
Gglean002530	---	---	---	1.77318	up	5.41333e-05	1.86931	up	0.000233744	---	---	---	1.35095	up	0.0181936	---	---	---	---	---	---	1.60107	up	0.0156252	---	---	---
Gglean002532	---	---	---	1.55852	up	2.02277e-13	1.29875	up	0.00012785	---	---	---	---	---	---	---	---	---	---	---	---	---	---	---	---	---	---
Gglean002533	-1.23627	down	0.000333181	1.1877	up	4.59651e-07	---	---	---	---	---	---	---	---	---	---	---	---	---	---	---	---	---	---	---	---	---
Gglean002536	1.96454	up	1.45658e-05	1.46988	up	2.09522e-06	3.42428	up	4.94e-14	1.85288	up	0.0222915	1.60546	up	3.58e-05	---	---	---	---	---	---	---	---	---	1.70505	up	0.00777077
Gglean002538	---	---	---	---	---	---	1.0438	up	0.00107576	---	---	---	---	---	---	---	---	---	---	---	---	---	---	---	---	---	---
Gglean002539	---	---	---	---	---	---	-1.67017	down	0.00136094	-2.28408	down	0.000138705	---	---	---	---	---	---	---	---	---	---	---	---	---	---	---
Gglean002540	-1.13243	down	0.0173012	-1.23401	down	3.54731e-08	-2.3765	down	6.81e-12	-1.50013	down	0.0105957	---	---	---	---	---	---	---	---	---	---	---	---	---	---	---
Gglean002542	2.36916	up	3.05552e-06	---	---	---	3.07803	up	3.51e-14	---	---	---	---	---	---	2.43037	up	0.000143159	---	---	---	---	---	---	1.94513	up	4.5e-06
Gglean002544	---	---	---	-1.48583	down	1.36524e-07	-1.30219	down	0.0032423	---	---	---	---	---	---	---	---	---	---	---	---	---	---	---	---	---	---
Gglean002545	---	---	---	-1.40333	down	0.00043849	-1.59468	down	0.00271733	---	---	---	-1.15464	down	0.0288834	---	---	---	---	---	---	---	---	---	-1.02582	down	0.0194921
Gglean002546	---	---	---	-1.55283	down	5.91837e-08	-1.25217	down	0.00153554	---	---	---	-1.24819	down	0.0016646	---	---	---	---	---	---	---	---	---	---	---	---
Gglean002547	---	---	---	-1.81939	down	0.00161483	-6.22154	down	5.9e-11	---	---	---	---	---	---	---	---	---	---	---	---	-2.10365	down	0.00210209	-3.12506	down	7.41e-07
Gglean002549	---	---	---	-2.40088	down	1.69783e-05	-1.43777	down	0.0186059	---	---	---	-1.32893	down	0.0467969	---	---	---	---	---	---	---	---	---	---	---	---
Gglean002553	---	---	---	1.02436	up	9.07556e-05	1.08197	up	0.0044306	---	---	---	---	---	---	---	---	---	---	---	---	---	---	---	---	---	---
Gglean002555	---	---	---	-1.01201	down	0.00160634	---	---	---	---	---	---	---	---	---	---	---	---	---	---	---	---	---	---	---	---	---
Gglean002566	---	---	---	1.78066	up	4.78589e-07	3.01467	up	1.29e-08	---	---	---	1.18268	up	0.013515	1.60164	up	0.0368929	---	---	---	---	---	---	1.73261	up	0.000374354
Gglean002571	---	---	---	1.34928	up	0.00149855	1.52429	up	0.00447337	---	---	---	---	---	---	---	---	---	---	---	---	---	---	---	1.21892	up	0.0345177
Gglean002577	---	---	---	2.99567	up	2.43522e-05	---	---	---	---	---	---	---	---	---	---	---	---	---	---	---	---	---	---	---	---	---
Gglean002578	-1.19567	down	0.0384863	1.27061	up	2.3314e-05	---	---	---	---	---	---	---	---	---	---	---	---	---	---	---	---	---	---	---	---	---
Gglean002581	---	---	---	1.61097	up	1.8123e-14	---	---	---	---	---	---	1.1872	up	0.00112683	---	---	---	---	---	---	---	---	---	---	---	---
Gglean002588	---	---	---	1.06029	up	8.97273e-08	1.02546	up	0.000584719	---	---	---	---	---	---	---	---	---	---	---	---	---	---	---	---	---	---
Gglean002589	---	---	---	1.44067	up	2.07861e-10	1.23601	up	0.00094407	---	---	---	---	---	---	---	---	---	---	---	---	1.05212	up	0.0023509	---	---	---
Gglean002590	---	---	---	2.90761	up	5.1416e-17	2.6522	up	9.26e-11	---	---	---	1.16779	up	0.000477203	1.36594	up	0.00376994	---	---	---	1.41072	up	0.000597659	2.7502	up	2.65e-16
Gglean002599	1.4268	up	0.000757073	---	---	---	1.59901	up	0.000197379	---	---	---	---	---	---	---	---	---	---	---	---	---	---	---	1.16103	up	0.0002931
Gglean002600	---	---	---	-3.26407	down	6.14215e-11	---	---	---	---	---	---	-2.95527	down	3.19e-06	---	---	---	---	---	---	---	---	---	---	---	---
Gglean002603	---	---	---	-1.36561	down	7.81946e-05	-2.54481	down	2.56e-09	-3.22118	down	3.3e-09	-1.19126	down	0.0152149	---	---	---	---	---	---	---	---	---	---	---	---
Gglean002604	---	---	---	-1.26677	down	0.0024858	-1.95547	down	3.76e-05	-2.88967	down	1.6e-06	-1.18804	down	0.0405757	---	---	---	---	---	---	---	---	---	---	---	---
Gglean002610	2.26196	up	0.0257017	-3.02377	down	6.32153e-10	---	---	---	---	---	---	-2.50102	down	5.28e-07	---	---	---	---	---	---	---	---	---	---	---	---
Gglean002611	-2.54799	down	5.09426e-05	1.39946	up	0.0070586	---	---	---	-1.63151	down	0.0281287	---	---	---	---	---	---	---	---	---	---	---	---	---	---	---
Gglean002618	-2.4698	down	1.56872e-05	-1.45288	down	1.01697e-06	-3.93217	down	3.17e-13	-3.57237	down	5.6e-08	-1.49053	down	0.000508104	---	---	---	---	---	---	---	---	---	---	---	---
Gglean002619	1.93169	up	5.92825e-10	---	---	---	1.91177	up	2.46e-08	---	---	---	---	---	---	1.26095	up	0.020901	---	---	---	---	---	---	1.32773	up	3.08e-05
Gglean002620	---	---	---	---	---	---	-1.58154	down	0.000680667	-1.44188	down	0.0384547	---	---	---	---	---	---	---	---	---	---	---	---	---	---	---
Gglean002623	---	---	---	---	---	---	---	---	---	-1.84495	down	0.0180685	---	---	---	---	---	---	---	---	---	---	---	---	---	---	---
Gglean002626	---	---	---	-1.4768	down	8.92452e-05	---	---	---	-1.52441	down	0.040952	---	---	---	---	---	---	---	---	---	---	---	---	---	---	---
Gglean002627	-1.40669	down	0.0230106	1.19989	up	0.00228797	---	---	---	---	---	---	---	---	---	---	---	---	---	---	---	---	---	---	---	---	---
Gglean002628	-1.22892	down	0.00038464	---	---	---	---	---	---	---	---	---	---	---	---	---	---	---	---	---	---	---	---	---	---	---	---
Gglean002629	---	---	---	-2.11626	down	0.000433002	-4.21027	down	1.16e-08	---	---	---	---	---	---	---	---	---	---	---	---	---	---	---	---	---	---
Gglean002631	---	---	---	1.30366	up	6.11046e-06	---	---	---	---	---	---	---	---	---	---	---	---	---	---	---	---	---	---	---	---	---
Gglean002633	-1.52633	down	0.00536315	-1.0315	down	6.41396e-05	-2.56582	down	2.98e-09	-2.23171	down	3.05e-05	---	---	---	---	---	---	---	---	---	---	---	---	---	---	---
Gglean002634	---	---	---	-1.22338	down	0.000165941	-1.31	down	0.00742088	---	---	---	---	---	---	---	---	---	---	---	---	---	---	---	---	---	---
Gglean002635	1.93003	up	0.00470056	-1.48115	down	0.000540775	---	---	---	---	---	---	---	---	---	---	---	---	---	---	---	---	---	---	---	---	---
Gglean002636	---	---	---	-1.12624	down	1.04283e-08	---	---	---	---	---	---	-1.17378	down	5.36e-05	---	---	---	---	---	---	---	---	---	---	---	---
Gglean002638	---	---	---	---	---	---	-1.36952	down	0.0126109	---	---	---	---	---	---	---	---	---	---	---	---	---	---	---	---	---	---
Gglean002639	---	---	---	---	---	---	---	---	---	---	---	---	1.67459	up	1.43e-06	---	---	---	---	---	---	---	---	---	-1.222	down	0.0103982
Gglean002640	---	---	---	-2.86983	down	5.68041e-24	-3.34422	down	1.38e-20	-1.81706	down	0.000535504	-2.14029	down	2.08e-09	---	---	---	---	---	---	---	---	---	-1.46884	down	2.46e-07
Gglean002644	---	---	---	---	---	---	-1.26871	down	0.00152179	---	---	---	---	---	---	-1.82117	down	0.000861049	---	---	---	---	---	---	-2.5065	down	1.03e-08
Gglean002648	---	---	---	-4.06973	down	1.86286e-08	-3.70039	down	1.53e-06	---	---	---	---	---	---	---	---	---	---	---	---	---	---	---	-2.03736	down	0.00461277
Gglean002653	-1.76318	down	0.000355412	1.47658	up	4.9501e-05	---	---	---	---	---	---	---	---	---	---	---	---	---	---	---	---	---	---	---	---	---
Gglean002655	---	---	---	---	---	---	---	---	---	---	---	---	---	---	---	---	---	---	---	---	---	---	---	---	-1.70736	down	0.00641327
Gglean002656	-4.4349	down	2.88618e-29	---	---	---	-4.74695	down	1.19e-31	-3.04294	down	1.51e-05	---	---	---	-2.06225	down	0.0025745	---	---	---	---	---	---	-1.89312	down	0.000345583
Gglean002660	---	---	---	-2.2856	down	0.000154228	-1.95762	down	0.0101466	---	---	---	---	---	---	---	---	---	---	---	---	-2.24524	down	0.00396708	-1.86232	down	0.0120429
Gglean002668	---	---	---	---	---	---	5.47076	up	7.74e-14	---	---	---	---	---	---	5.81645	up	2.26e-07	---	---	---	---	---	---	7.1118	up	4.96e-16
Gglean002671	---	---	---	1.51839	up	8.75799e-05	1.6047	up	6.5e-05	---	---	---	1.31383	up	0.0232632	---	---	---	---	---	---	---	---	---	1.05082	up	0.00109875
Gglean002674	1.30254	up	7.82519e-05	---	---	---	2.28799	up	1.3e-13	---	---	---	---	---	---	1.25621	up	0.0262359	---	---	---	---	---	---	1.49511	up	2.44e-05
Gglean002675	---	---	---	1.32504	up	2.93278e-07	1.85572	up	3.58e-07	---	---	---	1.10497	up	0.00901751	---	---	---	---	---	---	---	---	---	1.43669	up	1.74e-07
Gglean002676	-1.09049	down	0.000315815	---	---	---	---	---	---	---	---	---	1.43014	up	1.34e-07	---	---	---	---	---	---	---	---	---	---	---	---
Gglean002677	2.71938	up	1.04327e-07	---	---	---	2.91701	up	1.73e-08	---	---	---	---	---	---	3.04517	up	0.00157871	---	---	---	---	---	---	2.64655	up	4.25e-05
Gglean002679	---	---	---	---	---	---	-1.08627	down	0.0313591	---	---	---	---	---	---	---	---	---	---	---	---	---	---	---	---	---	---
Gglean002683	---	---	---	2.05623	up	9.67811e-17	2.21994	up	9.71e-09	---	---	---	1.24601	up	6.01e-05	---	---	---	---	---	---	---	---	---	1.26964	up	0.000275476
Gglean002685	---	---	---	1.8552	up	6.65994e-14	2.31889	up	3.29e-14	---	---	---	1.15063	up	0.000388292	1.07135	up	0.0130246	---	---	---	---	---	---	1.49754	up	2.16e-08
Gglean002690	1.45877	up	4.17729e-05	---	---	---	1.68959	up	5.77e-07	---	---	---	---	---	---	---	---	---	---	---	---	---	---	---	---	---	---
Gglean002691	---	---	---	---	---	---	---	---	---	-6.10101	down	1.7e-08	---	---	---	8.15084	up	7.59e-07	---	---	---	---	---	---	8.17121	up	5.4e-13
Gglean002692	---	---	---	1.46118	up	0.000402359	---	---	---	---	---	---	---	---	---	---	---	---	---	---	---	1.22873	up	0.0483301	---	---	---
Gglean002696	---	---	---	-4.21188	down	1.65828e-29	-4.64187	down	1.42e-29	---	---	---	-3.26937	down	2.05e-12	-2.95761	down	2.15e-06	---	---	---	---	---	---	-3.51103	down	2.34e-13
Gglean002697	---	---	---	-6.36484	down	4.73941e-76	-5.79607	down	2.14e-28	-1.22111	down	0.0443236	-4.03959	down	1.91e-25	-2.23951	down	1.16e-07	---	---	---	-1.70088	down	0.000215502	-3.96911	down	8.75e-26
Gglean002698	---	---	---	-1.35348	down	2.30558e-12	---	---	---	-2.07988	down	0.00147501	-1.07453	down	0.000187462	---	---	---	---	---	---	---	---	---	1.05151	up	0.0277411
Gglean002699	---	---	---	-1.31775	down	0.00074301	-1.43306	down	0.00255216	---	---	---	---	---	---	---	---	---	---	---	---	---	---	---	---	---	---
Gglean002700	---	---	---	-1.74136	down	1.28106e-13	-2.07876	down	1.25e-08	-1.00786	down	0.0410777	-1.39691	down	7.28e-06	---	---	---	---	---	---	---	---	---	-1.24871	down	3.28e-05
Gglean002703	---	---	---	-5.72744	down	7.02813e-34	-3.85491	down	0.000274414	---	---	---	-4.99159	down	3.45e-19	---	---	---	---	---	---	---	---	---	-1.75444	down	4.24e-05
Gglean002704	3.24953	up	0.0186629	-6.65877	down	6.57885e-30	-3.4258	down	0.00234572	---	---	---	-5.3138	down	1.83e-14	---	---	---	---	---	---	-1.19888	down	0.00442422	-1.59937	down	0.000285028
Gglean002705	---	---	---	-8.33289	down	1.36411e-10	-8.26046	down	1.46e-09	-8.48958	down	6.31e-09	---	---	---	2.80038	up	0.0483558	---	---	---	---	---	---	---	---	---
Gglean002708	4.30722	up	0.00137241	---	---	---	2.14644	up	0.0248719	---	---	---	---	---	---	---	---	---	---	---	---	---	---	---	2.14561	up	0.0238278
Gglean002712	-3.9974	down	4.67219e-12	1.63468	up	4.86724e-08	-2.37277	down	2.43e-06	---	---	---	---	---	---	-2.37757	down	6.82e-06	---	---	---	---	---	---	-1.80079	down	2.59e-07
Gglean002713	4.29095	up	5.42023e-08	---	---	---	4.72465	up	6.43e-12	2.6888	up	0.000501944	---	---	---	---	---	---	---	---	---	---	---	---	---	---	---
Gglean002735	1.66264	up	0.00328681	-1.87316	down	6.84252e-09	---	---	---	---	---	---	-1.04231	down	0.000242926	---	---	---	---	---	---	---	---	---	---	---	---
Gglean002739	---	---	---	---	---	---	1.23862	up	0.00616756	---	---	---	---	---	---	---	---	---	---	---	---	---	---	---	---	---	---
Gglean002740	---	---	---	1.01477	up	2.42898e-07	---	---	---	---	---	---	---	---	---	---	---	---	---	---	---	---	---	---	---	---	---
Gglean002741	---	---	---	-1.01658	down	0.00735746	---	---	---	---	---	---	---	---	---	---	---	---	---	---	---	---	---	---	---	---	---
Gglean002744	-1.23774	down	0.0349643	2.7557	up	3.49054e-20	1.50949	up	0.00397295	---	---	---	2.80661	up	1.94e-09	---	---	---	---	---	---	---	---	---	---	---	---
Gglean002745	1.25892	up	1.38773e-05	---	---	---	1.40561	up	1.84e-06	---	---	---	---	---	---	---	---	---	---	---	---	---	---	---	1.16332	up	0.0090245
Gglean002746	---	---	---	---	---	---	1.12287	up	0.00443799	---	---	---	---	---	---	---	---	---	---	---	---	---	---	---	---	---	---
Gglean002762	---	---	---	-1.21367	down	5.52153e-08	-1.62325	down	3.33e-07	---	---	---	---	---	---	---	---	---	---	---	---	---	---	---	---	---	---
Gglean002766	---	---	---	-2.00713	down	3.37059e-05	-2.35141	down	5.43e-06	---	---	---	---	---	---	---	---	---	---	---	---	---	---	---	-1.09206	down	0.0464311
Gglean002767	---	---	---	---	---	---	-2.46078	down	0.000114754	---	---	---	---	---	---	---	---	---	---	---	---	---	---	---	---	---	---
Gglean002771	---	---	---	-2.53593	down	1.72369e-10	-2.94896	down	2.26e-09	---	---	---	-1.37784	down	0.0169006	---	---	---	---	---	---	---	---	---	-2.21347	down	1.1e-05
Gglean002774	---	---	---	-3.02974	down	2.05677e-13	-3.55132	down	6.5e-11	-2.03022	down	0.011062	-2.50842	down	5.4e-06	---	---	---	---	---	---	---	---	---	-1.60876	down	2.09e-05
Gglean002775	---	---	---	-2.75521	down	8.7354e-09	-2.93214	down	3.83e-08	-1.80017	down	0.0454524	-2.26651	down	0.000223813	---	---	---	---	---	---	---	---	---	-1.34255	down	0.0197674
Gglean002777	---	---	---	-1.52488	down	4.06972e-09	-2.63825	down	1.64e-08	-1.40585	down	0.0192325	---	---	---	---	---	---	---	---	---	---	---	---	---	---	---
Gglean002778	---	---	---	1.70602	up	3.5348e-05	---	---	---	---	---	---	1.15548	up	0.0446383	---	---	---	---	---	---	---	---	---	---	---	---
Gglean002780	---	---	---	1.11773	up	2.31824e-08	1.14477	up	0.000375053	---	---	---	---	---	---	---	---	---	---	---	---	---	---	---	---	---	---
Gglean002781	---	---	---	-1.15877	down	3.17233e-09	---	---	---	---	---	---	---	---	---	---	---	---	---	---	---	---	---	---	---	---	---
Gglean002785	---	---	---	-2.84339	down	6.99238e-20	-2.68554	down	4.37e-10	-1.72379	down	0.0142747	-2.53519	down	1.55e-08	---	---	---	---	---	---	---	---	---	---	---	---
Gglean002787	---	---	---	---	---	---	---	---	---	-2.74361	down	0.000165475	---	---	---	---	---	---	---	---	---	---	---	---	1.61565	up	0.0068302
Gglean002788	---	---	---	---	---	---	-1.11674	down	0.0169338	---	---	---	---	---	---	---	---	---	---	---	---	---	---	---	---	---	---
Gglean002792	---	---	---	---	---	---	---	---	---	---	---	---	-1.0496	down	0.00340278	---	---	---	---	---	---	---	---	---	---	---	---
Gglean002797	---	---	---	---	---	---	-1.02659	down	0.0176602	---	---	---	---	---	---	---	---	---	---	---	---	---	---	---	---	---	---
Gglean002798	---	---	---	-1.02859	down	8.38937e-07	---	---	---	---	---	---	---	---	---	---	---	---	---	---	---	---	---	---	---	---	---
Gglean002804	---	---	---	-1.03702	down	0.00458961	---	---	---	---	---	---	---	---	---	---	---	---	---	---	---	---	---	---	---	---	---
Gglean002805	---	---	---	---	---	---	---	---	---	-1.34966	down	0.00258158	---	---	---	---	---	---	---	---	---	---	---	---	---	---	---
Gglean002807	---	---	---	-3.30428	down	3.26898e-17	-4.45932	down	5.73e-13	-2.87798	down	5.75e-05	-2.73071	down	9.87e-10	-1.00558	down	0.013913	---	---	---	---	---	---	-1.49002	down	4.93e-08
Gglean002808	---	---	---	-3.42479	down	1.1699e-14	-3.24458	down	4.35e-11	-1.62349	down	0.0349524	-2.13531	down	0.000338435	---	---	---	---	---	---	-1.18504	down	0.0349768	-1.53886	down	0.0012008
Gglean002810	---	---	---	-1.09945	down	3.06117e-07	-1.2561	down	2.2e-05	---	---	---	---	---	---	---	---	---	---	---	---	---	---	---	---	---	---
Gglean002812	---	---	---	-1.87782	down	6.03922e-17	-2.87282	down	3.47e-07	-2.50817	down	0.000779027	-1.51176	down	7.45e-08	---	---	---	---	---	---	---	---	---	---	---	---
Gglean002813	---	---	---	---	---	---	-1.60016	down	8.2e-07	---	---	---	---	---	---	---	---	---	---	---	---	---	---	---	---	---	---
Gglean002816	---	---	---	---	---	---	---	---	---	2.04219	up	0.00155357	---	---	---	-1.50771	down	0.0128822	---	---	---	---	---	---	-2.23895	down	6.04e-09
Gglean002817	---	---	---	-1.97111	down	1.10332e-07	-1.98496	down	1.63e-06	---	---	---	---	---	---	---	---	---	---	---	---	---	---	---	-1.07461	down	0.00679613
Gglean002819	---	---	---	1.39089	up	8.67142e-10	1.22517	up	7.15e-05	---	---	---	---	---	---	---	---	---	---	---	---	---	---	---	1.14207	up	6.96e-05
Gglean002820	---	---	---	---	---	---	1.01425	up	0.00154362	---	---	---	1.0292	up	0.000468218	---	---	---	---	---	---	---	---	---	---	---	---
Gglean002827	---	---	---	2.50614	up	6.60992e-08	2.86622	up	1.24e-10	---	---	---	---	---	---	---	---	---	---	---	---	---	---	---	2.31826	up	4.48e-05
Gglean002828	---	---	---	2.44371	up	1.0165e-05	2.81082	up	1.11e-07	---	---	---	---	---	---	---	---	---	---	---	---	---	---	---	2.28767	up	5.95e-05
Gglean002830	2.59541	up	0.0284819	---	---	---	4.15973	up	0.000148769	---	---	---	---	---	---	---	---	---	---	---	---	---	---	---	---	---	---
Gglean002832	---	---	---	---	---	---	---	---	---	---	---	---	1.45899	up	1.75e-06	---	---	---	---	---	---	---	---	---	---	---	---
Gglean002834	---	---	---	1.81766	up	7.51935e-14	1.60899	up	5.1e-06	---	---	---	---	---	---	---	---	---	---	---	---	---	---	---	---	---	---
Gglean002835	---	---	---	-1.43814	down	3.4964e-05	-1.57339	down	0.000387025	---	---	---	---	---	---	---	---	---	---	---	---	---	---	---	---	---	---
Gglean002836	-1.56513	down	4.17729e-05	2.59239	up	2.9345e-06	---	---	---	---	---	---	---	---	---	---	---	---	2.85885	up	2.18e-05	3.0742	up	0.00722865	---	---	---
Gglean002838	3.52261	up	5.9781e-05	---	---	---	4.06761	up	7.48e-06	---	---	---	---	---	---	4.24411	up	0.00347665	---	---	---	---	---	---	2.63565	up	0.0055159
Gglean002840	---	---	---	1.21235	up	0.000188275	1.16136	up	0.0196259	2.11605	up	0.00087796	1.26666	up	0.0327003	---	---	---	---	---	---	---	---	---	---	---	---
Gglean002842	---	---	---	1.69405	up	1.0895e-06	2.174	up	4.9e-05	1.78602	up	0.00846053	1.43937	up	0.00829823	---	---	---	---	---	---	---	---	---	---	---	---
Gglean002846	---	---	---	-1.37192	down	8.57928e-05	-1.28863	down	0.00896282	---	---	---	---	---	---	---	---	---	---	---	---	---	---	---	---	---	---
Gglean002849	-1.39782	down	0.018368	-1.50642	down	1.14576e-06	-2.91297	down	1.97e-12	-1.95887	down	0.000291396	-1.34303	down	0.00125544	---	---	---	---	---	---	---	---	---	-1.36601	down	2.72e-07
Gglean002857	---	---	---	1.73146	up	8.26755e-12	1.49313	up	1.82e-05	---	---	---	---	---	---	---	---	---	---	---	---	---	---	---	---	---	---
Gglean002858	---	---	---	-1.4911	down	0.00428335	-2.72144	down	1.66e-05	---	---	---	---	---	---	---	---	---	---	---	---	---	---	---	---	---	---
Gglean002860	---	---	---	-3.59269	down	1.14324e-10	-4.14063	down	1.69e-07	-2.68729	down	0.010283	-3.29027	down	6.83e-07	-1.15663	down	0.0403925	---	---	---	---	---	---	-1.66782	down	1.27e-05
Gglean002861	-2.36685	down	0.0115271	---	---	---	-2.2104	down	0.00201878	---	---	---	---	---	---	---	---	---	---	---	---	---	---	---	---	---	---
Gglean002862	-1.18012	down	0.000218243	2.47832	up	1.07869e-31	1.28864	up	7.48e-05	---	---	---	2.23022	up	3.41e-15	---	---	---	---	---	---	---	---	---	---	---	---
Gglean002864	---	---	---	6.26367	up	5.57373e-12	6.11365	up	6.05e-11	-2.31407	down	0.0204888	4.41824	up	5.14e-06	6.62988	up	5.54e-06	---	---	---	---	---	---	6.78847	up	1.29e-10
Gglean002869	---	---	---	-1.19006	down	6.326e-08	-1.27775	down	2.24e-05	---	---	---	---	---	---	---	---	---	---	---	---	---	---	---	-1.11575	down	0.000110499
Gglean002870	---	---	---	---	---	---	1.17007	up	0.00012938	---	---	---	---	---	---	---	---	---	---	---	---	---	---	---	---	---	---
Gglean002871	---	---	---	-1.1398	down	1.12502e-07	-1.74651	down	3.57e-08	---	---	---	---	---	---	-1.07399	down	0.00836466	---	---	---	---	---	---	-1.58057	down	6.28e-09
Gglean002873	1.98065	up	1.68183e-10	---	---	---	2.23124	up	1.46e-11	---	---	---	---	---	---	1.557	up	0.00501245	---	---	---	---	---	---	1.48343	up	1.33e-05
Gglean002874	---	---	---	---	---	---	2.7175	up	0.000145441	---	---	---	---	---	---	---	---	---	---	---	---	---	---	---	---	---	---
Gglean002875	---	---	---	---	---	---	---	---	---	---	---	---	---	---	---	---	---	---	---	---	---	---	---	---	1.13785	up	0.0267186
Gglean002877	---	---	---	---	---	---	1.02259	up	0.00137448	---	---	---	---	---	---	---	---	---	---	---	---	---	---	---	---	---	---
Gglean002878	---	---	---	1.82587	up	2.69381e-08	1.73277	up	5.58e-08	---	---	---	---	---	---	---	---	---	---	---	---	---	---	---	1.22407	up	0.000150984
Gglean002887	---	---	---	3.1391	up	8.471e-24	2.4337	up	5.48e-09	1.66137	up	0.0400734	2.91536	up	7.89e-09	---	---	---	---	---	---	---	---	---	---	---	---
Gglean002890	---	---	---	---	---	---	---	---	---	---	---	---	---	---	---	---	---	---	---	---	---	---	---	---	-2.68049	down	0.00144324
Gglean002891	---	---	---	-1.81197	down	2.84504e-18	---	---	---	---	---	---	-1.57243	down	6.49e-08	---	---	---	---	---	---	---	---	---	---	---	---
Gglean002900	---	---	---	-2.72752	down	6.88924e-05	-2.13927	down	0.0214117	---	---	---	---	---	---	---	---	---	---	---	---	---	---	---	---	---	---
Gglean002903	2.10217	up	0.00147255	6.62825	up	6.45939e-14	8.70901	up	2.32e-29	---	---	---	6.06906	up	2.7e-08	---	---	---	---	---	---	---	---	---	---	---	---
Gglean002907	-1.36807	down	0.0495049	---	---	---	-1.46252	down	0.00436802	---	---	---	---	---	---	---	---	---	---	---	---	---	---	---	---	---	---
Gglean002908	---	---	---	8.21672	up	2.25939e-30	8.1368	up	2.51e-58	---	---	---	7.23833	up	1.41e-13	---	---	---	---	---	---	---	---	---	---	---	---
Gglean002912	---	---	---	2.35959	up	2.34599e-05	---	---	---	---	---	---	---	---	---	---	---	---	---	---	---	---	---	---	1.62565	up	0.00440443
Gglean002914	---	---	---	1.27278	up	2.03974e-05	1.18251	up	0.00332723	---	---	---	---	---	---	---	---	---	---	---	---	---	---	---	---	---	---
Gglean002919	---	---	---	1.01295	up	6.69212e-07	---	---	---	---	---	---	---	---	---	---	---	---	---	---	---	---	---	---	---	---	---
Gglean002920	---	---	---	1.02015	up	0.00369841	---	---	---	---	---	---	---	---	---	---	---	---	---	---	---	---	---	---	---	---	---
Gglean002921	---	---	---	1.26985	up	3.02475e-08	1.19791	up	0.000633533	---	---	---	1.20307	up	0.000544375	---	---	---	---	---	---	---	---	---	---	---	---
Gglean002922	---	---	---	1.39951	up	6.7563e-12	1.21455	up	5.58e-05	---	---	---	---	---	---	---	---	---	---	---	---	---	---	---	---	---	---
Gglean002923	---	---	---	---	---	---	-1.18651	down	0.000305687	---	---	---	---	---	---	---	---	---	---	---	---	---	---	---	---	---	---
Gglean002926	---	---	---	1.47734	up	0.000170137	2.12636	up	2.41e-06	---	---	---	---	---	---	---	---	---	---	---	---	---	---	---	1.89347	up	6.13e-06
Gglean002929	-1.16687	down	0.00558732	---	---	---	-2.04925	down	2.52e-11	---	---	---	---	---	---	-1.12672	down	0.0476819	---	---	---	---	---	---	-1.37704	down	0.00015825
Gglean002934	---	---	---	5.39098	up	3.56287e-24	5.18143	up	1.13e-16	1.44934	up	0.0424971	1.36111	up	0.0121632	---	---	---	---	---	---	3.91108	up	1.16e-08	3.59518	up	1.2e-07
Gglean002935	---	---	---	7.16253	up	1.23671e-44	6.37448	up	5.3e-24	1.60561	up	0.00742827	2.14384	up	1.16e-06	---	---	---	---	---	---	4.14992	up	2.14e-10	3.88896	up	1.66e-09
Gglean002937	---	---	---	7.38527	up	9.12459e-45	6.42224	up	9.89e-22	---	---	---	3.42788	up	1.46e-05	---	---	---	---	---	---	4.74087	up	1.97e-10	6.03311	up	5.86e-30
Gglean002938	1.52206	up	7.5764e-05	5.05042	up	1.19972e-41	6.56162	up	1.97e-40	---	---	---	1.77893	up	1.13e-07	2.77382	up	1.38e-09	---	---	---	2.83685	up	7.17e-15	5.57898	up	3.87e-60
Gglean002939	-1.27448	down	0.0304616	2.77612	up	2.66386e-11	1.49027	up	0.00221478	---	---	---	2.81183	up	1.07e-05	---	---	---	---	---	---	---	---	---	---	---	---
Gglean002940	---	---	---	3.21409	up	1.72171e-13	2.78708	up	2.04e-06	---	---	---	1.48757	up	0.00122982	---	---	---	---	---	---	1.62073	up	0.00438863	1.22009	up	0.041833
Gglean002942	---	---	---	6.59588	up	9.3379e-113	6.60943	up	6.19e-26	---	---	---	4.07217	up	2.7e-08	---	---	---	---	---	---	2.69563	up	7.62e-05	4.69644	up	2.58e-05
Gglean002946	-1.68178	down	1.76087e-06	1.56053	up	1.78487e-08	---	---	---	---	---	---	---	---	---	---	---	---	---	---	---	---	---	---	---	---	---
Gglean002947	-1.31208	down	0.00381518	1.37642	up	4.43037e-05	---	---	---	---	---	---	---	---	---	---	---	---	---	---	---	---	---	---	---	---	---
Gglean002949	---	---	---	-1.07791	down	0.000821469	-1.13384	down	0.0200319	---	---	---	-1.1081	down	0.0126791	---	---	---	---	---	---	---	---	---	---	---	---
Gglean002951	---	---	---	---	---	---	---	---	---	-4.02452	down	0.000237213	---	---	---	9.98407	up	7.59e-07	---	---	---	---	---	---	9.98883	up	3.22e-12
Gglean002962	---	---	---	-3.74971	down	6.33086e-19	-3.99888	down	1.04e-12	-2.34674	down	0.000475972	-3.26771	down	2.02e-12	-1.17201	down	0.0109251	---	---	---	---	---	---	-1.74126	down	5.14e-07
Gglean002963	---	---	---	4.006	up	1.0557e-52	4.87441	up	2.3e-18	---	---	---	2.85898	up	1.67e-11	2.40144	up	0.00354195	---	---	---	1.12628	up	0.00207756	3.49192	up	9.96e-12
Gglean002967	---	---	---	-5.25362	down	1.99486e-14	-4.44445	down	4.84e-10	---	---	---	---	---	---	---	---	---	---	---	---	---	---	---	-2.16125	down	0.00023859
Gglean002970	---	---	---	---	---	---	1.03733	up	0.028041	---	---	---	---	---	---	---	---	---	---	---	---	---	---	---	---	---	---
Gglean002974	---	---	---	1.40712	up	3.63404e-06	---	---	---	1.76676	up	0.0040478	1.2839	up	0.00841566	---	---	---	---	---	---	---	---	---	-1.30745	down	0.00631192
Gglean002979	---	---	---	-5.37286	down	1.28634e-28	-6.67653	down	7.17e-46	-2.04843	down	0.00375864	---	---	---	---	---	---	1.31821	up	0.0277189	-2.87871	down	2.36e-07	-3.31739	down	2.56e-12
Gglean002985	---	---	---	-1.15079	down	2.48385e-08	-1.20692	down	3.53e-05	---	---	---	---	---	---	---	---	---	---	---	---	---	---	---	---	---	---
Gglean002988	-2.01704	down	0.0013477	3.47785	up	3.19505e-12	1.45143	up	0.00936605	---	---	---	2.57117	up	0.000733713	---	---	---	---	---	---	---	---	---	---	---	---
Gglean002996	---	---	---	2.19127	up	1.36612e-23	2.07032	up	1.09e-07	---	---	---	1.78467	up	6.24e-10	---	---	---	---	---	---	---	---	---	1.09173	up	0.0158301
Gglean003013	---	---	---	-1.063	down	0.0428556	-1.96304	down	0.00184898	---	---	---	---	---	---	---	---	---	---	---	---	---	---	---	---	---	---
Gglean003029	---	---	---	-1.93566	down	4.98659e-14	-2.75717	down	2.6e-14	-1.28292	down	0.044923	-1.3101	down	0.000442128	---	---	---	---	---	---	---	---	---	-1.27843	down	0.00020859
Gglean003038	---	---	---	-3.78976	down	2.99495e-11	-7.17653	down	1.15e-24	---	---	---	---	---	---	-2.61971	down	0.00497492	---	---	---	-1.89811	down	0.000118513	-4.5421	down	6.08e-16
Gglean003039	---	---	---	-3.83282	down	1.45613e-55	-3.55873	down	9.59e-23	-1.81398	down	0.00081957	-2.93526	down	5.43e-22	---	---	---	---	---	---	---	---	---	-1.72799	down	1.05e-07
Gglean003041	---	---	---	2.13766	up	1.43947e-13	1.44864	up	2.48e-05	---	---	---	1.27578	up	0.000535481	---	---	---	---	---	---	---	---	---	---	---	---
Gglean003043	---	---	---	---	---	---	1.18548	up	0.00116111	---	---	---	---	---	---	---	---	---	---	---	---	---	---	---	---	---	---
Gglean003044	---	---	---	1.03618	up	2.84017e-07	---	---	---	---	---	---	---	---	---	---	---	---	---	---	---	---	---	---	---	---	---
Gglean003048	---	---	---	-1.72364	down	3.35549e-06	-3.04451	down	1.23e-07	-2.21064	down	0.0109096	-1.46522	down	0.00550697	---	---	---	---	---	---	---	---	---	---	---	---
Gglean003053	-1.69945	down	0.0398869	-4.08897	down	6.61347e-38	-5.78965	down	2.89e-33	---	---	---	-2.82629	down	5.96e-10	-3.24661	down	9.31e-05	---	---	---	-1.29847	down	5.18e-05	-4.56213	down	5.47e-14
Gglean003054	---	---	---	-3.89329	down	1.24253e-38	-5.33872	down	1.13e-30	---	---	---	-2.62663	down	1.62e-10	-3.0038	down	1.43e-07	---	---	---	-1.32794	down	2.18e-06	-4.35462	down	5.6e-29
Gglean003060	---	---	---	-3.73723	down	9.85175e-14	-4.45482	down	1.11e-09	-2.65126	down	0.00152859	-3.03736	down	6.13e-08	-1.10285	down	0.00474217	---	---	---	---	---	---	-1.66514	down	2.31e-09
Gglean003062	---	---	---	---	---	---	---	---	---	---	---	---	---	---	---	---	---	---	---	---	---	---	---	---	-2.02799	down	0.00110798
Gglean003067	---	---	---	1.14371	up	1.03404e-08	---	---	---	---	---	---	---	---	---	---	---	---	---	---	---	---	---	---	---	---	---
Gglean003080	---	---	---	-3.84429	down	6.16472e-24	-4.89307	down	6.25e-20	-3.35814	down	7.08e-06	-2.90122	down	2.19e-08	---	---	---	---	---	---	---	---	---	-1.52471	down	2.06e-05
Gglean003087	---	---	---	1.26471	up	3.39188e-10	1.43963	up	6.42e-06	---	---	---	---	---	---	---	---	---	---	---	---	---	---	---	---	---	---
Gglean003092	---	---	---	2.50249	up	8.1274e-28	2.45842	up	1.4e-11	---	---	---	1.16021	up	0.0100559	---	---	---	---	---	---	1.37381	up	0.000152404	1.71611	up	2.96e-09
Gglean003094	-1.24206	down	0.000643049	1.79915	up	6.86179e-15	---	---	---	---	---	---	1.32316	up	0.000914971	---	---	---	---	---	---	---	---	---	---	---	---
Gglean003095	---	---	---	-1.46731	down	0.00358671	---	---	---	---	---	---	---	---	---	---	---	---	---	---	---	---	---	---	---	---	---
Gglean003096	-2.2573	down	0.00249557	-1.90286	down	2.02763e-10	-4.16924	down	5.83e-13	-3.89039	down	3.31e-07	-2.10435	down	2.75e-08	---	---	---	---	---	---	---	---	---	---	---	---
Gglean003099	---	---	---	---	---	---	---	---	---	-1.55584	down	0.00746382	---	---	---	---	---	---	---	---	---	---	---	---	---	---	---
Gglean003103	---	---	---	-2.1182	down	3.16738e-09	-1.61864	down	2.95e-05	---	---	---	-1.62402	down	0.000599422	---	---	---	---	---	---	---	---	---	-1.14604	down	0.00464015
Gglean003105	---	---	---	1.65446	up	2.76055e-09	2.1879	up	9.86e-08	---	---	---	---	---	---	1.367	up	0.0112379	---	---	---	1.03789	up	0.00114039	2.37939	up	7.59e-18
Gglean003108	---	---	---	---	---	---	---	---	---	-1.94754	down	6.59e-07	---	---	---	---	---	---	---	---	---	---	---	---	1.13267	up	1.71e-05
Gglean003113	---	---	---	---	---	---	---	---	---	2.4052	up	0.00754857	1.98468	up	0.00479942	---	---	---	---	---	---	---	---	---	---	---	---
Gglean003114	1.38529	up	0.00398382	1.55787	up	4.09496e-05	2.93101	up	5.28e-12	---	---	---	---	---	---	---	---	---	---	---	---	---	---	---	1.9944	up	1.61e-08
Gglean003115	---	---	---	-3.15512	down	4.02896e-20	-2.30465	down	1.47e-07	1.85475	up	0.00524703	---	---	---	---	---	---	---	---	---	-1.92118	down	7.3e-05	-3.22482	down	1.04e-09
Gglean003117	---	---	---	-1.35341	down	1.46029e-05	-1.12803	down	0.0185465	1.8177	up	0.0369906	2.08625	up	5.4e-06	---	---	---	1.52337	up	0.0304517	-1.90312	down	0.0147309	---	---	---
Gglean003118	---	---	---	---	---	---	1.20167	up	0.00478995	---	---	---	---	---	---	---	---	---	---	---	---	---	---	---	---	---	---
Gglean003124	---	---	---	---	---	---	---	---	---	-1.09946	down	0.0131129	---	---	---	---	---	---	---	---	---	---	---	---	---	---	---
Gglean003125	-4.45007	down	2.52507e-05	---	---	---	-3.5455	down	1.35e-06	---	---	---	---	---	---	---	---	---	---	---	---	---	---	---	-2.55125	down	1.02e-05
Gglean003126	---	---	---	-3.78904	down	1.82461e-16	-3.90534	down	1.03e-05	-2.92599	down	0.0139381	-3.2913	down	1.73e-09	---	---	---	---	---	---	---	---	---	-1.04631	down	0.034712
Gglean003128	-1.00413	down	0.00136027	---	---	---	-1.68826	down	8.03e-08	-1.16533	down	0.00472856	---	---	---	---	---	---	---	---	---	---	---	---	---	---	---
Gglean003132	---	---	---	4.16119	up	4.15124e-38	3.43993	up	4.95e-15	3.16036	up	0.0160824	4.01242	up	4.05e-08	---	---	---	2.62771	up	0.000237398	---	---	---	---	---	---
Gglean003133	---	---	---	2.28298	up	1.05309e-19	1.54821	up	1.05e-05	---	---	---	1.89275	up	4.96e-06	---	---	---	---	---	---	---	---	---	---	---	---
Gglean003142	---	---	---	1.54797	up	0.000109202	1.75459	up	0.0218124	---	---	---	1.61665	up	0.00185535	---	---	---	---	---	---	---	---	---	1.71164	up	0.00324294
Gglean003149	---	---	---	4.26089	up	3.65977e-66	4.31303	up	5.78e-29	---	---	---	2.40425	up	2.31e-06	---	---	---	---	---	---	1.46432	up	0.0197385	2.74041	up	5.57e-09
Gglean003150	---	---	---	3.85625	up	1.54233e-11	3.79876	up	1.45e-08	---	---	---	3.01473	up	0.000298263	---	---	---	---	---	---	---	---	---	---	---	---
Gglean003154	-1.76401	down	1.23466e-06	1.51689	up	1.39553e-10	---	---	---	---	---	---	1.38463	up	0.000602753	---	---	---	---	---	---	---	---	---	---	---	---
Gglean003156	---	---	---	4.76009	up	1.39909e-53	3.81418	up	1.38e-11	---	---	---	2.08446	up	0.000300301	---	---	---	---	---	---	2.8491	up	1.72e-08	2.59209	up	5.13e-09
Gglean003163	---	---	---	---	---	---	---	---	---	-1.61382	down	0.00680738	---	---	---	---	---	---	---	---	---	---	---	---	1.35099	up	0.00162463
Gglean003164	---	---	---	-4.20429	down	5.82435e-24	-4.33278	down	8.06e-11	-2.22299	down	0.00716973	-3.25601	down	3.92e-12	-1.15889	down	0.00675229	---	---	---	---	---	---	-2.01871	down	2.43e-14
Gglean003189	-1.31731	down	0.00657508	-1.46632	down	6.0118e-08	-2.79214	down	2.49e-11	-2.21196	down	6.15e-05	-1.32686	down	0.00034326	---	---	---	---	---	---	---	---	---	---	---	---
Gglean003191	---	---	---	-2.76054	down	1.19856e-19	-2.66167	down	9.04e-14	---	---	---	---	---	---	---	---	---	1.07458	up	0.0145202	-1.13052	down	0.0297883	-1.20211	down	0.00395116
Gglean003192	1.27626	up	0.00122483	---	---	---	---	---	---	---	---	---	---	---	---	---	---	---	---	---	---	---	---	---	---	---	---
Gglean003195	---	---	---	-1.3719	down	1.60888e-11	---	---	---	---	---	---	-1.02446	down	0.00147897	---	---	---	---	---	---	---	---	---	---	---	---
Gglean003196	---	---	---	1.59092	up	7.68811e-05	1.62928	up	0.00696512	1.96838	up	0.0473443	2.11124	up	0.000279643	---	---	---	---	---	---	---	---	---	---	---	---
Gglean003197	---	---	---	-1.11551	down	0.000561193	---	---	---	---	---	---	---	---	---	---	---	---	---	---	---	---	---	---	---	---	---
Gglean003204	---	---	---	1.52897	up	1.91566e-13	1.99291	up	1.61e-07	---	---	---	---	---	---	1.46859	up	0.00123066	---	---	---	---	---	---	1.93823	up	2.86e-13
Gglean003207	---	---	---	3.47526	up	2.47148e-13	2.30584	up	0.000948778	---	---	---	---	---	---	-2.11746	down	0.0113177	---	---	---	1.93367	up	5.38e-06	---	---	---
Gglean003208	---	---	---	-3.81089	down	1.91431e-09	-4.44377	down	1.19e-12	-2.4603	down	0.00362943	-3.27121	down	1.09e-05	-1.44998	down	0.00699395	---	---	---	---	---	---	-1.94044	down	7.53e-08
Gglean003214	1.53361	up	0.000423304	1.36787	up	0.000184975	2.88985	up	4.14e-18	---	---	---	---	---	---	---	---	---	---	---	---	1.7373	up	0.000493855	3.19833	up	9.85e-21
Gglean003215	-4.43094	down	2.09738e-06	---	---	---	-4.60264	down	2.08e-08	---	---	---	---	---	---	-2.17772	down	0.0140475	---	---	---	---	---	---	---	---	---
Gglean003219	---	---	---	---	---	---	---	---	---	---	---	---	1.44903	up	5.28e-06	1.05117	up	0.0389072	---	---	---	---	---	---	---	---	---
Gglean003220	---	---	---	---	---	---	-3.02806	down	3.47e-06	---	---	---	---	---	---	-5.26659	down	1.01e-06	---	---	---	---	---	---	-5.1975	down	1.71e-09
Gglean003228	---	---	---	1.33928	up	3.45602e-06	---	---	---	---	---	---	---	---	---	---	---	---	---	---	---	---	---	---	---	---	---
Gglean003229	---	---	---	-1.29862	down	2.80598e-10	---	---	---	---	---	---	-1.05456	down	0.000821014	---	---	---	---	---	---	---	---	---	---	---	---
Gglean003233	---	---	---	-3.85425	down	4.66288e-42	-3.81295	down	3.06e-12	-2.44037	down	0.00305043	-3.39276	down	1.14e-23	---	---	---	---	---	---	---	---	---	-1.45039	down	0.00377525
Gglean003235	---	---	---	-4.23987	down	3.08567e-06	-6.45785	down	1.31e-29	---	---	---	---	---	---	---	---	---	1.973	up	1.72e-16	-2.7373	down	4.65e-11	-3.51102	down	2.09e-15
Gglean003239	-1.92203	down	7.93234e-06	-2.55299	down	5.41063e-32	-4.48429	down	5.05e-32	-3.14356	down	3.27e-12	-1.90937	down	2.53e-11	---	---	---	---	---	---	---	---	---	-1.39893	down	7.29e-07
Gglean003240	---	---	---	3.02027	up	1.41305e-35	2.57305	up	3.17e-11	---	---	---	1.85815	up	1.84e-07	---	---	---	---	---	---	---	---	---	1.45233	up	1e-05
Gglean003241	---	---	---	-1.01109	down	1.01615e-05	-1.32029	down	8.94e-05	---	---	---	---	---	---	---	---	---	---	---	---	---	---	---	---	---	---
Gglean003242	---	---	---	1.60491	up	6.98955e-07	1.49379	up	0.000622097	-1.82251	down	0.000132268	---	---	---	2.53736	up	4.2e-10	---	---	---	---	---	---	2.95321	up	6.38e-25
Gglean003243	---	---	---	1.2588	up	5.57678e-11	1.06415	up	0.000301862	---	---	---	---	---	---	---	---	---	---	---	---	---	---	---	---	---	---
Gglean003244	---	---	---	-1.40273	down	3.00863e-11	-1.01131	down	0.00375691	---	---	---	-1.08968	down	0.000438445	---	---	---	---	---	---	---	---	---	---	---	---
Gglean003246	---	---	---	---	---	---	-1.39404	down	0.0145364	---	---	---	-1.2928	down	0.00754431	---	---	---	---	---	---	---	---	---	---	---	---
Gglean003251	---	---	---	-1.65393	down	0.0375244	-1.78775	down	0.000987	-4.25962	down	5.7e-14	-2.7497	down	0.00459548	---	---	---	---	---	---	---	---	---	2.12335	up	1.24e-06
Gglean003252	---	---	---	-1.96789	down	0.00155101	-1.79374	down	0.00985732	-4.35103	down	1.22e-09	-2.88967	down	0.00010306	1.6349	up	0.00873375	---	---	---	---	---	---	2.37389	up	3.98e-10
Gglean003257	-4.61408	down	8.71865e-07	---	---	---	-5.00431	down	1.19e-10	---	---	---	---	---	---	-6.41709	down	5.8e-08	---	---	---	---	---	---	-7.56442	down	1.07e-19
Gglean003258	---	---	---	-3.3066	down	4.6225e-18	-3.89046	down	2.38e-10	-2.40205	down	0.0129312	-2.8621	down	5.95e-08	---	---	---	---	---	---	---	---	---	-1.63067	down	0.000472859
Gglean003259	---	---	---	-3.39596	down	1.58586e-31	-3.81362	down	1.28e-09	-2.22497	down	0.0126194	-2.45012	down	2.4e-09	---	---	---	---	---	---	---	---	---	-1.53144	down	1.64e-05
Gglean003268	---	---	---	---	---	---	-1.00853	down	0.0108242	---	---	---	---	---	---	---	---	---	---	---	---	---	---	---	---	---	---
Gglean003270	-3.01957	down	9.7972e-06	---	---	---	-3.0979	down	2.86e-07	-2.86889	down	0.000195129	---	---	---	---	---	---	---	---	---	---	---	---	---	---	---
Gglean003277	-1.95991	down	0.000959565	-2.69698	down	7.82007e-14	-4.66576	down	5.63e-34	-2.58032	down	5.2e-07	-1.44134	down	0.00146592	---	---	---	---	---	---	---	---	---	-1.67374	down	4.71e-08
Gglean003278	---	---	---	---	---	---	---	---	---	-4.15119	down	0.00364424	---	---	---	7.85107	up	0.000808872	---	---	---	---	---	---	5.23503	up	1.25e-05
Gglean003281	---	---	---	1.15223	up	0.0204918	1.99777	up	4.74e-05	---	---	---	1.98276	up	0.00439837	---	---	---	---	---	---	---	---	---	---	---	---
Gglean003284	-1.81015	down	0.000113519	---	---	---	-2.21064	down	5.52e-08	-2.82738	down	3.02e-08	---	---	---	---	---	---	---	---	---	---	---	---	---	---	---
Gglean003289	-1.9048	down	0.0275907	1.98188	up	7.22119e-05	---	---	---	---	---	---	---	---	---	---	---	---	---	---	---	---	---	---	---	---	---
Gglean003291	1.52739	up	1.12815e-06	-2.26856	down	5.98205e-15	---	---	---	1.42194	up	0.00477062	---	---	---	---	---	---	1.18834	up	0.00762045	-2.04273	down	6.14e-05	---	---	---
Gglean003292	---	---	---	-1.04265	down	2.84005e-07	-1.66587	down	7.31e-08	---	---	---	---	---	---	---	---	---	---	---	---	---	---	---	---	---	---
Gglean003294	1.72845	up	0.000982645	---	---	---	1.58427	up	0.000505293	---	---	---	---	---	---	---	---	---	---	---	---	---	---	---	---	---	---
Gglean003296	4.99776	up	3.6111e-12	---	---	---	6.03746	up	1.17e-21	4.67539	up	1.01e-08	---	---	---	---	---	---	---	---	---	---	---	---	---	---	---
Gglean003298	---	---	---	4.74044	up	1.86003e-53	3.91088	up	2.7e-15	1.6857	up	0.0160824	2.76705	up	3.15e-07	---	---	---	---	---	---	---	---	---	1.47458	up	0.0268105
Gglean003299	-1.42523	down	0.00138245	1.1229	up	0.00076223	---	---	---	---	---	---	---	---	---	---	---	---	---	---	---	---	---	---	---	---	---
Gglean003302	---	---	---	---	---	---	1.49399	up	0.000829635	---	---	---	---	---	---	---	---	---	---	---	---	---	---	---	---	---	---
Gglean003306	---	---	---	-3.04407	down	3.25804e-12	-3.49146	down	1e-06	-2.53004	down	0.00701465	-3.13113	down	1.57e-09	---	---	---	---	---	---	---	---	---	-1.28515	down	0.000846935
Gglean003307	---	---	---	2.17477	up	7.45227e-21	1.34127	up	0.00102822	1.35017	up	0.0153633	1.46418	up	0.000405721	---	---	---	---	---	---	1.09256	up	0.00355349	---	---	---
Gglean003311	---	---	---	3.45618	up	8.4592e-16	---	---	---	3.61244	up	0.0348694	8.287	up	1.69e-27	---	---	---	---	---	---	---	---	---	---	---	---
Gglean003312	---	---	---	1.56269	up	8.77105e-08	---	---	---	---	---	---	1.13993	up	0.00282145	---	---	---	---	---	---	---	---	---	---	---	---
Gglean003319	---	---	---	1.71295	up	1.42917e-06	1.54984	up	0.00264186	---	---	---	---	---	---	---	---	---	---	---	---	---	---	---	---	---	---
Gglean003320	---	---	---	1.86318	up	2.51856e-13	1.75455	up	3.73e-05	---	---	---	---	---	---	---	---	---	---	---	---	---	---	---	---	---	---
Gglean003321	---	---	---	1.98524	up	7.54227e-18	1.79507	up	1.01e-05	---	---	---	---	---	---	---	---	---	---	---	---	---	---	---	---	---	---
Gglean003322	---	---	---	-4.86446	down	7.22674e-18	-5.64779	down	1.29e-15	---	---	---	---	---	---	---	---	---	---	---	---	-3.89193	down	2.38e-05	-2.85036	down	0.000643411
Gglean003323	---	---	---	1.18126	up	0.00967018	---	---	---	---	---	---	---	---	---	---	---	---	---	---	---	---	---	---	---	---	---
Gglean003325	---	---	---	-4.06727	down	2.66524e-11	-5.22245	down	5.05e-21	-3.10318	down	5.08e-05	-3.01241	down	6.68e-05	---	---	---	---	---	---	---	---	---	-2.05221	down	5.57e-11
Gglean003327	---	---	---	-1.05516	down	2.41367e-07	---	---	---	---	---	---	---	---	---	---	---	---	---	---	---	---	---	---	---	---	---
Gglean003331	---	---	---	-1.44547	down	3.57753e-08	---	---	---	---	---	---	-1.23144	down	0.00107841	---	---	---	---	---	---	---	---	---	---	---	---
Gglean003333	---	---	---	-2.63541	down	3.01882e-08	-8.95285	down	5.65e-18	---	---	---	---	---	---	---	---	---	---	---	---	---	---	---	---	---	---
Gglean003334	---	---	---	---	---	---	---	---	---	---	---	---	---	---	---	---	---	---	---	---	---	---	---	---	-1.05911	down	0.0236896
Gglean003336	2.29308	up	0.000977758	-2.09494	down	1.94004e-05	---	---	---	---	---	---	---	---	---	---	---	---	---	---	---	---	---	---	---	---	---
Gglean003337	---	---	---	1.02142	up	1.43246e-05	---	---	---	---	---	---	---	---	---	---	---	---	---	---	---	---	---	---	---	---	---
Gglean003340	-1.8923	down	0.0338758	-3.95364	down	5.60613e-34	-5.85295	down	1.74e-18	-3.42568	down	9.15e-06	-3.17204	down	2.52e-15	-1.6429	down	2.33e-05	---	---	---	---	---	---	-2.28298	down	1.92e-18
Gglean003373	---	---	---	---	---	---	-1.20365	down	0.00664537	---	---	---	---	---	---	---	---	---	---	---	---	---	---	---	---	---	---
Gglean003381	-2.95171	down	2.27844e-10	7.05679	up	1.12688e-53	4.09749	up	2.1e-09	---	---	---	5.76756	up	3.75e-21	---	---	---	---	---	---	---	---	---	3.9134	up	2.45e-05
Gglean003386	---	---	---	1.26572	up	1.39431e-06	---	---	---	---	---	---	---	---	---	---	---	---	---	---	---	---	---	---	---	---	---
Gglean003387	---	---	---	1.75087	up	1.94822e-07	1.56962	up	0.000737862	---	---	---	2.01813	up	5.88e-06	---	---	---	---	---	---	---	---	---	---	---	---
Gglean003392	---	---	---	1.13063	up	8.11211e-07	---	---	---	1.04641	up	0.0139381	---	---	---	---	---	---	---	---	---	---	---	---	---	---	---
Gglean003396	---	---	---	2.10103	up	0.00131495	2.08201	up	0.00333214	---	---	---	---	---	---	---	---	---	---	---	---	---	---	---	---	---	---
Gglean003398	---	---	---	6.46223	up	3.22519e-75	5.63165	up	3.95e-27	3.61011	up	0.000229929	4.53052	up	1.41e-13	---	---	---	---	---	---	---	---	---	---	---	---
Gglean003399	---	---	---	4.95487	up	1.73569e-18	4.22017	up	8.76e-08	2.28405	up	0.027154	2.30155	up	0.00368078	---	---	---	---	---	---	---	---	---	2.52436	up	0.00626928
Gglean003400	---	---	---	5.35767	up	8.86355e-27	4.66324	up	5.66e-13	2.27473	up	0.00481985	2.62249	up	0.00134362	---	---	---	---	---	---	2.59765	up	0.0134046	2.23183	up	0.00616672
Gglean003401	---	---	---	1.37151	up	1.07182e-11	1.22466	up	0.000366703	1.9676	up	0.000722177	1.44255	up	0.00015688	---	---	---	---	---	---	---	---	---	---	---	---
Gglean003402	-1.75812	down	0.0126809	-1.40414	down	9.49765e-06	-3.1685	down	1.69e-10	---	---	---	---	---	---	-1.81504	down	0.00230693	---	---	---	---	---	---	-2.32858	down	7.09e-11
Gglean003403	---	---	---	---	---	---	-1.2087	down	0.000214749	---	---	---	---	---	---	---	---	---	---	---	---	---	---	---	---	---	---
Gglean003407	---	---	---	1.92486	up	2.57043e-17	1.10238	up	0.00262109	---	---	---	---	---	---	-1.13049	down	0.0182121	---	---	---	1.54341	up	3.47e-07	---	---	---
Gglean003408	-1.1517	down	0.00445676	3.80097	up	1.74605e-54	2.64086	up	5.47e-13	1.63842	up	0.000744192	1.87917	up	0.00172953	---	---	---	---	---	---	2.25169	up	2.66e-05	1.314	up	4.48e-05
Gglean003410	---	---	---	1.23878	up	4.00065e-11	1.05237	up	0.000430453	---	---	---	---	---	---	---	---	---	---	---	---	---	---	---	---	---	---
Gglean003414	---	---	---	-1.30343	down	0.028285	-3.01911	down	1e-07	---	---	---	---	---	---	---	---	---	---	---	---	---	---	---	-1.28636	down	0.0358888
Gglean003415	---	---	---	-2.12204	down	2.21617e-14	-1.51218	down	1.12e-05	---	---	---	-1.4133	down	0.000273781	---	---	---	---	---	---	---	---	---	-1.07889	down	0.00169966
Gglean003421	---	---	---	1.93775	up	3.04357e-21	1.47213	up	1.56e-05	---	---	---	---	---	---	---	---	---	---	---	---	---	---	---	---	---	---
Gglean003437	1.09526	up	0.00441883	-1.85084	down	7.60292e-19	---	---	---	---	---	---	-1.5049	down	8.37e-07	---	---	---	---	---	---	---	---	---	---	---	---
Gglean003438	-3.09268	down	3.15648e-11	---	---	---	-3.0916	down	1.21e-13	-1.62991	down	0.0294556	---	---	---	-1.80665	down	0.00288361	---	---	---	---	---	---	-1.88565	down	1.34e-05
Gglean003439	---	---	---	1.12292	up	8.89389e-09	---	---	---	---	---	---	---	---	---	---	---	---	---	---	---	---	---	---	---	---	---
Gglean003440	---	---	---	-1.01117	down	1.17516e-06	---	---	---	---	---	---	---	---	---	---	---	---	---	---	---	---	---	---	---	---	---
Gglean003443	-1.04251	down	0.00326727	---	---	---	-1.66927	down	1.46e-06	-1.42703	down	0.00207674	---	---	---	---	---	---	---	---	---	---	---	---	---	---	---
Gglean003444	-4.0281	down	2.57961e-14	-1.72497	down	1.86052e-12	-5.75889	down	1.63e-46	---	---	---	---	---	---	-3.37541	down	1.04e-06	---	---	---	-1.36758	down	0.000391789	-4.76911	down	5.93e-27
Gglean003447	-1.70084	down	1.1646e-06	-1.66232	down	1.29818e-10	-3.37273	down	3.52e-22	---	---	---	---	---	---	-1.86043	down	1.27e-05	---	---	---	---	---	---	-2.86868	down	2.31e-12
Gglean003455	---	---	---	1.16052	up	5.94642e-05	1.16057	up	0.00566734	---	---	---	---	---	---	---	---	---	---	---	---	---	---	---	---	---	---
Gglean003458	---	---	---	-1.28025	down	0.00670355	-3.92608	down	5.77e-09	---	---	---	---	---	---	---	---	---	---	---	---	---	---	---	---	---	---
Gglean003462	---	---	---	-1.01479	down	0.000123579	-1.92423	down	2.46e-08	---	---	---	---	---	---	---	---	---	---	---	---	---	---	---	---	---	---
Gglean003463	---	---	---	2.56038	up	1.30074e-20	1.56064	up	0.0067052	---	---	---	1.58188	up	0.0355011	---	---	---	---	---	---	---	---	---	---	---	---
Gglean003465	---	---	---	3.79462	up	8.00254e-11	4.37228	up	4.72e-10	2.79635	up	0.027176	---	---	---	---	---	---	2.63553	up	0.00308189	5.04505	up	1.55e-05	4.21918	up	0.000146723
Gglean003466	---	---	---	2.83023	up	0.00248202	---	---	---	---	---	---	3.56962	up	0.00740154	---	---	---	---	---	---	---	---	---	---	---	---
Gglean003469	---	---	---	1.19631	up	5.22354e-10	1.05285	up	0.00109854	---	---	---	---	---	---	---	---	---	---	---	---	---	---	---	---	---	---
Gglean003471	---	---	---	---	---	---	---	---	---	---	---	---	---	---	---	9.15752	up	0.000403578	---	---	---	---	---	---	9.159	up	2.37e-07
Gglean003472	---	---	---	3.05256	up	0.000608789	---	---	---	---	---	---	2.70183	up	0.00129062	---	---	---	---	---	---	---	---	---	---	---	---
Gglean003475	---	---	---	-1.06647	down	0.0345034	---	---	---	-1.85512	down	0.0057771	---	---	---	1.99206	up	0.0245832	---	---	---	---	---	---	1.25243	up	0.0426472
Gglean003476	-1.1739	down	0.000184217	1.21075	up	5.41534e-09	---	---	---	---	---	---	---	---	---	---	---	---	---	---	---	---	---	---	---	---	---
Gglean003478	---	---	---	-4.71165	down	3.37711e-49	-4.65611	down	1.46e-24	---	---	---	-1.30779	down	0.00181544	---	---	---	---	---	---	-2.12057	down	0.000614009	-3.2409	down	4.31e-11
Gglean003480	---	---	---	1.17995	up	1.83006e-07	1.05073	up	0.000997813	---	---	---	---	---	---	---	---	---	---	---	---	---	---	---	1.06627	up	0.000168555
Gglean003481	---	---	---	1.1602	up	3.76008e-08	---	---	---	---	---	---	---	---	---	---	---	---	---	---	---	---	---	---	---	---	---
Gglean003482	-2.45547	down	0.00739225	-1.27636	down	0.0085019	-3.73155	down	2.62e-09	-2.00803	down	0.0352012	---	---	---	---	---	---	---	---	---	---	---	---	-1.75723	down	0.000124793
Gglean003483	---	---	---	-1.17715	down	1.44191e-09	-1.14575	down	0.000439426	---	---	---	---	---	---	---	---	---	---	---	---	---	---	---	---	---	---
Gglean003485	---	---	---	1.09347	up	0.0259033	1.4007	up	0.00179449	---	---	---	---	---	---	---	---	---	---	---	---	---	---	---	1.55418	up	0.00468137
Gglean003497	---	---	---	-1.36131	down	2.20326e-11	-2.15371	down	3.83e-11	-1.46346	down	0.00081957	-1.00788	down	0.000258076	---	---	---	---	---	---	---	---	---	---	---	---
Gglean003501	---	---	---	-1.18219	down	1.23239e-06	-1.67445	down	1.11e-07	---	---	---	---	---	---	---	---	---	---	---	---	---	---	---	---	---	---
Gglean003502	---	---	---	---	---	---	1.16188	up	0.000173113	---	---	---	---	---	---	---	---	---	---	---	---	---	---	---	---	---	---
Gglean003506	---	---	---	-4.7785	down	2.03666e-52	-4.94153	down	1.65e-09	-3.42537	down	0.00225583	-3.62848	down	8.93e-15	---	---	---	---	---	---	-1.06597	down	0.00718654	-1.45505	down	0.00191504
Gglean003508	3.00656	up	3.23198e-12	7.83137	up	1.59901e-72	10.8281	up	3.28e-52	1.53682	up	0.0463683	3.56455	up	6.58e-09	5.04785	up	3.62e-07	---	---	---	4.15414	up	7.98e-05	9.16116	up	3.08e-21
Gglean003509	1.31815	up	0.000788003	-1.25067	down	4.40554e-06	---	---	---	---	---	---	---	---	---	1.17179	up	0.0476072	---	---	---	---	---	---	---	---	---
Gglean003511	2.42182	up	1.67513e-08	-2.12776	down	4.26928e-14	---	---	---	---	---	---	-1.03162	down	0.0101849	1.153	up	0.011836	---	---	---	---	---	---	---	---	---
Gglean003512	8.62066	up	7.98728e-12	---	---	---	4.68736	up	9.51e-11	---	---	---	---	---	---	4.88334	up	0.00156842	---	---	---	---	---	---	4.31442	up	4.02e-06
Gglean003520	-2.6044	down	5.38876e-05	---	---	---	-3.02021	down	3.78e-08	-2.80101	down	0.000192897	-1.06553	down	0.0300348	---	---	---	---	---	---	---	---	---	-1.29066	down	0.00942984
Gglean003524	-1.27768	down	0.000233182	1.45778	up	1.25157e-10	---	---	---	---	---	---	---	---	---	---	---	---	---	---	---	---	---	---	---	---	---
Gglean003525	---	---	---	-1.19726	down	9.10932e-10	---	---	---	---	---	---	---	---	---	---	---	---	---	---	---	---	---	---	---	---	---
Gglean003529	---	---	---	-1.04127	down	5.10447e-05	---	---	---	---	---	---	---	---	---	---	---	---	---	---	---	---	---	---	---	---	---
Gglean003531	---	---	---	6.29472	up	9.65722e-23	7.09987	up	1.19e-27	---	---	---	1.55229	up	0.0163162	2.68498	up	1.33e-07	---	---	---	3.4797	up	1.81e-12	6.1382	up	3.19e-52
Gglean003534	-1.84719	down	0.000499319	2.8626	up	2.67817e-17	---	---	---	---	---	---	2.26455	up	7.02e-06	---	---	---	---	---	---	---	---	---	1.02558	up	0.0490142
Gglean003535	---	---	---	1.37464	up	1.57901e-08	---	---	---	---	---	---	---	---	---	---	---	---	---	---	---	1.12663	up	0.00336998	---	---	---
Gglean003536	---	---	---	1.99311	up	5.6858e-14	1.42587	up	1.51e-05	---	---	---	1.96234	up	4.8e-07	---	---	---	---	---	---	---	---	---	---	---	---
Gglean003543	---	---	---	3.43222	up	2.90426e-16	3.80691	up	6.26e-07	---	---	---	1.5564	up	0.00306498	---	---	---	---	---	---	1.96902	up	0.000419088	2.35387	up	0.000717725
Gglean003544	---	---	---	---	---	---	-1.67305	down	0.000137062	---	---	---	---	---	---	---	---	---	---	---	---	---	---	---	---	---	---
Gglean003545	---	---	---	---	---	---	1.27386	up	0.000518363	---	---	---	---	---	---	---	---	---	---	---	---	---	---	---	---	---	---
Gglean003548	---	---	---	-1.27136	down	1.58814e-09	-1.05549	down	0.00215775	---	---	---	---	---	---	---	---	---	---	---	---	---	---	---	---	---	---
Gglean003549	---	---	---	---	---	---	1.78085	up	0.00270642	---	---	---	---	---	---	---	---	---	---	---	---	1.35566	up	0.0471749	---	---	---
Gglean003558	---	---	---	2.02388	up	3.79932e-05	2.10385	up	9.26e-05	---	---	---	1.63881	up	0.00797421	---	---	---	---	---	---	---	---	---	1.41224	up	0.0233363
Gglean003559	---	---	---	1.79815	up	1.04115e-08	1.983	up	1.82e-06	---	---	---	1.26206	up	0.00599781	---	---	---	---	---	---	---	---	---	1.08778	up	0.0217768
Gglean003560	---	---	---	-3.45119	down	4.12527e-19	-5.21334	down	2.77e-18	---	---	---	---	---	---	---	---	---	---	---	---	-2.67249	down	2.36e-07	-6.19652	down	1.39e-20
Gglean003568	---	---	---	-4.2539	down	6.77295e-26	-4.96626	down	3.78e-09	-2.66061	down	0.0113592	-3.21024	down	9.23e-12	-1.25782	down	0.00307002	---	---	---	---	---	---	-2.13851	down	3.08e-16
Gglean003569	---	---	---	-2.22485	down	0.000211797	-3.17023	down	3.62e-05	-3.08644	down	0.00137176	-3.01406	down	1.89e-05	---	---	---	---	---	---	---	---	---	---	---	---
Gglean003572	1.17964	up	0.0181771	3.42422	up	4.63338e-19	4.59285	up	6.76e-23	---	---	---	1.86871	up	0.000181039	2.99982	up	0.00252367	---	---	---	1.97401	up	0.00055275	4.93177	up	1.37e-11
Gglean003574	---	---	---	-2.61662	down	1.15674e-08	-4.84736	down	3.42e-12	---	---	---	---	---	---	---	---	---	---	---	---	-1.51723	down	0.00963151	-3.2302	down	3.34e-10
Gglean003575	---	---	---	1.51717	up	5.07142e-14	1.34097	up	0.00012436	---	---	---	1.01819	up	0.00170556	---	---	---	---	---	---	---	---	---	---	---	---
Gglean003576	---	---	---	2.23039	up	3.96122e-09	2.14243	up	4.9e-06	---	---	---	2.43407	up	4.45e-07	---	---	---	---	---	---	---	---	---	1.69376	up	0.0155692
Gglean003579	-1.93601	down	6.03436e-08	5.57558	up	6.67845e-54	3.63026	up	2.57e-15	---	---	---	4.0395	up	6e-10	---	---	---	---	---	---	2.00575	up	0.0145327	2.37327	up	0.016953
Gglean003588	---	---	---	1.79988	up	0.000146345	---	---	---	---	---	---	---	---	---	---	---	---	---	---	---	---	---	---	---	---	---
Gglean003595	---	---	---	1.79382	up	4.99287e-12	1.19912	up	0.00107486	---	---	---	---	---	---	---	---	---	---	---	---	---	---	---	---	---	---
Gglean003600	---	---	---	-1.42394	down	5.57411e-07	-2.0845	down	2.74e-07	---	---	---	---	---	---	---	---	---	---	---	---	---	---	---	---	---	---
Gglean003601	---	---	---	2.64402	up	5.5327e-10	1.67838	up	0.00188446	---	---	---	1.23263	up	0.0222775	---	---	---	---	---	---	---	---	---	1.5115	up	0.0120237
Gglean003605	---	---	---	---	---	---	---	---	---	---	---	---	---	---	---	---	---	---	---	---	---	---	---	---	3.09238	up	0.00203959
Gglean003606	---	---	---	---	---	---	---	---	---	---	---	---	---	---	---	1.98299	up	0.0315918	---	---	---	---	---	---	2.47901	up	0.000392882
Gglean003607	-2.22308	down	9.24463e-07	---	---	---	-1.78918	down	4.19e-06	---	---	---	---	---	---	-1.2547	down	0.0378069	---	---	---	---	---	---	-1.54138	down	1.96e-05
Gglean003608	---	---	---	-2.5001	down	2.03812e-11	-2.71935	down	1.93e-10	-1.48169	down	0.0245245	-2.55562	down	2.64e-09	-1.29485	down	0.00701318	---	---	---	---	---	---	-1.55126	down	1.69e-05
Gglean003609	---	---	---	---	---	---	1.07934	up	0.00013598	---	---	---	---	---	---	---	---	---	---	---	---	---	---	---	---	---	---
Gglean003610	---	---	---	-1.27061	down	0.00154565	---	---	---	---	---	---	---	---	---	---	---	---	---	---	---	---	---	---	---	---	---
Gglean003612	1.04778	up	0.00368299	4.0418	up	6.88268e-27	5.07794	up	2.66e-35	---	---	---	---	---	---	1.77532	up	0.00035561	---	---	---	2.15372	up	0.00024387	3.90507	up	8.92e-20
Gglean003615	---	---	---	-2.11261	down	8.00396e-14	-2.47203	down	3.4e-10	-1.76766	down	0.00220197	-1.14598	down	0.00848502	---	---	---	---	---	---	---	---	---	---	---	---
Gglean003617	---	---	---	---	---	---	1.05652	up	0.00115678	---	---	---	---	---	---	---	---	---	---	---	---	---	---	---	---	---	---
Gglean003618	---	---	---	-2.38296	down	9.26895e-09	-3.06343	down	2.43e-08	---	---	---	---	---	---	---	---	---	---	---	---	-1.9706	down	5.75e-05	-1.93593	down	2.23e-05
Gglean003620	---	---	---	---	---	---	1.04401	up	0.0014781	---	---	---	---	---	---	---	---	---	---	---	---	---	---	---	---	---	---
Gglean003621	---	---	---	1.33681	up	0.00049745	1.14216	up	0.0104854	---	---	---	1.14436	up	0.0345088	---	---	---	---	---	---	---	---	---	---	---	---
Gglean003630	---	---	---	---	---	---	---	---	---	---	---	---	---	---	---	---	---	---	---	---	---	---	---	---	-1.70228	down	0.0268818
Gglean003631	---	---	---	2.76679	up	5.74107e-09	2.70461	up	6.52e-06	---	---	---	1.79365	up	0.00340293	---	---	---	---	---	---	1.52609	up	0.0132346	2.83751	up	3e-09
Gglean003633	---	---	---	1.95723	up	6.58974e-12	1.78975	up	3.68e-05	---	---	---	1.61381	up	7.76e-05	---	---	---	---	---	---	---	---	---	---	---	---
Gglean003634	---	---	---	-3.92723	down	5.56487e-16	-4.5708	down	1.26e-10	-2.73456	down	0.000753326	-3.21228	down	1.96e-09	-1.12221	down	0.00968058	---	---	---	---	---	---	-1.85494	down	3.9e-09
Gglean003636	---	---	---	1.30883	up	4.37051e-10	1.15107	up	0.00734381	---	---	---	1.14359	up	0.000163088	---	---	---	---	---	---	---	---	---	---	---	---
Gglean003637	---	---	---	1.44155	up	2.19652e-11	1.29143	up	0.00296326	---	---	---	1.33767	up	0.000157768	---	---	---	---	---	---	---	---	---	---	---	---
Gglean003638	---	---	---	2.50838	up	1.45355e-08	2.81097	up	1.48e-06	---	---	---	1.74151	up	0.00101755	---	---	---	---	---	---	---	---	---	1.47844	up	0.0225486
Gglean003639	---	---	---	3.85361	up	3.7369e-29	3.8681	up	2.24e-13	---	---	---	2.94915	up	2.17e-12	---	---	---	---	---	---	---	---	---	1.61444	up	0.00858957
Gglean003645	5.31404	up	3.13875e-23	---	---	---	5.74009	up	6.85e-17	---	---	---	---	---	---	5.13702	up	5.89e-21	---	---	---	---	---	---	4.33394	up	3.53e-28
Gglean003647	---	---	---	---	---	---	1.34212	up	0.0432532	---	---	---	---	---	---	---	---	---	---	---	---	---	---	---	---	---	---
Gglean003649	---	---	---	3.91137	up	6.13799e-36	3.42063	up	8.49e-10	---	---	---	1.53878	up	0.0110913	---	---	---	---	---	---	2.34631	up	1.52e-05	2.69443	up	3.87e-14
Gglean003650	-1.47832	down	0.015692	---	---	---	-1.5704	down	0.000805301	---	---	---	---	---	---	---	---	---	---	---	---	---	---	---	-1.67556	down	0.000601579
Gglean003653	---	---	---	3.90764	up	1.33346e-21	4.27791	up	4.08e-12	2.0955	up	0.0249322	3.31984	up	2.91e-06	---	---	---	2.19589	up	0.0152887	2.79889	up	0.00410335	4.38309	up	3.99e-07
Gglean003655	---	---	---	-1.30218	down	5.75229e-09	---	---	---	---	---	---	-1.12535	down	0.00106991	-1.74486	down	0.00136377	---	---	---	---	---	---	-2.31767	down	2.24e-09
Gglean003656	---	---	---	-1.33853	down	6.56795e-10	-2.44239	down	3.41e-09	-1.85211	down	0.000987009	-1.09068	down	0.000252332	---	---	---	---	---	---	---	---	---	---	---	---
Gglean003659	---	---	---	-1.00755	down	4.04061e-06	---	---	---	---	---	---	---	---	---	---	---	---	---	---	---	---	---	---	---	---	---
Gglean003664	---	---	---	---	---	---	1.13698	up	0.0061395	---	---	---	1.07125	up	0.000143201	---	---	---	---	---	---	---	---	---	---	---	---
Gglean003666	---	---	---	1.19842	up	8.8093e-10	---	---	---	---	---	---	1.04226	up	0.000534571	---	---	---	---	---	---	---	---	---	---	---	---
Gglean003670	---	---	---	1.16438	up	1.28905e-06	---	---	---	---	---	---	1.18539	up	0.0011268	---	---	---	---	---	---	---	---	---	---	---	---
Gglean003675	---	---	---	---	---	---	1.07546	up	0.00153155	---	---	---	---	---	---	---	---	---	---	---	---	---	---	---	---	---	---
Gglean003680	---	---	---	1.42731	up	0.00139657	1.355	up	0.00166408	---	---	---	---	---	---	---	---	---	---	---	---	---	---	---	---	---	---
Gglean003686	---	---	---	-1.75734	down	1.22941e-13	-1.03964	down	0.00812791	---	---	---	---	---	---	---	---	---	---	---	---	---	---	---	---	---	---
Gglean003687	---	---	---	1.37985	up	8.31822e-12	1.28879	up	3.63e-05	---	---	---	---	---	---	---	---	---	---	---	---	---	---	---	---	---	---
Gglean003692	---	---	---	---	---	---	---	---	---	-3.22373	down	0.00302458	---	---	---	3.567	up	0.00213619	---	---	---	---	---	---	4.47814	up	2.28e-08
Gglean003700	---	---	---	1.88931	up	0.000191089	1.60773	up	0.00501147	---	---	---	---	---	---	---	---	---	---	---	---	---	---	---	2.02647	up	0.000638747
Gglean003703	---	---	---	1.01907	up	0.00626373	1.22885	up	0.00505648	---	---	---	1.16501	up	0.00347712	---	---	---	---	---	---	---	---	---	---	---	---
Gglean003706	---	---	---	1.69252	up	1.14521e-11	1.58759	up	0.000379997	---	---	---	1.26977	up	0.0147006	---	---	---	---	---	---	---	---	---	---	---	---
Gglean003707	---	---	---	-1.96167	down	7.47097e-05	-1.58534	down	0.00418343	---	---	---	-1.56732	down	0.0223009	---	---	---	---	---	---	---	---	---	---	---	---
Gglean003709	---	---	---	-1.38256	down	2.84661e-06	---	---	---	---	---	---	---	---	---	---	---	---	---	---	---	---	---	---	---	---	---
Gglean003710	---	---	---	-1.75971	down	9.70537e-06	-2.28706	down	5.62e-05	---	---	---	---	---	---	---	---	---	---	---	---	---	---	---	-1.34213	down	0.0139367
Gglean003712	---	---	---	---	---	---	-1.49922	down	0.000127679	---	---	---	---	---	---	---	---	---	---	---	---	---	---	---	---	---	---
Gglean003717	2.11725	up	7.2197e-05	---	---	---	2.01024	up	2.94e-05	2.00707	up	0.00362985	---	---	---	---	---	---	---	---	---	---	---	---	---	---	---
Gglean003718	2.59707	up	7.12633e-06	3.6048	up	1.85798e-18	6.19188	up	2.33e-16	2.26028	up	0.0197051	3.43124	up	1.66e-27	3.77638	up	4.43e-05	---	---	---	---	---	---	4.69421	up	2.35e-11
Gglean003719	-3.03165	down	2.93296e-08	6.18211	up	1.49955e-19	3.13907	up	0.000115293	---	---	---	3.01751	up	0.0179899	---	---	---	---	---	---	---	---	---	---	---	---
Gglean003720	-5.32829	down	5.52885e-07	7.05503	up	8.67591e-14	---	---	---	---	---	---	3.42139	up	0.00020476	---	---	---	---	---	---	---	---	---	---	---	---
Gglean003726	---	---	---	---	---	---	-1.14293	down	0.00372942	---	---	---	---	---	---	---	---	---	---	---	---	---	---	---	---	---	---
Gglean003732	---	---	---	1.28277	up	0.00339313	---	---	---	1.75598	up	0.0348134	1.4868	up	0.0186844	---	---	---	---	---	---	---	---	---	---	---	---
Gglean003740	-3.02052	down	0.000272665	-2.07922	down	1.20501e-06	-5.10574	down	7.63e-20	-2.98523	down	0.000496194	-2.2279	down	9.32e-05	-2.27264	down	0.000728468	---	---	---	---	---	---	-2.26619	down	6.82e-07
Gglean003741	---	---	---	2.64786	up	9.81054e-23	2.44977	up	2.29e-14	---	---	---	1.04208	up	0.00271107	---	---	---	---	---	---	1.71299	up	1.42e-06	2.12522	up	1.29e-11
Gglean003743	---	---	---	1.64304	up	5.97014e-17	---	---	---	---	---	---	1.16228	up	0.000406191	---	---	---	---	---	---	---	---	---	---	---	---
Gglean003746	---	---	---	---	---	---	-1.05606	down	0.0224278	---	---	---	---	---	---	---	---	---	---	---	---	---	---	---	---	---	---
Gglean003757	---	---	---	---	---	---	---	---	---	-2.95804	down	0.00425136	---	---	---	3.02265	up	0.00207829	---	---	---	---	---	---	6.76479	up	4.6e-15
Gglean003760	7.19727	up	3.24481e-37	-3.76817	down	6.38708e-08	3.42291	up	9.27e-08	---	---	---	---	---	---	6.09364	up	2.01e-20	---	---	---	-1.76531	down	0.00803055	4.29155	up	1.59e-23
Gglean003762	---	---	---	-3.03008	down	2.05869e-12	-2.51123	down	2.05e-07	---	---	---	---	---	---	---	---	---	---	---	---	-2.63673	down	0.00204314	-2.43582	down	0.000132145
Gglean003763	-2.38393	down	7.32847e-06	1.97231	up	3.245e-06	---	---	---	-1.86368	down	0.00302048	---	---	---	---	---	---	---	---	---	---	---	---	1.70201	up	0.000464613
Gglean003765	---	---	---	-4.29464	down	3.97115e-19	-5.17619	down	9.79e-21	-3.30156	down	0.000745683	-3.13011	down	1.53e-06	---	---	---	---	---	---	---	---	---	-1.68112	down	0.00350183
Gglean003771	---	---	---	-1.14684	down	2.02181e-05	-1.37493	down	0.000894957	---	---	---	---	---	---	---	---	---	---	---	---	---	---	---	---	---	---
Gglean003784	---	---	---	1.0431	up	4.12725e-07	1.04112	up	0.0402128	---	---	---	---	---	---	---	---	---	---	---	---	---	---	---	---	---	---
Gglean003789	2.43409	up	2.30193e-07	1.75961	up	3.30574e-05	4.1838	up	1.18e-19	-2.82708	down	0.00553735	---	---	---	4.8564	up	0.000415431	---	---	---	2.17038	up	0.001222	6.97607	up	5.87e-12
Gglean003792	-2.61582	down	1.1631e-05	---	---	---	-2.76475	down	4.81e-08	---	---	---	---	---	---	-2.70866	down	4.43e-05	---	---	---	---	---	---	-2.79586	down	2.76e-09
Gglean003795	---	---	---	1.42499	up	0.00104721	2.16106	up	1.86e-05	---	---	---	1.54504	up	0.000233459	1.46242	up	0.0181905	---	---	---	---	---	---	2.09462	up	1.48e-08
Gglean003796	---	---	---	3.10478	up	5.80994e-23	3.87482	up	7.67e-23	1.64529	up	0.00992042	2.93006	up	3.71e-13	2.0725	up	0.0139611	---	---	---	---	---	---	2.19098	up	8.54e-05
Gglean003797	---	---	---	1.33507	up	0.00229426	---	---	---	---	---	---	---	---	---	---	---	---	---	---	---	---	---	---	---	---	---
Gglean003798	---	---	---	-1.43892	down	1.01795e-06	---	---	---	---	---	---	---	---	---	---	---	---	---	---	---	---	---	---	---	---	---
Gglean003800	---	---	---	---	---	---	---	---	---	---	---	---	---	---	---	---	---	---	---	---	---	---	---	---	2.01698	up	0.000608788
Gglean003801	---	---	---	1.66901	up	0.000616988	1.49002	up	0.0094143	---	---	---	---	---	---	---	---	---	---	---	---	---	---	---	1.89012	up	0.00107307
Gglean003802	---	---	---	-1.17828	down	0.0326152	-3.70229	down	7.83e-07	---	---	---	---	---	---	---	---	---	---	---	---	---	---	---	---	---	---
Gglean003803	3.50584	up	0.000667882	---	---	---	3.94177	up	0.00010928	---	---	---	---	---	---	2.63987	up	0.0229217	---	---	---	---	---	---	3.14774	up	6.64e-05
Gglean003806	-1.76227	down	0.000107024	---	---	---	---	---	---	---	---	---	---	---	---	-2.29248	down	0.00901108	---	---	---	---	---	---	-1.06596	down	0.0314508
Gglean003808	---	---	---	---	---	---	---	---	---	---	---	---	---	---	---	-1.10042	down	0.0157272	---	---	---	---	---	---	-1.34924	down	9.24e-06
Gglean003810	---	---	---	-1.22974	down	0.00165844	---	---	---	---	---	---	---	---	---	---	---	---	---	---	---	---	---	---	---	---	---
Gglean003817	---	---	---	-1.20742	down	1.51551e-08	-1.20946	down	3.12e-05	---	---	---	---	---	---	---	---	---	---	---	---	---	---	---	---	---	---
Gglean003823	---	---	---	-1.13455	down	9.53123e-07	-1.64897	down	1.92e-06	---	---	---	-1.15054	down	0.000111993	-1.19974	down	0.0150687	---	---	---	---	---	---	-1.41708	down	8.74e-06
Gglean003826	---	---	---	1.09459	up	1.35008e-08	1.63375	up	5.57e-08	---	---	---	---	---	---	1.30477	up	0.0147275	---	---	---	---	---	---	2.1635	up	7.58e-12
Gglean003828	-2.55872	down	9.47462e-10	-2.70159	down	1.01062e-15	-5.26774	down	2.83e-40	-1.59549	down	0.00247274	-2.12418	down	1.19e-06	-3.09554	down	1.37e-10	---	---	---	---	---	---	-3.81982	down	2.46e-24
Gglean003831	---	---	---	3.87255	up	3.73625e-17	4.16203	up	6.18e-28	---	---	---	2.69699	up	1.79e-07	2.2084	up	0.000498654	---	---	---	1.74848	up	7.69e-05	3.93153	up	9.1e-17
Gglean003836	---	---	---	1.24193	up	2.09422e-06	---	---	---	---	---	---	---	---	---	---	---	---	---	---	---	---	---	---	---	---	---
Gglean003838	1.49804	up	9.66372e-06	---	---	---	1.25044	up	0.000289124	---	---	---	---	---	---	---	---	---	---	---	---	---	---	---	---	---	---
Gglean003845	---	---	---	3.33795	up	5.97529e-56	2.92158	up	2.16e-10	---	---	---	2.76425	up	2.23e-09	---	---	---	---	---	---	---	---	---	---	---	---
Gglean003846	-1.1227	down	0.000759523	1.72977	up	1.27412e-13	---	---	---	---	---	---	1.55051	up	4.69e-05	---	---	---	---	---	---	---	---	---	---	---	---
Gglean003848	---	---	---	2.07457	up	0.00105982	2.70699	up	0.000159453	2.50058	up	0.00720176	---	---	---	---	---	---	---	---	---	---	---	---	---	---	---
Gglean003854	---	---	---	2.17269	up	3.20771e-25	1.71376	up	3.1e-06	---	---	---	1.61923	up	7.02e-06	---	---	---	---	---	---	---	---	---	---	---	---
Gglean003855	---	---	---	---	---	---	-1.70966	down	1.53e-05	-1.54952	down	0.00621775	---	---	---	---	---	---	---	---	---	---	---	---	---	---	---
Gglean003856	1.61889	up	0.00973991	---	---	---	2.94561	up	2.82e-08	-3.47383	down	0.00221296	---	---	---	4.92004	up	0.00138408	---	---	---	---	---	---	6.63676	up	5.3e-09
Gglean003859	---	---	---	---	---	---	2.11728	up	0.00106989	-1.95394	down	0.0302921	---	---	---	3.15647	up	0.000486125	---	---	---	---	---	---	3.80208	up	5e-09
Gglean003863	---	---	---	---	---	---	-1.50973	down	2.25e-06	---	---	---	---	---	---	---	---	---	---	---	---	---	---	---	---	---	---
Gglean003864	---	---	---	-1.58211	down	1.78863e-05	-2.07403	down	0.000210365	---	---	---	-1.39964	down	0.0066894	---	---	---	---	---	---	---	---	---	---	---	---
Gglean003865	-2.26035	down	0.0206188	---	---	---	-3.28071	down	0.000145325	---	---	---	---	---	---	---	---	---	---	---	---	---	---	---	-2.45295	down	7.74e-05
Gglean003868	---	---	---	2.14307	up	2.19079e-05	2.49436	up	2.74e-06	---	---	---	2.04298	up	0.0012167	1.9529	up	0.0224552	---	---	---	---	---	---	2.45278	up	1.38e-06
Gglean003869	---	---	---	-1.16557	down	0.04005	-2.74066	down	5.05e-05	---	---	---	---	---	---	---	---	---	---	---	---	---	---	---	---	---	---
Gglean003872	-4.4297	down	8.21795e-07	1.27497	up	0.0211934	---	---	---	---	---	---	2.24327	up	0.00383931	---	---	---	---	---	---	---	---	---	---	---	---
Gglean003877	-2.04741	down	0.0238776	---	---	---	-1.52952	down	0.00867176	---	---	---	---	---	---	-2.1398	down	0.0311221	---	---	---	---	---	---	---	---	---
Gglean003879	---	---	---	3.34012	up	6.82785e-16	2.27642	up	4.31e-05	1.64257	up	0.047461	1.49722	up	0.0405757	---	---	---	---	---	---	2.56577	up	0.000879447	1.33821	up	0.0480563
Gglean003880	---	---	---	3.33811	up	1.60866e-17	3.86414	up	2.38e-24	---	---	---	---	---	---	---	---	---	---	---	---	1.74411	up	0.00553085	2.2883	up	3.86e-07
Gglean003881	---	---	---	5.5259	up	6.66736e-47	4.56362	up	6.03e-25	---	---	---	2.06996	up	1.52e-06	---	---	---	---	---	---	3.79718	up	7.17e-15	4.46939	up	2.61e-35
Gglean003883	---	---	---	---	---	---	---	---	---	---	---	---	---	---	---	---	---	---	---	---	---	---	---	---	1.42821	up	0.0395388
Gglean003884	---	---	---	3.57278	up	5.36026e-44	3.79531	up	1.12e-23	---	---	---	1.9216	up	3.36e-07	1.15159	up	0.0300395	---	---	---	1.67684	up	6.67e-08	2.79633	up	1.06e-20
Gglean003885	---	---	---	-2.56578	down	1.65508e-22	-2.26651	down	3.5e-05	---	---	---	-2.51482	down	1.31e-14	---	---	---	---	---	---	---	---	---	---	---	---
Gglean003891	-1.1629	down	0.00652935	---	---	---	---	---	---	---	---	---	---	---	---	---	---	---	---	---	---	---	---	---	---	---	---
Gglean003895	---	---	---	-3.39973	down	4.68591e-12	-3.88272	down	1.26e-08	-2.53798	down	0.00611082	-2.95976	down	1.57e-06	---	---	---	---	---	---	---	---	---	-1.5052	down	0.000170405
Gglean003897	---	---	---	-1.55259	down	2.61853e-06	-1.23831	down	0.00271264	---	---	---	---	---	---	---	---	---	---	---	---	---	---	---	---	---	---
Gglean003899	---	---	---	-3.46336	down	1.22542e-10	-3.01717	down	3.96e-06	-2.19858	down	0.0434645	---	---	---	---	---	---	---	---	---	---	---	---	---	---	---
Gglean003901	2.90377	up	0.000264901	-1.06517	down	0.0252546	1.82842	up	0.00452449	2.01135	up	0.0434645	---	---	---	---	---	---	---	---	---	---	---	---	---	---	---
Gglean003913	-2.07572	down	0.00741605	-1.32822	down	1.84486e-05	-3.41347	down	1.06e-08	---	---	---	---	---	---	-1.58768	down	0.0324864	---	---	---	-1.26735	down	0.0035377	-2.88181	down	1.72e-11
Gglean003914	-1.65918	down	0.00207179	1.38387	up	3.31883e-05	---	---	---	---	---	---	---	---	---	---	---	---	---	---	---	---	---	---	---	---	---
Gglean003915	1.21757	up	0.0034706	3.82922	up	2.0044e-16	5.0337	up	9.33e-32	---	---	---	---	---	---	1.62347	up	0.00213977	---	---	---	2.36929	up	1.2e-05	3.96479	up	2.49e-22
Gglean003917	---	---	---	---	---	---	2.11635	up	0.00254164	---	---	---	---	---	---	---	---	---	---	---	---	---	---	---	---	---	---
Gglean003926	---	---	---	---	---	---	---	---	---	---	---	---	---	---	---	---	---	---	---	---	---	---	---	---	1.55434	up	0.0120804
Gglean003927	---	---	---	---	---	---	1.01475	up	0.00116687	---	---	---	---	---	---	---	---	---	---	---	---	---	---	---	---	---	---
Gglean003928	1.31063	up	0.00479679	---	---	---	1.58356	up	8.09e-05	---	---	---	---	---	---	---	---	---	---	---	---	---	---	---	1.29285	up	0.000358796
Gglean003930	---	---	---	---	---	---	1.10606	up	0.00191574	---	---	---	---	---	---	---	---	---	---	---	---	---	---	---	---	---	---
Gglean003932	---	---	---	-1.3456	down	0.000745451	---	---	---	---	---	---	---	---	---	---	---	---	---	---	---	---	---	---	---	---	---
Gglean003939	---	---	---	-1.60767	down	3.99201e-08	-1.3736	down	0.0046644	1.35383	up	0.0131586	---	---	---	---	---	---	---	---	---	---	---	---	-1.80606	down	3.27e-07
Gglean003941	1.03931	up	0.000543177	---	---	---	---	---	---	---	---	---	---	---	---	---	---	---	---	---	---	---	---	---	---	---	---
Gglean003943	---	---	---	-1.86325	down	4.33576e-12	-2.51632	down	5.05e-10	---	---	---	---	---	---	---	---	---	---	---	---	-1.07241	down	0.00604438	-1.70839	down	3.54e-06
Gglean003944	-1.85956	down	0.0344374	2.1555	up	0.000224741	---	---	---	---	---	---	---	---	---	---	---	---	---	---	---	---	---	---	---	---	---
Gglean003946	-1.25708	down	0.000131228	---	---	---	---	---	---	---	---	---	---	---	---	---	---	---	---	---	---	---	---	---	---	---	---
Gglean003947	---	---	---	-1.12092	down	3.64068e-06	-1.54378	down	1.36e-05	---	---	---	---	---	---	---	---	---	---	---	---	---	---	---	---	---	---
Gglean003948	---	---	---	---	---	---	-1.00823	down	0.00266177	---	---	---	---	---	---	---	---	---	---	---	---	---	---	---	---	---	---
Gglean003950	---	---	---	---	---	---	-1.30981	down	0.00189057	---	---	---	---	---	---	---	---	---	---	---	---	---	---	---	---	---	---
Gglean003956	---	---	---	---	---	---	---	---	---	-3.14506	down	0.00437344	---	---	---	4.75495	up	3.65e-07	---	---	---	---	---	---	5.56027	up	1.86e-18
Gglean003958	---	---	---	1.19075	up	2.31212e-07	1.22549	up	0.00401872	---	---	---	---	---	---	---	---	---	---	---	---	1.45426	up	7.7e-08	1.1928	up	5.05e-05
Gglean003959	---	---	---	---	---	---	1.03233	up	0.00046228	---	---	---	---	---	---	---	---	---	---	---	---	---	---	---	---	---	---
Gglean003961	-1.59006	down	2.84372e-07	1.56921	up	7.49953e-11	---	---	---	---	---	---	---	---	---	---	---	---	---	---	---	---	---	---	---	---	---
Gglean003962	-1.6762	down	0.0343798	-3.74153	down	2.18987e-12	-5.42496	down	7.78e-24	---	---	---	-2.68456	down	1.45e-05	-3.71125	down	4.68e-08	---	---	---	---	---	---	-4.15468	down	2.28e-20
Gglean003965	---	---	---	---	---	---	-1.10615	down	0.000192702	-1.10275	down	0.00672946	---	---	---	---	---	---	---	---	---	---	---	---	---	---	---
Gglean003967	1.10352	up	0.0137233	---	---	---	1.142	up	0.00201731	---	---	---	---	---	---	1.42547	up	0.0155608	---	---	---	---	---	---	1.225	up	0.000503686
Gglean003974	-2.04994	down	0.00699916	2.99417	up	5.8832e-07	---	---	---	---	---	---	---	---	---	---	---	---	---	---	---	---	---	---	---	---	---
Gglean003977	---	---	---	-3.79611	down	4.90204e-11	-4.59255	down	4.76e-15	-2.64724	down	0.000441777	-3.03509	down	4.17e-06	-1.18891	down	0.0143306	---	---	---	---	---	---	-1.89909	down	7.28e-09
Gglean003978	---	---	---	5.86618	up	8.64838e-52	6.05278	up	2.79e-31	---	---	---	2.22674	up	2.6e-10	1.75001	up	0.00017175	---	---	---	2.89639	up	4.08e-12	4.61322	up	3.31e-40
Gglean003980	---	---	---	1.92099	up	2.48027e-07	2.70105	up	2.58e-11	---	---	---	---	---	---	1.34957	up	0.00902526	---	---	---	1.40094	up	0.00287693	2.72378	up	8.11e-17
Gglean003981	---	---	---	4.65243	up	1.97762e-26	5.1048	up	3.16e-21	1.569	up	0.00837768	2.82224	up	1.18e-10	1.72165	up	0.0391638	---	---	---	2.52478	up	6.52e-05	4.21476	up	2.22e-12
Gglean003987	-2.14999	down	0.0188141	-1.39471	down	0.0096181	-3.55471	down	4.75e-07	---	---	---	---	---	---	---	---	---	---	---	---	---	---	---	-3.88737	down	7.93e-08
Gglean003989	-2.17344	down	0.00504611	---	---	---	---	---	---	---	---	---	---	---	---	---	---	---	---	---	---	---	---	---	---	---	---
Gglean003990	-2.13513	down	0.00126965	1.90663	up	7.11846e-05	---	---	---	---	---	---	---	---	---	---	---	---	---	---	---	---	---	---	---	---	---
Gglean003992	---	---	---	---	---	---	1.16191	up	0.00156365	---	---	---	---	---	---	---	---	---	---	---	---	---	---	---	---	---	---
Gglean003997	---	---	---	-1.32447	down	1.78163e-11	---	---	---	---	---	---	-1.09794	down	4.14e-05	---	---	---	---	---	---	---	---	---	---	---	---
Gglean003999	---	---	---	-2.42418	down	8.73852e-12	-2.60756	down	4.28e-09	-2.79631	down	6.75e-06	-2.70323	down	7.27e-09	---	---	---	---	---	---	---	---	---	---	---	---
Gglean004000	---	---	---	---	---	---	---	---	---	---	---	---	---	---	---	---	---	---	---	---	---	---	---	---	3.91855	up	1.92e-07
Gglean004001	2.80334	up	0.000128796	2.59361	up	0.000201393	5.38896	up	2.82e-13	---	---	---	---	---	---	2.46019	up	5.63e-05	---	---	---	2.65922	up	1.65e-05	5.08377	up	1.21e-25
Gglean004003	---	---	---	-5.82774	down	9.04536e-16	-5.18247	down	6.92e-12	---	---	---	---	---	---	---	---	---	---	---	---	-1.59357	down	0.0393419	-3.24893	down	1.83e-06
Gglean004004	---	---	---	---	---	---	---	---	---	---	---	---	---	---	---	---	---	---	---	---	---	---	---	---	-1.27837	down	1.46e-05
Gglean004007	---	---	---	---	---	---	-1.18424	down	4.48e-05	---	---	---	---	---	---	---	---	---	---	---	---	---	---	---	---	---	---
Gglean004010	---	---	---	1.32658	up	9.33311e-06	---	---	---	---	---	---	1.21644	up	0.011833	---	---	---	---	---	---	---	---	---	---	---	---
Gglean004017	---	---	---	-2.67452	down	8.84843e-25	-2.55569	down	7.41e-13	---	---	---	-2.29202	down	7.68e-13	-1.05388	down	0.0409168	---	---	---	---	---	---	-1.51763	down	1.4e-06
Gglean004018	---	---	---	---	---	---	1.41867	up	0.00041171	---	---	---	---	---	---	---	---	---	---	---	---	---	---	---	---	---	---
Gglean004019	---	---	---	1.22965	up	1.17513e-05	1.88496	up	1.15e-06	---	---	---	---	---	---	---	---	---	---	---	---	---	---	---	---	---	---
Gglean004021	---	---	---	1.53603	up	0.00443655	1.64519	up	0.00181625	---	---	---	---	---	---	---	---	---	---	---	---	---	---	---	1.37478	up	0.0201948
Gglean004026	---	---	---	5.44596	up	3.27282e-12	---	---	---	---	---	---	1.88081	up	0.0113991	---	---	---	---	---	---	---	---	---	---	---	---
Gglean004027	---	---	---	-1.56655	down	1.14986e-15	-1.12548	down	0.00134214	---	---	---	-1.22601	down	1.67e-06	---	---	---	---	---	---	---	---	---	---	---	---
Gglean004041	---	---	---	-3.64691	down	1.74217e-16	-3.83145	down	6.06e-12	-2.18083	down	0.00311341	-2.80393	down	5.86e-08	---	---	---	---	---	---	---	---	---	-1.59071	down	2.12e-06
Gglean004044	---	---	---	-5.43666	down	1.4845e-21	-4.86144	down	5.55e-10	---	---	---	-1.50623	down	0.00236827	---	---	---	---	---	---	-2.99103	down	1.76e-05	-2.56111	down	5.38e-05
Gglean004047	1.23282	up	0.00511585	-2.57992	down	2.25857e-28	-1.35671	down	3.54e-05	-1.13848	down	0.0203073	-2.21647	down	2.38e-13	---	---	---	---	---	---	---	---	---	---	---	---
Gglean004053	---	---	---	5.43792	up	1.545e-81	4.80291	up	3.06e-39	2.68767	up	0.00122482	2.78548	up	1.7e-07	---	---	---	---	---	---	2.51296	up	9.02e-05	1.96521	up	0.0190412
Gglean004059	---	---	---	---	---	---	1.36343	up	0.00889479	---	---	---	---	---	---	---	---	---	---	---	---	---	---	---	---	---	---
Gglean004064	1.1549	up	0.000242391	---	---	---	1.27279	up	6.41e-05	---	---	---	---	---	---	---	---	---	---	---	---	---	---	---	---	---	---
Gglean004065	---	---	---	2.50481	up	5.45432e-21	2.32309	up	3.13e-12	---	---	---	---	---	---	---	---	---	---	---	---	1.31781	up	6.7e-05	2.16977	up	2.65e-16
Gglean004067	---	---	---	1.44717	up	1.0715e-11	1.71538	up	2.52e-06	---	---	---	---	---	---	---	---	---	---	---	---	---	---	---	1.12127	up	5.32e-05
Gglean004074	---	---	---	---	---	---	-1.09207	down	0.00806764	---	---	---	---	---	---	---	---	---	---	---	---	---	---	---	-1.86306	down	7.52e-06
Gglean004075	---	---	---	1.90221	up	2.6656e-19	1.21213	up	0.000119988	---	---	---	1.40041	up	2.34e-05	---	---	---	---	---	---	---	---	---	1.61038	up	2.97e-06
Gglean004076	---	---	---	---	---	---	---	---	---	---	---	---	1.16237	up	0.0481866	---	---	---	---	---	---	---	---	---	1.61071	up	0.00424267
Gglean004079	---	---	---	---	---	---	---	---	---	---	---	---	-1.92631	down	0.00328487	---	---	---	---	---	---	---	---	---	---	---	---
Gglean004084	---	---	---	---	---	---	-1.16316	down	0.0228394	-2.91271	down	0.00010419	-1.62007	down	0.000168645	---	---	---	---	---	---	1.28321	up	0.00208451	1.26859	up	0.0278818
Gglean004086	---	---	---	3.66177	up	5.36922e-25	3.48722	up	3.82e-14	---	---	---	1.8607	up	3.76e-07	---	---	---	---	---	---	1.77653	up	0.0174946	2.55306	up	7.24e-05
Gglean004088	---	---	---	2.05367	up	8.54455e-20	---	---	---	---	---	---	1.84258	up	3.74e-06	---	---	---	---	---	---	---	---	---	---	---	---
Gglean004092	---	---	---	---	---	---	1.55405	up	0.00532404	---	---	---	---	---	---	---	---	---	---	---	---	---	---	---	---	---	---
Gglean004094	---	---	---	-1.00639	down	1.00603e-05	---	---	---	---	---	---	---	---	---	---	---	---	---	---	---	---	---	---	---	---	---
Gglean004096	---	---	---	1.54644	up	0.00123521	---	---	---	---	---	---	---	---	---	---	---	---	---	---	---	1.4915	up	0.0211337	---	---	---
Gglean004098	---	---	---	-1.20053	down	0.00505827	---	---	---	---	---	---	---	---	---	---	---	---	---	---	---	---	---	---	---	---	---
Gglean004101	---	---	---	1.87816	up	4.70605e-12	1.55967	up	0.000336868	---	---	---	---	---	---	---	---	---	---	---	---	---	---	---	---	---	---
Gglean004103	---	---	---	---	---	---	---	---	---	---	---	---	---	---	---	---	---	---	---	---	---	---	---	---	-1.00221	down	0.000400529
Gglean004108	---	---	---	1.36383	up	7.75814e-11	---	---	---	---	---	---	---	---	---	---	---	---	---	---	---	---	---	---	---	---	---
Gglean004112	---	---	---	1.19026	up	1.82253e-09	---	---	---	---	---	---	---	---	---	---	---	---	---	---	---	---	---	---	---	---	---
Gglean004113	---	---	---	2.67102	up	3.23049e-30	1.83758	up	8.18e-05	1.70035	up	0.0254669	1.78795	up	5.65e-06	---	---	---	---	---	---	---	---	---	---	---	---
Gglean004114	---	---	---	---	---	---	-1.29748	down	0.00234551	---	---	---	---	---	---	---	---	---	---	---	---	---	---	---	---	---	---
Gglean004117	---	---	---	---	---	---	---	---	---	---	---	---	---	---	---	---	---	---	---	---	---	---	---	---	1.04914	up	0.00232648
Gglean004119	---	---	---	4.97648	up	6.69935e-32	4.0589	up	5.48e-11	1.8164	up	0.00993736	---	---	---	---	---	---	---	---	---	3.89258	up	7.24e-09	2.55688	up	2.54e-08
Gglean004121	---	---	---	2.61674	up	2.9435e-07	2.38969	up	2.52e-05	---	---	---	2.45101	up	0.000935637	---	---	---	---	---	---	---	---	---	---	---	---
Gglean004122	---	---	---	2.8064	up	2.09409e-35	2.75741	up	5.97e-16	1.50434	up	0.00729344	2.19337	up	2.97e-08	---	---	---	---	---	---	---	---	---	1.47781	up	0.00108438
Gglean004125	-1.8666	down	0.0421955	-1.27448	down	0.0341403	-3.14947	down	3.13e-05	---	---	---	---	---	---	---	---	---	---	---	---	---	---	---	-1.2236	down	0.0497764
Gglean004128	---	---	---	1.24393	up	4.3195e-07	1.45931	up	1.79e-06	1.24412	up	0.011856	1.26345	up	0.000302372	---	---	---	---	---	---	---	---	---	---	---	---
Gglean004135	---	---	---	---	---	---	1.82315	up	0.0189414	---	---	---	---	---	---	---	---	---	---	---	---	---	---	---	---	---	---
Gglean004138	---	---	---	---	---	---	-1.10888	down	0.018694	---	---	---	---	---	---	---	---	---	---	---	---	---	---	---	---	---	---
Gglean004139	---	---	---	-3.15808	down	7.35614e-23	-3.49971	down	1.89e-15	-1.94745	down	0.00378808	-2.45401	down	4.21e-08	---	---	---	---	---	---	---	---	---	-1.51767	down	1.51e-05
Gglean004140	---	---	---	-2.02343	down	2.37842e-08	-2.87878	down	3.88e-10	-1.98903	down	0.00874614	-1.5864	down	0.00147603	---	---	---	---	---	---	---	---	---	-1.13148	down	0.0235708
Gglean004143	---	---	---	---	---	---	---	---	---	---	---	---	---	---	---	-1.67974	down	0.024925	---	---	---	---	---	---	-1.62441	down	0.000573817
Gglean004145	1.69687	up	1.83606e-06	---	---	---	1.44117	up	2.78e-05	1.02988	up	0.0236138	---	---	---	---	---	---	---	---	---	---	---	---	---	---	---
Gglean004147	---	---	---	-1.36314	down	1.78205e-07	-1.79847	down	4.09e-09	-1.38676	down	0.00103585	-1.27158	down	0.000163115	---	---	---	---	---	---	---	---	---	---	---	---
Gglean004148	-1.61486	down	1.02596e-05	1.44523	up	3.70349e-08	---	---	---	1.27741	up	0.010184	1.38162	up	0.0152305	-1.50688	down	0.0272159	---	---	---	---	---	---	-1.10448	down	0.00354038
Gglean004149	---	---	---	1.12838	up	4.57994e-05	1.29698	up	0.000183392	---	---	---	1.0027	up	0.00368921	---	---	---	---	---	---	---	---	---	---	---	---
Gglean004152	-1.36785	down	9.29759e-05	-1.50833	down	1.2956e-14	-2.8871	down	4.63e-15	-1.07192	down	0.0241926	-1.04521	down	0.000212264	-1.343	down	0.000521482	---	---	---	---	---	---	-1.99627	down	5.26e-15
Gglean004153	---	---	---	-1.48143	down	1.0983e-14	-1.1646	down	0.000204138	---	---	---	-1.01262	down	7.74e-05	---	---	---	---	---	---	---	---	---	---	---	---
Gglean004155	---	---	---	-1.10723	down	0.00327025	---	---	---	---	---	---	---	---	---	---	---	---	---	---	---	---	---	---	---	---	---
Gglean004157	---	---	---	7.02948	up	7.58405e-56	6.44179	up	3.03e-59	---	---	---	5.98214	up	3.83e-12	---	---	---	---	---	---	---	---	---	---	---	---
Gglean004160	---	---	---	-1.19817	down	5.97647e-09	-1.23828	down	1.95e-05	---	---	---	---	---	---	---	---	---	---	---	---	---	---	---	---	---	---
Gglean004163	---	---	---	---	---	---	-1.14595	down	5.67e-05	---	---	---	---	---	---	---	---	---	---	---	---	---	---	---	---	---	---
Gglean004167	1.28419	up	0.00273877	-1.25993	down	6.69185e-05	---	---	---	---	---	---	---	---	---	1.22324	up	0.0107473	---	---	---	---	---	---	---	---	---
Gglean004171	---	---	---	-1.94605	down	1.27923e-08	-1.23262	down	0.0313269	---	---	---	-1.87867	down	0.000140497	---	---	---	---	---	---	---	---	---	---	---	---
Gglean004172	---	---	---	1.70934	up	1.03692e-13	1.0182	up	0.00125606	---	---	---	1.39599	up	5.63e-05	---	---	---	---	---	---	---	---	---	---	---	---
Gglean004191	---	---	---	1.00307	up	0.00863128	1.56452	up	0.00844018	---	---	---	---	---	---	---	---	---	---	---	---	---	---	---	1.07777	up	0.0389262
Gglean004194	---	---	---	-1.24633	down	9.1469e-10	---	---	---	---	---	---	---	---	---	---	---	---	---	---	---	---	---	---	---	---	---
Gglean004195	---	---	---	---	---	---	---	---	---	-1.23742	down	0.0158487	---	---	---	---	---	---	---	---	---	---	---	---	---	---	---
Gglean004200	---	---	---	1.68977	up	1.45977e-16	1.82162	up	4e-09	---	---	---	1.42004	up	9.19e-05	---	---	---	---	---	---	---	---	---	1.16037	up	3.51e-05
Gglean004203	---	---	---	-5.25996	down	6.44313e-17	-9.72319	down	2.42e-20	---	---	---	-3.90538	down	1.4e-07	-2.77457	down	0.00211566	---	---	---	-1.44658	down	0.00898756	-4.24881	down	3.55e-13
Gglean004204	2.16587	up	0.000898924	---	---	---	2.7938	up	1.03e-08	---	---	---	---	---	---	---	---	---	---	---	---	---	---	---	2.37237	up	1.72e-06
Gglean004205	---	---	---	1.29546	up	1.84486e-05	1.38271	up	0.000168808	---	---	---	---	---	---	---	---	---	---	---	---	---	---	---	---	---	---
Gglean004206	---	---	---	1.77981	up	4.97305e-05	1.49204	up	0.0037692	---	---	---	1.07598	up	0.0280424	---	---	---	---	---	---	---	---	---	---	---	---
Gglean004208	-1.83522	down	0.00144044	-1.45962	down	3.25801e-06	-3.30216	down	1e-16	-2.4939	down	9.85e-06	-1.47705	down	0.000217253	---	---	---	---	---	---	---	---	---	-1.05465	down	0.00223823
Gglean004214	---	---	---	---	---	---	---	---	---	---	---	---	-1.36005	down	0.00455229	---	---	---	---	---	---	---	---	---	---	---	---
Gglean004215	---	---	---	4.7549	up	1.81497e-12	4.58278	up	1.52e-06	---	---	---	2.92556	up	3.78e-05	---	---	---	---	---	---	---	---	---	---	---	---
Gglean004219	---	---	---	---	---	---	---	---	---	---	---	---	1.10148	up	0.000153711	---	---	---	---	---	---	---	---	---	---	---	---
Gglean004244	---	---	---	1.31424	up	5.08342e-08	---	---	---	---	---	---	---	---	---	---	---	---	---	---	---	---	---	---	---	---	---
Gglean004249	---	---	---	-1.15349	down	1.47604e-05	-2.09728	down	2.78e-10	---	---	---	---	---	---	---	---	---	---	---	---	---	---	---	---	---	---
Gglean004250	-1.16363	down	0.012648	---	---	---	-2.00057	down	1.35e-08	---	---	---	---	---	---	---	---	---	---	---	---	---	---	---	---	---	---
Gglean004251	---	---	---	-1.56339	down	0.00217176	-2.38932	down	9.53e-05	-1.7769	down	0.0472691	---	---	---	---	---	---	---	---	---	---	---	---	---	---	---
Gglean004261	---	---	---	-2.79263	down	1.44037e-09	-3.45841	down	2.48e-09	-1.8318	down	0.0326319	-2.30469	down	7.62e-05	---	---	---	---	---	---	---	---	---	-1.60552	down	4.91e-05
Gglean004263	---	---	---	---	---	---	1.53543	up	3.55e-07	---	---	---	---	---	---	---	---	---	---	---	---	---	---	---	1.00015	up	0.000505154
Gglean004264	---	---	---	-1.27335	down	3.76649e-10	---	---	---	---	---	---	-1.06717	down	0.000503349	---	---	---	---	---	---	---	---	---	---	---	---
Gglean004273	---	---	---	-1.77567	down	6.79101e-18	-2.63802	down	7.26e-18	-1.89781	down	9.93e-07	-1.22455	down	5.14e-06	---	---	---	---	---	---	---	---	---	---	---	---
Gglean004276	---	---	---	---	---	---	-1.1639	down	0.0296375	-3.6424	down	3.01e-10	---	---	---	2.53159	up	2.52e-05	---	---	---	---	---	---	2.68545	up	7.67e-10
Gglean004277	---	---	---	-2.75207	down	2.03836e-07	-4.39027	down	3.68e-09	---	---	---	---	---	---	---	---	---	---	---	---	---	---	---	---	---	---
Gglean004278	---	---	---	-1.20082	down	8.62011e-09	-1.75371	down	4.06e-07	---	---	---	---	---	---	-1.06357	down	0.00795996	---	---	---	---	---	---	-1.36407	down	3.4e-08
Gglean004281	---	---	---	6.47935	up	1.1208e-30	6.48538	up	1.35e-16	---	---	---	4.31463	up	4.83e-09	---	---	---	---	---	---	2.95372	up	0.000460386	5.07646	up	8.02e-05
Gglean004290	-1.07531	down	0.0126958	-1.15865	down	9.01492e-07	-2.24297	down	3.69e-13	-1.55375	down	0.000745046	---	---	---	---	---	---	---	---	---	---	---	---	---	---	---
Gglean004292	-1.69236	down	0.0151056	-2.197	down	9.49915e-08	-3.89687	down	4.16e-20	-2.76322	down	3.24e-05	-1.18164	down	0.0412786	---	---	---	---	---	---	---	---	---	---	---	---
Gglean004293	---	---	---	-2.18651	down	3.88816e-15	-3.04309	down	2.3e-19	-2.14448	down	0.000116832	---	---	---	---	---	---	---	---	---	-1.10978	down	0.00060804	---	---	---
Gglean004299	---	---	---	1.14581	up	8.51284e-05	---	---	---	---	---	---	---	---	---	---	---	---	---	---	---	---	---	---	---	---	---
Gglean004303	---	---	---	---	---	---	-1.51524	down	2.14e-07	---	---	---	---	---	---	---	---	---	---	---	---	---	---	---	-1.04426	down	0.000326379
Gglean004304	---	---	---	1.67564	up	9.38367e-05	2.31283	up	2.27e-05	---	---	---	1.05528	up	0.0465372	---	---	---	---	---	---	---	---	---	1.247	up	0.00775829
Gglean004307	---	---	---	---	---	---	-1.55642	down	0.00225268	-1.97828	down	0.00421621	---	---	---	---	---	---	---	---	---	---	---	---	---	---	---
Gglean004315	-3.12109	down	9.0544e-25	7.2942	up	1.27986e-82	4.16407	up	5.13e-15	---	---	---	2.76931	up	3.69e-06	---	---	---	---	---	---	4.3928	up	3.64e-07	3.01847	up	4.85e-05
Gglean004317	---	---	---	-1.98392	down	8.62373e-05	-2.03223	down	0.000620959	---	---	---	-1.80098	down	0.00924232	---	---	---	---	---	---	---	---	---	-1.3067	down	0.0183597
Gglean004330	-1.49246	down	0.0320014	---	---	---	-1.58923	down	0.00452196	---	---	---	---	---	---	---	---	---	---	---	---	---	---	---	-1.15315	down	0.0136428
Gglean004333	---	---	---	2.82663	up	2.18026e-18	2.20695	up	0.000508664	-1.96526	down	0.00638788	---	---	---	1.36022	up	0.0151629	---	---	---	2.22112	up	1.54e-07	3.55896	up	4.86e-19
Gglean004349	---	---	---	-1.0083	down	2.74761e-05	-1.1996	down	0.00165142	---	---	---	---	---	---	---	---	---	---	---	---	---	---	---	---	---	---
Gglean004352	---	---	---	-1.12784	down	0.000332917	---	---	---	---	---	---	---	---	---	---	---	---	---	---	---	---	---	---	---	---	---
Gglean004357	-2.12167	down	0.00117654	1.49457	up	0.00080653	---	---	---	---	---	---	1.349	up	0.0479076	---	---	---	---	---	---	---	---	---	---	---	---
Gglean004358	---	---	---	-1.04702	down	2.79196e-08	---	---	---	---	---	---	-1.01754	down	8.9e-05	---	---	---	---	---	---	---	---	---	---	---	---
Gglean004363	---	---	---	2.71201	up	4.03897e-06	2.15412	up	0.00130599	---	---	---	1.35501	up	0.00441334	---	---	---	---	---	---	---	---	---	---	---	---
Gglean004365	---	---	---	-1.65664	down	6.85671e-10	-2.05071	down	1.95e-05	-1.63768	down	0.0188992	-1.62428	down	6.17e-06	---	---	---	---	---	---	---	---	---	---	---	---
Gglean004366	---	---	---	-1.04911	down	4.17533e-06	-1.04392	down	0.000847828	---	---	---	---	---	---	---	---	---	---	---	---	---	---	---	---	---	---
Gglean004369	1.39084	up	0.00682445	2.5546	up	4.9706e-20	3.93593	up	2.72e-15	---	---	---	2.18504	up	1.55e-05	---	---	---	---	---	---	---	---	---	2.06162	up	0.016385
Gglean004372	---	---	---	-4.0358	down	3.05357e-16	-4.28708	down	1.17e-07	-2.55853	down	0.0167743	-3.17553	down	5.92e-08	---	---	---	---	---	---	---	---	---	-1.69442	down	3.96e-06
Gglean004373	---	---	---	2.38575	up	2.79152e-08	2.79488	up	1.01e-10	---	---	---	---	---	---	---	---	---	---	---	---	---	---	---	1.54672	up	0.0151952
Gglean004374	---	---	---	3.10612	up	1.49144e-09	---	---	---	---	---	---	1.73911	up	0.0234225	---	---	---	---	---	---	---	---	---	---	---	---
Gglean004375	-1.44282	down	0.00252671	2.3149	up	6.94507e-22	---	---	---	---	---	---	1.00069	up	0.0274862	-1.44192	down	0.0106948	---	---	---	---	---	---	---	---	---
Gglean004376	---	---	---	1.49412	up	1.47536e-13	1.72458	up	3.73e-07	---	---	---	1.013	up	0.00814385	---	---	---	---	---	---	---	---	---	1.00075	up	0.000438092
Gglean004377	---	---	---	2.7796	up	1.5775e-31	3.33307	up	1.68e-16	---	---	---	1.36195	up	3.12e-06	---	---	---	---	---	---	---	---	---	1.92717	up	1.81e-06
Gglean004383	---	---	---	-1.29636	down	5.63878e-11	---	---	---	---	---	---	-1.15843	down	0.000101774	---	---	---	---	---	---	---	---	---	---	---	---
Gglean004386	---	---	---	---	---	---	---	---	---	---	---	---	---	---	---	---	---	---	---	---	---	---	---	---	1.12484	up	0.00510599
Gglean004393	-2.66568	down	0.000834071	---	---	---	-3.16439	down	6.22e-07	-4.58553	down	1.22e-09	-1.17535	down	0.0358162	---	---	---	---	---	---	---	---	---	---	---	---
Gglean004394	---	---	---	-1.13369	down	0.0043849	-1.91296	down	3.41e-05	---	---	---	---	---	---	---	---	---	---	---	---	---	---	---	---	---	---
Gglean004397	---	---	---	---	---	---	1.24942	up	0.00813132	1.15799	up	0.0255129	---	---	---	---	---	---	---	---	---	---	---	---	---	---	---
Gglean004399	-1.59964	down	0.0234194	---	---	---	-2.58173	down	3.62e-07	---	---	---	---	---	---	-1.10303	down	0.0477252	---	---	---	---	---	---	-1.31346	down	7.39e-05
Gglean004406	---	---	---	-3.11199	down	2.53577e-06	-5.22745	down	1.03e-12	-3.62054	down	0.00027544	---	---	---	---	---	---	---	---	---	-1.85101	down	0.036326	-1.96686	down	0.00601251
Gglean004410	---	---	---	---	---	---	1.19931	up	0.000362293	---	---	---	---	---	---	---	---	---	---	---	---	---	---	---	---	---	---
Gglean004411	---	---	---	1.62468	up	2.36535e-08	2.09015	up	2.25e-09	---	---	---	---	---	---	---	---	---	---	---	---	---	---	---	1.42611	up	4.66e-05
Gglean004413	---	---	---	-1.44675	down	1.8386e-12	---	---	---	---	---	---	-1.54465	down	4.86e-07	---	---	---	---	---	---	---	---	---	---	---	---
Gglean004417	-1.328	down	1.43878e-05	---	---	---	---	---	---	---	---	---	---	---	---	---	---	---	---	---	---	---	---	---	---	---	---
Gglean004418	---	---	---	-3.52743	down	3.42075e-19	-3.19204	down	1.77e-09	---	---	---	---	---	---	---	---	---	1.99422	up	2.18e-05	-1.4499	down	0.00889636	---	---	---
Gglean004421	---	---	---	-3.58135	down	1.73446e-12	-4.00329	down	1.61e-13	-2.09621	down	0.000616309	-3.00863	down	6.25e-08	-1.33472	down	0.000577549	---	---	---	---	---	---	-1.825	down	2.48e-09
Gglean004422	---	---	---	3.0079	up	4.54967e-24	3.53273	up	6.22e-21	1.21414	up	0.0153778	1.93706	up	7.07e-10	1.26558	up	0.0229217	---	---	---	---	---	---	2.14677	up	7.86e-08
Gglean004423	---	---	---	3.37702	up	1.07797e-18	3.72516	up	6.95e-19	1.17908	up	0.0155672	2.16347	up	5.64e-08	1.34911	up	0.0159194	---	---	---	---	---	---	2.2394	up	7.5e-08
Gglean004427	---	---	---	-1.12189	down	0.0313772	---	---	---	---	---	---	---	---	---	---	---	---	---	---	---	-1.58425	down	0.0197385	---	---	---
Gglean004438	---	---	---	-3.2738	down	2.97785e-09	-5.22469	down	5.21e-16	---	---	---	---	---	---	---	---	---	1.67831	up	0.00695584	---	---	---	---	---	---
Gglean004458	---	---	---	2.00577	up	1.06341e-10	2.42111	up	3.49e-06	---	---	---	1.82237	up	4.85e-08	---	---	---	---	---	---	---	---	---	1.86873	up	4.8e-07
Gglean004459	---	---	---	-2.63745	down	8.33576e-06	-1.74289	down	0.00390911	---	---	---	---	---	---	---	---	---	---	---	---	---	---	---	---	---	---
Gglean004464	1.12196	up	0.00112655	-1.57539	down	4.40153e-09	---	---	---	---	---	---	---	---	---	---	---	---	---	---	---	---	---	---	---	---	---
Gglean004465	---	---	---	1.45209	up	5.54325e-07	---	---	---	---	---	---	---	---	---	---	---	---	---	---	---	---	---	---	---	---	---
Gglean004467	---	---	---	-1.20382	down	0.000951103	---	---	---	---	---	---	---	---	---	---	---	---	---	---	---	---	---	---	---	---	---
Gglean004469	---	---	---	1.97581	up	3.65386e-10	1.42036	up	0.00161472	---	---	---	---	---	---	---	---	---	---	---	---	1.08389	up	0.028711	---	---	---
Gglean004471	---	---	---	1.75713	up	0.000301223	2.35704	up	2.89e-08	---	---	---	1.35185	up	0.048042	---	---	---	---	---	---	---	---	---	1.72767	up	0.0013418
Gglean004472	---	---	---	2.47697	up	3.95289e-06	2.8633	up	3.94e-08	---	---	---	1.82679	up	0.00867542	---	---	---	---	---	---	---	---	---	2.67521	up	6.81e-07
Gglean004473	---	---	---	1.91937	up	5.13481e-09	2.06083	up	4.07e-06	1.33647	up	0.0316425	---	---	---	---	---	---	---	---	---	---	---	---	---	---	---
Gglean004475	---	---	---	1.72611	up	0.000193725	2.31939	up	3.56e-07	2.02249	up	0.000884897	1.77291	up	0.00497136	---	---	---	---	---	---	---	---	---	---	---	---
Gglean004485	---	---	---	4.16114	up	1.57171e-28	3.59958	up	3.15e-14	---	---	---	1.91412	up	2.7e-08	---	---	---	---	---	---	1.47556	up	0.000479485	2.07719	up	7.52e-10
Gglean004487	-3.52363	down	1.60976e-21	10.9492	up	6.47184e-105	7.39339	up	9.19e-18	---	---	---	4.61463	up	1.08e-06	---	---	---	---	---	---	---	---	---	---	---	---
Gglean004488	---	---	---	2.54294	up	7.95221e-08	2.50397	up	8.82e-08	---	---	---	1.61903	up	0.00728661	---	---	---	---	---	---	---	---	---	1.18303	up	0.0155127
Gglean004522	---	---	---	-6.21205	down	4.57176e-18	-7.41682	down	8.55e-19	---	---	---	---	---	---	---	---	---	2.23342	up	0.00533728	-5.77017	down	5.85e-07	-4.49253	down	4.57e-06
Gglean004541	---	---	---	-1.64737	down	0.00408388	---	---	---	---	---	---	---	---	---	---	---	---	---	---	---	---	---	---	---	---	---
Gglean004550	---	---	---	8.96118	up	6.11086e-132	8.21329	up	1.01e-55	---	---	---	4.28646	up	0.00163062	---	---	---	---	---	---	---	---	---	---	---	---
Gglean004551	---	---	---	2.73971	up	4.68557e-05	4.06229	up	4.16e-10	3.43542	up	0.00175326	2.82566	up	0.00577206	---	---	---	---	---	---	---	---	---	---	---	---
Gglean004566	-2.17936	down	0.000904903	2.84064	up	1.64333e-08	---	---	---	---	---	---	1.23842	up	0.0477878	---	---	---	---	---	---	---	---	---	---	---	---
Gglean004571	---	---	---	1.51092	up	0.000160624	---	---	---	---	---	---	---	---	---	---	---	---	---	---	---	1.6109	up	0.00733388	1.66012	up	0.00221828
Gglean004577	---	---	---	2.63018	up	3.06004e-14	2.47088	up	5.32e-06	1.84418	up	0.0321062	2.02331	up	2.67e-05	---	---	---	---	---	---	---	---	---	---	---	---
Gglean004588	-4.06106	down	1.07943e-09	-1.21252	down	0.000726348	-5.28298	down	2.12e-17	-5.51287	down	6.59e-10	-1.75992	down	0.000149885	---	---	---	---	---	---	---	---	---	---	---	---
Gglean004589	---	---	---	-5.19425	down	1.45297e-54	-5.89829	down	5.16e-41	-1.71089	down	0.000811574	-2.2624	down	8.74e-11	-1.24847	down	0.00577904	---	---	---	-2.02941	down	0.00049312	-3.30383	down	1.18e-12
Gglean004591	---	---	---	-2.09344	down	1.18824e-07	-2.42714	down	9.91e-07	---	---	---	---	---	---	---	---	---	---	---	---	---	---	---	---	---	---
Gglean004592	---	---	---	-2.17804	down	0.000155729	-1.97385	down	0.000743911	---	---	---	---	---	---	---	---	---	---	---	---	---	---	---	---	---	---
Gglean004593	---	---	---	-1.86757	down	5.14069e-09	-2.33664	down	1.29e-08	---	---	---	---	---	---	---	---	---	---	---	---	---	---	---	---	---	---
Gglean004594	---	---	---	---	---	---	-1.41156	down	0.00481654	---	---	---	---	---	---	---	---	---	---	---	---	---	---	---	---	---	---
Gglean004595	---	---	---	-1.05483	down	6.73793e-07	-1.5625	down	1.36e-07	---	---	---	---	---	---	---	---	---	---	---	---	---	---	---	-1.08548	down	4e-05
Gglean004597	---	---	---	3.41503	up	5.68315e-33	3.73813	up	1.38e-19	1.43403	up	0.00382966	1.78747	up	1.18e-09	---	---	---	---	---	---	1.28708	up	0.000959093	1.9475	up	1.9e-07
Gglean004598	-1.05912	down	0.020806	---	---	---	---	---	---	---	---	---	---	---	---	---	---	---	---	---	---	---	---	---	---	---	---
Gglean004599	-3.22147	down	2.95978e-09	---	---	---	-3.82779	down	2.02e-20	---	---	---	---	---	---	---	---	---	---	---	---	---	---	---	-2.48662	down	1.01e-06
Gglean004600	---	---	---	1.34131	up	4.5184e-11	---	---	---	---	---	---	---	---	---	---	---	---	---	---	---	---	---	---	---	---	---
Gglean004604	---	---	---	---	---	---	---	---	---	4.18023	up	0.000274175	3.36839	up	1.88e-05	---	---	---	1.53141	up	0.0442881	---	---	---	---	---	---
Gglean004606	---	---	---	-2.56485	down	1.86213e-09	-2.3037	down	6.48e-06	---	---	---	---	---	---	---	---	---	1.35191	up	0.0399404	---	---	---	---	---	---
Gglean004610	---	---	---	-2.29367	down	6.3573e-20	-1.65729	down	5.64e-07	---	---	---	-1.7932	down	9.7e-11	---	---	---	---	---	---	---	---	---	-1.25505	down	1.11e-05
Gglean004611	---	---	---	---	---	---	-1.39869	down	0.0100289	---	---	---	---	---	---	---	---	---	---	---	---	---	---	---	---	---	---
Gglean004617	8.19422	up	2.19202e-09	---	---	---	4.05738	up	2.13e-07	---	---	---	---	---	---	4.77926	up	0.0199219	---	---	---	---	---	---	2.92479	up	0.0185217
Gglean004618	-2.56592	down	4.90994e-05	-2.97575	down	1.11517e-21	-5.54452	down	1.5e-46	-4.67253	down	5.72e-18	-2.38214	down	7.55e-09	---	---	---	---	---	---	---	---	---	---	---	---
Gglean004620	---	---	---	6.80901	up	3.60945e-40	6.54051	up	1.88e-18	2.10861	up	0.0438731	5.9003	up	1.45e-21	3.54538	up	0.0129547	---	---	---	---	---	---	6.26763	up	7.76e-08
Gglean004621	---	---	---	5.10467	up	1.12188e-73	4.79788	up	1.14e-21	1.78436	up	0.0117558	2.461	up	5.86e-08	---	---	---	---	---	---	2.89754	up	5.28e-08	3.25386	up	5.29e-09
Gglean004623	---	---	---	1.64052	up	1.07718e-16	2.04716	up	9.59e-11	---	---	---	1.09413	up	5.22e-05	---	---	---	---	---	---	---	---	---	1.03835	up	0.000413954
Gglean004624	---	---	---	2.21815	up	3.80036e-06	3.19293	up	5.69e-11	---	---	---	---	---	---	---	---	---	---	---	---	2.48405	up	0.003006	3.33789	up	5.67e-12
Gglean004625	---	---	---	1.85339	up	1.67921e-07	1.525	up	0.000526619	---	---	---	---	---	---	---	---	---	---	---	---	---	---	---	1.9493	up	0.000104384
Gglean004626	---	---	---	2.35903	up	2.8428e-07	2.69157	up	1.87e-07	---	---	---	---	---	---	---	---	---	---	---	---	1.8821	up	0.00167757	1.45936	up	0.00104468
Gglean004630	---	---	---	---	---	---	-2.1606	down	0.00620781	---	---	---	---	---	---	---	---	---	2.5865	up	0.00850796	---	---	---	---	---	---
Gglean004633	-1.94616	down	0.0161996	-1.14215	down	0.0150552	-3.10007	down	4.73e-09	-4.70221	down	1.78e-13	-1.74113	down	0.00437359	---	---	---	---	---	---	---	---	---	1.78769	up	1.84e-05
Gglean004634	-2.2161	down	0.00168889	---	---	---	-2.42156	down	4.22e-06	-3.58679	down	8.52e-08	---	---	---	---	---	---	---	---	---	---	---	---	1.45571	up	0.0018459
Gglean004638	---	---	---	1.20947	up	0.0123145	---	---	---	---	---	---	---	---	---	---	---	---	---	---	---	---	---	---	---	---	---
Gglean004644	1.27824	up	0.0145133	---	---	---	1.71858	up	0.000340145	---	---	---	---	---	---	1.62252	up	0.00772088	---	---	---	---	---	---	1.57127	up	4.5e-05
Gglean004645	1.78241	up	1.87343e-05	2.16543	up	4.51923e-08	3.936	up	1.09e-26	---	---	---	1.24671	up	0.0223307	2.02735	up	0.00197068	---	---	---	---	---	---	2.76651	up	4.99e-10
Gglean004646	---	---	---	---	---	---	---	---	---	-1.25948	down	0.00449143	---	---	---	---	---	---	---	---	---	---	---	---	---	---	---
Gglean004649	-1.67125	down	0.000235623	1.30837	up	5.41368e-08	---	---	---	---	---	---	1.14836	up	0.00406804	---	---	---	---	---	---	---	---	---	-1.44973	down	0.00678072
Gglean004650	---	---	---	---	---	---	-1.26364	down	0.00159702	---	---	---	---	---	---	---	---	---	---	---	---	---	---	---	---	---	---
Gglean004651	---	---	---	---	---	---	3.21352	up	9.68e-05	---	---	---	---	---	---	---	---	---	---	---	---	---	---	---	---	---	---
Gglean004653	---	---	---	-2.7395	down	3.1279e-11	-4.20451	down	1.4e-12	---	---	---	-1.90158	down	0.000563941	---	---	---	---	---	---	---	---	---	-2.03732	down	0.00131715
Gglean004656	-1.05705	down	0.00886452	---	---	---	---	---	---	---	---	---	---	---	---	---	---	---	---	---	---	---	---	---	---	---	---
Gglean004659	---	---	---	3.39553	up	1.52045e-10	3.55522	up	1.4e-08	1.716	up	0.0297575	2.17087	up	0.000983683	---	---	---	---	---	---	---	---	---	1.5938	up	0.0139115
Gglean004660	---	---	---	-3.8429	down	1.4731e-21	-5.23917	down	1.05e-17	-3.29956	down	2.36e-05	-3.18747	down	2.92e-11	-1.28623	down	0.00492286	---	---	---	---	---	---	-2.00002	down	1.2e-10
Gglean004661	---	---	---	-1.07455	down	0.00384706	---	---	---	---	---	---	---	---	---	---	---	---	---	---	---	---	---	---	---	---	---
Gglean004663	2.22024	up	2.01395e-07	---	---	---	1.9659	up	1.21e-06	---	---	---	---	---	---	---	---	---	---	---	---	---	---	---	1.02999	up	0.0184024
Gglean004664	2.4256	up	0.000742195	1.97269	up	4.45847e-07	4.38465	up	5.93e-13	---	---	---	---	---	---	---	---	---	---	---	---	1.08953	up	0.014461	2.3707	up	1.15e-09
Gglean004667	---	---	---	2.11451	up	1.3297e-06	1.64392	up	0.00392892	---	---	---	2.41151	up	8.73e-05	---	---	---	---	---	---	---	---	---	---	---	---
Gglean004672	---	---	---	---	---	---	1.33966	up	4.96e-05	---	---	---	---	---	---	---	---	---	---	---	---	---	---	---	1.15623	up	0.000187491
Gglean004673	---	---	---	1.76039	up	1.09187e-05	2.70451	up	6.53e-09	---	---	---	---	---	---	1.63764	up	0.0195528	---	---	---	---	---	---	2.26728	up	1.45e-06
Gglean004676	1.09697	up	0.0421573	---	---	---	---	---	---	---	---	---	---	---	---	---	---	---	---	---	---	---	---	---	1.01731	up	0.00273188
Gglean004678	---	---	---	---	---	---	---	---	---	---	---	---	-2.3546	down	0.00224488	---	---	---	---	---	---	2.00076	up	0.0393892	1.32277	up	0.0446361
Gglean004680	---	---	---	-1.76484	down	3.64713e-09	-1.88174	down	0.000869064	-2.54248	down	0.000123578	-1.385	down	0.00260091	---	---	---	---	---	---	---	---	---	---	---	---
Gglean004682	-1.08293	down	0.0297563	2.51972	up	8.43841e-14	1.42623	up	0.00132186	---	---	---	1.70825	up	4.35e-05	---	---	---	---	---	---	---	---	---	1.28359	up	0.00262654
Gglean004684	---	---	---	1.50371	up	0.000187349	---	---	---	---	---	---	---	---	---	---	---	---	---	---	---	---	---	---	1.16656	up	0.0145624
Gglean004686	---	---	---	---	---	---	1.64268	up	0.000732487	---	---	---	---	---	---	---	---	---	---	---	---	---	---	---	1.334	up	5.03e-06
Gglean004689	---	---	---	2.21692	up	0.00017594	2.64968	up	1.36e-05	---	---	---	---	---	---	---	---	---	---	---	---	---	---	---	3.0918	up	1.74e-08
Gglean004690	---	---	---	-1.08783	down	2.88705e-06	---	---	---	---	---	---	---	---	---	---	---	---	---	---	---	---	---	---	---	---	---
Gglean004691	---	---	---	4.13886	up	5.36713e-17	3.25441	up	2.37e-07	---	---	---	1.66622	up	0.00164908	---	---	---	---	---	---	2.70821	up	6.53e-05	2.48982	up	6.78e-05
Gglean004693	---	---	---	1.88466	up	1.21023e-17	1.73429	up	6.93e-06	1.1697	up	0.0459591	1.58561	up	7.82e-06	---	---	---	---	---	---	---	---	---	---	---	---
Gglean004695	---	---	---	-6.64877	down	5.16304e-34	-7.94107	down	4.6e-37	---	---	---	---	---	---	---	---	---	2.27039	up	0.000157754	-5.15217	down	1.88e-10	-5.56155	down	1e-14
Gglean004702	---	---	---	---	---	---	-1.76534	down	0.00143319	-1.68706	down	0.0302489	---	---	---	---	---	---	---	---	---	---	---	---	---	---	---
Gglean004704	---	---	---	1.35751	up	0.00796731	2.27668	up	0.000168781	---	---	---	---	---	---	---	---	---	---	---	---	---	---	---	1.6755	up	3.6e-06
Gglean004707	---	---	---	1.15055	up	2.17429e-08	1.12027	up	0.000134054	---	---	---	---	---	---	---	---	---	---	---	---	---	---	---	---	---	---
Gglean004710	---	---	---	-5.38578	down	2.08503e-15	-6.5517	down	1.15e-13	---	---	---	---	---	---	---	---	---	2.23186	up	0.000470421	---	---	---	---	---	---
Gglean004715	---	---	---	-2.43547	down	4.21059e-30	-1.45498	down	5.63e-07	---	---	---	-1.47459	down	4.45e-07	---	---	---	---	---	---	---	---	---	-1.07598	down	5.24e-05
Gglean004717	---	---	---	-2.5531	down	6.56292e-22	-2.16376	down	5.42e-11	---	---	---	-1.78862	down	3.25e-07	---	---	---	---	---	---	---	---	---	-1.32567	down	0.000162247
Gglean004721	---	---	---	-2.11827	down	7.58137e-09	-2.62471	down	1.1e-08	-3.03682	down	1.38e-06	-1.38609	down	0.010531	---	---	---	---	---	---	---	---	---	---	---	---
Gglean004722	---	---	---	-1.11223	down	2.67404e-06	---	---	---	---	---	---	-1.03879	down	0.00135353	---	---	---	---	---	---	---	---	---	---	---	---
Gglean004727	---	---	---	-1.40287	down	9.2037e-05	-2.26317	down	0.00096298	---	---	---	-1.84867	down	7.96e-05	---	---	---	---	---	---	---	---	---	---	---	---
Gglean004728	-1.04365	down	0.0014707	---	---	---	-1.55762	down	2.62e-06	---	---	---	---	---	---	---	---	---	---	---	---	---	---	---	-1.09385	down	7e-05
Gglean004731	---	---	---	-2.00666	down	5.96875e-13	-1.13958	down	0.00267964	---	---	---	---	---	---	---	---	---	---	---	---	---	---	---	---	---	---
Gglean004732	---	---	---	1.48226	up	3.69383e-10	1.00034	up	0.0122959	---	---	---	---	---	---	---	---	---	---	---	---	---	---	---	---	---	---
Gglean004736	---	---	---	-1.68395	down	1.40804e-06	---	---	---	---	---	---	-1.25495	down	0.0124683	---	---	---	---	---	---	---	---	---	---	---	---
Gglean004737	---	---	---	-1.07069	down	2.45163e-08	---	---	---	---	---	---	---	---	---	---	---	---	---	---	---	---	---	---	---	---	---
Gglean004741	-2.48376	down	1.04892e-07	---	---	---	-2.65342	down	4.7e-13	---	---	---	---	---	---	-2.30687	down	9.36e-05	---	---	---	---	---	---	-2.57383	down	4.22e-09
Gglean004744	---	---	---	6.1814	up	1.60891e-52	6.69317	up	1.05e-48	2.49768	up	0.000142428	---	---	---	---	---	---	---	---	---	---	---	---	4.15983	up	4.51e-08
Gglean004745	---	---	---	-1.7293	down	2.53794e-10	-2.25739	down	9.49e-06	-3.64724	down	2.95e-09	-2.73652	down	7.23e-16	---	---	---	---	---	---	---	---	---	1.00492	up	0.00281022
Gglean004746	---	---	---	---	---	---	1.853	up	0.0230986	---	---	---	---	---	---	---	---	---	---	---	---	---	---	---	---	---	---
Gglean004747	2.26561	up	0.00394112	---	---	---	2.44226	up	0.000312991	---	---	---	---	---	---	---	---	---	---	---	---	---	---	---	---	---	---
Gglean004749	---	---	---	1.28409	up	0.00177997	---	---	---	---	---	---	---	---	---	---	---	---	---	---	---	---	---	---	---	---	---
Gglean004750	-1.51558	down	0.0271996	---	---	---	-1.68237	down	0.00113459	---	---	---	---	---	---	---	---	---	---	---	---	---	---	---	---	---	---
Gglean004754	-1.39107	down	0.0428201	---	---	---	-2.22567	down	4.71e-06	-1.61708	down	0.0293918	---	---	---	---	---	---	---	---	---	---	---	---	---	---	---
Gglean004764	---	---	---	---	---	---	---	---	---	-3.02566	down	0.00091486	---	---	---	4.47374	up	0.000179374	---	---	---	---	---	---	3.86478	up	8.19e-07
Gglean004765	-1.40479	down	0.0153424	---	---	---	---	---	---	---	---	---	---	---	---	---	---	---	---	---	---	---	---	---	---	---	---
Gglean004766	-3.02847	down	2.86623e-05	-1.59974	down	0.000437185	-4.63521	down	7.79e-20	---	---	---	---	---	---	-4.21679	down	5.82e-05	---	---	---	---	---	---	-4.93507	down	6.49e-12
Gglean004767	-2.62927	down	0.00107314	-2.07712	down	1.44101e-11	-4.71241	down	6.77e-15	-4.3358	down	4.54e-08	-2.66438	down	4.44e-11	---	---	---	---	---	---	---	---	---	---	---	---
Gglean004768	5.80238	up	8.35131e-07	---	---	---	6.55918	up	6.39e-09	-3.98487	down	0.0117081	---	---	---	8.56341	up	0.000191075	---	---	---	---	---	---	11.0368	up	2.1e-10
Gglean004769	-1.24429	down	0.0083453	---	---	---	---	---	---	---	---	---	---	---	---	---	---	---	---	---	---	---	---	---	---	---	---
Gglean004770	-4.17283	down	1.07652e-08	2.0648	up	1.42422e-06	-2.11905	down	0.00115424	---	---	---	---	---	---	-4.16438	down	7.09e-05	---	---	---	---	---	---	-3.65243	down	7.15e-06
Gglean004771	-2.54762	down	1.40853e-10	8.60255	up	2.86646e-173	6.04759	up	1.68e-23	4.02542	up	0.0004226	5.68732	up	1.07e-07	---	---	---	---	---	---	---	---	---	---	---	---
Gglean004775	---	---	---	3.30454	up	5.78209e-11	3.78293	up	1.13e-11	---	---	---	1.68259	up	0.0166976	---	---	---	---	---	---	---	---	---	2.01894	up	0.000833439
Gglean004776	---	---	---	-3.29947	down	3.14558e-16	-3.83601	down	8.12e-19	-2.09548	down	0.00198397	-2.46918	down	7.85e-06	---	---	---	---	---	---	---	---	---	-1.83214	down	3.47e-07
Gglean004778	---	---	---	1.3307	up	8.60882e-13	---	---	---	---	---	---	---	---	---	---	---	---	---	---	---	---	---	---	---	---	---
Gglean004779	---	---	---	-1.92681	down	2.04529e-24	-2.67528	down	5.37e-18	-1.28532	down	0.00674792	-1.11448	down	2.49e-05	---	---	---	---	---	---	---	---	---	-1.43935	down	4.49e-07
Gglean004780	2.80119	up	1.54589e-07	-1.38715	down	0.0258181	1.40383	up	0.0102715	1.13841	up	0.0456662	---	---	---	2.43076	up	0.00081483	---	---	---	-2.55165	down	0.000276171	---	---	---
Gglean004781	---	---	---	4.69492	up	2.56962e-11	5.18412	up	3.54e-16	---	---	---	1.81023	up	0.0237571	---	---	---	---	---	---	---	---	---	5.80788	up	5.18e-13
Gglean004787	-1.6393	down	0.000959087	1.64361	up	1.93277e-06	---	---	---	---	---	---	---	---	---	---	---	---	---	---	---	---	---	---	---	---	---
Gglean004788	---	---	---	-1.31432	down	9.84803e-09	-1.76776	down	3.83e-07	---	---	---	---	---	---	---	---	---	---	---	---	---	---	---	-1.2721	down	8.39e-05
Gglean004789	---	---	---	1.76988	up	1.55764e-11	1.70685	up	0.000103819	---	---	---	---	---	---	---	---	---	---	---	---	1.1245	up	0.000204657	---	---	---
Gglean004791	---	---	---	-1.18914	down	0.000820442	---	---	---	---	---	---	---	---	---	---	---	---	---	---	---	---	---	---	---	---	---
Gglean004793	1.40353	up	4.90994e-05	---	---	---	1.28452	up	0.000421538	---	---	---	---	---	---	1.3457	up	0.00798836	---	---	---	---	---	---	1.09625	up	0.000552551
Gglean004794	1.47484	up	0.0382625	-7.16909	down	1.45776e-61	-5.7013	down	9.43e-36	---	---	---	-1.53234	down	0.0160481	---	---	---	1.77027	up	0.031984	-3.85513	down	2.21e-06	-3.20142	down	3.33e-06
Gglean004795	---	---	---	1.12881	up	3.04059e-06	---	---	---	---	---	---	1.71206	up	2.11e-07	---	---	---	---	---	---	---	---	---	---	---	---
Gglean004800	---	---	---	-4.87445	down	2.77103e-29	-6.36978	down	2.23e-27	---	---	---	-2.44813	down	4.81e-05	-2.26025	down	0.0112379	---	---	---	-2.19687	down	8.56e-06	-4.48303	down	1.54e-15
Gglean004801	---	---	---	---	---	---	---	---	---	---	---	---	---	---	---	---	---	---	---	---	---	---	---	---	-1.01182	down	0.00161675
Gglean004802	---	---	---	1.25655	up	3.64485e-05	1.58802	up	3.18e-05	---	---	---	---	---	---	---	---	---	---	---	---	---	---	---	---	---	---
Gglean004804	---	---	---	-1.56467	down	2.6111e-14	-1.08081	down	0.00239781	---	---	---	-1.22254	down	0.000186685	---	---	---	---	---	---	---	---	---	---	---	---
Gglean004806	---	---	---	-3.92393	down	2.05071e-34	-4.70587	down	9.1e-24	-2.73879	down	7.2e-07	-2.92455	down	9.51e-17	---	---	---	---	---	---	---	---	---	-1.87821	down	2.41e-09
Gglean004808	1.8279	up	1.10934e-08	---	---	---	2.6249	up	9.7e-15	---	---	---	---	---	---	1.87927	up	0.00509342	---	---	---	---	---	---	1.98149	up	1.7e-06
Gglean004809	1.8492	up	0.017861	---	---	---	---	---	---	---	---	---	---	---	---	---	---	---	---	---	---	---	---	---	---	---	---
Gglean004810	---	---	---	1.32895	up	1.41288e-06	2.01961	up	4.61e-06	---	---	---	1.58084	up	3.12e-05	---	---	---	---	---	---	---	---	---	---	---	---
Gglean004811	---	---	---	-1.96481	down	0.000313239	-2.64095	down	2.22e-05	---	---	---	---	---	---	---	---	---	---	---	---	---	---	---	---	---	---
Gglean004815	---	---	---	1.32483	up	4.37791e-11	1.53441	up	1.52e-06	---	---	---	1.07504	up	0.000255162	---	---	---	---	---	---	---	---	---	---	---	---
Gglean004818	1.50321	up	0.00763438	-1.10162	down	0.0292681	---	---	---	---	---	---	---	---	---	---	---	---	---	---	---	---	---	---	---	---	---
Gglean004821	3.34648	up	3.6156e-09	---	---	---	7.10787	up	8.84e-24	---	---	---	---	---	---	2.57771	up	0.0142482	---	---	---	---	---	---	3.69146	up	1.47e-07
Gglean004822	1.54538	up	5.21582e-06	---	---	---	---	---	---	---	---	---	---	---	---	---	---	---	---	---	---	---	---	---	---	---	---
Gglean004824	-3.12132	down	3.67992e-12	3.3634	up	2.42186e-32	---	---	---	---	---	---	---	---	---	-3.39464	down	0.00122269	---	---	---	2.61299	up	0.00404268	---	---	---
Gglean004828	---	---	---	-1.65676	down	0.000439757	-1.92114	down	0.000246282	---	---	---	---	---	---	---	---	---	---	---	---	---	---	---	-1.68239	down	0.00256649
Gglean004832	---	---	---	-2.02706	down	2.17645e-09	---	---	---	-1.54497	down	0.0199187	---	---	---	1.78605	up	0.0117215	---	---	---	---	---	---	1.31025	up	0.00123803
Gglean004834	---	---	---	-3.29889	down	5.86825e-17	-3.25579	down	3.57e-13	-1.50476	down	0.0269043	-2.71688	down	2.96e-09	-1.16875	down	0.0331604	---	---	---	---	---	---	-1.70864	down	1.58e-05
Gglean004837	---	---	---	---	---	---	-1.28716	down	0.00672642	---	---	---	---	---	---	-1.40992	down	0.00695891	---	---	---	---	---	---	-1.65646	down	7.98e-07
Gglean004838	---	---	---	2.82889	up	1.46968e-09	---	---	---	---	---	---	---	---	---	---	---	---	---	---	---	---	---	---	---	---	---
Gglean004842	---	---	---	1.75682	up	0.00130347	---	---	---	---	---	---	---	---	---	---	---	---	---	---	---	---	---	---	---	---	---
Gglean004850	---	---	---	---	---	---	-1.69638	down	0.0021095	-1.92453	down	0.0148707	---	---	---	---	---	---	---	---	---	---	---	---	---	---	---
Gglean004851	1.66832	up	1.14786e-05	---	---	---	2.00253	up	1e-07	1.26341	up	0.00672946	---	---	---	---	---	---	---	---	---	---	---	---	---	---	---
Gglean004853	---	---	---	1.37189	up	0.0023611	---	---	---	-1.87054	down	0.00797298	---	---	---	---	---	---	---	---	---	---	---	---	1.65968	up	0.00150094
Gglean004854	-2.26827	down	0.0060222	-1.85606	down	2.26258e-05	-4.12491	down	8.99e-15	---	---	---	-1.25329	down	0.0498248	-1.93046	down	0.00483935	---	---	---	---	---	---	-2.36227	down	6.27e-08
Gglean004858	-2.12114	down	6.18762e-08	---	---	---	-2.94877	down	7.04e-15	---	---	---	---	---	---	-1.84969	down	0.000103203	---	---	---	---	---	---	-2.46031	down	9.9e-10
Gglean004860	---	---	---	---	---	---	1.11819	up	0.015499	---	---	---	---	---	---	---	---	---	---	---	---	---	---	---	---	---	---
Gglean004861	---	---	---	---	---	---	-1.34145	down	6.1e-06	---	---	---	---	---	---	---	---	---	---	---	---	---	---	---	---	---	---
Gglean004862	-6.2864	down	1.12308e-10	---	---	---	-6.44397	down	1.12e-13	-5.41003	down	2.42e-05	---	---	---	---	---	---	---	---	---	---	---	---	---	---	---
Gglean004869	---	---	---	---	---	---	---	---	---	---	---	---	---	---	---	---	---	---	---	---	---	---	---	---	1.00636	up	0.0399933
Gglean004871	---	---	---	1.66925	up	6.32153e-10	1.83885	up	4.02e-05	---	---	---	1.42408	up	0.000157099	---	---	---	---	---	---	---	---	---	1.08305	up	0.0140955
Gglean004873	---	---	---	---	---	---	---	---	---	---	---	---	---	---	---	---	---	---	---	---	---	---	---	---	-1.19978	down	0.0257336
Gglean004879	---	---	---	-3.8261	down	1.92916e-42	-3.7376	down	4.86e-25	-1.48954	down	0.0149302	-2.4803	down	7.38e-10	---	---	---	---	---	---	-1.15865	down	0.000718519	-2.08209	down	5.53e-11
Gglean004881	---	---	---	3.02059	up	1.25103e-42	3.44771	up	8.72e-12	---	---	---	1.96366	up	2.87e-07	---	---	---	---	---	---	---	---	---	1.84937	up	3.75e-05
Gglean004882	---	---	---	2.19279	up	3.40401e-08	1.82345	up	0.00166196	-1.78903	down	0.00603589	---	---	---	1.82281	up	0.00144242	---	---	---	1.44378	up	0.00562641	3.23625	up	4.63e-17
Gglean004885	---	---	---	5.00893	up	4.29814e-18	4.70621	up	2.62e-15	---	---	---	2.76353	up	1.98e-05	---	---	---	---	---	---	---	---	---	3.58756	up	2.38e-07
Gglean004887	2.71364	up	2.66441e-08	---	---	---	1.84993	up	0.000286325	---	---	---	---	---	---	2.35124	up	7.55e-07	---	---	---	---	---	---	2.01014	up	6.45e-13
Gglean004889	---	---	---	-1.24545	down	1.91607e-05	---	---	---	---	---	---	---	---	---	---	---	---	---	---	---	---	---	---	---	---	---
Gglean004891	3.22711	up	0.0187192	---	---	---	5.27139	up	3.83e-06	3.28705	up	0.021939	---	---	---	---	---	---	---	---	---	---	---	---	---	---	---
Gglean004896	-1.0955	down	0.00133928	---	---	---	-1.03694	down	0.00152515	---	---	---	---	---	---	---	---	---	---	---	---	---	---	---	-1.06631	down	4.86e-05
Gglean004902	---	---	---	---	---	---	1.6934	up	0.0121707	-1.98011	down	0.0349828	---	---	---	2.58195	up	0.00721089	---	---	---	---	---	---	3.17552	up	5.81e-07
Gglean004907	---	---	---	-1.23761	down	7.63014e-06	---	---	---	2.13688	up	0.043965	---	---	---	-2.04757	down	0.0146859	---	---	---	---	---	---	-2.50632	down	8.47e-09
Gglean004911	---	---	---	---	---	---	---	---	---	---	---	---	---	---	---	---	---	---	---	---	---	---	---	---	1.07442	up	0.026249
Gglean004912	---	---	---	2.00523	up	0.00465152	---	---	---	---	---	---	---	---	---	---	---	---	---	---	---	---	---	---	---	---	---
Gglean004915	---	---	---	-2.42681	down	2.22419e-17	-2.36498	down	5.53e-06	---	---	---	---	---	---	---	---	---	---	---	---	---	---	---	-1.30782	down	7.18e-05
Gglean004923	---	---	---	-2.74199	down	9.06052e-07	-3.16947	down	7.6e-07	-3.06286	down	0.000535504	---	---	---	---	---	---	---	---	---	---	---	---	---	---	---
Gglean004928	---	---	---	1.16564	up	0.000807396	1.79606	up	3.67e-06	---	---	---	---	---	---	---	---	---	---	---	---	---	---	---	1.33632	up	0.000500213
Gglean004930	---	---	---	2.60471	up	3.47965e-07	2.29185	up	0.000963656	---	---	---	1.82635	up	0.00359749	2.63495	up	0.00117827	---	---	---	---	---	---	3.7507	up	9.53e-11
Gglean004933	---	---	---	---	---	---	---	---	---	-4.47624	down	0.0124085	---	---	---	9.45356	up	0.00281444	---	---	---	---	---	---	9.45126	up	6.8e-06
Gglean004934	---	---	---	3.57687	up	2.60254e-21	4.02233	up	1.38e-19	1.12697	up	0.0312744	2.0486	up	2.86e-06	1.38021	up	0.0450047	---	---	---	1.8186	up	0.000533549	3.16876	up	8.24e-14
Gglean004939	-1.57172	down	0.00142404	1.24864	up	0.000305054	---	---	---	---	---	---	---	---	---	---	---	---	---	---	---	---	---	---	---	---	---
Gglean004940	---	---	---	---	---	---	1.39139	up	2.37e-05	---	---	---	---	---	---	---	---	---	---	---	---	---	---	---	---	---	---
Gglean004944	---	---	---	---	---	---	1.27497	up	0.0108926	---	---	---	---	---	---	---	---	---	---	---	---	---	---	---	---	---	---
Gglean004945	1.54502	up	0.00360294	3.31484	up	7.21992e-18	4.84607	up	1.06e-30	1.6894	up	0.000806398	1.86854	up	0.00033165	1.72862	up	0.00010135	---	---	---	---	---	---	2.50671	up	1.36e-16
Gglean004946	---	---	---	1.2951	up	2.23852e-10	1.64544	up	3.04e-07	---	---	---	---	---	---	---	---	---	---	---	---	---	---	---	1.21426	up	2.81e-06
Gglean004949	---	---	---	---	---	---	---	---	---	-7.42574	down	4.59e-16	-4.3662	down	3.7e-09	---	---	---	---	---	---	2.74843	up	0.000452049	3.68138	up	1.05e-09
Gglean004953	---	---	---	-3.71849	down	1.132e-21	-4.84636	down	1.96e-15	-3.05599	down	3.46e-05	-2.81635	down	1.03e-09	---	---	---	---	---	---	---	---	---	-1.82351	down	6.18e-11
Gglean004955	---	---	---	-3.59149	down	4.49964e-07	-2.19664	down	0.0005228	-1.78074	down	0.0313732	---	---	---	---	---	---	---	---	---	---	---	---	---	---	---
Gglean004956	---	---	---	-1.73446	down	0.000771979	---	---	---	---	---	---	---	---	---	---	---	---	---	---	---	-2.40093	down	0.000811892	-1.24633	down	0.0330607
Gglean004957	---	---	---	-1.88342	down	9.44044e-18	-2.58335	down	1.97e-14	-1.28555	down	0.00253509	-1.30199	down	6.87e-07	---	---	---	---	---	---	---	---	---	-1.36657	down	8.52e-07
Gglean004963	---	---	---	---	---	---	-1.69689	down	2.86e-07	-1.12394	down	0.0275593	---	---	---	---	---	---	---	---	---	---	---	---	---	---	---
Gglean004964	---	---	---	---	---	---	-1.73006	down	1.83e-05	---	---	---	---	---	---	---	---	---	---	---	---	---	---	---	---	---	---
Gglean004965	---	---	---	1.62272	up	7.1299e-14	1.48196	up	9e-07	---	---	---	1.35236	up	3.85e-06	---	---	---	---	---	---	---	---	---	1.24576	up	7.84e-05
Gglean004967	---	---	---	---	---	---	---	---	---	-2.51762	down	0.00235269	---	---	---	2.19883	up	0.0392508	---	---	---	---	---	---	2.51787	up	0.000102807
Gglean004977	---	---	---	1.11484	up	1.09879e-08	2.02854	up	1.19e-07	---	---	---	---	---	---	---	---	---	---	---	---	---	---	---	1.05101	up	0.000321339
Gglean004981	---	---	---	1.99519	up	1.65528e-09	2.48245	up	2.4e-09	---	---	---	1.02513	up	0.0330093	---	---	---	---	---	---	---	---	---	2.123	up	6.88e-08
Gglean004982	---	---	---	1.40416	up	3.21641e-05	---	---	---	---	---	---	---	---	---	---	---	---	---	---	---	---	---	---	---	---	---
Gglean004983	---	---	---	1.32287	up	0.00331309	1.98915	up	0.00621191	---	---	---	---	---	---	---	---	---	---	---	---	---	---	---	---	---	---
Gglean004985	---	---	---	1.2516	up	6.51819e-06	1.12775	up	0.00114719	---	---	---	---	---	---	---	---	---	---	---	---	---	---	---	---	---	---
Gglean004986	---	---	---	---	---	---	-1.71554	down	0.000125119	---	---	---	---	---	---	---	---	---	---	---	---	---	---	---	---	---	---
Gglean004990	---	---	---	-3.34028	down	4.47481e-17	-4.1231	down	4.92e-13	-2.88467	down	0.000107963	-3.05348	down	7.77e-11	---	---	---	---	---	---	---	---	---	-1.4341	down	4.41e-05
Gglean004991	---	---	---	1.62623	up	3.88177e-12	---	---	---	---	---	---	1.13652	up	0.0014321	---	---	---	---	---	---	---	---	---	---	---	---
Gglean004993	---	---	---	1.17863	up	6.37098e-08	---	---	---	---	---	---	---	---	---	---	---	---	---	---	---	---	---	---	---	---	---
Gglean004994	---	---	---	-1.79701	down	8.39374e-07	---	---	---	---	---	---	---	---	---	---	---	---	---	---	---	---	---	---	---	---	---
Gglean004995	---	---	---	-1.15768	down	3.65268e-07	---	---	---	---	---	---	---	---	---	---	---	---	---	---	---	---	---	---	---	---	---
Gglean004996	-1.69436	down	5.5883e-05	---	---	---	-2.46205	down	4.14e-09	-1.90787	down	1.34e-05	---	---	---	---	---	---	---	---	---	---	---	---	---	---	---
Gglean004999	---	---	---	-1.01927	down	9.70825e-07	---	---	---	---	---	---	---	---	---	---	---	---	---	---	---	---	---	---	---	---	---
Gglean005001	---	---	---	1.42318	up	1.04702e-05	1.37428	up	7.59e-05	---	---	---	---	---	---	---	---	---	---	---	---	---	---	---	1.05068	up	7.86e-05
Gglean005004	---	---	---	2.11589	up	6.529e-07	1.86785	up	0.000182871	2.46808	up	0.0106993	3.28899	up	5.56e-06	---	---	---	---	---	---	---	---	---	---	---	---
Gglean005005	---	---	---	3.81264	up	5.6973e-28	4.1018	up	7.99e-12	---	---	---	2.40428	up	5.68e-06	---	---	---	---	---	---	---	---	---	2.20507	up	0.00335329
Gglean005007	---	---	---	-1.0418	down	0.0104036	-1.22483	down	0.0162134	---	---	---	---	---	---	---	---	---	---	---	---	---	---	---	---	---	---
Gglean005008	-2.00236	down	0.000652538	-1.27025	down	0.000100478	-3.28013	down	4.42e-16	-1.71844	down	0.0139381	---	---	---	---	---	---	---	---	---	---	---	---	-1.51936	down	0.000151409
Gglean005009	-3.52357	down	1.47411e-08	---	---	---	-4.66899	down	1.25e-06	---	---	---	---	---	---	-2.52044	down	0.000367516	---	---	---	---	---	---	-4.51095	down	9.41e-07
Gglean005012	---	---	---	2.38623	up	1.67463e-32	2.27818	up	1.09e-12	---	---	---	1.69318	up	6.32e-08	---	---	---	---	---	---	---	---	---	1.43717	up	5.99e-07
Gglean005013	---	---	---	-1.02836	down	0.00056515	---	---	---	---	---	---	---	---	---	---	---	---	---	---	---	---	---	---	---	---	---
Gglean005018	-1.41489	down	2.30487e-06	---	---	---	-1.34386	down	2.74e-06	---	---	---	---	---	---	---	---	---	---	---	---	---	---	---	---	---	---
Gglean005023	---	---	---	1.37146	up	1.71037e-07	1.27087	up	0.000482137	---	---	---	---	---	---	---	---	---	---	---	---	---	---	---	---	---	---
Gglean005026	-2.15841	down	2.14517e-09	1.66304	up	2.86573e-10	---	---	---	---	---	---	---	---	---	---	---	---	---	---	---	---	---	---	---	---	---
Gglean005028	-1.09717	down	0.000487507	1.77672	up	2.48884e-13	---	---	---	---	---	---	1.12437	up	0.000608187	---	---	---	---	---	---	---	---	---	---	---	---
Gglean005029	-1.1453	down	0.00151395	---	---	---	---	---	---	-1.71838	down	0.00189775	---	---	---	---	---	---	---	---	---	---	---	---	1.30592	up	0.00126345
Gglean005030	-1.86524	down	5.57625e-09	---	---	---	-1.07034	down	0.000898079	-1.03807	down	0.0178096	---	---	---	---	---	---	---	---	---	---	---	---	---	---	---
Gglean005032	---	---	---	3.41512	up	2.47675e-34	2.87537	up	5.5e-16	---	---	---	1.37531	up	0.000169821	---	---	---	---	---	---	1.66717	up	7.09e-08	2.06243	up	8.21e-15
Gglean005033	---	---	---	---	---	---	-1.31955	down	0.0276134	---	---	---	---	---	---	---	---	---	---	---	---	---	---	---	---	---	---
Gglean005034	-1.30145	down	0.0254413	---	---	---	-1.28803	down	0.0042507	---	---	---	---	---	---	---	---	---	---	---	---	---	---	---	---	---	---
Gglean005039	-1.86226	down	0.0183822	-1.53023	down	4.49632e-05	-3.40071	down	4.38e-08	---	---	---	---	---	---	---	---	---	---	---	---	---	---	---	-1.83875	down	4.35e-05
Gglean005040	-2.05688	down	0.0135093	-1.5018	down	1.17755e-05	-3.56577	down	2.88e-08	---	---	---	---	---	---	---	---	---	---	---	---	---	---	---	-1.46938	down	0.005723
Gglean005042	---	---	---	-4.31194	down	3.99033e-12	-4.43054	down	3.58e-10	-3.54354	down	3.86e-05	---	---	---	---	---	---	---	---	---	---	---	---	---	---	---
Gglean005043	---	---	---	-1.41152	down	1.62352e-13	-1.14805	down	0.00101871	---	---	---	-1.08672	down	2.42e-05	---	---	---	---	---	---	---	---	---	---	---	---
Gglean005044	---	---	---	-3.52313	down	3.63158e-17	-4.17895	down	1.7e-11	-2.25352	down	0.00394179	-2.77336	down	6.75e-09	-1.17512	down	0.0108988	---	---	---	---	---	---	-1.86517	down	1.95e-09
Gglean005047	---	---	---	1.31816	up	6.57375e-07	---	---	---	---	---	---	---	---	---	---	---	---	---	---	---	---	---	---	1.00263	up	0.0103128
Gglean005048	1.78773	up	3.21211e-06	---	---	---	2.10519	up	1.96e-08	1.14381	up	0.0452294	---	---	---	---	---	---	---	---	---	---	---	---	---	---	---
Gglean005049	---	---	---	1.2799	up	7.65678e-07	---	---	---	---	---	---	---	---	---	---	---	---	---	---	---	---	---	---	---	---	---
Gglean005050	---	---	---	3.07068	up	1.84101e-47	3.45578	up	1.07e-11	---	---	---	3.42047	up	1.05e-24	2.45	up	0.00267828	---	---	---	---	---	---	2.12374	up	9.52e-05
Gglean005052	---	---	---	1.56283	up	6.60264e-17	1.73477	up	8.18e-09	1.02484	up	0.0255801	1.22669	up	0.000108547	---	---	---	---	---	---	---	---	---	---	---	---
Gglean005053	---	---	---	-1.38781	down	5.28055e-11	-1.25026	down	0.000919609	-1.59582	down	0.00248563	-1.5045	down	3.05e-07	---	---	---	---	---	---	---	---	---	---	---	---
Gglean005054	-1.15747	down	0.00762947	---	---	---	-1.59195	down	5.32e-06	---	---	---	---	---	---	-1.3681	down	0.00701318	---	---	---	---	---	---	-1.57728	down	1.01e-06
Gglean005055	---	---	---	1.87438	up	8.16255e-23	1.51852	up	7.55e-06	1.12641	up	0.0216782	1.2713	up	0.000130912	---	---	---	---	---	---	---	---	---	---	---	---
Gglean005060	---	---	---	1.05284	up	5.07707e-07	---	---	---	---	---	---	---	---	---	---	---	---	---	---	---	---	---	---	---	---	---
Gglean005061	---	---	---	---	---	---	-1.25375	down	0.0327785	-2.1338	down	0.01617	---	---	---	---	---	---	---	---	---	---	---	---	---	---	---
Gglean005067	1.1974	up	0.0246139	---	---	---	1.62668	up	0.000383024	---	---	---	---	---	---	---	---	---	---	---	---	---	---	---	1.12353	up	0.0140312
Gglean005071	---	---	---	-3.13098	down	1.27297e-43	-2.77108	down	1.33e-06	---	---	---	-1.97171	down	1.02e-12	---	---	---	---	---	---	---	---	---	-1.82364	down	8.86e-10
Gglean005072	---	---	---	1.22037	up	6.5591e-11	---	---	---	---	---	---	1.02936	up	0.000247316	---	---	---	---	---	---	---	---	---	---	---	---
Gglean005074	---	---	---	1.16702	up	0.00018951	1.08353	up	0.00432764	---	---	---	---	---	---	---	---	---	---	---	---	---	---	---	1.23716	up	6.11e-05
Gglean005076	---	---	---	1.01703	up	0.0103015	---	---	---	---	---	---	---	---	---	---	---	---	---	---	---	---	---	---	---	---	---
Gglean005077	---	---	---	---	---	---	1.84571	up	0.000287264	---	---	---	---	---	---	---	---	---	---	---	---	---	---	---	1.15511	up	0.0297444
Gglean005078	1.02895	up	0.00326727	---	---	---	1.05498	up	0.00262126	---	---	---	---	---	---	---	---	---	---	---	---	---	---	---	---	---	---
Gglean005079	---	---	---	-4.28445	down	2.56796e-17	-4.45483	down	1.13e-10	-2.05415	down	0.0128966	-3.46977	down	3.25e-10	-1.58398	down	2.01e-05	---	---	---	---	---	---	-2.27913	down	2.62e-16
Gglean005080	---	---	---	-4.19938	down	1.838e-18	-3.98866	down	5.38e-12	-1.76261	down	0.047461	-3.34454	down	6.2e-09	-1.37417	down	0.0204353	---	---	---	---	---	---	-2.04481	down	1.44e-07
Gglean005082	---	---	---	---	---	---	1.53469	up	0.00104165	---	---	---	---	---	---	1.32135	up	0.00439195	---	---	---	---	---	---	1.81987	up	9.28e-11
Gglean005085	---	---	---	1.50518	up	5.23192e-12	---	---	---	---	---	---	---	---	---	---	---	---	---	---	---	---	---	---	---	---	---
Gglean005093	---	---	---	---	---	---	1.01235	up	0.00320907	---	---	---	---	---	---	---	---	---	---	---	---	---	---	---	---	---	---
Gglean005094	---	---	---	-1.05913	down	5.38246e-06	---	---	---	---	---	---	---	---	---	---	---	---	---	---	---	---	---	---	---	---	---
Gglean005095	---	---	---	1.39021	up	0.00161281	---	---	---	---	---	---	---	---	---	---	---	---	---	---	---	---	---	---	-1.23943	down	0.0249654
Gglean005101	---	---	---	-1.65198	down	0.00118905	---	---	---	---	---	---	---	---	---	---	---	---	---	---	---	---	---	---	---	---	---
Gglean005102	---	---	---	2.04976	up	1.03901e-10	2.70591	up	2.41e-08	2.01716	up	0.00422537	1.74532	up	2.06e-06	---	---	---	---	---	---	---	---	---	---	---	---
Gglean005108	---	---	---	1.97174	up	1.84636e-08	2.13037	up	2.71e-10	---	---	---	---	---	---	---	---	---	---	---	---	---	---	---	1.98378	up	8.25e-09
Gglean005109	---	---	---	-3.24951	down	6.41967e-08	-3.75706	down	1.03e-07	---	---	---	-2.16452	down	0.00812484	---	---	---	---	---	---	---	---	---	-2.37797	down	3.42e-07
Gglean005113	---	---	---	-4.18905	down	4.24511e-16	-3.95275	down	2.76e-07	-2.11856	down	0.0498892	-3.54169	down	9.92e-09	-1.18833	down	0.0343593	---	---	---	---	---	---	-1.90194	down	2.79e-07
Gglean005114	-2.67407	down	2.42719e-17	1.54524	up	1.02767e-11	-1.1378	down	0.000188847	---	---	---	---	---	---	---	---	---	---	---	---	---	---	---	---	---	---
Gglean005116	---	---	---	-6.87978	down	3.77375e-27	-7.11934	down	7.95e-22	---	---	---	---	---	---	---	---	---	1.98587	up	0.00382807	---	---	---	---	---	---
Gglean005123	-1.49217	down	0.0238157	---	---	---	-1.52062	down	0.00357486	-1.86359	down	0.00367541	---	---	---	---	---	---	---	---	---	---	---	---	---	---	---
Gglean005130	---	---	---	-1.14019	down	3.26429e-08	---	---	---	---	---	---	---	---	---	---	---	---	---	---	---	---	---	---	---	---	---
Gglean005133	---	---	---	2.06687	up	2.4583e-07	2.70054	up	6.34e-10	---	---	---	---	---	---	---	---	---	---	---	---	1.27858	up	0.0358581	1.90557	up	0.000251134
Gglean005134	---	---	---	---	---	---	1.1212	up	0.000171776	---	---	---	---	---	---	---	---	---	---	---	---	---	---	---	---	---	---
Gglean005136	---	---	---	-1.90774	down	0.00562629	-5.38007	down	6.95e-09	-7.75052	down	5.02e-17	-3.43384	down	4.09e-06	---	---	---	---	---	---	---	---	---	2.20427	up	0.00142938
Gglean005137	---	---	---	1.02674	up	1.81287e-06	1.3317	up	6.35e-06	---	---	---	---	---	---	---	---	---	---	---	---	---	---	---	---	---	---
Gglean005140	---	---	---	---	---	---	1.68673	up	0.0129119	2.75448	up	0.00109949	---	---	---	---	---	---	---	---	---	---	---	---	---	---	---
Gglean005141	---	---	---	---	---	---	---	---	---	---	---	---	---	---	---	---	---	---	---	---	---	---	---	---	-1.63688	down	2.89e-06
Gglean005142	---	---	---	-1.68033	down	2.56687e-12	-1.13937	down	0.0139252	---	---	---	---	---	---	---	---	---	---	---	---	---	---	---	---	---	---
Gglean005144	---	---	---	-1.60936	down	1.35808e-14	-1.68651	down	0.000199348	---	---	---	---	---	---	---	---	---	---	---	---	---	---	---	---	---	---
Gglean005146	---	---	---	-1.08933	down	0.000612481	-1.17373	down	0.00318839	---	---	---	-1.17256	down	0.00866719	---	---	---	---	---	---	---	---	---	---	---	---
Gglean005147	---	---	---	1.66735	up	0.00105656	---	---	---	---	---	---	---	---	---	---	---	---	---	---	---	---	---	---	---	---	---
Gglean005157	---	---	---	4.82281	up	4.02992e-84	4.10605	up	8.5e-24	---	---	---	2.60699	up	2.33e-08	---	---	---	---	---	---	2.31788	up	4.68e-10	3.63234	up	1.41e-24
Gglean005159	---	---	---	-3.14777	down	1.45068e-24	-3.38138	down	1.1e-10	-2.07707	down	0.00835665	-2.66087	down	1e-10	---	---	---	---	---	---	---	---	---	-1.1846	down	0.00381169
Gglean005162	-2.28381	down	0.000127752	---	---	---	-2.99435	down	7.34e-12	-2.39005	down	0.000115672	---	---	---	---	---	---	---	---	---	---	---	---	---	---	---
Gglean005167	---	---	---	-1.4447	down	4.12989e-13	---	---	---	---	---	---	-1.06306	down	0.000101782	---	---	---	---	---	---	---	---	---	---	---	---
Gglean005168	---	---	---	-1.52309	down	3.31123e-07	-3.13119	down	5.75e-06	---	---	---	---	---	---	---	---	---	---	---	---	-1.41632	down	0.00073204	-1.82338	down	0.00129933
Gglean005169	---	---	---	---	---	---	1.05372	up	0.016017	---	---	---	---	---	---	---	---	---	---	---	---	---	---	---	---	---	---
Gglean005172	1.45994	up	4.29049e-05	---	---	---	2.19959	up	1.61e-09	---	---	---	---	---	---	1.30249	up	0.00661343	---	---	---	---	---	---	1.313	up	1.96e-06
Gglean005173	---	---	---	-1.21905	down	4.40939e-10	-1.09881	down	0.000238087	---	---	---	---	---	---	---	---	---	---	---	---	---	---	---	---	---	---
Gglean005176	---	---	---	-1.23839	down	3.79097e-09	-1.68334	down	4.93e-08	---	---	---	---	---	---	-1.1762	down	0.00444758	---	---	---	---	---	---	-1.71545	down	7.36e-11
Gglean005178	-2.78912	down	0.00572707	1.77028	up	0.00153372	---	---	---	---	---	---	2.03144	up	0.00874533	---	---	---	---	---	---	---	---	---	---	---	---
Gglean005180	---	---	---	1.18317	up	1.99179e-06	---	---	---	---	---	---	---	---	---	---	---	---	---	---	---	---	---	---	---	---	---
Gglean005181	---	---	---	---	---	---	-4.65633	down	1.67e-11	---	---	---	-2.42361	down	0.00924232	---	---	---	---	---	---	---	---	---	-2.63918	down	0.0174686
Gglean005184	---	---	---	5.28943	up	1.61683e-14	5.291	up	2.21e-13	3.23071	up	0.000115672	4.22868	up	7.74e-08	---	---	---	---	---	---	---	---	---	---	---	---
Gglean005185	---	---	---	1.22069	up	4.0841e-10	1.26782	up	0.000513479	---	---	---	---	---	---	---	---	---	---	---	---	---	---	---	1.06796	up	0.000418061
Gglean005186	---	---	---	---	---	---	---	---	---	---	---	---	---	---	---	4.65251	up	0.0139255	---	---	---	---	---	---	9.68505	up	1.34e-07
Gglean005187	---	---	---	-1.62223	down	0.000115709	-1.04191	down	0.0158435	---	---	---	---	---	---	---	---	---	---	---	---	-1.2187	down	0.0231181	-1.31068	down	0.00259861
Gglean005188	4.30829	up	2.93111e-08	---	---	---	11.1897	up	1.11e-25	---	---	---	---	---	---	---	---	---	---	---	---	---	---	---	---	---	---
Gglean005194	---	---	---	1.02252	up	6.61248e-05	1.11226	up	0.00131526	---	---	---	---	---	---	---	---	---	---	---	---	---	---	---	1.00148	up	0.00029664
Gglean005196	-3.03613	down	0.000104566	---	---	---	-2.65947	down	4.88e-05	-2.16196	down	0.00914381	---	---	---	---	---	---	---	---	---	---	---	---	---	---	---
Gglean005199	---	---	---	4.23298	up	3.04008e-55	4.30664	up	9.8e-20	1.99815	up	0.00503265	2.579	up	4.55e-11	---	---	---	---	---	---	1.8159	up	0.000253206	2.4607	up	1.53e-05
Gglean005207	-1.377	down	0.0480253	---	---	---	-1.45026	down	0.011322	---	---	---	---	---	---	---	---	---	---	---	---	---	---	---	---	---	---
Gglean005213	-2.45238	down	0.00107803	-2.26297	down	2.92336e-06	-4.72393	down	4.37e-17	---	---	---	---	---	---	-3.15325	down	9.69e-05	---	---	---	-1.63059	down	0.00118785	-4.81404	down	1.05e-19
Gglean005218	---	---	---	-1.22373	down	5.98053e-10	-1.50278	down	1.14e-05	---	---	---	---	---	---	---	---	---	---	---	---	---	---	---	---	---	---
Gglean005221	---	---	---	1.0565	up	0.0260392	1.65801	up	0.000403547	---	---	---	---	---	---	---	---	---	---	---	---	---	---	---	1.55072	up	0.00392213
Gglean005222	1.66109	up	0.0031627	1.71994	up	3.63508e-08	3.36724	up	4.77e-11	---	---	---	---	---	---	1.44803	up	0.00420829	-1.18706	down	0.000264125	---	---	---	2.01344	up	1.16e-10
Gglean005223	---	---	---	1.70029	up	1.63308e-13	2.35449	up	1.77e-12	---	---	---	---	---	---	---	---	---	---	---	---	---	---	---	1.261	up	3.93e-05
Gglean005224	---	---	---	---	---	---	-1.62111	down	2.4e-06	-1.20323	down	0.0213546	---	---	---	---	---	---	---	---	---	---	---	---	---	---	---
Gglean005225	---	---	---	-3.72074	down	1.36595e-09	-6.51945	down	2.54e-13	-6.89697	down	1.13e-11	---	---	---	---	---	---	---	---	---	---	---	---	---	---	---
Gglean005235	---	---	---	---	---	---	1.02595	up	0.00153958	---	---	---	---	---	---	---	---	---	---	---	---	---	---	---	---	---	---
Gglean005242	-1.06175	down	0.0475413	-1.80041	down	1.69025e-11	-2.87202	down	6.6e-15	-1.77098	down	0.000806398	---	---	---	---	---	---	---	---	---	-1.00718	down	0.00646189	---	---	---
Gglean005245	---	---	---	-1.5625	down	5.38696e-08	-2.02901	down	2.5e-07	---	---	---	-1.07199	down	0.0131478	---	---	---	---	---	---	---	---	---	---	---	---
Gglean005252	-3.76083	down	1.89507e-11	1.50596	up	0.000673398	-2.26292	down	0.000100734	---	---	---	---	---	---	-5.19458	down	1.12e-07	---	---	---	---	---	---	-4.42341	down	1.17e-10
Gglean005258	---	---	---	3.5387	up	2.89742e-08	---	---	---	---	---	---	3.61833	up	1.82e-05	---	---	---	---	---	---	---	---	---	---	---	---
Gglean005277	-3.32023	down	0.000267878	9.3981	up	7.62896e-80	6.06497	up	1.74e-11	5.67697	up	0.000185898	9.95503	up	5.05e-51	---	---	---	---	---	---	---	---	---	---	---	---
Gglean005281	---	---	---	2.2469	up	2.49568e-07	---	---	---	---	---	---	1.84877	up	0.00177892	---	---	---	---	---	---	---	---	---	---	---	---
Gglean005283	---	---	---	3.16442	up	3.03417e-09	2.71517	up	3.22e-05	---	---	---	2.75974	up	0.00200906	---	---	---	---	---	---	---	---	---	---	---	---
Gglean005284	---	---	---	---	---	---	---	---	---	---	---	---	---	---	---	4.45727	up	0.00743135	---	---	---	---	---	---	2.35727	up	0.00823563
Gglean005285	---	---	---	-1.47378	down	1.45951e-06	-1.4483	down	0.00053311	---	---	---	---	---	---	---	---	---	---	---	---	---	---	---	---	---	---
Gglean005286	---	---	---	1.07542	up	0.0247173	---	---	---	---	---	---	---	---	---	---	---	---	---	---	---	---	---	---	---	---	---
Gglean005288	---	---	---	---	---	---	-1.04307	down	0.000384893	---	---	---	---	---	---	---	---	---	---	---	---	---	---	---	-1.14173	down	0.00100428
Gglean005298	-3.21139	down	4.56417e-06	3.74015	up	1.34929e-11	---	---	---	---	---	---	4.21332	up	1.57e-07	---	---	---	---	---	---	---	---	---	---	---	---
Gglean005300	-3.79639	down	1.96299e-06	---	---	---	-3.07538	down	5.72e-06	---	---	---	1.87207	up	0.00345321	-6.6781	down	1.05e-08	---	---	---	---	---	---	-6.72419	down	1.25e-08
Gglean005306	2.37973	up	0.000452096	2.06478	up	3.28687e-06	4.4331	up	5.85e-17	---	---	---	2.18788	up	0.000251274	3.45001	up	1.67e-10	---	---	---	---	---	---	3.1794	up	2e-19
Gglean005310	---	---	---	2.12523	up	2.15815e-09	1.04287	up	0.0353641	---	---	---	---	---	---	---	---	---	---	---	---	1.31228	up	0.0178417	1.30122	up	0.0043106
Gglean005325	---	---	---	2.07173	up	6.44757e-28	2.44385	up	4.04e-13	2.06457	up	0.000444256	2.15757	up	1.95e-06	---	---	---	---	---	---	---	---	---	---	---	---
Gglean005326	---	---	---	7.96107	up	2.77931e-11	8.6729	up	1.13e-13	---	---	---	3.53004	up	0.000551415	---	---	---	---	---	---	---	---	---	---	---	---
Gglean005327	---	---	---	5.9688	up	1.13927e-10	---	---	---	---	---	---	4.09358	up	3.95e-05	---	---	---	---	---	---	---	---	---	---	---	---
Gglean005331	---	---	---	---	---	---	---	---	---	---	---	---	---	---	---	---	---	---	---	---	---	---	---	---	-1.66292	down	0.00581713
Gglean005336	---	---	---	-1.64628	down	1.41541e-15	-1.10966	down	0.0008495	---	---	---	-1.14369	down	0.000116508	---	---	---	---	---	---	---	---	---	---	---	---
Gglean005339	---	---	---	-3.1252	down	1.81849e-23	-4.43099	down	6.41e-18	-3.01912	down	9.57e-08	-2.45524	down	4.85e-12	---	---	---	---	---	---	---	---	---	-1.44928	down	1.48e-06
Gglean005342	---	---	---	-2.93194	down	6.77336e-05	-7.70217	down	2.32e-10	---	---	---	---	---	---	---	---	---	---	---	---	---	---	---	-2.34115	down	0.000240529
Gglean005344	---	---	---	1.31502	up	0.00689997	1.26739	up	0.0254218	---	---	---	---	---	---	---	---	---	---	---	---	---	---	---	---	---	---
Gglean005345	---	---	---	---	---	---	---	---	---	---	---	---	---	---	---	---	---	---	---	---	---	---	---	---	1.93011	up	0.0307932
Gglean005353	---	---	---	---	---	---	1.1238	up	0.0005286	-2.17806	down	0.00674792	---	---	---	2.59099	up	0.00912016	---	---	---	---	---	---	3.2581	up	5.82e-07
Gglean005355	---	---	---	---	---	---	1.15057	up	0.025422	---	---	---	---	---	---	---	---	---	---	---	---	---	---	---	---	---	---
Gglean005356	---	---	---	---	---	---	1.657	up	7.74e-08	---	---	---	---	---	---	---	---	---	---	---	---	---	---	---	---	---	---
Gglean005357	---	---	---	-3.31697	down	5.63322e-07	-3.59175	down	2.24e-06	---	---	---	---	---	---	---	---	---	---	---	---	-1.61324	down	0.0492639	-2.1603	down	0.000811383
Gglean005368	---	---	---	-1.4883	down	6.73067e-14	-1.67004	down	1.19e-06	---	---	---	---	---	---	---	---	---	---	---	---	---	---	---	---	---	---
Gglean005369	---	---	---	-2.09032	down	0.000676227	-1.95797	down	0.00363757	-4.47999	down	4.59e-10	-3.02673	down	1.53e-05	1.58876	up	0.0306885	---	---	---	---	---	---	2.12405	up	5.48e-06
Gglean005381	---	---	---	-1.45871	down	3.54745e-05	-1.55963	down	0.000209052	---	---	---	---	---	---	---	---	---	---	---	---	---	---	---	---	---	---
Gglean005391	---	---	---	---	---	---	---	---	---	---	---	---	-8.88912	down	1.01e-12	-5.01127	down	4.78e-07	---	---	---	3.7236	up	8.06e-07	---	---	---
Gglean005396	---	---	---	-1.80387	down	9.79007e-18	-1.06307	down	0.00298422	---	---	---	-1.46769	down	9.28e-07	---	---	---	---	---	---	---	---	---	---	---	---
Gglean005404	---	---	---	---	---	---	1.60038	up	0.00514954	-2.59726	down	0.0103602	---	---	---	4.29694	up	0.000599117	---	---	---	---	---	---	4.4794	up	6.66e-08
Gglean005412	---	---	---	---	---	---	1.35921	up	0.0352883	---	---	---	---	---	---	---	---	---	---	---	---	---	---	---	---	---	---
Gglean005415	---	---	---	-1.13861	down	4.52475e-06	---	---	---	---	---	---	---	---	---	---	---	---	---	---	---	---	---	---	-1.28457	down	2.2e-06
Gglean005419	4.10518	up	5.40135e-19	1.18627	up	0.0106327	5.27929	up	2.18e-25	1.57183	up	0.0156255	---	---	---	3.00685	up	0.000147967	---	---	---	---	---	---	4.01126	up	3.05e-10
Gglean005427	-3.32246	down	3.06883e-06	-2.6643	down	4.82191e-16	-5.98901	down	2.76e-40	-5.44469	down	4.85e-20	-2.86538	down	1.59e-10	---	---	---	---	---	---	---	---	---	---	---	---
Gglean005438	1.51007	up	0.00582112	---	---	---	1.75082	up	0.000371084	---	---	---	---	---	---	---	---	---	---	---	---	---	---	---	---	---	---
Gglean005445	---	---	---	-1.03753	down	0.0234038	-1.4511	down	0.0099572	---	---	---	---	---	---	---	---	---	1.48584	up	0.0152887	---	---	---	---	---	---
Gglean005447	-1.20667	down	0.000110746	---	---	---	-2.1801	down	3.48e-13	---	---	---	---	---	---	---	---	---	---	---	---	---	---	---	-1.12534	down	7.25e-06
Gglean005453	---	---	---	-1.44439	down	0.00368369	-2.08669	down	0.00062723	---	---	---	---	---	---	---	---	---	---	---	---	---	---	---	---	---	---
Gglean005455	---	---	---	---	---	---	---	---	---	-4.0287	down	0.000763704	---	---	---	6.74321	up	1.8e-05	---	---	---	---	---	---	6.48484	up	5.91e-09
Gglean005462	---	---	---	-1.52692	down	6.80907e-09	---	---	---	---	---	---	-1.22202	down	0.000518008	---	---	---	---	---	---	---	---	---	---	---	---
Gglean005464	---	---	---	-3.53449	down	1.74501e-12	-7.56409	down	4.08e-25	---	---	---	-2.54505	down	0.000137274	---	---	---	---	---	---	---	---	---	-2.67798	down	7.77e-07
Gglean005469	---	---	---	-2.964	down	0.000443595	-5.38034	down	2.7e-08	---	---	---	---	---	---	---	---	---	4.30639	up	1.12e-06	---	---	---	---	---	---
Gglean005473	---	---	---	1.80682	up	8.09611e-06	2.76815	up	7.34e-09	---	---	---	---	---	---	---	---	---	---	---	---	1.2318	up	0.0333768	2.45516	up	7.76e-08
Gglean005476	---	---	---	-1.59916	down	0.0041599	-2.31596	down	0.00138314	---	---	---	---	---	---	---	---	---	---	---	---	---	---	---	---	---	---
Gglean005477	1.59529	up	0.048076	---	---	---	---	---	---	---	---	---	---	---	---	---	---	---	---	---	---	---	---	---	---	---	---
Gglean005481	---	---	---	2.44033	up	6.96092e-20	2.41808	up	3.25e-08	---	---	---	1.94731	up	2.21e-08	---	---	---	---	---	---	---	---	---	1.21002	up	0.00657671
Gglean005484	---	---	---	-1.59923	down	4.59512e-15	-1.17124	down	0.000865843	---	---	---	-1.34148	down	8.52e-06	---	---	---	---	---	---	---	---	---	---	---	---
Gglean005491	-2.01081	down	1.06324e-05	---	---	---	-1.95737	down	4.35e-06	---	---	---	---	---	---	-2.45743	down	3.11e-08	---	---	---	---	---	---	-1.86867	down	8.06e-08
Gglean005499	1.35174	up	0.00040839	---	---	---	1.12615	up	0.0149714	---	---	---	---	---	---	1.74817	up	3.32e-05	---	---	---	---	---	---	1.82163	up	3.08e-10
Gglean005501	---	---	---	-1.07877	down	3.8312e-07	---	---	---	---	---	---	---	---	---	---	---	---	---	---	---	---	---	---	---	---	---
Gglean005502	---	---	---	1.59356	up	1.94889e-15	2.30065	up	1.46e-08	---	---	---	1.08317	up	0.00185179	---	---	---	---	---	---	---	---	---	1.40586	up	0.0002088
Gglean005509	---	---	---	-5.62692	down	4.53464e-50	-6.22266	down	1.61e-23	---	---	---	-2.5593	down	6.05e-14	-2.33772	down	9.69e-08	---	---	---	-2.27355	down	5.34e-05	-4.64219	down	6.92e-18
Gglean005522	---	---	---	---	---	---	---	---	---	---	---	---	-1.29699	down	0.00434481	---	---	---	---	---	---	---	---	---	---	---	---
Gglean005523	---	---	---	---	---	---	-1.08913	down	0.000162846	---	---	---	---	---	---	---	---	---	---	---	---	---	---	---	---	---	---
Gglean005531	-1.10555	down	0.0463438	---	---	---	-1.88781	down	4.8e-07	---	---	---	-1.04649	down	0.0334869	---	---	---	---	---	---	---	---	---	-1.10775	down	0.00827696
Gglean005536	---	---	---	-1.9619	down	6.25894e-09	-2.41908	down	3.01e-07	-1.7492	down	0.0161263	-1.14153	down	0.0281084	---	---	---	---	---	---	---	---	---	---	---	---
Gglean005540	---	---	---	-1.22359	down	0.00991612	-1.55664	down	0.00758864	---	---	---	---	---	---	---	---	---	---	---	---	---	---	---	---	---	---
Gglean005541	---	---	---	2.25654	up	1.3711e-10	2.7922	up	1.31e-16	---	---	---	---	---	---	---	---	---	---	---	---	1.19657	up	0.00833868	1.90796	up	9.36e-08
Gglean005545	1.08053	up	0.000390437	---	---	---	---	---	---	---	---	---	---	---	---	---	---	---	---	---	---	---	---	---	---	---	---
Gglean005546	---	---	---	2.26945	up	4.10459e-27	2.42014	up	5.13e-12	1.1523	up	0.0433322	1.68529	up	1.15e-06	---	---	---	---	---	---	---	---	---	1.25775	up	0.000162362
Gglean005557	-1.75123	down	0.000134852	-1.1611	down	7.02497e-06	-2.92076	down	4.91e-19	---	---	---	---	---	---	---	---	---	---	---	---	-1.0412	down	0.0379719	-2.60477	down	1.17e-08
Gglean005563	1.18355	up	0.00366371	1.38573	up	2.05947e-13	2.56029	up	4.79e-11	---	---	---	---	---	---	1.54327	up	0.00635148	---	---	---	---	---	---	1.79867	up	3.28e-07
Gglean005564	---	---	---	-1.27517	down	9.98581e-09	-2.1886	down	4.62e-13	---	---	---	---	---	---	---	---	---	---	---	---	---	---	---	-1.58552	down	1.61e-06
Gglean005566	---	---	---	1.41381	up	0.00607967	---	---	---	---	---	---	---	---	---	---	---	---	---	---	---	---	---	---	---	---	---
Gglean005567	---	---	---	1.49891	up	7.61383e-09	1.33565	up	0.000192078	---	---	---	---	---	---	---	---	---	---	---	---	---	---	---	---	---	---
Gglean005568	---	---	---	-1.47607	down	3.40578e-05	---	---	---	---	---	---	-1.21964	down	0.0173318	---	---	---	---	---	---	---	---	---	---	---	---
Gglean005571	2.17606	up	6.59774e-07	---	---	---	1.57503	up	0.00154894	---	---	---	---	---	---	---	---	---	---	---	---	---	---	---	1.4349	up	0.01374
Gglean005572	4.97295	up	0.000138827	---	---	---	9.9984	up	8.87e-09	---	---	---	---	---	---	---	---	---	---	---	---	---	---	---	---	---	---
Gglean005574	---	---	---	3.22948	up	4.76296e-30	3.55727	up	3.15e-22	---	---	---	1.29619	up	3.11e-05	1.91257	up	2.48e-05	---	---	---	1.99657	up	2.25e-06	3.8773	up	1.06e-25
Gglean005576	---	---	---	---	---	---	---	---	---	---	---	---	---	---	---	---	---	---	---	---	---	-1.42718	down	0.00421305	---	---	---
Gglean005577	---	---	---	-1.50341	down	3.04269e-12	-1.50634	down	5.22e-06	---	---	---	-1.24066	down	1.9e-05	---	---	---	---	---	---	---	---	---	---	---	---
Gglean005581	---	---	---	3.21276	up	8.00138e-21	3.39687	up	5.25e-08	---	---	---	2.58592	up	9.59e-06	---	---	---	---	---	---	---	---	---	---	---	---
Gglean005584	---	---	---	-2.12463	down	5.83209e-11	-1.60693	down	6.75e-06	---	---	---	---	---	---	---	---	---	1.23548	up	0.00329973	-1.01109	down	0.0177499	---	---	---
Gglean005586	2.28796	up	1.51847e-05	-1.80178	down	9.96976e-12	---	---	---	---	---	---	-2.45006	down	5.11e-11	---	---	---	---	---	---	---	---	---	1.10071	up	0.000797377
Gglean005588	---	---	---	---	---	---	-1.3303	down	4.85e-05	---	---	---	---	---	---	---	---	---	---	---	---	---	---	---	---	---	---
Gglean005589	---	---	---	-1.29721	down	0.00548869	---	---	---	---	---	---	---	---	---	---	---	---	---	---	---	---	---	---	-2.61732	down	8.56e-05
Gglean005591	---	---	---	1.70365	up	3.29157e-05	2.42185	up	8.09e-07	---	---	---	---	---	---	1.35124	up	0.00823237	---	---	---	1.0526	up	0.0298021	2.37567	up	3.63e-14
Gglean005603	---	---	---	1.16157	up	1.02522e-05	1.74085	up	3.91e-06	---	---	---	---	---	---	---	---	---	---	---	---	---	---	---	---	---	---
Gglean005611	-2.97972	down	2.02251e-05	---	---	---	-3.50404	down	2.92e-11	-1.82227	down	0.0227451	---	---	---	---	---	---	---	---	---	---	---	---	-1.75763	down	5.89e-05
Gglean005613	---	---	---	-1.58532	down	2.3977e-13	-2.35169	down	9.72e-15	---	---	---	-1.19704	down	3.91e-05	---	---	---	---	---	---	---	---	---	-1.29032	down	4.39e-06
Gglean005629	---	---	---	1.81217	up	4.75497e-20	1.74202	up	4.74e-07	---	---	---	1.04561	up	0.00170559	---	---	---	---	---	---	---	---	---	1.26593	up	4.4e-06
Gglean005630	-2.51956	down	8.43796e-08	-1.49746	down	4.64717e-06	-4.02396	down	7.58e-22	---	---	---	-1.24683	down	0.00843944	-2.99941	down	1.96e-08	---	---	---	---	---	---	-3.44532	down	4.15e-16
Gglean005633	---	---	---	1.1272	up	1.24493e-05	---	---	---	---	---	---	---	---	---	---	---	---	---	---	---	---	---	---	---	---	---
Gglean005635	---	---	---	1.35326	up	1.50654e-11	1.80162	up	1.5e-07	1.06177	up	0.0344744	1.08973	up	0.000198423	---	---	---	---	---	---	---	---	---	---	---	---
Gglean005636	1.68134	up	3.8612e-09	---	---	---	1.84272	up	1.62e-10	---	---	---	---	---	---	1.44734	up	0.00124593	---	---	---	---	---	---	1.34678	up	3.29e-06
Gglean005638	---	---	---	---	---	---	---	---	---	---	---	---	---	---	---	3.7008	up	0.000296511	---	---	---	---	---	---	3.24288	up	6.63e-07
Gglean005639	---	---	---	-7.55848	down	6.72158e-78	-5.58015	down	5.53e-33	---	---	---	-2.9765	down	5.65e-06	-2.12638	down	0.0101435	1.73834	up	0.0114269	-2.82997	down	0.000244537	-4.98751	down	8.54e-13
Gglean005641	---	---	---	-2.31178	down	1.14679e-05	-2.26522	down	5.89e-06	---	---	---	---	---	---	---	---	---	---	---	---	---	---	---	---	---	---
Gglean005642	---	---	---	-1.39205	down	4.06345e-09	-2.06026	down	5e-10	---	---	---	---	---	---	---	---	---	---	---	---	---	---	---	-1.00868	down	0.00166941
Gglean005643	-1.23984	down	0.00745921	-2.01662	down	1.47536e-13	-3.26435	down	7.35e-17	-1.24729	down	0.0236138	-1.3885	down	2.08e-05	-1.38483	down	0.00108517	---	---	---	---	---	---	-1.9835	down	3.05e-10
Gglean005645	---	---	---	-1.73466	down	4.20658e-14	-1.68725	down	7.67e-08	---	---	---	---	---	---	---	---	---	---	---	---	---	---	---	-1.07087	down	0.0066399
Gglean005646	---	---	---	-1.06475	down	2.30234e-07	---	---	---	---	---	---	---	---	---	---	---	---	---	---	---	---	---	---	---	---	---
Gglean005647	---	---	---	---	---	---	-1.05505	down	0.00490247	---	---	---	---	---	---	---	---	---	---	---	---	---	---	---	---	---	---
Gglean005649	---	---	---	1.6923	up	2.26699e-09	2.26601	up	9.4e-11	1.05849	up	0.0326887	---	---	---	---	---	---	---	---	---	---	---	---	1.05421	up	0.00762167
Gglean005650	-3.56318	down	1.89235e-11	2.80928	up	2.39109e-12	---	---	---	---	---	---	2.56532	up	0.000319775	---	---	---	---	---	---	---	---	---	---	---	---
Gglean005653	---	---	---	---	---	---	-1.01127	down	0.00107654	---	---	---	---	---	---	---	---	---	---	---	---	---	---	---	---	---	---
Gglean005654	---	---	---	---	---	---	-1.07834	down	0.00227161	---	---	---	---	---	---	---	---	---	---	---	---	---	---	---	---	---	---
Gglean005656	---	---	---	-4.86442	down	5.03084e-13	-10.2051	down	7.99e-23	---	---	---	---	---	---	---	---	---	---	---	---	-1.85513	down	0.0210817	-5.17608	down	1.1e-17
Gglean005657	-1.11277	down	0.0154052	---	---	---	---	---	---	---	---	---	---	---	---	-1.32703	down	0.0100213	---	---	---	---	---	---	-1.28351	down	0.000156774
Gglean005658	---	---	---	-1.5896	down	4.83283e-06	-1.25779	down	0.00149483	---	---	---	---	---	---	---	---	---	---	---	---	---	---	---	---	---	---
Gglean005660	-2.21114	down	0.00096232	-4.15643	down	1.09877e-56	-6.3725	down	6.17e-49	-3.07114	down	9.31e-05	-3.25047	down	8.38e-18	-2.39924	down	5.94e-05	---	---	---	---	---	---	-3.28916	down	6.14e-16
Gglean005662	---	---	---	-2.38705	down	2.69518e-23	-2.99079	down	4.61e-13	-1.70756	down	0.0131586	-1.81086	down	1.53e-07	---	---	---	---	---	---	---	---	---	-1.16082	down	0.00240477
Gglean005665	---	---	---	2.07869	up	0.000771017	1.84615	up	0.00842061	2.53717	up	0.0302489	3.2355	up	1.54e-05	---	---	---	---	---	---	---	---	---	---	---	---
Gglean005666	---	---	---	-3.65692	down	1.64403e-06	-4.3967	down	1.74e-09	-2.67443	down	0.00539225	-3.28114	down	0.000292478	-1.35324	down	0.00701099	---	---	---	---	---	---	-1.69681	down	5.17e-07
Gglean005678	---	---	---	-1.94451	down	8.18337e-20	-2.21173	down	1.59e-06	-1.72972	down	0.00254465	-1.65299	down	4.65e-07	---	---	---	---	---	---	---	---	---	---	---	---
Gglean005679	---	---	---	-1.76032	down	1.22793e-18	-1.95164	down	5.87e-10	-1.12975	down	0.0173447	-1.42108	down	5.5e-07	---	---	---	---	---	---	---	---	---	---	---	---
Gglean005682	---	---	---	1.12605	up	4.30878e-06	1.12673	up	0.000687383	---	---	---	---	---	---	---	---	---	---	---	---	---	---	---	---	---	---
Gglean005684	---	---	---	---	---	---	-1.15977	down	0.000247487	---	---	---	---	---	---	---	---	---	---	---	---	---	---	---	---	---	---
Gglean005685	---	---	---	-1.03615	down	8.91879e-06	-1.52583	down	3.61e-06	---	---	---	---	---	---	---	---	---	---	---	---	---	---	---	---	---	---
Gglean005686	---	---	---	2.14759	up	4.12294e-15	1.91544	up	0.00181503	---	---	---	---	---	---	---	---	---	---	---	---	1.89994	up	3.24e-06	2.40054	up	5.74e-15
Gglean005687	---	---	---	-1.27264	down	0.000148116	---	---	---	---	---	---	---	---	---	---	---	---	---	---	---	---	---	---	---	---	---
Gglean005691	---	---	---	-3.07507	down	6.77152e-12	-2.81188	down	3.11e-08	-2.25617	down	0.00262077	-2.7096	down	2.34e-05	---	---	---	---	---	---	---	---	---	---	---	---
Gglean005692	---	---	---	-2.55729	down	4.86515e-07	-2.99106	down	3.15e-10	-2.29034	down	0.000528779	-2.44614	down	0.000329262	---	---	---	---	---	---	---	---	---	---	---	---
Gglean005695	-2.41757	down	9.52082e-09	---	---	---	-1.47773	down	0.00044322	2.5767	up	0.00016121	---	---	---	-3.92004	down	2.84e-05	---	---	---	---	---	---	-3.06115	down	5.4e-09
Gglean005696	---	---	---	1.34514	up	8.7582e-05	---	---	---	---	---	---	---	---	---	---	---	---	---	---	---	---	---	---	---	---	---
Gglean005697	-2.60679	down	2.92091e-06	---	---	---	-3.01932	down	3.22e-09	-2.92496	down	1.42e-05	-1.0731	down	0.00043207	---	---	---	---	---	---	---	---	---	---	---	---
Gglean005698	---	---	---	1.08606	up	2.91547e-08	---	---	---	---	---	---	---	---	---	---	---	---	---	---	---	---	---	---	---	---	---
Gglean005704	---	---	---	---	---	---	---	---	---	-4.47262	down	2.81e-08	---	---	---	3.63791	up	4.29e-05	---	---	---	---	---	---	2.72292	up	7.98e-07
Gglean005706	---	---	---	-1.29013	down	2.0487e-07	-1.95566	down	3.17e-09	-1.17563	down	0.00929997	---	---	---	---	---	---	---	---	---	---	---	---	---	---	---
Gglean005713	---	---	---	1.27431	up	5.38371e-08	---	---	---	---	---	---	1.0541	up	0.00994521	---	---	---	---	---	---	---	---	---	---	---	---
Gglean005716	---	---	---	---	---	---	1.57418	up	0.00279923	---	---	---	---	---	---	---	---	---	---	---	---	---	---	---	---	---	---
Gglean005717	-1.68403	down	2.80076e-06	1.56658	up	9.31659e-10	---	---	---	-1.05927	down	0.016095	---	---	---	---	---	---	---	---	---	---	---	---	---	---	---
Gglean005720	-1.42189	down	0.0351641	-1.84523	down	5.48964e-09	-3.27484	down	3.46e-13	-3.33944	down	6.31e-09	-1.56812	down	0.000350476	---	---	---	---	---	---	---	---	---	---	---	---
Gglean005721	---	---	---	---	---	---	1.05495	up	0.0014359	---	---	---	---	---	---	---	---	---	---	---	---	---	---	---	---	---	---
Gglean005722	---	---	---	---	---	---	---	---	---	---	---	---	---	---	---	1.0757	up	0.0282665	---	---	---	---	---	---	---	---	---
Gglean005724	---	---	---	1.38879	up	1.16158e-09	1.45225	up	3.96e-06	---	---	---	---	---	---	---	---	---	---	---	---	---	---	---	---	---	---
Gglean005728	---	---	---	---	---	---	-4.24332	down	2.89e-08	---	---	---	---	---	---	---	---	---	---	---	---	---	---	---	-3.11069	down	7.85e-06
Gglean005738	-1.28249	down	0.0252624	---	---	---	---	---	---	---	---	---	---	---	---	---	---	---	---	---	---	---	---	---	---	---	---
Gglean005740	---	---	---	-1.13053	down	3.68202e-06	-1.21969	down	0.00255761	---	---	---	-1.04993	down	0.00252577	---	---	---	---	---	---	---	---	---	---	---	---
Gglean005742	---	---	---	1.543	up	2.16518e-12	---	---	---	---	---	---	1.026	up	0.0264743	---	---	---	---	---	---	---	---	---	---	---	---
Gglean005745	---	---	---	-3.33374	down	7.6594e-16	-3.88092	down	5.7e-11	-3.06533	down	2.08e-05	-3.13546	down	3.26e-10	---	---	---	---	---	---	---	---	---	-1.25025	down	0.00174548
Gglean005749	-2.06387	down	0.00525589	3.00131	up	6.13721e-07	---	---	---	-2.10508	down	0.00974794	---	---	---	---	---	---	---	---	---	---	---	---	4.41939	up	1.17e-08
Gglean005762	---	---	---	2.77759	up	2.18038e-07	---	---	---	---	---	---	---	---	---	---	---	---	---	---	---	1.84482	up	0.00419259	2.37727	up	0.000100791
Gglean005770	---	---	---	-2.43591	down	3.76102e-05	-3.10428	down	2.19e-06	---	---	---	---	---	---	---	---	---	---	---	---	---	---	---	---	---	---
Gglean005771	---	---	---	1.7276	up	4.87992e-11	1.80227	up	9.97e-08	---	---	---	---	---	---	---	---	---	---	---	---	---	---	---	---	---	---
Gglean005772	---	---	---	-4.03677	down	9.39306e-17	-4.63507	down	2.16e-07	-2.97093	down	0.00560265	-3.29973	down	3.89e-10	---	---	---	---	---	---	-1.06104	down	0.0051614	-2.01264	down	2.25e-07
Gglean005774	-1.24304	down	0.0498754	-1.58394	down	2.7296e-15	-2.83837	down	4.72e-07	-2.54053	down	0.00055023	-1.98602	down	2.56e-10	---	---	---	---	---	---	---	---	---	---	---	---
Gglean005787	---	---	---	---	---	---	1.07472	up	0.0100967	---	---	---	---	---	---	---	---	---	---	---	---	---	---	---	---	---	---
Gglean005796	1.95048	up	2.72948e-11	---	---	---	1.97396	up	1.28e-10	1.22388	up	0.00961719	---	---	---	---	---	---	---	---	---	---	---	---	---	---	---
Gglean005798	---	---	---	---	---	---	---	---	---	-1.10889	down	0.025617	---	---	---	---	---	---	---	---	---	---	---	---	---	---	---
Gglean005799	---	---	---	1.46607	up	8.64569e-11	---	---	---	---	---	---	1.00163	up	0.0484398	---	---	---	---	---	---	---	---	---	---	---	---
Gglean005800	-1.11934	down	0.0259151	1.64318	up	8.4241e-07	---	---	---	-2.45447	down	4.01e-05	---	---	---	1.61102	up	0.0380921	---	---	---	---	---	---	2.5533	up	3.97e-08
Gglean005801	-1.69457	down	0.0354684	-1.98563	down	7.09511e-05	-3.68416	down	5.5e-19	-2.7356	down	7.12e-07	-1.49296	down	0.0319957	---	---	---	---	---	---	---	---	---	---	---	---
Gglean005808	---	---	---	-1.22209	down	3.19274e-06	---	---	---	---	---	---	---	---	---	---	---	---	---	---	---	---	---	---	---	---	---
Gglean005809	---	---	---	3.58648	up	4.03434e-20	3.42372	up	3.04e-18	---	---	---	1.78644	up	0.00010306	---	---	---	---	---	---	1.51918	up	0.00127368	2.62443	up	2.29e-11
Gglean005811	---	---	---	-3.59579	down	8.89677e-13	-4.47391	down	2.61e-09	-2.81078	down	0.00262188	-3.04762	down	5.13e-08	-1.11835	down	0.0266222	---	---	---	---	---	---	-1.75039	down	1.33e-07
Gglean005812	-1.24644	down	0.0159236	---	---	---	-1.4467	down	0.00242753	---	---	---	-1.0218	down	0.00180237	---	---	---	---	---	---	---	---	---	---	---	---
Gglean005815	---	---	---	6.169	up	1.94135e-73	6.153	up	3e-39	1.98224	up	0.000372363	3.97403	up	4.28e-21	1.98683	up	0.0188551	---	---	---	1.88689	up	0.00239481	3.84427	up	1.52e-12
Gglean005817	---	---	---	---	---	---	---	---	---	---	---	---	---	---	---	---	---	---	---	---	---	---	---	---	1.47238	up	0.00142389
Gglean005818	---	---	---	-1.26366	down	1.33495e-09	-1.53874	down	1.22e-05	---	---	---	---	---	---	---	---	---	---	---	---	---	---	---	-1.02274	down	0.000462954
Gglean005820	---	---	---	-2.75112	down	2.50897e-27	-2.96168	down	6.38e-16	-1.68571	down	0.00333533	-2.13764	down	3.93e-10	---	---	---	---	---	---	---	---	---	-1.33895	down	1.38e-05
Gglean005823	2.37755	up	0.0281723	---	---	---	6.47933	up	5.21e-09	---	---	---	---	---	---	---	---	---	---	---	---	---	---	---	---	---	---
Gglean005824	---	---	---	1.03725	up	0.00143723	1.22655	up	0.00386988	---	---	---	---	---	---	---	---	---	---	---	---	---	---	---	1.09824	up	0.00838903
Gglean005831	---	---	---	---	---	---	-1.13019	down	0.000512447	---	---	---	---	---	---	---	---	---	---	---	---	---	---	---	---	---	---
Gglean005838	---	---	---	1.05796	up	6.86853e-05	1.05166	up	0.00439096	---	---	---	---	---	---	---	---	---	---	---	---	---	---	---	---	---	---
Gglean005840	---	---	---	-1.37882	down	5.34387e-12	---	---	---	---	---	---	-1.06803	down	0.000472928	---	---	---	---	---	---	---	---	---	---	---	---
Gglean005848	---	---	---	---	---	---	---	---	---	---	---	---	---	---	---	---	---	---	---	---	---	---	---	---	2.35082	up	0.0020477
Gglean005849	---	---	---	-2.7129	down	2.26081e-10	-3.84481	down	1.63e-11	-2.30157	down	0.00716476	-1.84161	down	0.00155228	---	---	---	---	---	---	---	---	---	-1.62314	down	0.000619355
Gglean005855	---	---	---	-4.40011	down	7.31502e-42	-5.11813	down	1.52e-21	-2.9302	down	0.00223401	-3.25865	down	4.8e-12	---	---	---	---	---	---	-1.16122	down	0.00173777	-2.23685	down	1.49e-05
Gglean005861	---	---	---	1.69488	up	0.0162808	2.40542	up	0.00106644	---	---	---	---	---	---	2.39893	up	0.00539277	---	---	---	---	---	---	2.85391	up	9.61e-08
Gglean005868	---	---	---	-2.21651	down	5.53527e-24	-3.08269	down	1.96e-13	-1.83081	down	0.000391463	-2.14413	down	6.99e-13	-1.1767	down	0.0153865	---	---	---	---	---	---	-1.38952	down	2.94e-05
Gglean005877	---	---	---	---	---	---	---	---	---	-3.37668	down	0.0065629	---	---	---	4.46388	up	0.00698633	---	---	---	---	---	---	6.10361	up	1.1e-07
Gglean005878	1.49095	up	0.000146605	1.22223	up	1.22398e-05	2.70241	up	7.81e-13	-2.79052	down	0.00463195	---	---	---	3.90594	up	0.00198545	---	---	---	1.49687	up	0.00147101	5.35618	up	2.51e-10
Gglean005880	2.98639	up	0.000102294	3.19777	up	1.8646e-07	6.17007	up	1.64e-19	1.70939	up	0.0318864	---	---	---	2.79348	up	0.000185306	---	---	---	2.36828	up	0.000244537	5.13851	up	4.31e-20
Gglean005881	-2.82121	down	5.48936e-06	2.80309	up	2.98121e-10	---	---	---	---	---	---	4.49846	up	6.7e-09	---	---	---	---	---	---	---	---	---	---	---	---
Gglean005887	---	---	---	3.16779	up	2.35784e-17	2.34538	up	7.12e-07	---	---	---	2.32948	up	1.47e-05	---	---	---	---	---	---	---	---	---	1.19361	up	0.0240847
Gglean005889	---	---	---	2.48434	up	3.59895e-05	---	---	---	---	---	---	2.5039	up	0.00368078	---	---	---	---	---	---	---	---	---	---	---	---
Gglean005890	---	---	---	3.96304	up	4.35822e-17	4.65065	up	1.21e-14	---	---	---	---	---	---	2.94973	up	1.99e-07	---	---	---	1.88649	up	0.0313247	4.81775	up	1.97e-14
Gglean005894	-1.42606	down	0.00830856	1.55842	up	3.90909e-05	---	---	---	---	---	---	---	---	---	---	---	---	---	---	---	---	---	---	---	---	---
Gglean005896	---	---	---	---	---	---	---	---	---	-5.30699	down	1.32e-15	---	---	---	6.30126	up	2.78e-15	---	---	---	---	---	---	5.24808	up	3.22e-26
Gglean005897	---	---	---	-4.75463	down	7.86328e-18	-4.81672	down	3.18e-09	-2.46921	down	0.0268776	-3.85646	down	4.54e-09	-1.45338	down	0.00524146	---	---	---	---	---	---	-2.39821	down	4.56e-11
Gglean005899	1.05531	up	0.0358048	---	---	---	1.85741	up	0.000239256	2.01359	up	0.0232525	2.20945	up	1.93e-07	---	---	---	---	---	---	---	---	---	---	---	---
Gglean005900	---	---	---	2.23277	up	6.70747e-10	2.80594	up	1.3e-10	---	---	---	1.83239	up	1.43e-07	---	---	---	---	---	---	---	---	---	1.4319	up	0.0359975
Gglean005910	1.68543	up	0.00136115	---	---	---	---	---	---	---	---	---	---	---	---	2.38384	up	0.000209789	---	---	---	---	---	---	1.77043	up	1.78e-05
Gglean005911	-1.95912	down	7.87567e-05	1.11894	up	0.000440705	---	---	---	---	---	---	---	---	---	---	---	---	---	---	---	---	---	---	---	---	---
Gglean005916	---	---	---	---	---	---	-1.3962	down	0.0340737	---	---	---	---	---	---	---	---	---	---	---	---	---	---	---	---	---	---
Gglean005917	---	---	---	2.48217	up	4.06287e-11	2.25952	up	5.05e-05	---	---	---	2.33854	up	1.39e-06	---	---	---	---	---	---	---	---	---	---	---	---
Gglean005920	---	---	---	2.237	up	4.19079e-08	2.17692	up	7.66e-06	---	---	---	1.24796	up	0.0401972	---	---	---	---	---	---	---	---	---	---	---	---
Gglean005921	---	---	---	2.69207	up	7.55791e-18	2.5777	up	6.79e-09	---	---	---	1.13387	up	0.000132425	---	---	---	---	---	---	1.46188	up	4.19e-05	1.71846	up	1.78e-06
Gglean005922	---	---	---	3.19285	up	7.28057e-26	2.20321	up	2.29e-07	2.05379	up	7.09e-05	1.74396	up	0.0130953	---	---	---	---	---	---	1.94435	up	0.00409034	---	---	---
Gglean005926	---	---	---	1.1629	up	5.68372e-05	---	---	---	---	---	---	---	---	---	---	---	---	---	---	---	---	---	---	---	---	---
Gglean005927	---	---	---	-4.76597	down	9.76003e-79	-4.90155	down	1.09e-10	-3.0761	down	0.00168689	-3.59873	down	1.51e-28	---	---	---	---	---	---	-1.12473	down	2.31e-05	-1.80125	down	2.2e-05
Gglean005928	---	---	---	-2.05195	down	1.46904e-13	-1.94283	down	1.42e-08	---	---	---	-1.4284	down	3.51e-05	---	---	---	---	---	---	---	---	---	-1.35152	down	8.15e-06
Gglean005939	---	---	---	-1.60826	down	1.0689e-09	-2.24493	down	5.96e-10	---	---	---	-1.24585	down	0.000725497	---	---	---	---	---	---	---	---	---	-1.20696	down	0.00042704
Gglean005942	---	---	---	6.80848	up	1.1098e-18	7.71453	up	4.19e-34	---	---	---	5.12154	up	7.37e-09	---	---	---	---	---	---	---	---	---	---	---	---
Gglean005948	---	---	---	1.29412	up	4.253e-06	1.01232	up	0.00231279	---	---	---	---	---	---	---	---	---	---	---	---	---	---	---	1.12433	up	0.000860675
Gglean005950	-1.6798	down	0.0315331	1.66373	up	0.00561659	---	---	---	---	---	---	---	---	---	---	---	---	---	---	---	1.92436	up	0.0279124	---	---	---
Gglean005952	-1.82598	down	0.000973967	2.35258	up	1.15795e-07	---	---	---	---	---	---	---	---	---	---	---	---	---	---	---	1.52385	up	0.0111175	---	---	---
Gglean005959	1.52979	up	4.53129e-05	---	---	---	---	---	---	---	---	---	---	---	---	---	---	---	---	---	---	---	---	---	---	---	---
Gglean005961	---	---	---	-1.38562	down	3.67344e-09	---	---	---	---	---	---	---	---	---	---	---	---	---	---	---	---	---	---	---	---	---
Gglean005971	---	---	---	---	---	---	-1.45258	down	1.06e-05	---	---	---	---	---	---	---	---	---	---	---	---	---	---	---	---	---	---
Gglean005972	---	---	---	-6.05831	down	1.14284e-15	-2.46716	down	3.49e-05	---	---	---	---	---	---	---	---	---	---	---	---	---	---	---	-2.03497	down	0.000660333
Gglean005976	---	---	---	---	---	---	-1.4374	down	1.68e-06	---	---	---	---	---	---	---	---	---	---	---	---	---	---	---	---	---	---
Gglean005980	---	---	---	-2.84645	down	2.69944e-21	-3.80808	down	1.43e-17	-2.09232	down	3.99e-05	-1.91689	down	5.45e-08	---	---	---	---	---	---	---	---	---	-1.46588	down	3.98e-07
Gglean005984	---	---	---	-1.45604	down	0.00248629	-3.37046	down	2.06e-07	---	---	---	---	---	---	---	---	---	---	---	---	---	---	---	---	---	---
Gglean005992	-1.17422	down	0.000146045	-2.09813	down	2.82067e-15	-3.28191	down	4.31e-19	---	---	---	---	---	---	-1.32291	down	0.000762672	---	---	---	---	---	---	-2.28175	down	2.15e-10
Gglean005994	-1.13531	down	0.00397904	---	---	---	---	---	---	---	---	---	---	---	---	---	---	---	---	---	---	---	---	---	---	---	---
Gglean005995	---	---	---	---	---	---	-1.25496	down	2.56e-05	---	---	---	---	---	---	---	---	---	---	---	---	---	---	---	---	---	---
Gglean005996	---	---	---	1.53062	up	2.66946e-13	1.45497	up	7.35e-07	---	---	---	---	---	---	---	---	---	---	---	---	---	---	---	1.11349	up	1.93e-05
Gglean005997	---	---	---	2.91716	up	3.56551e-06	3.49448	up	7.66e-07	---	---	---	---	---	---	---	---	---	---	---	---	---	---	---	2.41722	up	0.00259543
Gglean006000	---	---	---	---	---	---	1.04119	up	0.00657754	---	---	---	---	---	---	---	---	---	---	---	---	---	---	---	---	---	---
Gglean006001	---	---	---	-2.10333	down	4.85094e-13	-1.13359	down	0.0135823	---	---	---	-1.60216	down	9.39e-05	---	---	---	---	---	---	---	---	---	---	---	---
Gglean006003	---	---	---	---	---	---	---	---	---	-2.04863	down	0.0289362	-1.45741	down	6.35e-06	---	---	---	---	---	---	1.34307	up	0.0267194	2.09708	up	0.000339398
Gglean006008	---	---	---	1.12706	up	1.36351e-05	---	---	---	---	---	---	---	---	---	---	---	---	---	---	---	---	---	---	---	---	---
Gglean006013	---	---	---	---	---	---	---	---	---	-2.52395	down	0.0034434	---	---	---	2.68728	up	0.00273492	---	---	---	---	---	---	3.34755	up	4.12e-10
Gglean006014	---	---	---	---	---	---	-1.86044	down	0.00617531	---	---	---	---	---	---	---	---	---	---	---	---	---	---	---	---	---	---
Gglean006016	---	---	---	---	---	---	-1.20117	down	0.000136243	---	---	---	---	---	---	---	---	---	---	---	---	---	---	---	---	---	---
Gglean006018	---	---	---	-1.16048	down	0.000939168	-1.10524	down	0.00755155	---	---	---	---	---	---	---	---	---	---	---	---	---	---	---	---	---	---
Gglean006024	2.39668	up	0.00286285	4.21431	up	1.19676e-07	6.59363	up	3.55e-17	2.89876	up	0.00297643	2.68684	up	0.00803514	---	---	---	---	---	---	---	---	---	---	---	---
Gglean006025	-1.07847	down	0.00917267	3.32842	up	1.44119e-53	2.24072	up	5.64e-09	1.31439	up	0.0246004	2.34054	up	1.89e-06	---	---	---	---	---	---	1.02685	up	0.0355502	---	---	---
Gglean006034	---	---	---	2.10573	up	5.17393e-08	1.35659	up	0.0143781	---	---	---	1.42242	up	0.00110287	---	---	---	---	---	---	---	---	---	---	---	---
Gglean006038	-2.12539	down	5.84889e-08	---	---	---	-2.98738	down	1.59e-17	---	---	---	---	---	---	-1.66063	down	0.00284109	---	---	---	-1.41722	down	0.0199133	-3.10534	down	1.62e-10
Gglean006041	---	---	---	2.54166	up	7.1098e-28	2.39317	up	5.23e-12	---	---	---	1.57688	up	1.37e-06	---	---	---	---	---	---	---	---	---	1.32118	up	0.000407975
Gglean006042	---	---	---	---	---	---	1.18386	up	0.0119978	---	---	---	---	---	---	1.27502	up	0.0497782	---	---	---	---	---	---	1.46884	up	2.49e-05
Gglean006043	---	---	---	-4.04613	down	9.75833e-20	-4.1624	down	5.91e-08	-2.18776	down	0.0121878	-3.36869	down	2.43e-12	-1.29714	down	0.00265407	---	---	---	---	---	---	-1.92471	down	4.4e-10
Gglean006045	---	---	---	-1.52886	down	6.8696e-15	---	---	---	---	---	---	-1.30159	down	7.83e-07	---	---	---	---	---	---	---	---	---	---	---	---
Gglean006058	-2.74093	down	0.000103949	2.49399	up	3.78528e-06	---	---	---	---	---	---	---	---	---	---	---	---	---	---	---	---	---	---	---	---	---
Gglean006064	---	---	---	4.72955	up	7.38076e-31	4.00008	up	2.5e-10	---	---	---	1.15768	up	0.0372743	---	---	---	---	---	---	3.55488	up	6.88e-09	3.16796	up	4.45e-09
Gglean006069	---	---	---	-2.22861	down	0.000963281	-1.81362	down	0.00569455	---	---	---	---	---	---	---	---	---	---	---	---	---	---	---	---	---	---
Gglean006073	---	---	---	---	---	---	-1.09967	down	0.000146908	---	---	---	---	---	---	---	---	---	---	---	---	---	---	---	---	---	---
Gglean006075	---	---	---	---	---	---	---	---	---	---	---	---	---	---	---	---	---	---	---	---	---	---	---	---	1.6227	up	0.00925139
Gglean006077	---	---	---	---	---	---	1.32332	up	0.00195177	---	---	---	1.3374	up	0.0207422	---	---	---	---	---	---	---	---	---	---	---	---
Gglean006081	1.6329	up	0.000164586	---	---	---	2.19382	up	3.06e-09	1.30323	up	0.0151625	---	---	---	---	---	---	---	---	---	---	---	---	1.29341	up	0.00345389
Gglean006082	---	---	---	---	---	---	---	---	---	-1.60864	down	0.0227625	-1.28367	down	0.0239475	---	---	---	---	---	---	---	---	---	1.24388	up	0.0131223
Gglean006083	---	---	---	-3.97394	down	1.97681e-11	-4.99361	down	2.14e-21	-3.15294	down	6.95e-05	-2.69193	down	0.00096794	---	---	---	---	---	---	-1.34277	down	0.00123595	-1.93419	down	9.4e-07
Gglean006086	---	---	---	-1.39849	down	7.0766e-10	-1.08551	down	0.00061335	---	---	---	---	---	---	---	---	---	---	---	---	---	---	---	---	---	---
Gglean006087	---	---	---	---	---	---	-1.39447	down	8.75e-06	---	---	---	---	---	---	---	---	---	---	---	---	---	---	---	---	---	---
Gglean006088	---	---	---	1.36344	up	0.00168662	---	---	---	---	---	---	---	---	---	---	---	---	---	---	---	---	---	---	---	---	---
Gglean006090	---	---	---	---	---	---	---	---	---	---	---	---	1.25215	up	0.00589099	---	---	---	---	---	---	---	---	---	---	---	---
Gglean006093	---	---	---	9.66616	up	8.87994e-13	10.323	up	2.47e-09	4.53068	up	0.00638861	5.92628	up	4.12e-06	---	---	---	---	---	---	---	---	---	---	---	---
Gglean006100	---	---	---	1.9857	up	7.35821e-24	1.52407	up	1.5e-05	---	---	---	1.39318	up	2.02e-05	---	---	---	---	---	---	---	---	---	---	---	---
Gglean006101	-1.82358	down	0.021189	-3.11898	down	5.55429e-15	-4.95585	down	1.66e-25	-3.72617	down	3.49e-09	-2.08567	down	6.87e-05	---	---	---	---	---	---	-1.06363	down	0.0149965	-1.28463	down	0.000482313
Gglean006102	-1.06349	down	0.024467	-3.99386	down	1.68103e-26	-5.06522	down	1.97e-26	---	---	---	---	---	---	---	---	---	1.53156	up	0.0186781	-1.85265	down	0.000492099	-2.84798	down	6.1e-11
Gglean006106	---	---	---	7.00581	up	4.97227e-15	6.16475	up	1.27e-15	---	---	---	4.55466	up	1.52e-06	---	---	---	---	---	---	---	---	---	---	---	---
Gglean006109	---	---	---	1.12073	up	2.27968e-08	---	---	---	---	---	---	1.22189	up	7.17e-06	---	---	---	---	---	---	---	---	---	---	---	---
Gglean006115	2.12253	up	0.000971855	3.1348	up	4.45329e-10	5.24661	up	8.2e-17	---	---	---	2.6663	up	5.18e-05	---	---	---	---	---	---	---	---	---	4.03687	up	3.77e-05
Gglean006116	1.90262	up	0.00684416	4.10044	up	4.39954e-11	5.98999	up	3.1e-16	---	---	---	3.26722	up	6.72e-06	---	---	---	---	---	---	---	---	---	---	---	---
Gglean006118	---	---	---	-1.82593	down	0.000715822	-2.27766	down	0.000177955	---	---	---	---	---	---	---	---	---	---	---	---	---	---	---	---	---	---
Gglean006120	-3.44391	down	1.43909e-07	-2.34788	down	7.55828e-06	-5.7968	down	7.85e-38	-2.12853	down	0.00130372	-2.17636	down	0.00108545	-3.50461	down	7.19e-09	---	---	---	---	---	---	-4.04309	down	6.72e-16
Gglean006122	---	---	---	1.10664	up	1.07625e-07	1.67005	up	9.04e-09	---	---	---	---	---	---	---	---	---	---	---	---	---	---	---	---	---	---
Gglean006123	---	---	---	-1.79626	down	0.000658634	-1.95974	down	0.00104324	---	---	---	---	---	---	---	---	---	---	---	---	---	---	---	-1.29218	down	0.0110226
Gglean006125	---	---	---	---	---	---	1.32447	up	0.00691285	---	---	---	---	---	---	---	---	---	---	---	---	---	---	---	---	---	---
Gglean006137	---	---	---	-1.00551	down	5.25821e-07	---	---	---	---	---	---	---	---	---	---	---	---	---	---	---	---	---	---	---	---	---
Gglean006138	---	---	---	-1.99488	down	4.9087e-06	-3.35579	down	3.13e-08	---	---	---	-1.8367	down	0.00176954	-4.03396	down	3.97e-05	---	---	---	---	---	---	-4.74877	down	1.87e-12
Gglean006139	-2.51765	down	0.00342151	2.18403	up	0.000253507	---	---	---	-2.23531	down	0.00671733	---	---	---	---	---	---	---	---	---	---	---	---	2.3145	up	0.000153438
Gglean006140	---	---	---	4.5967	up	1.0349e-33	4.27707	up	5.11e-14	1.79513	up	0.0358227	---	---	---	---	---	---	---	---	---	4.19581	up	3.21e-05	3.70681	up	3.98e-07
Gglean006144	---	---	---	---	---	---	-1.01021	down	0.000740392	---	---	---	---	---	---	---	---	---	---	---	---	---	---	---	---	---	---
Gglean006148	---	---	---	-1.4952	down	2.26961e-08	-1.07403	down	0.00214459	---	---	---	---	---	---	---	---	---	---	---	---	---	---	---	---	---	---
Gglean006153	1.3189	up	1.6922e-05	1.39037	up	8.84643e-10	2.69918	up	1.42e-18	---	---	---	---	---	---	---	---	---	---	---	---	1.85262	up	7.54e-06	2.43594	up	2.12e-20
Gglean006155	-1.76145	down	0.000201621	---	---	---	-2.66968	down	1.58e-13	-2.12186	down	1.99e-05	---	---	---	---	---	---	---	---	---	---	---	---	---	---	---
Gglean006160	-1.52942	down	0.0472393	---	---	---	---	---	---	---	---	---	---	---	---	---	---	---	---	---	---	---	---	---	---	---	---
Gglean006161	---	---	---	---	---	---	---	---	---	-1.09035	down	0.0155672	---	---	---	---	---	---	---	---	---	---	---	---	---	---	---
Gglean006163	---	---	---	2.95806	up	2.62002e-05	3.75085	up	1.09e-05	---	---	---	---	---	---	---	---	---	---	---	---	---	---	---	2.15432	up	0.000840083
Gglean006164	-2.61551	down	0.00380163	-5.63558	down	4.64218e-49	-8.24289	down	5.54e-49	-3.25135	down	0.000819964	-3.57	down	8.12e-12	-2.9411	down	8.85e-06	---	---	---	-1.91578	down	0.00943752	-4.87578	down	9.26e-15
Gglean006171	---	---	---	5.3385	up	2.31944e-11	6.28795	up	3.25e-18	---	---	---	4.74194	up	6.33e-12	3.74541	up	0.00673676	---	---	---	---	---	---	5.07908	up	4.66e-07
Gglean006180	3.09718	up	0.000428442	---	---	---	8.11641	up	4.32e-10	-4.55263	down	0.0356126	---	---	---	10.4022	up	0.00298762	---	---	---	---	---	---	10.8931	up	7.92e-06
Gglean006190	---	---	---	6.40556	up	4.41037e-21	6.40163	up	2.26e-24	---	---	---	1.89732	up	0.0233774	---	---	---	---	---	---	---	---	---	6.10703	up	3.25e-24
Gglean006194	---	---	---	---	---	---	-1.122	down	0.000504903	---	---	---	---	---	---	---	---	---	---	---	---	---	---	---	---	---	---
Gglean006197	---	---	---	1.95665	up	0.00369266	---	---	---	---	---	---	---	---	---	---	---	---	---	---	---	---	---	---	---	---	---
Gglean006199	-2.18824	down	0.00483329	1.64755	up	0.00274455	---	---	---	---	---	---	2.03643	up	0.00807041	---	---	---	---	---	---	---	---	---	---	---	---
Gglean006203	---	---	---	1.45485	up	2.53971e-11	1.20539	up	0.000116343	---	---	---	1.03842	up	0.00264365	---	---	---	---	---	---	---	---	---	---	---	---
Gglean006205	---	---	---	1.05719	up	0.00036657	---	---	---	---	---	---	1.08485	up	0.00409594	---	---	---	---	---	---	---	---	---	---	---	---
Gglean006209	---	---	---	1.48317	up	3.33292e-11	---	---	---	---	---	---	1.0768	up	0.000727083	---	---	---	---	---	---	---	---	---	1.00486	up	0.00530519
Gglean006214	-1.40015	down	0.0370898	-2.16923	down	7.70794e-19	-3.57877	down	1.49e-12	-1.71445	down	0.0176172	-1.02507	down	0.00185535	---	---	---	---	---	---	---	---	---	-1.72494	down	1.48e-07
Gglean006236	---	---	---	-2.39049	down	3.16633e-18	-1.98424	down	2.46e-06	---	---	---	-1.13126	down	0.00846085	---	---	---	---	---	---	---	---	---	---	---	---
Gglean006240	---	---	---	1.70478	up	1.91334e-05	---	---	---	---	---	---	---	---	---	---	---	---	---	---	---	---	---	---	1.10233	up	0.0156551
Gglean006243	---	---	---	2.036	up	6.96803e-10	1.20146	up	0.00557326	---	---	---	1.04609	up	0.0499189	---	---	---	---	---	---	---	---	---	---	---	---
Gglean006244	---	---	---	1.57856	up	0.00159497	---	---	---	---	---	---	---	---	---	---	---	---	---	---	---	---	---	---	---	---	---
Gglean006260	---	---	---	1.07157	up	8.23785e-05	1.47461	up	0.000648683	---	---	---	---	---	---	---	---	---	---	---	---	---	---	---	---	---	---
Gglean006265	---	---	---	1.90126	up	2.86334e-10	1.43664	up	0.00134136	---	---	---	1.41766	up	0.000661196	---	---	---	---	---	---	---	---	---	---	---	---
Gglean006267	---	---	---	3.3782	up	1.6872e-47	3.39637	up	1.07e-14	1.81142	up	0.0026324	2.38138	up	1.68e-09	---	---	---	---	---	---	---	---	---	1.56593	up	0.000263376
Gglean006269	---	---	---	---	---	---	-1.68821	down	0.000517472	---	---	---	---	---	---	---	---	---	---	---	---	---	---	---	-1.55285	down	0.00177003
Gglean006272	---	---	---	-1.06041	down	8.05935e-07	---	---	---	---	---	---	---	---	---	---	---	---	---	---	---	---	---	---	-1.02365	down	0.00222825
Gglean006274	-2.54681	down	4.86377e-05	---	---	---	-1.57246	down	0.00315692	---	---	---	1.49792	up	0.0247901	---	---	---	---	---	---	---	---	---	-2.10899	down	0.0121313
Gglean006275	---	---	---	-1.64975	down	1.22017e-18	-1.63283	down	2.64e-08	---	---	---	-1.02009	down	8.01e-05	---	---	---	---	---	---	---	---	---	---	---	---
Gglean006279	---	---	---	-1.6602	down	7.54035e-05	-2.00506	down	3.12e-05	---	---	---	---	---	---	---	---	---	---	---	---	---	---	---	-1.14931	down	0.0211799
Gglean006286	-1.09526	down	0.0159081	---	---	---	---	---	---	---	---	---	---	---	---	---	---	---	---	---	---	---	---	---	---	---	---
Gglean006290	1.46282	up	0.000215874	-1.6868	down	1.09481e-10	---	---	---	---	---	---	---	---	---	---	---	---	---	---	---	---	---	---	---	---	---
Gglean006292	2.11353	up	0.00711875	---	---	---	3.04524	up	1.68e-06	---	---	---	---	---	---	---	---	---	---	---	---	---	---	---	3.67224	up	4.86e-09
Gglean006293	---	---	---	---	---	---	-1.04765	down	0.03383	---	---	---	---	---	---	---	---	---	---	---	---	-1.61085	down	0.0139668	---	---	---
Gglean006296	---	---	---	-1.56982	down	1.72283e-05	---	---	---	---	---	---	---	---	---	---	---	---	---	---	---	---	---	---	---	---	---
Gglean006306	-1.90753	down	0.000521757	1.00934	up	0.000881651	---	---	---	---	---	---	---	---	---	---	---	---	---	---	---	---	---	---	---	---	---
Gglean006312	---	---	---	-3.51573	down	1.26715e-07	-3.72054	down	4.07e-10	-4.82192	down	3.16e-13	-3.0558	down	0.000155815	1.55726	up	0.0349167	---	---	---	---	---	---	---	---	---
Gglean006319	2.41125	up	0.000858188	---	---	---	8.34272	up	1.59e-14	---	---	---	---	---	---	---	---	---	---	---	---	---	---	---	---	---	---
Gglean006320	1.11265	up	0.0136956	-1.0708	down	0.00878149	---	---	---	---	---	---	---	---	---	---	---	---	---	---	---	---	---	---	---	---	---
Gglean006325	---	---	---	---	---	---	2.48771	up	0.00784881	---	---	---	---	---	---	---	---	---	---	---	---	---	---	---	3.30583	up	9.61e-05
Gglean006334	---	---	---	2.58056	up	7.42451e-08	2.29559	up	0.00714433	---	---	---	---	---	---	---	---	---	---	---	---	2.08455	up	7.03e-05	2.35215	up	4.9e-05
Gglean006338	---	---	---	---	---	---	---	---	---	-6.19067	down	2.32e-12	---	---	---	---	---	---	---	---	---	---	---	---	3.09667	up	6.45e-11
Gglean006339	---	---	---	---	---	---	-2.01528	down	2.26e-05	-2.07193	down	0.00109318	---	---	---	---	---	---	---	---	---	---	---	---	---	---	---
Gglean006344	---	---	---	---	---	---	1.72592	up	1.92e-06	---	---	---	---	---	---	---	---	---	---	---	---	---	---	---	1.05519	up	0.00546777
Gglean006348	---	---	---	2.32078	up	9.7869e-16	1.32458	up	0.00423763	---	---	---	1.07924	up	0.00406612	---	---	---	---	---	---	---	---	---	---	---	---
Gglean006355	-4.6926	down	2.22438e-09	1.0141	up	0.0196997	-3.6841	down	3.48e-08	---	---	---	---	---	---	---	---	---	---	---	---	---	---	---	---	---	---
[truncated: 7,663 more rows]

## Sheet: All DEGs related to flower dev
All DEGs related to flower development(FDR≤0.05,| log2Ratio|≥1)
GeneID	length	Pathway	GO Component	GO Function	GO Process	Blast nr	log2Ratio(ATNS_III/ATNS_II)	Up-Down-Regulation(ATNS_III/ATNS_II)	FDR(ATNS_III/ATNS_II)	log2Ratio(ATNS_II/ATNS_I)	Up-Down-Regulation(ATNS_II/ATNS_I)	FDR(ATNS_II/ATNS_I)	log2Ratio(ATNS_III/ATNS_I)	Up-Down-Regulation(ATNS_III/ATNS_I)	FDR(ATNS_III/ATNS_I)	log2Ratio(ATNS_III/TNS_III)	Up-Down-Regulation(ATNS_III/TNS_III)	FDR(ATNS_III/TNS_III)	log2Ratio(ATNS_II/TNS_II)	Up-Down-Regulation(ATNS_II/TNS_II)	FDR(ATNS_II/TNS_II)	log2Ratio(TNS_III/TNS_II)	Up-Down-Regulation(TNS_III/TNS_II)	FDR(TNS_III/TNS_II)	log2Ratio(ATNS_I/TNS_I)	Up-Down-Regulation(ATNS_I/TNS_I)	FDR(ATNS_I/TNS_I)	log2Ratio(TNS_II/TNS_I)	Up-Down-Regulation(TNS_II/TNS_I)	FDR(TNS_II/TNS_I)	log2Ratio(TNS_III/TNS_I)	Up-Down-Regulation(TNS_III/TNS_I)	FDR(TNS_III/TNS_I)
Gglean016270	660	---	GO:0005634//nucleus	GO:0005515//protein binding;GO:0003700//sequence-specific DNA binding transcription factor activity	GO:0009944//polarity specification of adaxial/abaxial axis;GO:0006333//chromatin assembly or disassembly;GO:0048481//ovule development	gi|702286638|ref|XP_010046639.1|/8.38265e-95/PREDICTED: axial regulator YABBY 4 [Eucalyptus grandis]	---	---	---	---	---	---	---	---	---	-7.21913	down	8.8e-34	-6.43127	down	2e-09	---	---	---	---	---	---	3.65437	up	0.000731147	5.30309	up	2.85e-19
Gglean027494	1641	---	GO:0009506//plasmodesma;GO:0009505//plant-type cell wall;GO:0016020//membrane	GO:0005507//copper ion binding;GO:0008447//L-ascorbate oxidase activity	GO:0009825//multidimensional cell growth;GO:0055114//oxidation-reduction process;GO:0048767//root hair elongation;GO:0000271//polysaccharide biosynthetic process;GO:0009932//cell tip growth;GO:0010075//regulation of meristem growth;GO:0071555//cell wall organization;GO:0043481//anthocyanin accumulation in tissues in response to UV light;GO:0010817//regulation of hormone levels;GO:0048653//anther …	gi|743907069|ref|XP_011046956.1|/0/PREDICTED: L-ascorbate oxidase homolog [Populus euphratica]	-3.16538	down	1.66876e-05	-5.62417	down	5.53369e-53	-8.79067	down	4.03e-64	-5.57319	down	1.12e-16	-4.03367	down	2.66e-24	-1.6324	down	0.000703043	---	---	---	-1.43895	down	6.68e-08	-3.09241	down	9.93e-17
Gglean000535	1722	---	GO:0005737//cytoplasm;GO:0005634//nucleus	GO:0035402//histone kinase activity (H3-T11 specific);GO:0072354//histone kinase activity (H3-T3 specific)	GO:0031047//gene silencing by RNA;GO:0006275//regulation of DNA replication;GO:0072355//histone H3-T3 phosphorylation;GO:0051567//histone H3-K9 methylation;GO:0010389//regulation of G2/M transition of mitotic cell cycle;GO:0008283//cell proliferation;GO:0048453//sepal formation;GO:0051225//spindle assembly;GO:0006306//DNA methylation;GO:0035407//histone H3-T11 phosphorylation;GO:0007067//mitotic …	gi|702266802|ref|XP_010042352.1|/0/PREDICTED: serine/threonine-protein kinase haspin [Eucalyptus grandis]	---	---	---	-5.01817	down	8.84321e-36	-5.17219	down	4.36e-22	-3.03522	down	4.43e-05	-4.02669	down	1.14e-15	---	---	---	---	---	---	---	---	---	-2.05322	down	4.16e-10
Gglean007961	1911	---	GO:0005829//cytosol;GO:0005886//plasma membrane;GO:0005634//nucleus	---	GO:0000085;GO:0031047//gene silencing by RNA;GO:0006275//regulation of DNA replication;GO:0051567//histone H3-K9 methylation;GO:0016579//protein deubiquitination;GO:0010389//regulation of G2/M transition of mitotic cell cycle;GO:0008283//cell proliferation;GO:0006342//chromatin silencing;GO:0010388//cullin deneddylation;GO:0009640//photomorphogenesis;GO:0006306//DNA methylation;GO:0016567//protei…	gi|702371648|ref|XP_010061761.1|/0/PREDICTED: protein CYPRO4 [Eucalyptus grandis]	---	---	---	-4.06787	down	1.39693e-32	-4.64839	down	1.89e-12	-2.57165	down	0.00115794	-3.35349	down	2.65e-19	-1.36157	down	0.00335346	---	---	---	---	---	---	-2.10359	down	7.83e-10
Gglean003208	1122	---	---	---	GO:0009908//flower development;GO:0016569//covalent chromatin modification;GO:0006259//DNA metabolic process;GO:0006342//chromatin silencing;GO:0043414;GO:0007049//cell cycle	gi|731389258|ref|XP_002278782.2|/1.21467e-110/PREDICTED: uncharacterized protein LOC100259691 [Vitis vinifera]	---	---	---	-3.81089	down	1.91431e-09	-4.44377	down	1.19e-12	-2.4603	down	0.00362943	-3.27121	down	1.09e-05	-1.44998	down	0.00699395	---	---	---	---	---	---	-1.94044	down	7.53e-08
Gglean011477	2766	---	GO:0005874//microtubule;GO:0005871//kinesin complex	GO:0003777//microtubule motor activity;GO:0008017//microtubule binding;GO:0005524//ATP binding	GO:0006346//methylation-dependent chromatin silencing;GO:0031048//chromatin silencing by small RNA;GO:0006275//regulation of DNA replication;GO:0000911//cytokinesis by cell plate formation;GO:0051567//histone H3-K9 methylation;GO:0010389//regulation of G2/M transition of mitotic cell cycle;GO:0008283//cell proliferation;GO:0051225//spindle assembly;GO:0048449//floral organ formation;GO:0006306//D…	gi|702371003|ref|XP_010061634.1|/0/PREDICTED: kinesin-related protein 4 isoform X2 [Eucalyptus grandis]	---	---	---	-4.31595	down	1.95225e-22	-4.99205	down	8.99e-13	-2.84745	down	0.000659043	-3.26099	down	2.66e-10	-1.08887	down	0.0145698	---	---	---	---	---	---	-2.07336	down	1.5e-14
Gglean028639	2898	---	---	---	GO:0034968//histone lysine methylation;GO:0051726//regulation of cell cycle;GO:0010468//regulation of gene expression;GO:0009908//flower development;GO:0006261//DNA-dependent DNA replication	gi|702496771|ref|XP_010037319.1|/0/PREDICTED: WD repeat and HMG-box DNA-binding protein 1 [Eucalyptus grandis]	---	---	---	-3.56906	down	2.45486e-28	-3.90406	down	5.52e-05	-2.78058	down	0.0261551	-3.19539	down	1.73e-16	---	---	---	---	---	---	---	---	---	-1.15289	down	0.00423763
Gglean027935	2196	ko04110//Cell cycle;ko04111//Cell cycle - yeast;ko03030//DNA replication;ko04113//Meiosis - yeast	GO:0005737//cytoplasm;GO:0042555//MCM complex;GO:0005634//nucleus	GO:0008094//DNA-dependent ATPase activity;GO:0003677//DNA binding;GO:0005524//ATP binding;GO:0003678//DNA helicase activity	GO:0006275//regulation of DNA replication;GO:0000911//cytokinesis by cell plate formation;GO:0051567//histone H3-K9 methylation;GO:0006268//DNA unwinding involved in DNA replication;GO:0010389//regulation of G2/M transition of mitotic cell cycle;GO:0008283//cell proliferation;GO:0006306//DNA methylation;GO:0009909//regulation of flower development;GO:0006270//DNA replication initiation	gi|702290404|ref|XP_010047155.1|/0/PREDICTED: DNA replication licensing factor MCM5 [Eucalyptus grandis]	---	---	---	-3.65441	down	5.75161e-24	-3.8155	down	4.75e-07	-2.59675	down	0.00748948	-3.11908	down	3.11e-13	---	---	---	---	---	---	---	---	---	-1.15665	down	0.00654837
Gglean025786	414	ko05322//Systemic lupus erythematosus;ko05034//Alcoholism	GO:0000786//nucleosome;GO:0005730//nucleolus	GO:0003677//DNA binding;GO:0046982//protein heterodimerization activity	GO:0042742//defense response to bacterium;GO:0009909//regulation of flower development;GO:0044030//regulation of DNA methylation;GO:0016048//detection of temperature stimulus;GO:0006334//nucleosome assembly;GO:0006338//chromatin remodeling	gi|702499735|ref|XP_010038048.1|/1.95215e-89/PREDICTED: histone H2A variant 1 [Eucalyptus grandis]	---	---	---	-4.20578	down	2.19282e-44	-5.25769	down	8.33e-19	-3.20907	down	3.86e-06	-3.11856	down	1.15e-20	---	---	---	---	---	---	-1.07612	down	4.3e-05	-2.0589	down	2.22e-08
Gglean018187	4362	---	GO:0005694//chromosome	GO:0003677//DNA binding;GO:0005524//ATP binding;GO:0003918//DNA topoisomerase type II (ATP-hydrolyzing) activity	GO:0009957//epidermal cell fate specification;GO:0006275//regulation of DNA replication;GO:0000911//cytokinesis by cell plate formation;GO:0051567//histone H3-K9 methylation;GO:0008283//cell proliferation;GO:0006265//DNA topological change;GO:0051225//spindle assembly;GO:0006342//chromatin silencing;GO:0006306//DNA methylation;GO:0051726//regulation of cell cycle;GO:0010583//response to cyclopent…	gi|702441064|ref|XP_010023678.1|/0/PREDICTED: DNA topoisomerase 2-like [Eucalyptus grandis]	---	---	---	-3.97291	down	2.74174e-17	-4.81191	down	8.45e-15	-2.87426	down	5.78e-06	-3.09155	down	2.9e-09	-1.05441	down	0.0144761	---	---	---	---	---	---	-1.88663	down	2.66e-12
Gglean005811	2562	---	---	GO:0005525//GTP binding;GO:0003924//GTPase activity	GO:0007000//nucleolus organization;GO:0006346//methylation-dependent chromatin silencing;GO:0031048//chromatin silencing by small RNA;GO:0006275//regulation of DNA replication;GO:0000911//cytokinesis by cell plate formation;GO:0051567//histone H3-K9 methylation;GO:0010389//regulation of G2/M transition of mitotic cell cycle;GO:0008283//cell proliferation;GO:0006184;GO:0006306//DNA methylation;GO:…	gi|702377668|ref|XP_010062860.1|/0/PREDICTED: dynamin-related protein 5A [Eucalyptus grandis]	---	---	---	-3.59579	down	8.89677e-13	-4.47391	down	2.61e-09	-2.81078	down	0.00262188	-3.04762	down	5.13e-08	-1.11835	down	0.0266222	---	---	---	---	---	---	-1.75039	down	1.33e-07
Gglean003060	2655	---	GO:0005875//microtubule associated complex	GO:0000166//nucleotide binding	GO:0044260;GO:0007017//microtubule-based process;GO:0016569//covalent chromatin modification;GO:0048449//floral organ formation;GO:0044238//primary metabolic process;GO:0050789//regulation of biological process	gi|702442200|ref|XP_010023908.1|/0/PREDICTED: kinesin heavy chain [Eucalyptus grandis]	---	---	---	-3.73723	down	9.85175e-14	-4.45482	down	1.11e-09	-2.65126	down	0.00152859	-3.03736	down	6.13e-08	-1.10285	down	0.00474217	---	---	---	---	---	---	-1.66514	down	2.31e-09
Gglean012687	2382	ko04110//Cell cycle;ko04111//Cell cycle - yeast;ko03030//DNA replication;ko04113//Meiosis - yeast	GO:0005829//cytosol;GO:0042555//MCM complex	GO:0008094//DNA-dependent ATPase activity;GO:0003677//DNA binding;GO:0005524//ATP binding;GO:0003678//DNA helicase activity	GO:0007000//nucleolus organization;GO:0006275//regulation of DNA replication;GO:0000911//cytokinesis by cell plate formation;GO:0051567//histone H3-K9 methylation;GO:0006268//DNA unwinding involved in DNA replication;GO:0008283//cell proliferation;GO:0006342//chromatin silencing;GO:0006306//DNA methylation;GO:0051726//regulation of cell cycle;GO:0009165//nucleotide biosynthetic process;GO:0009909…	gi|702402624|ref|XP_010066198.1|/0/PREDICTED: DNA replication licensing factor MCM4 [Eucalyptus grandis]	---	---	---	-3.5827	down	4.69044e-26	-3.83055	down	1.51e-05	-2.73176	down	0.0143199	-3.01877	down	1.92e-14	---	---	---	---	---	---	---	---	---	-1.04983	down	0.0199503
Gglean004806	3756	ko04111//Cell cycle - yeast	GO:0005694//chromosome;GO:0005634//nucleus	GO:0005215//transporter activity;GO:0005524//ATP binding	GO:0006810//transport;GO:0031048//chromatin silencing by small RNA;GO:0006346//methylation-dependent chromatin silencing;GO:0006275//regulation of DNA replication;GO:0007131//reciprocal meiotic recombination;GO:0000911//cytokinesis by cell plate formation;GO:0051567//histone H3-K9 methylation;GO:0010389//regulation of G2/M transition of mitotic cell cycle;GO:0008283//cell proliferation;GO:0051607…	gi|590649991|ref|XP_007032538.1|/0/Structural maintenance of chromosome 3 isoform 1 [Theobroma cacao]	---	---	---	-3.92393	down	2.05071e-34	-4.70587	down	9.1e-24	-2.73879	down	7.2e-07	-2.92455	down	9.51e-17	---	---	---	---	---	---	---	---	---	-1.87821	down	2.41e-09
Gglean015742	2829	ko04110//Cell cycle;ko04111//Cell cycle - yeast;ko03030//DNA replication;ko04113//Meiosis - yeast	GO:0005829//cytosol;GO:0042555//MCM complex;GO:0005634//nucleus	GO:0008094//DNA-dependent ATPase activity;GO:0003677//DNA binding;GO:0005524//ATP binding;GO:0003678//DNA helicase activity	GO:0042127//regulation of cell proliferation;GO:0006275//regulation of DNA replication;GO:0000911//cytokinesis by cell plate formation;GO:0051567//histone H3-K9 methylation;GO:0006268//DNA unwinding involved in DNA replication;GO:0010082//regulation of root meristem growth;GO:0006084//acetyl-CoA metabolic process;GO:0006306//DNA methylation;GO:0051726//regulation of cell cycle;GO:0009790//embryo …	gi|702278490|ref|XP_010044901.1|/0/PREDICTED: DNA replication licensing factor MCM2 [Eucalyptus grandis]	---	---	---	-3.30023	down	6.03477e-21	-3.5238	down	1.03e-05	-2.44495	down	0.0174405	-2.82032	down	5.6e-12	---	---	---	---	---	---	---	---	---	-1.09427	down	0.012827
Gglean023240	1884	---	GO:0009925//basal plasma membrane;GO:0016021//integral component of membrane;GO:0005737//cytoplasm;GO:0045177//apical part of cell	---	GO:0055085//transmembrane transport;GO:0010338//leaf formation;GO:0048364//root development;GO:0010358//leaf shaping;GO:0009926//auxin polar transport;GO:0009908//flower development;GO:0010051//xylem and phloem pattern formation;GO:0010229//inflorescence development;GO:0009630//gravitropism;GO:0048826//cotyledon morphogenesis	gi|643716292|gb|KDP28042.1|/0/hypothetical protein JCGZ_19719 [Jatropha curcas]	---	---	---	-4.39616	down	1.02003e-46	-3.92707	down	1.87e-19	---	---	---	-2.75913	down	8.99e-14	-1.24518	down	0.0204353	---	---	---	-1.2631	down	8.32e-06	-2.53095	down	1.76e-13
Gglean015183	2757	ko03440//Homologous recombination;ko03460//Fanconi anemia pathway	GO:0005694//chromosome	GO:0003917//DNA topoisomerase type I activity;GO:0008270//zinc ion binding;GO:0003677//DNA binding	GO:0031047//gene silencing by RNA;GO:0006275//regulation of DNA replication;GO:0051567//histone H3-K9 methylation;GO:0006268//DNA unwinding involved in DNA replication;GO:0000712//resolution of meiotic recombination intermediates;GO:0048453//sepal formation;GO:0006265//DNA topological change;GO:0006342//chromatin silencing;GO:0006306//DNA methylation;GO:0007067//mitotic nuclear division;GO:005172…	gi|702451741|ref|XP_010025764.1|/0/PREDICTED: DNA topoisomerase 3-alpha isoform X2 [Eucalyptus grandis]	---	---	---	-3.37041	down	1.23818e-23	-4.32057	down	1.03e-09	-2.87961	down	0.00309259	-2.68299	down	2.25e-09	---	---	---	---	---	---	---	---	---	-1.40266	down	0.000214163
Gglean019985	1746	---	GO:0005875//microtubule associated complex	GO:0000166//nucleotide binding	GO:0009908//flower development;GO:0044763;GO:0006259//DNA metabolic process;GO:0050794//regulation of cellular process	gi|702242078|ref|XP_010047651.1|/0/PREDICTED: kinesin-like protein KIF22 isoform X1 [Eucalyptus grandis]	---	---	---	-3.43884	down	1.41374e-17	-4.07767	down	1.2e-16	-2.2972	down	0.000594203	-2.62284	down	8.29e-08	---	---	---	---	---	---	---	---	---	-1.75201	down	4.47e-09
Gglean009123	1254	---	---	GO:0003677//DNA binding;GO:0005515//protein binding	GO:0006355//regulation of transcription, DNA-templated;GO:0009908//flower development;GO:0010073//meristem maintenance;GO:0030154//cell differentiation	gi|7227884|sp|O22621.1|ALF_PETHY/0/RecName: Full=Protein ALF; AltName: Full=Aberrant leaf and flower protein [Petunia x hybrida]	---	---	---	-5.75014	down	2.43656e-54	-7.03688	down	7.45e-28	---	---	---	-2.49794	down	0.00098729	-3.92461	down	0.000225519	---	---	---	-2.61718	down	5.72e-05	-6.57078	down	1.66e-26
Gglean005586	1875	---	GO:0016021//integral component of membrane;GO:0043668//exine	GO:0016491//oxidoreductase activity;GO:0071771//aldehyde decarbonylase activity;GO:0005506//iron ion binding	GO:0010025//wax biosynthetic process;GO:0006633//fatty acid biosynthetic process;GO:0042335//cuticle development;GO:0055114//oxidation-reduction process;GO:0046185//aldehyde catabolic process;GO:0010143//cutin biosynthetic process;GO:0048653//anther development	gi|645252745|ref|XP_008232261.1|/0/PREDICTED: protein ECERIFERUM 1-like [Prunus mume]	2.28796	up	1.51847e-05	-1.80178	down	9.96976e-12	---	---	---	---	---	---	-2.45006	down	5.11e-11	---	---	---	---	---	---	---	---	---	1.10071	up	0.000797377
Gglean023334	2718	ko04110//Cell cycle;ko04111//Cell cycle - yeast;ko03030//DNA replication;ko04113//Meiosis - yeast	GO:0042555//MCM complex;GO:0005634//nucleus	GO:0008094//DNA-dependent ATPase activity;GO:0003677//DNA binding;GO:0005524//ATP binding;GO:0003678//DNA helicase activity	GO:0006275//regulation of DNA replication;GO:0016458//gene silencing;GO:0000911//cytokinesis by cell plate formation;GO:0051567//histone H3-K9 methylation;GO:0006268//DNA unwinding involved in DNA replication;GO:0008283//cell proliferation;GO:0006306//DNA methylation;GO:0051726//regulation of cell cycle;GO:0009909//regulation of flower development;GO:0006270//DNA replication initiation	gi|702344676|ref|XP_010056882.1|/0/PREDICTED: DNA replication licensing factor MCM3 [Eucalyptus grandis]	---	---	---	-2.87047	down	2.29262e-40	-2.8283	down	1.48e-05	-1.90064	down	0.0303594	-2.42387	down	1.12e-20	---	---	---	---	---	---	---	---	---	---	---	---
Gglean012605	1311	---	GO:0005840//ribosome	GO:0003735//structural constituent of ribosome	GO:0007000//nucleolus organization;GO:0009957//epidermal cell fate specification;GO:0016458//gene silencing;GO:0000911//cytokinesis by cell plate formation;GO:0045010//actin nucleation;GO:0006412//translation;GO:0008283//cell proliferation;GO:0051225//spindle assembly;GO:0006084//acetyl-CoA metabolic process;GO:0009909//regulation of flower development;GO:0034968//histone lysine methylation;GO:00…	gi|224100493|ref|XP_002311897.1|/0/hypothetical protein POPTR_0008s00500g [Populus trichocarpa]	-1.9188	down	0.00267145	-3.27773	down	1.69593e-28	-5.20224	down	2.51e-34	-3.54948	down	1.13e-10	-2.40232	down	3.62e-11	---	---	---	---	---	---	---	---	---	-1.43238	down	2.52e-07
Gglean000926	1812	---	GO:0016021//integral component of membrane	GO:0005524//ATP binding;GO:0004709//MAP kinase kinase kinase activity	GO:0048519//negative regulation of biological process;GO:0009887//organ morphogenesis;GO:0010051//xylem and phloem pattern formation;GO:0000186//activation of MAPKK activity;GO:0048439//flower morphogenesis;GO:0009855//determination of bilateral symmetry	gi|590667321|ref|XP_007037205.1|/0/Leucine-rich repeat protein kinase family protein isoform 1 [Theobroma cacao]	-1.47557	down	0.0187925	-3.53063	down	4.65147e-39	-5.01403	down	5.15e-26	-2.87541	down	2.31e-07	-2.3887	down	6.05e-14	---	---	---	---	---	---	-1.04591	down	0.000178374	-2.06554	down	7.32e-14
Gglean022161	1065	---	GO:0005634//nucleus	GO:0008270//zinc ion binding;GO:0003677//DNA binding;GO:0046976//histone methyltransferase activity (H3-K27 specific)	GO:0006275//regulation of DNA replication;GO:0000911//cytokinesis by cell plate formation;GO:0006355//regulation of transcription, DNA-templated;GO:0010389//regulation of G2/M transition of mitotic cell cycle;GO:0051225//spindle assembly;GO:0042023//DNA endoreduplication;GO:0009901//anther dehiscence;GO:0070734//histone H3-K27 methylation;GO:0000280//nuclear division	gi|702242847|ref|XP_010048908.1|/0/PREDICTED: histone-lysine N-methyltransferase ATXR6 [Eucalyptus grandis]	---	---	---	-2.67723	down	1.7137e-16	-2.25212	down	0.000289878	---	---	---	-2.30128	down	1.81e-08	---	---	---	---	---	---	---	---	---	---	---	---
Gglean020982	1983	---	---	GO:0009055//electron carrier activity;GO:0015035//protein disulfide oxidoreductase activity	GO:0035556//intracellular signal transduction;GO:0045454//cell redox homeostasis;GO:0048653//anther development	gi|702479972|ref|XP_010032927.1|/0/PREDICTED: uncharacterized protein LOC104422328 [Eucalyptus grandis]	---	---	---	-3.31454	down	2.94998e-21	-3.43101	down	1.09e-15	-2.87211	down	5.8e-07	-2.29333	down	1.05e-05	---	---	---	---	---	---	---	---	---	---	---	---
Gglean031133	1230	---	GO:0005829//cytosol	GO:0003700//sequence-specific DNA binding transcription factor activity	GO:0009620//response to fungus;GO:0006355//regulation of transcription, DNA-templated;GO:0048443//stamen development	gi|702484737|ref|XP_010034052.1|/0/PREDICTED: tubby-like protein 8 [Eucalyptus grandis]	---	---	---	-2.74704	down	3.19903e-25	-3.46254	down	1.53e-20	-1.82417	down	0.00198626	-2.23115	down	3.88e-12	-1.11904	down	0.0332516	---	---	---	---	---	---	-1.79404	down	3.76e-08
Gglean026478	4701	ko00790//Folate biosynthesis;ko00270//Cysteine and methionine metabolism;ko01100//Metabolic pathways	GO:0005634//nucleus	GO:0016746//transferase activity, transferring acyl groups;GO:0003677//DNA binding;GO:0003886//DNA (cytosine-5-)-methyltransferase activity	GO:0010216//maintenance of DNA methylation;GO:0009910//negative regulation of flower development;GO:0010424//DNA methylation on cytosine within a CG sequence;GO:0009294//DNA mediated transformation;GO:0010069//zygote asymmetric cytokinesis in embryo sac;GO:0006349//regulation of gene expression by genetic imprinting;GO:0090116//C-5 methylation of cytosine	gi|702458315|ref|XP_010027506.1|/0/PREDICTED: DNA (cytosine-5)-methyltransferase 1-like [Eucalyptus grandis]	---	---	---	-2.34171	down	3.2356e-28	-2.54979	down	4.21e-10	---	---	---	-1.74187	down	8.11e-11	---	---	---	---	---	---	---	---	---	-1.33718	down	5.46e-05
Gglean012452	1089	---	GO:0005634//nucleus	---	GO:0009739//response to gibberellin;GO:0009834//plant-type secondary cell wall biogenesis;GO:0009901//anther dehiscence	gi|702376600|ref|XP_010062643.1|/4.76137e-91/PREDICTED: transcription repressor MYB4 [Eucalyptus grandis]	---	---	---	3.61204	up	1.10857e-07	3.60074	up	0.000964723	-2.92267	down	0.00580477	-1.70555	down	0.0118566	---	---	---	-2.68013	down	0.00521913	2.64687	up	0.00036053	3.84067	up	8.4e-13
Gglean015698	1869	ko00230//Purine metabolism;ko00240//Pyrimidine metabolism;ko01100//Metabolic pathways;ko03030//DNA replication	GO:0005634//nucleus;GO:0005739//mitochondrion	GO:0003887//DNA-directed DNA polymerase activity;GO:0003677//DNA binding	GO:0006275//regulation of DNA replication;GO:0016458//gene silencing;GO:0051567//histone H3-K9 methylation;GO:0000724//double-strand break repair via homologous recombination;GO:0010389//regulation of G2/M transition of mitotic cell cycle;GO:0008283//cell proliferation;GO:0006306//DNA methylation;GO:0009909//regulation of flower development;GO:0006270//DNA replication initiation	gi|702277805|ref|XP_010044759.1|/0/PREDICTED: DNA polymerase alpha subunit B [Eucalyptus grandis]	---	---	---	-1.74256	down	2.68845e-18	-2.02598	down	1.17e-05	---	---	---	-1.68925	down	1.1e-10	---	---	---	---	---	---	---	---	---	---	---	---
Gglean009675	1212	---	GO:0080008//Cul4-RING E3 ubiquitin ligase complex;GO:0005634//nucleus	GO:0005515//protein binding;GO:0004402//histone acetyltransferase activity	GO:0000278//mitotic cell cycle;GO:0050826//response to freezing;GO:0009793//embryo development ending in seed dormancy;GO:0006406//mRNA export from nucleus;GO:0009640//photomorphogenesis;GO:0009560//embryo sac egg cell differentiation;GO:0019915//lipid storage;GO:0010182//sugar mediated signaling pathway;GO:0009933//meristem structural organization;GO:0006396//RNA processing;GO:0016567//protein u…	gi|702463721|ref|XP_010028729.1|/0/PREDICTED: WD-40 repeat-containing protein MSI2-like [Eucalyptus grandis]	---	---	---	-2.0205	down	1.69238e-22	-1.7587	down	6.53e-07	---	---	---	-1.59275	down	3.8e-09	---	---	---	---	---	---	---	---	---	---	---	---
Gglean002470	486	ko05322//Systemic lupus erythematosus;ko05034//Alcoholism;ko05202//Transcriptional misregulation in cancer	GO:0000785//chromatin	GO:0005488	GO:0048438//floral whorl development;GO:0048827//phyllome development;GO:0051301//cell division;GO:0048449//floral organ formation;GO:0006342//chromatin silencing;GO:0051726//regulation of cell cycle;GO:0007126//meiotic nuclear division;GO:0034968//histone lysine methylation;GO:0006260//DNA replication	gi|629110839|gb|KCW75799.1|/2.30608e-64/hypothetical protein EUGRSUZ_D00189 [Eucalyptus grandis]	---	---	---	-2.53648	down	4.90095e-20	-2.45005	down	1.49e-11	---	---	---	-1.59268	down	9.76e-05	---	---	---	---	---	---	---	---	---	-1.31124	down	0.00105319
Gglean010955	1245	ko00230//Purine metabolism;ko05166//HTLV-I infection;ko03420//Nucleotide excision repair;ko03410//Base excision repair;ko03440//Homologous recombination;ko00240//Pyrimidine metabolism;ko01100//Metabolic pathways;ko03430//Mismatch repair;ko03030//DNA replication	---	---	GO:0031047//gene silencing by RNA;GO:0009908//flower development;GO:0006342//chromatin silencing;GO:0034968//histone lysine methylation;GO:0006260//DNA replication	gi|297739835|emb|CBI30017.3|/0/unnamed protein product [Vitis vinifera]	---	---	---	-2.16071	down	1.21745e-18	-1.64454	down	8.08e-07	---	---	---	-1.53306	down	1.47e-05	---	---	---	---	---	---	---	---	---	---	---	---
Gglean029592	2874	ko05200//Pathways in cancer;ko03430//Mismatch repair;ko05210//Colorectal cancer	---	GO:0003677//DNA binding	GO:0048827//phyllome development;GO:0006281//DNA repair;GO:0048449//floral organ formation;GO:0006261//DNA-dependent DNA replication;GO:0050794//regulation of cellular process;GO:0048438//floral whorl development	gi|702500679|ref|XP_010038284.1|/0/PREDICTED: DNA mismatch repair protein MSH6 [Eucalyptus grandis]	---	---	---	-1.91744	down	5.18426e-15	-2.19625	down	1.08e-11	-1.23023	down	0.010028	-1.40664	down	1.77e-05	---	---	---	---	---	---	---	---	---	---	---	---
Gglean005643	1143	ko04110//Cell cycle;ko04111//Cell cycle - yeast;ko04914//Progesterone-mediated oocyte maturation;ko04113//Meiosis - yeast;ko04114//Oocyte meiosis	GO:0044427//chromosomal part	---	GO:0048438//floral whorl development;GO:0048827//phyllome development;GO:0048449//floral organ formation;GO:0006996//organelle organization;GO:0051726//regulation of cell cycle;GO:0022402//cell cycle process;GO:0006260//DNA replication	gi|702379178|ref|XP_010063180.1|/0/PREDICTED: mitotic spindle checkpoint protein BUBR1 [Eucalyptus grandis]	-1.23984	down	0.00745921	-2.01662	down	1.47536e-13	-3.26435	down	7.35e-17	-1.24729	down	0.0236138	-1.3885	down	2.08e-05	-1.38483	down	0.00108517	---	---	---	---	---	---	-1.9835	down	3.05e-10
Gglean026598	495	ko03010//Ribosome	GO:0005730//nucleolus;GO:0009507//chloroplast;GO:0022625//cytosolic large ribosomal subunit;GO:0005886//plasma membrane	---	GO:0048467//gynoecium development;GO:0009734//auxin-activated signaling pathway	gi|590566094|ref|XP_007010133.1|/1.14556e-110/60S ribosomal protein L24-1 isoform 2 [Theobroma cacao]	---	---	---	-1.81169	down	2.31426e-14	-1.20693	down	0.000469159	---	---	---	-1.31804	down	5.59e-05	---	---	---	---	---	---	---	---	---	---	---	---
Gglean018935	4539	---	GO:0005777//peroxisome;GO:0016459//myosin complex;GO:0005634//nucleus	GO:0017137//Rab GTPase binding;GO:0030742//GTP-dependent protein binding;GO:0003774//motor activity	GO:0048467//gynoecium development;GO:0048767//root hair elongation;GO:0060151//peroxisome localization;GO:0010090//trichome morphogenesis;GO:0090436//leaf pavement cell development;GO:0051646//mitochondrion localization;GO:0048193//Golgi vesicle transport;GO:0051645//Golgi localization;GO:0030048//actin filament-based movement	gi|734340601|gb|KHN09406.1|/0/Myosin-J heavy chain, partial [Glycine soja]	---	---	---	-1.72839	down	9.92989e-14	-2.68429	down	7.29e-14	-1.7196	down	0.000543818	-1.29017	down	2.31e-05	---	---	---	---	---	---	---	---	---	---	---	---
Gglean028024	273	---	GO:0016020//membrane;GO:0005622//intracellular	GO:0005525//GTP binding;GO:0003924//GTPase activity	GO:0006346//methylation-dependent chromatin silencing;GO:0031048//chromatin silencing by small RNA;GO:0016246//RNA interference;GO:0000911//cytokinesis by cell plate formation;GO:0051567//histone H3-K9 methylation;GO:0015031//protein transport;GO:0006184;GO:0051225//spindle assembly;GO:0006306//DNA methylation;GO:0007264//small GTPase mediated signal transduction;GO:0009909//regulation of flower …	gi|703163384|ref|XP_010113322.1|/2.53575e-33/hypothetical protein L484_026653 [Morus notabilis]	---	---	---	-1.59015	down	4.15566e-06	-2.64295	down	6.74e-08	-1.78497	down	0.0149134	-1.26198	down	0.0098206	---	---	---	---	---	---	---	---	---	---	---	---
Gglean007033	969	ko03420//Nucleotide excision repair;ko03430//Mismatch repair;ko03030//DNA replication	GO:0005730//nucleolus;GO:0005663//DNA replication factor C complex	GO:0003887//DNA-directed DNA polymerase activity;GO:0003677//DNA binding;GO:0016887//ATPase activity;GO:0005524//ATP binding	GO:0009793//embryo development ending in seed dormancy;GO:0009220//pyrimidine ribonucleotide biosynthetic process;GO:0016570//histone modification;GO:0001510//RNA methylation;GO:0048449//floral organ formation;GO:0009909//regulation of flower development;GO:0006200;GO:0006260//DNA replication	gi|702382809|ref|XP_010063937.1|/0/PREDICTED: replication factor C subunit 2 [Eucalyptus grandis]	---	---	---	-1.46945	down	3.32929e-08	-1.60389	down	4.84e-06	---	---	---	-1.22218	down	0.000697505	---	---	---	---	---	---	---	---	---	---	---	---
Gglean000211	2826	ko05200//Pathways in cancer;ko03430//Mismatch repair;ko05210//Colorectal cancer	GO:0032302//MutSbeta complex;GO:0005886//plasma membrane;GO:0032301//MutSalpha complex	GO:0003684//damaged DNA binding;GO:0030983//mismatched DNA binding;GO:0005524//ATP binding	GO:0006346//methylation-dependent chromatin silencing;GO:0031048//chromatin silencing by small RNA;GO:0016246//RNA interference;GO:0006275//regulation of DNA replication;GO:0051567//histone H3-K9 methylation;GO:0006290//pyrimidine dimer repair;GO:0000724//double-strand break repair via homologous recombination;GO:0008283//cell proliferation;GO:0048453//sepal formation;GO:0045128//negative regulat…	gi|702259274|ref|XP_010031721.1|/0/PREDICTED: DNA mismatch repair protein MSH2 [Eucalyptus grandis]	---	---	---	-1.6753	down	2.6067e-15	-2.20228	down	2.3e-10	---	---	---	-1.17652	down	4.35e-05	---	---	---	---	---	---	---	---	---	-1.0243	down	0.00063939
Gglean012177	2532	---	GO:0005634//nucleus	GO:0043565//sequence-specific DNA binding;GO:0003700//sequence-specific DNA binding transcription factor activity	GO:0009944//polarity specification of adaxial/abaxial axis;GO:0009880//embryonic pattern specification;GO:0006355//regulation of transcription, DNA-templated;GO:0010072//primary shoot apical meristem specification;GO:0009855//determination of bilateral symmetry;GO:0080060//integument development	gi|643726127|gb|KDP34935.1|/0/hypothetical protein JCGZ_09223 [Jatropha curcas]	-1.23904	down	2.8246e-05	-1.7926	down	5.41736e-17	-3.04181	down	3.01e-18	-1.61483	down	6.24e-05	-1.09915	down	0.000800354	---	---	---	---	---	---	---	---	---	-1.26428	down	1.71e-05
Gglean010442	1635	---	GO:0016020//membrane;GO:0005829//cytosol;GO:0009506//plasmodesma	GO:0051082//unfolded protein binding;GO:0005524//ATP binding	GO:0000085;GO:0007010//cytoskeleton organization;GO:0006094//gluconeogenesis;GO:0006457//protein folding;GO:0009220//pyrimidine ribonucleotide biosynthetic process;GO:0001510//RNA methylation;GO:0010498//proteasomal protein catabolic process;GO:0010388//cullin deneddylation;GO:0009640//photomorphogenesis;GO:0009909//regulation of flower development;GO:0034968//histone lysine methylation	gi|567901848|ref|XP_006443412.1|/0/hypothetical protein CICLE_v10019583mg [Citrus clementina]	---	---	---	-1.40856	down	5.29906e-11	-1.06988	down	0.00447174	---	---	---	-1.09867	down	0.000279501	---	---	---	---	---	---	---	---	---	---	---	---
Gglean029549	1293	---	GO:0005829//cytosol	GO:0003755//peptidyl-prolyl cis-trans isomerase activity	GO:0006457//protein folding;GO:0010582//floral meristem determinacy;GO:0000413//protein peptidyl-prolyl isomerization;GO:0010050//vegetative phase change	gi|568852963|ref|XP_006480138.1|/0/PREDICTED: peptidyl-prolyl cis-trans isomerase CYP40-like isoform X1 [Citrus sinensis]	---	---	---	-1.37036	down	7.27376e-11	-1.48669	down	2.18e-06	---	---	---	-1.00555	down	8.02e-05	---	---	---	---	---	---	---	---	---	---	---	---
Gglean029719	615	ko05166//HTLV-I infection;ko04020//Calcium signaling pathway;ko05012//Parkinson's disease;ko05016//Huntington's disease;ko05164//Influenza A	GO:0016021//integral component of membrane;GO:0005743//mitochondrial inner membrane	GO:0005347//ATP transmembrane transporter activity	GO:0055085//transmembrane transport;GO:0006839//mitochondrial transport;GO:0015867//ATP transport;GO:0048653//anther development	gi|645227380|ref|XP_008220489.1|/4.17265e-120/PREDICTED: probable ADP,ATP carrier protein At5g56450 [Prunus mume]	---	---	---	1.87011	up	2.66943e-07	2.3526	up	3.42e-08	---	---	---	1.20755	up	0.0179485	---	---	---	---	---	---	---	---	---	---	---	---
Gglean004566	720	---	GO:0005634//nucleus	GO:0003677//DNA binding;GO:0003700//sequence-specific DNA binding transcription factor activity;GO:0032440//2-alkenal reductase [NAD(P)] activity;GO:0008134//transcription factor binding;GO:0042803//protein homodimerization activity	GO:0010440//stomatal lineage progression;GO:0055114//oxidation-reduction process;GO:0052543//callose deposition in cell wall;GO:0006355//regulation of transcription, DNA-templated;GO:0009556//microsporogenesis;GO:0048481//ovule development	gi|702362290|ref|XP_010060121.1|/3.13914e-133/PREDICTED: MADS-box transcription factor 23-like isoform X1 [Eucalyptus grandis]	-2.17936	down	0.000904903	2.84064	up	1.64333e-08	---	---	---	---	---	---	1.23842	up	0.0477878	---	---	---	---	---	---	---	---	---	---	---	---
Gglean029675	609	ko05166//HTLV-I infection;ko04020//Calcium signaling pathway;ko05012//Parkinson's disease;ko05016//Huntington's disease;ko05164//Influenza A	GO:0016021//integral component of membrane;GO:0005743//mitochondrial inner membrane	GO:0005347//ATP transmembrane transporter activity	GO:0055085//transmembrane transport;GO:0006839//mitochondrial transport;GO:0015867//ATP transport;GO:0048653//anther development	gi|703100926|ref|XP_010097050.1|/1.51628e-51/putative ADP,ATP carrier protein [Morus notabilis]	---	---	---	1.4806	up	0.000828389	1.47807	up	0.00296503	---	---	---	1.38737	up	0.0322535	---	---	---	---	---	---	---	---	---	---	---	---
Gglean028632	807	---	---	GO:0005488;GO:0016491//oxidoreductase activity	GO:0006351//transcription, DNA-templated	gi|590668943|ref|XP_007037634.1|/1.13335e-108/AGAMOUS-like 8 isoform 1 [Theobroma cacao]	---	---	---	---	---	---	---	---	---	2.09993	up	7.1e-05	1.40317	up	3.1e-06	---	---	---	---	---	---	---	---	---	-1.43147	down	0.000656091
Gglean013495	546	---	GO:0005737//cytoplasm;GO:0005634//nucleus	---	GO:0048573//photoperiodism, flowering;GO:0009911//positive regulation of flower development	gi|672231720|dbj|BAP28173.1|/1.49196e-115/flowering locus T-like protein [Fagus crenata]	---	---	---	2.52949	up	1.09787e-06	2.63855	up	7.64e-05	---	---	---	1.55372	up	0.0404846	---	---	---	---	---	---	---	---	---	1.08438	up	0.0266742
Gglean026618	663	---	GO:0005634//nucleus	GO:0003677//DNA binding;GO:0046983//protein dimerization activity;GO:0003700//sequence-specific DNA binding transcription factor activity	GO:0010048//vernalization response;GO:0048440//carpel development;GO:0048510//regulation of timing of transition from vegetative to reproductive phase;GO:0006355//regulation of transcription, DNA-templated;GO:0043481//anthocyanin accumulation in tissues in response to UV light	gi|702324751|ref|XP_010053361.1|/1.48412e-86/PREDICTED: agamous-like MADS-box protein AGL19 [Eucalyptus grandis]	-1.47317	down	0.0136215	1.46902	up	0.000319247	---	---	---	---	---	---	1.89159	up	0.00428913	---	---	---	---	---	---	---	---	---	---	---	---
Gglean004422	1440	---	---	---	GO:0010227//floral organ abscission;GO:0048439//flower morphogenesis;GO:0009954//proximal/distal pattern formation;GO:0007155//cell adhesion	gi|590595330|ref|XP_007018026.1|/0/BTB/POZ domain-containing protein isoform 2 [Theobroma cacao]	---	---	---	3.0079	up	4.54967e-24	3.53273	up	6.22e-21	1.21414	up	0.0153778	1.93706	up	7.07e-10	1.26558	up	0.0229217	---	---	---	---	---	---	2.14677	up	7.86e-08
Gglean015212	282	---	---	---	GO:0010227//floral organ abscission	gi|731388038|ref|XP_010649464.1|/2.1393e-19/PREDICTED: protein IDA-LIKE 4-like [Vitis vinifera]	-2.00035	down	3.00515e-05	3.77132	up	3.90909e-23	1.76361	up	0.00117972	---	---	---	1.96355	up	4.78e-05	---	---	---	---	---	---	1.67214	up	0.00604987	---	---	---
Gglean011380	1182	ko00904//Diterpenoid biosynthesis;ko01100//Metabolic pathways;ko01110//Biosynthesis of secondary metabolites	---	GO:0045544//gibberellin 20-oxidase activity;GO:0016216;GO:0016707//gibberellin 3-beta-dioxygenase activity;GO:0005506//iron ion binding	GO:0055114//oxidation-reduction process;GO:0009739//response to gibberellin;GO:0017000//antibiotic biosynthetic process;GO:0009908//flower development;GO:0048366//leaf development;GO:0009686//gibberellin biosynthetic process;GO:0009826//unidimensional cell growth;GO:0048575//short-day photoperiodism, flowering;GO:0080167//response to karrikin;GO:0009639//response to red or far red light	gi|702488289|ref|XP_010035059.1|/0/PREDICTED: gibberellin 20 oxidase 1 [Eucalyptus grandis]	---	---	---	3.17549	up	1.96566e-10	2.57436	up	0.00321308	---	---	---	2.08076	up	0.00211253	---	---	---	---	---	---	---	---	---	---	---	---
Gglean004423	846	---	---	---	GO:0009908//flower development	gi|702368451|ref|XP_010061166.1|/1.22517e-151/PREDICTED: BTB/POZ domain-containing protein At2g30600 isoform X2 [Eucalyptus grandis]	---	---	---	3.37702	up	1.07797e-18	3.72516	up	6.95e-19	1.17908	up	0.0155672	2.16347	up	5.64e-08	1.34911	up	0.0159194	---	---	---	---	---	---	2.2394	up	7.5e-08
Gglean024737	1038	ko04075//Plant hormone signal transduction	---	GO:0016787//hydrolase activity	GO:0031348//negative regulation of defense response;GO:0009867//jasmonic acid mediated signaling pathway;GO:0009862//systemic acquired resistance, salicylic acid mediated signaling pathway;GO:0009414//response to water deprivation;GO:0048444//floral organ morphogenesis;GO:0010363//regulation of plant-type hypersensitive response;GO:0009873//ethylene-activated signaling pathway;GO:0006612//protein…	gi|729454239|ref|XP_010524001.1|/0/PREDICTED: gibberellin receptor GID1B-like [Tarenaya hassleriana]	---	---	---	2.33836	up	7.35614e-23	2.01366	up	9.17e-09	1.39383	up	0.0109127	2.27315	up	3.2e-09	---	---	---	---	---	---	---	---	---	---	---	---
Gglean025882	753	---	---	GO:0005515//protein binding	GO:0048827//phyllome development;GO:0048437//floral organ development;GO:0050794//regulation of cellular process;GO:0048438//floral whorl development;GO:0006351//transcription, DNA-templated	gi|731339941|ref|XP_010681125.1|/8.08484e-86/PREDICTED: MADS-box protein CMB1-like [Beta vulgaris subsp. vulgaris]	-2.72638	down	1.28019e-05	---	---	---	-2.32187	down	6.71e-05	4.62932	up	0.000208253	2.4384	up	4.26e-09	-4.91604	down	4.59e-06	1.27763	up	0.00250228	---	---	---	-5.69261	down	1.02e-13
Gglean027733	1302	ko04075//Plant hormone signal transduction	GO:0044464	GO:0004721//phosphoprotein phosphatase activity	GO:0050826//response to freezing;GO:0009793//embryo development ending in seed dormancy;GO:0009062//fatty acid catabolic process;GO:0016114//terpenoid biosynthetic process;GO:0009640//photomorphogenesis;GO:0019915//lipid storage;GO:0010182//sugar mediated signaling pathway;GO:0009933//meristem structural organization;GO:0016567//protein ubiquitination;GO:0009845//seed germination;GO:0010228//vege…	gi|255539637|ref|XP_002510883.1|/4.00336e-163/protein phosphatase 2c, putative [Ricinus communis]	---	---	---	---	---	---	---	---	---	1.97166	up	0.000859233	2.45226	up	2.6e-06	---	---	---	1.93294	up	0.00527262	---	---	---	---	---	---
Gglean029674	408	---	GO:0005737//cytoplasm	---	GO:0048653//anther development	gi|643724884|gb|KDP34085.1|/6.7067e-57/hypothetical protein JCGZ_07656 [Jatropha curcas]	---	---	---	2.63029	up	2.47391e-15	2.45314	up	0.000103762	---	---	---	2.71893	up	7.48e-11	---	---	---	---	---	---	---	---	---	1.51181	up	0.00546777
Gglean028828	525	---	---	GO:0008429//phosphatidylethanolamine binding	GO:0010228//vegetative to reproductive phase transition of meristem;GO:0009908//flower development	gi|567858394|ref|XP_006421880.1|/5.22461e-98/hypothetical protein CICLE_v10006042mg [Citrus clementina]	---	---	---	2.21919	up	0.0385349	2.9653	up	0.00314723	2.79025	up	0.000582246	3.22694	up	0.0012862	---	---	---	---	---	---	---	---	---	---	---	---
Gglean000819	465	ko03008//Ribosome biogenesis in eukaryotes	GO:0005730//nucleolus;GO:0030529//ribonucleoprotein complex	GO:0003723//RNA binding	GO:0001510//RNA methylation;GO:0034968//histone lysine methylation;GO:0009165//nucleotide biosynthetic process;GO:0009909//regulation of flower development	gi|719967416|ref|XP_010261797.1|/2.62811e-93/PREDICTED: H/ACA ribonucleoprotein complex subunit 2-like protein [Nelumbo nucifera]	---	---	---	-1.24754	down	2.14626e-09	---	---	---	---	---	---	---	---	---	---	---	---	---	---	---	---	---	---	---	---	---
Gglean001284	1218	ko01100//Metabolic pathways;ko00640//Propanoate metabolism;ko00280//Valine, leucine and isoleucine degradation;ko00410//beta-Alanine metabolism	GO:0005739//mitochondrion	GO:0003860//3-hydroxyisobutyryl-CoA hydrolase activity	GO:0000085;GO:0006635//fatty acid beta-oxidation;GO:0009220//pyrimidine ribonucleotide biosynthetic process;GO:0010388//cullin deneddylation;GO:0009640//photomorphogenesis;GO:0009909//regulation of flower development;GO:0034968//histone lysine methylation	gi|702300393|ref|XP_010048845.1|/0/PREDICTED: 3-hydroxyisobutyryl-CoA hydrolase-like protein 2, mitochondrial isoform X1 [Eucalyptus grandis]	---	---	---	-1.11444	down	5.11213e-09	---	---	---	---	---	---	---	---	---	---	---	---	---	---	---	---	---	---	---	---	---
Gglean001330	333	---	GO:0005739//mitochondrion;GO:0005689//U12-type spliceosomal complex	GO:0005525//GTP binding;GO:0003924//GTPase activity	GO:0009793//embryo development ending in seed dormancy;GO:0010193//response to ozone;GO:0009965//leaf morphogenesis;GO:0051246//regulation of protein metabolic process;GO:0048481//ovule development;GO:0006809//nitric oxide biosynthetic process;GO:0009651//response to salt stress;GO:0006364//rRNA processing;GO:0010322//regulation of isopentenyl diphosphate biosynthetic process, methylerythritol 4-…	gi|115461126|ref|NP_001054163.1|/9.47171e-84/Os04g0663300 [Oryza sativa Japonica Group]	---	---	---	-2.31182	down	1.37336e-11	-1.77317	down	1.42e-05	---	---	---	---	---	---	---	---	---	---	---	---	---	---	---	---	---	---
Gglean001891	675	---	---	GO:0003700//sequence-specific DNA binding transcription factor activity	GO:0010103//stomatal complex morphogenesis;GO:0009793//embryo development ending in seed dormancy;GO:0009944//polarity specification of adaxial/abaxial axis;GO:0010093//specification of floral organ identity;GO:0006355//regulation of transcription, DNA-templated;GO:0006333//chromatin assembly or disassembly;GO:0010159//specification of organ position;GO:0016226//iron-sulfur cluster assembly;GO:00…	gi|702328112|ref|XP_010053914.1|/5.96874e-119/PREDICTED: axial regulator YABBY 1 [Eucalyptus grandis]	---	---	---	-1.93723	down	4.10289e-11	-2.13879	down	2.56e-09	---	---	---	---	---	---	---	---	---	---	---	---	-2.01316	down	2.71e-06	-2.39468	down	2.46e-08
Gglean002873	1227	ko01120//Microbial metabolism in diverse environments;ko01100//Metabolic pathways;ko01110//Biosynthesis of secondary metabolites;ko00010//Glycolysis / Gluconeogenesis;ko05010//Alzheimer's disease	GO:0016020//membrane	GO:0051287//NAD binding;GO:0005507//copper ion binding;GO:0008270//zinc ion binding;GO:0016620//oxidoreductase activity, acting on the aldehyde or oxo group of donors, NAD or NADP as acceptor;GO:0050661//NADP binding	GO:0055114//oxidation-reduction process;GO:0080022//primary root development;GO:0048658//anther wall tapetum development;GO:0080144//amino acid homeostasis;GO:0009555//pollen development;GO:0006006//glucose metabolic process	gi|702383527|ref|XP_010064086.1|/0/PREDICTED: glyceraldehyde-3-phosphate dehydrogenase GAPCP2, chloroplastic-like [Eucalyptus grandis]	1.98065	up	1.68183e-10	---	---	---	2.23124	up	1.46e-11	---	---	---	---	---	---	1.557	up	0.00501245	---	---	---	---	---	---	1.48343	up	1.33e-05
Gglean003939	1128	ko05218//Melanoma;ko05160//Hepatitis C;ko05211//Renal cell carcinoma;ko04540//Gap junction;ko04725//Cholinergic synapse;ko04360//Axon guidance;ko05142//Chagas disease (American trypanosomiasis);ko04916//Melanogenesis;ko04270//Vascular smooth muscle contraction;ko05133//Pertussis;ko04062//Chemokine signaling pathway;ko05145//Toxoplasmosis;ko05221//Acute myeloid leukemia;ko04320//Dorso-ventral axis…	---	GO:0004707//MAP kinase activity;GO:0005524//ATP binding	GO:0009697//salicylic acid biosynthetic process;GO:0010120//camalexin biosynthetic process;GO:0009738//abscisic acid-activated signaling pathway;GO:2000038//regulation of stomatal complex development;GO:0048481//ovule development;GO:0010229//inflorescence development;GO:0010363//regulation of plant-type hypersensitive response;GO:0010200//response to chitin;GO:0031348//negative regulation of defe…	gi|702476463|ref|XP_010032056.1|/0/PREDICTED: mitogen-activated protein kinase 3 [Eucalyptus grandis]	---	---	---	-1.60767	down	3.99201e-08	-1.3736	down	0.0046644	1.35383	up	0.0131586	---	---	---	---	---	---	---	---	---	---	---	---	-1.80606	down	3.27e-07
Gglean003941	1197	---	GO:0009507//chloroplast	GO:0047769//arogenate dehydratase activity;GO:0004664//prephenate dehydratase activity;GO:0016597//amino acid binding	GO:0010048//vernalization response;GO:0048440//carpel development;GO:0043481//anthocyanin accumulation in tissues in response to UV light;GO:0009094//L-phenylalanine biosynthetic process	gi|694353839|ref|XP_009358260.1|/0/PREDICTED: arogenate dehydratase/prephenate dehydratase 2, chloroplastic-like [Pyrus x bretschneideri]	1.03931	up	0.000543177	---	---	---	---	---	---	---	---	---	---	---	---	---	---	---	---	---	---	---	---	---	---	---	---
Gglean004617	645	---	GO:0005737//cytoplasm;GO:0005634//nucleus	GO:0046982//protein heterodimerization activity;GO:0043565//sequence-specific DNA binding;GO:0003700//sequence-specific DNA binding transcription factor activity;GO:0042803//protein homodimerization activity	GO:0010076//maintenance of floral meristem identity;GO:0010077//maintenance of inflorescence meristem identity;GO:0006355//regulation of transcription, DNA-templated;GO:0048510//regulation of timing of transition from vegetative to reproductive phase;GO:0000060//protein import into nucleus, translocation;GO:0010582//floral meristem determinacy;GO:0048481//ovule development	gi|702362146|ref|XP_010060099.1|/2.36257e-107/PREDICTED: MADS-box protein SVP-like isoform X2 [Eucalyptus grandis]	8.19422	up	2.19202e-09	---	---	---	4.05738	up	2.13e-07	---	---	---	---	---	---	4.77926	up	0.0199219	---	---	---	---	---	---	2.92479	up	0.0185217
Gglean006148	1965	---	---	GO:0008270//zinc ion binding	GO:0048449//floral organ formation;GO:0016570//histone modification;GO:0009909//regulation of flower development	gi|702379015|ref|XP_010063144.1|/0/PREDICTED: protein S-acyltransferase 21 isoform X1 [Eucalyptus grandis]	---	---	---	-1.4952	down	2.26961e-08	-1.07403	down	0.00214459	---	---	---	---	---	---	---	---	---	---	---	---	---	---	---	---	---	---
Gglean006685	975	---	---	GO:0045544//gibberellin 20-oxidase activity;GO:0016216;GO:0016707//gibberellin 3-beta-dioxygenase activity;GO:0005506//iron ion binding	GO:0055114//oxidation-reduction process;GO:0009739//response to gibberellin;GO:0017000//antibiotic biosynthetic process;GO:0009908//flower development;GO:0048366//leaf development;GO:0009686//gibberellin biosynthetic process;GO:0009826//unidimensional cell growth;GO:0048575//short-day photoperiodism, flowering;GO:0080167//response to karrikin;GO:0009639//response to red or far red light	gi|255541396|ref|XP_002511762.1|/3.71229e-176/gibberellin 20-oxidase, putative [Ricinus communis]	---	---	---	---	---	---	3.62417	up	6.48e-06	2.23311	up	0.0249322	---	---	---	---	---	---	---	---	---	---	---	---	---	---	---
Gglean006726	606	---	---	GO:0003700//sequence-specific DNA binding transcription factor activity	GO:0010103//stomatal complex morphogenesis;GO:0009793//embryo development ending in seed dormancy;GO:0009944//polarity specification of adaxial/abaxial axis;GO:0010093//specification of floral organ identity;GO:0006355//regulation of transcription, DNA-templated;GO:0006333//chromatin assembly or disassembly;GO:0010159//specification of organ position;GO:0016226//iron-sulfur cluster assembly;GO:00…	gi|702340981|ref|XP_010056343.1|/1.50718e-111/PREDICTED: axial regulator YABBY 1-like [Eucalyptus grandis]	-2.76757	down	1.59079e-13	-1.98923	down	5.61528e-14	-4.76549	down	7.85e-38	---	---	---	---	---	---	-3.07262	down	1.86e-06	---	---	---	-1.74638	down	8.75e-08	-4.84203	down	2.29e-26
Gglean007054	1098	ko03420//Nucleotide excision repair;ko03430//Mismatch repair;ko03030//DNA replication	GO:0005663//DNA replication factor C complex	GO:0003887//DNA-directed DNA polymerase activity;GO:0003677//DNA binding;GO:0016887//ATPase activity;GO:0005524//ATP binding	GO:0031348//negative regulation of defense response;GO:0006346//methylation-dependent chromatin silencing;GO:0031048//chromatin silencing by small RNA;GO:0016246//RNA interference;GO:0006312//mitotic recombination;GO:0051567//histone H3-K9 methylation;GO:0048449//floral organ formation;GO:0009560//embryo sac egg cell differentiation;GO:0009909//regulation of flower development;GO:0006200;GO:00003…	gi|225459599|ref|XP_002285868.1|/0/PREDICTED: replication factor C subunit 3 [Vitis vinifera]	---	---	---	-1.30041	down	5.81738e-11	-2.0632	down	2.28e-11	---	---	---	---	---	---	---	---	---	---	---	---	---	---	---	---	---	---
Gglean007350	312	---	GO:0031463//Cul3-RING ubiquitin ligase complex;GO:0005737//cytoplasm	GO:0005515//protein binding	GO:0009954//proximal/distal pattern formation;GO:0016558//protein import into peroxisome matrix;GO:0006891//intra-Golgi vesicle-mediated transport;GO:0010227//floral organ abscission;GO:0006635//fatty acid beta-oxidation;GO:0048439//flower morphogenesis	gi|255545384|ref|XP_002513752.1|/2.30254e-45/protein with unknown function [Ricinus communis]	---	---	---	1.29227	up	0.000403846	1.03436	up	0.023476	---	---	---	---	---	---	---	---	---	---	---	---	---	---	---	---	---	---
Gglean007351	567	---	GO:0031463//Cul3-RING ubiquitin ligase complex	---	GO:0009954//proximal/distal pattern formation;GO:0016558//protein import into peroxisome matrix;GO:0006891//intra-Golgi vesicle-mediated transport;GO:0010227//floral organ abscission;GO:0006635//fatty acid beta-oxidation;GO:0048439//flower morphogenesis	gi|255545384|ref|XP_002513752.1|/3.23528e-114/protein with unknown function [Ricinus communis]	---	---	---	1.228	up	2.12015e-06	---	---	---	---	---	---	---	---	---	---	---	---	---	---	---	---	---	---	---	---	---
Gglean009304	1794	---	GO:0043234//protein complex;GO:0016021//integral component of membrane;GO:0005886//plasma membrane	GO:0005524//ATP binding;GO:0004675//transmembrane receptor protein serine/threonine kinase activity	GO:0006468//protein phosphorylation;GO:0009556//microsporogenesis;GO:0010227//floral organ abscission;GO:0007030//Golgi organization;GO:0010152//pollen maturation;GO:0009742//brassinosteroid mediated signaling pathway;GO:0007178//transmembrane receptor protein serine/threonine kinase signaling pathway;GO:0009793//embryo development ending in seed dormancy	gi|152926154|gb|ABS32228.1|/0/somatic embryogenesis receptor kinase [Carica papaya]	---	---	---	-1.48769	down	8.14743e-12	-1.48673	down	7.48e-06	---	---	---	---	---	---	---	---	---	---	---	---	---	---	---	---	---	---
Gglean010013	1659	---	GO:0016021//integral component of membrane;GO:0005886//plasma membrane	GO:0009672//auxin:proton symporter activity	GO:0055085//transmembrane transport;GO:0048453//sepal formation;GO:0048451//petal formation;GO:0010014//meristem initiation;GO:0009926//auxin polar transport;GO:0010073//meristem maintenance;GO:0009855//determination of bilateral symmetry;GO:0015992//proton transport	gi|731430104|ref|XP_010664880.1|/0/PREDICTED: probable auxin efflux carrier component 6 [Vitis vinifera]	---	---	---	-2.34862	down	2.59864e-26	-2.44415	down	1.7e-06	---	---	---	---	---	---	---	---	---	---	---	---	-1.26892	down	6.18e-06	-1.4228	down	1.91e-06
Gglean010068	1398	ko05034//Alcoholism	GO:0005829//cytosol;GO:0005634//nucleus	GO:0010485//H4 histone acetyltransferase activity	GO:0043967//histone H4 acetylation;GO:0006261//DNA-dependent DNA replication;GO:0048449//floral organ formation;GO:0009909//regulation of flower development;GO:0006348//chromatin silencing at telomere	gi|702304522|ref|XP_010049570.1|/0/PREDICTED: histone acetyltransferase type B catalytic subunit [Eucalyptus grandis]	---	---	---	-1.063	down	3.67544e-08	-1.19133	down	4.27e-05	---	---	---	---	---	---	---	---	---	---	---	---	---	---	---	---	---	---
Gglean010228	1083	---	GO:0005829//cytosol	GO:0003755//peptidyl-prolyl cis-trans isomerase activity	GO:0006457//protein folding;GO:0010582//floral meristem determinacy;GO:0000413//protein peptidyl-prolyl isomerization;GO:0010050//vegetative phase change	gi|590686365|ref|XP_007042358.1|/0/Peptidyl-prolyl cis-trans isomerase / cyclophilin-40 (CYP40) / rotamase isoform 1 [Theobroma cacao]	---	---	---	1.57922	up	0.00220472	1.94511	up	0.00046717	---	---	---	---	---	---	---	---	---	---	---	---	---	---	---	---	---	---
Gglean011449	2826	---	GO:0016021//integral component of membrane	GO:0032440//2-alkenal reductase [NAD(P)] activity;GO:0004709//MAP kinase kinase kinase activity;GO:0005524//ATP binding	GO:0010103//stomatal complex morphogenesis;GO:0000186//activation of MAPKK activity;GO:0010363//regulation of plant-type hypersensitive response;GO:0006612//protein targeting to membrane;GO:0010051//xylem and phloem pattern formation;GO:0055114//oxidation-reduction process;GO:0009963//positive regulation of flavonoid biosynthetic process;GO:0002237//response to molecule of bacterial origin;GO:004…	gi|645224537|ref|XP_008219158.1|/0/PREDICTED: receptor-like protein kinase HSL1 [Prunus mume]	-1.20875	down	0.0282566	1.99248	up	5.40088e-07	---	---	---	---	---	---	---	---	---	---	---	---	---	---	---	1.17467	up	0.0310955	---	---	---
Gglean015294	654	ko00540//Lipopolysaccharide biosynthesis;ko00061//Fatty acid biosynthesis;ko01100//Metabolic pathways	GO:0005618//cell wall;GO:0009534//chloroplast thylakoid	GO:0047450//crotonoyl-[acyl-carrier-protein] hydratase activity	GO:0048653//anther development;GO:0009825//multidimensional cell growth;GO:0006744//ubiquinone biosynthetic process;GO:0009664//plant-type cell wall organization;GO:0010075//regulation of meristem growth;GO:0043481//anthocyanin accumulation in tissues in response to UV light;GO:0048767//root hair elongation;GO:0006633//fatty acid biosynthetic process;GO:0005982//starch metabolic process;GO:001081…	gi|358248728|ref|NP_001239930.1|/1.22227e-111/uncharacterized protein LOC100790839 [Glycine max]	---	---	---	-1.22737	down	2.88105e-08	---	---	---	---	---	---	---	---	---	---	---	---	---	---	---	---	---	---	---	---	---
Gglean015643	1770	---	GO:0005634//nucleus	GO:0004871//signal transducer activity	GO:0009954//proximal/distal pattern formation;GO:0009651//response to salt stress;GO:0009638//phototropism;GO:0010227//floral organ abscission;GO:0006816//calcium ion transport;GO:0007030//Golgi organization;GO:0048439//flower morphogenesis;GO:0007165//signal transduction;GO:0019344//cysteine biosynthetic process	gi|747084283|ref|XP_011089543.1|/0/PREDICTED: root phototropism protein 2-like [Sesamum indicum]	---	---	---	1.46226	up	2.01429e-11	---	---	---	---	---	---	---	---	---	---	---	---	---	---	---	---	---	---	---	---	---
Gglean015810	3075	---	GO:0009330//DNA topoisomerase complex (ATP-hydrolyzing);GO:0005694//chromosome;GO:0005634//nucleus	GO:0042802//identical protein binding;GO:0003677//DNA binding;GO:0005524//ATP binding;GO:0003918//DNA topoisomerase type II (ATP-hydrolyzing) activity	GO:0000278//mitotic cell cycle;GO:0007155//cell adhesion;GO:0045010//actin nucleation;GO:0006265//DNA topological change;GO:0048449//floral organ formation;GO:0003002//regionalization;GO:0010090//trichome morphogenesis;GO:0006396//RNA processing;GO:0042023//DNA endoreduplication;GO:0045893//positive regulation of transcription, DNA-templated;GO:0009741//response to brassinosteroid;GO:0043687//pos…	gi|659097679|ref|XP_008449755.1|/0/PREDICTED: DNA topoisomerase 6 subunit B isoform X1 [Cucumis melo]	---	---	---	-1.20085	down	2.9687e-09	-1.12503	down	0.000217803	---	---	---	---	---	---	---	---	---	---	---	---	---	---	---	---	---	---
Gglean015945	2880	---	---	GO:0003676//nucleic acid binding	GO:0048438//floral whorl development;GO:0048827//phyllome development;GO:0048437//floral organ development	gi|731394429|ref|XP_010651834.1|/0/PREDICTED: protein argonaute 5 [Vitis vinifera]	-1.25095	down	0.000494918	---	---	---	-1.79016	down	3.99e-07	-1.20752	down	0.0134083	---	---	---	---	---	---	---	---	---	---	---	---	---	---	---
Gglean016183	2415	---	---	GO:0005488	GO:0009908//flower development;GO:0006351//transcription, DNA-templated;GO:0048513//organ development;GO:0050794//regulation of cellular process;GO:0009725//response to hormone	gi|702278361|ref|XP_010044876.1|/0/PREDICTED: auxin response factor 2-like [Eucalyptus grandis]	---	---	---	1.70353	up	2.14826e-14	1.58556	up	4.7e-06	---	---	---	---	---	---	---	---	---	---	---	---	---	---	---	---	---	---
Gglean016200	768	---	GO:0005634//nucleus	GO:0003677//DNA binding;GO:0046983//protein dimerization activity;GO:0003700//sequence-specific DNA binding transcription factor activity	GO:0048507//meristem development;GO:0006355//regulation of transcription, DNA-templated;GO:0048481//ovule development;GO:0010093//specification of floral organ identity;GO:0001708//cell fate specification;GO:0048833//specification of floral organ number	gi|728845841|gb|KHG25284.1|/1.96971e-133/Agamous-like MADS-box protein AGL9 [Gossypium arboreum]	-1.0596	down	0.00140968	---	---	---	---	---	---	---	---	---	---	---	---	---	---	---	---	---	---	---	---	---	---	---	---
Gglean016228	2019	ko04614//Renin-angiotensin system;ko05143//African trypanosomiasis	---	GO:0046872//metal ion binding;GO:0004222//metalloendopeptidase activity	GO:0045787//positive regulation of cell cycle;GO:0031507//heterochromatin assembly;GO:0019243//methylglyoxal catabolic process to D-lactate;GO:0009909//regulation of flower development;GO:0048449//floral organ formation;GO:0007059//chromosome segregation;GO:0006508//proteolysis;GO:0042138//meiotic DNA double-strand break formation;GO:0016570//histone modification;GO:0007129//synapsis;GO:0007131//…	gi|702277784|ref|XP_010044753.1|/0/PREDICTED: probable thimet oligopeptidase [Eucalyptus grandis]	---	---	---	-1.08515	down	1.99339e-06	---	---	---	---	---	---	---	---	---	---	---	---	---	---	---	---	---	---	---	---	---
Gglean016401	2391	ko05200//Pathways in cancer;ko04626//Plant-pathogen interaction;ko04141//Protein processing in endoplasmic reticulum;ko04621//NOD-like receptor signaling pathway;ko05215//Prostate cancer;ko04914//Progesterone-mediated oocyte maturation;ko04612//Antigen processing and presentation	GO:0005774//vacuolar membrane;GO:0009941//chloroplast envelope;GO:0009570//chloroplast stroma;GO:0005886//plasma membrane;GO:0005739//mitochondrion	GO:0051082//unfolded protein binding;GO:0005524//ATP binding	GO:0006457//protein folding;GO:0009414//response to water deprivation;GO:0009793//embryo development ending in seed dormancy;GO:0010157//response to chlorate;GO:0009651//response to salt stress;GO:0009658//chloroplast organization;GO:0009408//response to heat;GO:0009704//de-etiolation;GO:0045037//protein import into chloroplast stroma;GO:0048481//ovule development	gi|643721153|gb|KDP31417.1|/0/hypothetical protein JCGZ_11793 [Jatropha curcas]	---	---	---	-1.23454	down	9.66746e-07	---	---	---	---	---	---	---	---	---	---	---	---	---	---	---	---	---	---	---	---	---
Gglean016409	2373	---	GO:0005737//cytoplasm	GO:0004828//serine-tRNA ligase activity;GO:0004849//uridine kinase activity;GO:0016773//phosphotransferase activity, alcohol group as acceptor;GO:0005524//ATP binding	GO:0016570//histone modification;GO:0016310//phosphorylation;GO:0006434//seryl-tRNA aminoacylation;GO:0048449//floral organ formation;GO:0006222//UMP biosynthetic process;GO:0009909//regulation of flower development	gi|702275664|ref|XP_010044336.1|/0/PREDICTED: uridine-cytidine kinase C isoform X1 [Eucalyptus grandis]	-2.94743	down	3.68412e-09	---	---	---	-2.96107	down	8.8e-13	-1.49322	down	0.0206576	---	---	---	-1.3001	down	0.0108781	---	---	---	---	---	---	-1.33232	down	7.12e-05
Gglean016692	792	---	GO:0005694//chromosome;GO:0005634//nucleus	GO:0003677//DNA binding;GO:0005524//ATP binding;GO:0003918//DNA topoisomerase type II (ATP-hydrolyzing) activity	GO:0043247//telomere maintenance in response to DNA damage;GO:0006312//mitotic recombination;GO:0010332//response to gamma radiation;GO:0007131//reciprocal meiotic recombination;GO:0007155//cell adhesion;GO:0045010//actin nucleation;GO:0032504//multicellular organism reproduction;GO:0045132//meiotic chromosome segregation;GO:0042138//meiotic DNA double-strand break formation;GO:0006265//DNA topol…	gi|566148162|ref|XP_006368767.1|/1.76246e-118/hypothetical protein POPTR_0001s09890g [Populus trichocarpa]	---	---	---	-4.11398	down	9.97886e-11	-5.61759	down	4.48e-12	---	---	---	---	---	---	---	---	---	---	---	---	---	---	---	-1.56442	down	0.0183484
Gglean017115	375	---	GO:0005737//cytoplasm;GO:0005634//nucleus	GO:0009055//electron carrier activity;GO:0015035//protein disulfide oxidoreductase activity	GO:0048448//stamen morphogenesis;GO:0045454//cell redox homeostasis;GO:0048653//anther development;GO:0048451//petal formation	gi|719978309|ref|XP_010249120.1|/2.46313e-63/PREDICTED: glutaredoxin-C1-like [Nelumbo nucifera]	---	---	---	-3.77903	down	4.30965e-09	-4.35044	down	4.02e-12	---	---	---	---	---	---	---	---	---	---	---	---	-2.38567	down	0.000146419	-3.82469	down	9.93e-11
Gglean018710	1428	ko00905//Brassinosteroid biosynthesis;ko01110//Biosynthesis of secondary metabolites	GO:0005739//mitochondrion	GO:0020037//heme binding;GO:0009055//electron carrier activity;GO:0016705//oxidoreductase activity, acting on paired donors, with incorporation or reduction of molecular oxygen;GO:0004497//monooxygenase activity;GO:0019825//oxygen binding;GO:0005506//iron ion binding	GO:0010584//pollen exine formation;GO:0009825//multidimensional cell growth;GO:0010268//brassinosteroid homeostasis;GO:0009911//positive regulation of flower development;GO:0043481//anthocyanin accumulation in tissues in response to UV light;GO:0048767//root hair elongation;GO:0000271//polysaccharide biosynthetic process;GO:0010224//response to UV-B;GO:0048657//anther wall tapetum cell differenti…	gi|590562154|ref|XP_007009007.1|/0/Cytochrome P450 superfamily protein isoform 1 [Theobroma cacao]	1.16538	up	0.00396895	1.10629	up	7.80548e-05	2.26442	up	5.93e-10	1.79764	up	0.000123578	---	---	---	---	---	---	---	---	---	---	---	---	---	---	---
Gglean019005	1257	ko00380//Tryptophan metabolism	---	GO:0050660//flavin adenine dinucleotide binding;GO:0050661//NADP binding;GO:0004499//N,N-dimethylaniline monooxygenase activity	GO:0055114//oxidation-reduction process;GO:0009851//auxin biosynthetic process;GO:0009911//positive regulation of flower development;GO:2000024//regulation of leaf development;GO:0010229//inflorescence development;GO:0022603//regulation of anatomical structure morphogenesis;GO:0048825//cotyledon development	gi|590579421|ref|XP_007013782.1|/0/Flavin monooxygenase-like protein floozy [Theobroma cacao]	3.3785	up	6.29133e-06	-5.69716	down	5.1246e-32	-2.32371	down	1.72e-06	---	---	---	---	---	---	---	---	---	1.01948	up	0.042468	-2.28999	down	2.27e-05	-2.38932	down	3.98e-07
Gglean019532	1638	---	GO:0005829//cytosol	GO:0051082//unfolded protein binding;GO:0005524//ATP binding	GO:0000085;GO:0007010//cytoskeleton organization;GO:0006094//gluconeogenesis;GO:0006457//protein folding;GO:0009220//pyrimidine ribonucleotide biosynthetic process;GO:0001510//RNA methylation;GO:0010498//proteasomal protein catabolic process;GO:0010388//cullin deneddylation;GO:0009640//photomorphogenesis;GO:0009909//regulation of flower development;GO:0034968//histone lysine methylation	gi|702460779|ref|XP_010028052.1|/0/PREDICTED: T-complex protein 1 subunit alpha [Eucalyptus grandis]	---	---	---	-1.10231	down	1.73635e-07	---	---	---	---	---	---	---	---	---	---	---	---	---	---	---	---	---	---	---	---	---
Gglean020078	387	---	GO:0005737//cytoplasm;GO:0005634//nucleus	GO:0009055//electron carrier activity;GO:0015035//protein disulfide oxidoreductase activity	GO:0048448//stamen morphogenesis;GO:0045454//cell redox homeostasis;GO:0048653//anther development;GO:0048451//petal formation	gi|657995186|ref|XP_008389917.1|/8.80955e-68/PREDICTED: glutaredoxin-C1-like [Malus domestica]	---	---	---	-4.1955	down	7.91441e-20	-6.24934	down	1.83e-21	---	---	---	---	---	---	---	---	---	---	---	---	-2.25515	down	3.09e-05	-7.28031	down	1.44e-22
Gglean020783	1953	ko03013//RNA transport;ko04111//Cell cycle - yeast	GO:0005829//cytosol	GO:0008276//protein methyltransferase activity	GO:0050826//response to freezing;GO:0009793//embryo development ending in seed dormancy;GO:0006406//mRNA export from nucleus;GO:0016570//histone modification;GO:0048449//floral organ formation;GO:0009640//photomorphogenesis;GO:0009560//embryo sac egg cell differentiation;GO:0019915//lipid storage;GO:0010182//sugar mediated signaling pathway;GO:0009933//meristem structural organization;GO:0016567/…	gi|702329086|ref|XP_010054098.1|/0/PREDICTED: protein arginine N-methyltransferase 1.5 [Eucalyptus grandis]	---	---	---	-1.11308	down	1.83167e-08	---	---	---	---	---	---	---	---	---	---	---	---	---	---	---	---	---	---	---	---	---
Gglean021574	963	ko04978//Mineral absorption;ko00860//Porphyrin and chlorophyll metabolism	GO:0005739//mitochondrion;GO:0009941//chloroplast envelope;GO:0009570//chloroplast stroma	GO:0046914//transition metal ion binding	GO:0000302//response to reactive oxygen species;GO:0016226//iron-sulfur cluster assembly;GO:0010039//response to iron ion;GO:0010027//thylakoid membrane organization;GO:0010228//vegetative to reproductive phase transition of meristem;GO:0048481//ovule development;GO:0055072//iron ion homeostasis;GO:0006826//iron ion transport;GO:0048366//leaf development;GO:0015979//photosynthesis;GO:0009793//emb…	gi|641844351|gb|KDO63245.1|/6.44494e-83/hypothetical protein CISIN_1g023956mg [Citrus sinensis]	-1.90892	down	0.00369611	---	---	---	-2.84001	down	1.26e-08	---	---	---	---	---	---	---	---	---	---	---	---	---	---	---	---	---	---
Gglean021688	1263	---	GO:0042644//chloroplast nucleoid;GO:0005634//nucleus	GO:0016301//kinase activity;GO:0016773//phosphotransferase activity, alcohol group as acceptor	GO:0006399//tRNA metabolic process;GO:0009793//embryo development ending in seed dormancy;GO:0016310//phosphorylation;GO:0016226//iron-sulfur cluster assembly;GO:0010228//vegetative to reproductive phase transition of meristem;GO:0009658//chloroplast organization;GO:0045893//positive regulation of transcription, DNA-templated;GO:0042793//transcription from plastid promoter;GO:0006364//rRNA proces…	gi|643710301|gb|KDP24508.1|/5.40898e-169/hypothetical protein JCGZ_25072 [Jatropha curcas]	1.48225	up	0.043307	-1.95078	down	0.00995344	---	---	---	1.74063	up	0.033932	---	---	---	---	---	---	---	---	---	---	---	---	-2.24733	down	0.0158603
Gglean021717	1503	ko00564//Glycerophospholipid metabolism;ko01100//Metabolic pathways;ko00561//Glycerolipid metabolism	---	GO:0016791//phosphatase activity;GO:0090447//glycerol-3-phosphate 2-O-acyltransferase activity;GO:0003841//1-acylglycerol-3-phosphate O-acyltransferase activity	GO:0016311//dephosphorylation;GO:0010143//cutin biosynthetic process;GO:0009908//flower development;GO:0006655//phosphatidylglycerol biosynthetic process	gi|567873465|ref|XP_006429322.1|/0/hypothetical protein CICLE_v10011536mg [Citrus clementina]	---	---	---	---	---	---	---	---	---	-1.12419	down	0.0386914	---	---	---	---	---	---	---	---	---	---	---	---	---	---	---
Gglean022339	675	---	GO:0005634//nucleus	GO:0046983//protein dimerization activity;GO:0003677//DNA binding;GO:0003700//sequence-specific DNA binding transcription factor activity	GO:0044763;GO:0006355//regulation of transcription, DNA-templated;GO:0009886//post-embryonic morphogenesis;GO:0016043//cellular component organization;GO:0048440//carpel development	gi|302584056|gb|ADL57412.1|/1.18199e-91/MADS domain transcription factor [Camellia japonica]	---	---	---	1.02196	up	0.00025831	1.88865	up	1.53e-06	---	---	---	---	---	---	---	---	---	---	---	---	---	---	---	---	---	---
Gglean022778	1401	ko00230//Purine metabolism;ko00450//Selenocompound metabolism;ko01120//Microbial metabolism in diverse environments;ko01100//Metabolic pathways;ko00920//Sulfur metabolism	GO:0009570//chloroplast stroma;GO:0005829//cytosol;GO:0030931//heterotetrameric ADPG pyrophosphorylase complex;GO:0005886//plasma membrane;GO:0048046//apoplast	GO:0008878//glucose-1-phosphate adenylyltransferase activity;GO:0004781//sulfate adenylyltransferase (ATP) activity	GO:0006833//water transport;GO:0009793//embryo development ending in seed dormancy;GO:0009853//photorespiration;GO:0048573//photoperiodism, flowering;GO:0001887//selenium compound metabolic process;GO:0010114//response to red light;GO:0010155//regulation of proton transport;GO:0048481//ovule development;GO:0019761//glucosinolate biosynthetic process;GO:0000103//sulfate assimilation;GO:0009684//in…	gi|702444117|ref|XP_010024218.1|/0/PREDICTED: ATP sulfurylase 1, chloroplastic-like [Eucalyptus grandis]	3.20911	up	5.73857e-20	---	---	---	2.81211	up	8.54e-17	1.22474	up	0.0122234	---	---	---	2.11972	up	2.4e-06	---	---	---	---	---	---	1.85148	up	2.37e-09
Gglean023144	951	---	GO:0009570//chloroplast stroma	GO:0015417//polyamine-transporting ATPase activity;GO:0005524//ATP binding	GO:0009793//embryo development ending in seed dormancy;GO:0048481//ovule development;GO:0019761//glucosinolate biosynthetic process;GO:0009684//indoleacetic acid biosynthetic process;GO:0019344//cysteine biosynthetic process;GO:0006200;GO:0006364//rRNA processing;GO:0006569//tryptophan catabolic process;GO:0010027//thylakoid membrane organization;GO:0042793//transcription from plastid promoter;GO…	gi|699262828|gb|AIU41656.1|/1.18541e-138/ABC transporter family protein [Hevea brasiliensis]	---	---	---	-1.00428	down	5.29481e-06	---	---	---	---	---	---	---	---	---	---	---	---	---	---	---	---	---	---	---	---	---
Gglean024370	3078	---	GO:0016021//integral component of membrane	GO:0004707//MAP kinase activity;GO:0005524//ATP binding;GO:0032440//2-alkenal reductase [NAD(P)] activity	GO:0006468//protein phosphorylation;GO:0055114//oxidation-reduction process;GO:0010103//stomatal complex morphogenesis;GO:0007169//transmembrane receptor protein tyrosine kinase signaling pathway;GO:0048443//stamen development;GO:0002237//response to molecule of bacterial origin;GO:0010067//procambium histogenesis;GO:0000165//MAPK cascade	gi|595791891|ref|XP_007199694.1|/0/hypothetical protein PRUPE_ppa000726mg [Prunus persica]	-1.0677	down	0.0357144	-1.01759	down	7.80239e-07	-2.09568	down	3.3e-06	---	---	---	---	---	---	---	---	---	---	---	---	---	---	---	---	---	---
Gglean024496	654	---	GO:0016592//mediator complex	---	GO:0048442//sepal development;GO:0048440//carpel development;GO:0048510//regulation of timing of transition from vegetative to reproductive phase;GO:0010219//regulation of vernalization response;GO:0048441//petal development;GO:0048443//stamen development;GO:0048833//specification of floral organ number;GO:0045892//negative regulation of transcription, DNA-templated	gi|702366818|ref|XP_010060891.1|/4.33899e-141/PREDICTED: mediator of RNA polymerase II transcription subunit 18 isoform X1 [Eucalyptus grandis]	---	---	---	1.07461	up	3.33282e-07	---	---	---	---	---	---	---	---	---	---	---	---	---	---	---	---	---	---	---	---	---
Gglean024567	708	---	---	GO:0005515//protein binding	GO:0006351//transcription, DNA-templated;GO:0044763;GO:0009886//post-embryonic morphogenesis;GO:0050789//regulation of biological process;GO:0016043//cellular component organization;GO:0048440//carpel development	gi|702367625|ref|XP_010061014.1|/1.5119e-89/PREDICTED: floral homeotic protein DEFICIENS [Eucalyptus grandis]	---	---	---	-1.03912	down	0.00484433	-1.80708	down	6.34e-05	-1.23266	down	0.0403708	---	---	---	---	---	---	---	---	---	---	---	---	---	---	---
Gglean024673	315	---	---	GO:0009055//electron carrier activity;GO:0008794//arsenate reductase (glutaredoxin) activity;GO:0015035//protein disulfide oxidoreductase activity	GO:0045454//cell redox homeostasis;GO:0048653//anther development	gi|702435919|ref|XP_010069982.1|/9.71589e-47/PREDICTED: monothiol glutaredoxin-S1-like [Eucalyptus grandis]	2.50122	up	0.000625122	---	---	---	3.30395	up	4.26e-07	---	---	---	---	---	---	---	---	---	---	---	---	---	---	---	---	---	---
Gglean024720	309	---	---	GO:0009055//electron carrier activity;GO:0015035//protein disulfide oxidoreductase activity	GO:0045454//cell redox homeostasis;GO:0048653//anther development	gi|702435927|ref|XP_010069984.1|/5.40928e-55/PREDICTED: glutaredoxin-C13-like [Eucalyptus grandis]	---	---	---	1.86945	up	9.76942e-05	1.7905	up	0.00316061	---	---	---	---	---	---	---	---	---	---	---	---	---	---	---	1.34376	up	0.0093566
Gglean024919	1452	ko01100//Metabolic pathways;ko00905//Brassinosteroid biosynthesis;ko01110//Biosynthesis of secondary metabolites	---	GO:0009055//electron carrier activity;GO:0019825//oxygen binding;GO:0020037//heme binding;GO:0016709//oxidoreductase activity, acting on paired donors, with incorporation or reduction of molecular oxygen, NAD(P)H as one donor, and incorporation of one atom of oxygen;GO:0005506//iron ion binding;GO:0008395//steroid hydroxylase activity	GO:0016132//brassinosteroid biosynthetic process;GO:0055114//oxidation-reduction process;GO:0009965//leaf morphogenesis;GO:0042814//monopolar cell growth;GO:0048441//petal development;GO:0048443//stamen development	gi|590703164|ref|XP_007046800.1|/0/Cytochrome P450 superfamily protein [Theobroma cacao]	1.17554	up	0.000271474	---	---	---	---	---	---	---	---	---	---	---	---	---	---	---	---	---	---	---	---	---	---	---	---
Gglean024932	936	---	---	---	GO:0048438//floral whorl development;GO:0048827//phyllome development;GO:0048468//cell development;GO:0050794//regulation of cellular process;GO:0048437//floral organ development	gi|255579795|ref|XP_002530735.1|/2.34349e-96/Protein WUSCHEL, putative [Ricinus communis]	-1.71205	down	0.0271911	---	---	---	-2.16947	down	0.000922885	-4.24074	down	6.23e-10	---	---	---	1.83477	up	0.0117215	---	---	---	---	---	---	1.70647	up	0.00123813
Gglean025953	861	---	---	---	GO:0048438//floral whorl development;GO:0048827//phyllome development;GO:0048437//floral organ development	gi|590693438|ref|XP_007044333.1|/1.21503e-82/C2H2 and C2HC zinc fingers superfamily protein [Theobroma cacao]	---	---	---	-3.64325	down	6.70283e-19	-10.9083	down	3.27e-31	---	---	---	---	---	---	---	---	---	---	---	---	-2.69043	down	1.45e-06	-6.27036	down	2.85e-25
Gglean026090	1917	ko04712//Circadian rhythm - plant	GO:0005773//vacuole	GO:0009882//blue light photoreceptor activity;GO:0003913//DNA photolyase activity;GO:0042803//protein homodimerization activity	GO:0042744//hydrogen peroxide catabolic process;GO:0009414//response to water deprivation;GO:0009911//positive regulation of flower development;GO:0010075//regulation of meristem growth;GO:0010617//circadian regulation of calcium ion oscillation;GO:0010118//stomatal movement;GO:0009638//phototropism;GO:0006338//chromatin remodeling;GO:0009785//blue light signaling pathway;GO:0006281//DNA repair	gi|702432105|ref|XP_010069127.1|/0/PREDICTED: LOW QUALITY PROTEIN: cryptochrome-1 [Eucalyptus grandis]	---	---	---	1.44202	up	1.26904e-11	---	---	---	---	---	---	---	---	---	---	---	---	---	---	---	---	---	---	---	---	---
Gglean026917	1824	ko04626//Plant-pathogen interaction;ko04075//Plant hormone signal transduction	GO:0019005//SCF ubiquitin ligase complex	GO:0004842//ubiquitin-protein transferase activity	GO:0010103//stomatal complex morphogenesis;GO:0031348//negative regulation of defense response;GO:0009861//jasmonic acid and ethylene-dependent systemic resistance;GO:0010218//response to far red light;GO:0009867//jasmonic acid mediated signaling pathway;GO:0010118//stomatal movement;GO:0050832//defense response to fungus;GO:0042742//defense response to bacterium;GO:0009625//response to insect;GO…	gi|590562455|ref|XP_007009091.1|/0/RNI-like superfamily protein [Theobroma cacao]	---	---	---	1.20234	up	2.40896e-07	---	---	---	---	---	---	---	---	---	---	---	---	---	---	---	---	---	---	---	---	---
Gglean027299	1137	---	---	GO:0045544//gibberellin 20-oxidase activity;GO:0016216;GO:0016707//gibberellin 3-beta-dioxygenase activity;GO:0005506//iron ion binding	GO:0055114//oxidation-reduction process;GO:0009739//response to gibberellin;GO:0017000//antibiotic biosynthetic process;GO:0009908//flower development;GO:0048366//leaf development;GO:0009686//gibberellin biosynthetic process;GO:0009826//unidimensional cell growth;GO:0048575//short-day photoperiodism, flowering;GO:0080167//response to karrikin;GO:0009639//response to red or far red light	gi|702488289|ref|XP_010035059.1|/0/PREDICTED: gibberellin 20 oxidase 1 [Eucalyptus grandis]	---	---	---	-4.17903	down	5.98053e-10	-8.45847	down	3.77e-14	---	---	---	---	---	---	---	---	---	---	---	---	-3.17736	down	3.63e-05	-3.86634	down	2.75e-06
Gglean028247	1692	---	GO:0009925//basal plasma membrane;GO:0016021//integral component of membrane;GO:0005737//cytoplasm;GO:0045177//apical part of cell	---	GO:0055085//transmembrane transport;GO:0010338//leaf formation;GO:0048364//root development;GO:0010358//leaf shaping;GO:0009926//auxin polar transport;GO:0009908//flower development;GO:0010051//xylem and phloem pattern formation;GO:0010229//inflorescence development;GO:0009630//gravitropism;GO:0048826//cotyledon morphogenesis	gi|702495336|ref|XP_010036951.1|/0/PREDICTED: auxin efflux carrier component 1-like [Eucalyptus grandis]	---	---	---	-1.76704	down	5.88284e-14	-2.73166	down	2.53e-13	-1.4757	down	0.00328024	---	---	---	---	---	---	---	---	---	-1.38973	down	0.000107619	-1.06342	down	0.000551286
Gglean029593	753	ko05200//Pathways in cancer;ko03430//Mismatch repair;ko05210//Colorectal cancer	---	GO:0030983//mismatched DNA binding;GO:0005524//ATP binding	GO:0048827//phyllome development;GO:0048449//floral organ formation;GO:0006261//DNA-dependent DNA replication;GO:0006298//mismatch repair;GO:0050794//regulation of cellular process;GO:0048438//floral whorl development	gi|643716622|gb|KDP28248.1|/1.12104e-110/hypothetical protein JCGZ_14019 [Jatropha curcas]	---	---	---	-1.39192	down	3.88681e-10	-1.90906	down	2.04e-09	---	---	---	---	---	---	---	---	---	---	---	---	---	---	---	---	---	---
Gglean029859	441	---	GO:0048046//apoplast	GO:0005507//copper ion binding;GO:0009055//electron carrier activity	GO:0048653//anther development;GO:0009856//pollination	gi|357519409|ref|XP_003629993.1|/1.43601e-58/Basic blue protein [Medicago truncatula]	-1.44055	down	0.00369831	---	---	---	-2.27947	down	7.51e-11	-2.69116	down	6.92e-06	---	---	---	---	---	---	---	---	---	---	---	---	---	---	---
Gglean030144	3654	---	GO:0005618//cell wall;GO:0005829//cytosol;GO:0005886//plasma membrane	---	GO:0000278//mitotic cell cycle;GO:0050826//response to freezing;GO:0007155//cell adhesion;GO:0009793//embryo development ending in seed dormancy;GO:0045010//actin nucleation;GO:0048449//floral organ formation;GO:0009640//photomorphogenesis;GO:0019915//lipid storage;GO:0010051//xylem and phloem pattern formation;GO:0010182//sugar mediated signaling pathway;GO:0010090//trichome morphogenesis;GO:000…	gi|359486235|ref|XP_003633418.1|/0/PREDICTED: cullin-associated NEDD8-dissociated protein 1 [Vitis vinifera]	---	---	---	-1.00646	down	1.85579e-06	---	---	---	---	---	---	---	---	---	---	---	---	---	---	---	---	---	---	---	---	---
Gglean030255	3483	ko04712//Circadian rhythm - plant	GO:0005654//nucleoplasm	---	GO:0005982//starch metabolic process;GO:0009409//response to cold;GO:0006355//regulation of transcription, DNA-templated;GO:0009908//flower development;GO:0010229//inflorescence development;GO:0009637//response to blue light;GO:0010378//temperature compensation of the circadian clock;GO:0010218//response to far red light;GO:0042542//response to hydrogen peroxide;GO:0080167//response to karrikin;G…	gi|224085197|ref|XP_002307516.1|/0/GIGANTEA family protein [Populus trichocarpa]	---	---	---	1.55972	up	2.6688e-07	1.55913	up	0.000141925	---	---	---	---	---	---	---	---	---	---	---	---	---	---	---	1.20282	up	0.00115934

## Sheet: TNSI-ATNSI GO Genes
Differential expressed genes						Enrichment in differential expressed genes list
Gene ID	Up-Down-Regulation(ATNS_I/TNS_I)	log2Ratio(ATNS_I/TNS_I)	FDR			GO_ID	GOTerm	Annotated_num	Annotated genes	Significant_diff_gene	Cluster size	gene_list	pvalue			respect for biological regulation
Gglean003235	up	1.973	1.71797e-16			GO:0009719	response to endogenous stimulus	543	14142	25	146	Gglean004606 Gglean006921 Gglean008242 Gglean008535 Gglean008716 Gglean009641 Gglean011107 Gglean011108 Gglean011112 Gglean011453 Gglean011716 Gglean012452 Gglean015730 Gglean016173 Gglean016568 Gglean020316 Gglean020591 Gglean023083 Gglean023967 Gglean024197 Gglean026528 Gglean026892 Gglean027509 Gglean027733 Gglean029884	9.6e-10			respect for cellular process
Gglean021543	up	1.6944	6.38137e-09			GO:0010033	response to organic substance	835	14142	28	146	Gglean004606 Gglean006921 Gglean008242 Gglean008288 Gglean008535 Gglean008716 Gglean009641 Gglean011107 Gglean011108 Gglean011112 Gglean011453 Gglean011577 Gglean011716 Gglean012452 Gglean013268 Gglean015730 Gglean016173 Gglean016568 Gglean020316 Gglean020591 Gglean023083 Gglean023967 Gglean024197 Gglean026528 Gglean026892 Gglean027509 Gglean027733 Gglean029884	8.9e-08			respect for molecular function
Gglean006921	up	2.73223	1.56323e-07			GO:1901700	response to oxygen-containing compound	739	14142	26	146	Gglean000287 Gglean003465 Gglean004606 Gglean006921 Gglean007861 Gglean008242 Gglean008535 Gglean008716 Gglean011107 Gglean011108 Gglean011453 Gglean011716 Gglean012452 Gglean013268 Gglean015730 Gglean016173 Gglean016568 Gglean020316 Gglean020591 Gglean023083 Gglean023967 Gglean024197 Gglean026528 Gglean026892 Gglean027733 Gglean029884	1.1e-07
Gglean028461	up	2.00047	6.95144e-07			GO:0009725	response to hormone	501	14142	21	146	Gglean004606 Gglean006921 Gglean008242 Gglean008535 Gglean008716 Gglean009641 Gglean011112 Gglean011453 Gglean011716 Gglean012452 Gglean015730 Gglean016173 Gglean016568 Gglean020316 Gglean023967 Gglean024197 Gglean026528 Gglean026892 Gglean027509 Gglean027733 Gglean029884	1.3e-07
Gglean005469	up	4.30639	1.12448e-06			GO:0009611	response to wounding	86	14142	9	146	Gglean004606 Gglean008535 Gglean009641 Gglean011453 Gglean011577 Gglean016568 Gglean023967 Gglean024197 Gglean026474	4.4e-07
Gglean001192	up	1.9216	1.29922e-06			GO:0052542	defense response by callose deposition	17	14142	5	146	Gglean011107 Gglean011108 Gglean011577 Gglean016568 Gglean023967	8.8e-07
Gglean020807	up	4.64595	2.50228e-06			GO:0008219	cell death	125	14142	10	146	Gglean008535 Gglean011107 Gglean011108 Gglean011577 Gglean011616 Gglean016568 Gglean023083 Gglean023967 Gglean024197 Gglean028429	1.2e-06
Gglean017658	up	1.70046	6.02778e-06			GO:0016265	death	125	14142	10	146	Gglean008535 Gglean011107 Gglean011108 Gglean011577 Gglean011616 Gglean016568 Gglean023083 Gglean023967 Gglean024197 Gglean028429	1.2e-06
Gglean017218	up	2.11057	1.91368e-05			GO:0010941	regulation of cell death	82	14142	8	146	Gglean008535 Gglean011107 Gglean011108 Gglean011577 Gglean016568 Gglean023967 Gglean024197 Gglean028429	3.4e-06
Gglean004418	up	1.99422	2.1752e-05			GO:0031347	regulation of defense response	114	14142	9	146	Gglean008535 Gglean011107 Gglean011108 Gglean011577 Gglean013268 Gglean016568 Gglean023967 Gglean024197 Gglean028429	4.8e-06
Gglean020045	up	2.2862	2.1752e-05			GO:0006955	immune response	219	14142	12	146	Gglean008535 Gglean008716 Gglean009641 Gglean011107 Gglean011108 Gglean011577 Gglean011616 Gglean013268 Gglean016568 Gglean023083 Gglean023967 Gglean024197	5.6e-06
Gglean002836	up	2.85885	2.1752e-05			GO:0007165	signal transduction	741	14142	23	146	Gglean001430 Gglean004418 Gglean006921 Gglean008288 Gglean008535 Gglean008716 Gglean009641 Gglean011107 Gglean011108 Gglean011577 Gglean011716 Gglean013268 Gglean015025 Gglean015730 Gglean016173 Gglean016568 Gglean020316 Gglean023967 Gglean024197 Gglean026474 Gglean027733 Gglean028429 Gglean029884	5.9e-06
Gglean017718	up	1.10242	3.22002e-05			GO:0033037	polysaccharide localization	25	14142	5	146	Gglean011107 Gglean011108 Gglean011577 Gglean016568 Gglean023967	7e-06
Gglean030500	up	1.83992	4.71202e-05			GO:0052545	callose localization	25	14142	5	146	Gglean011107 Gglean011108 Gglean011577 Gglean016568 Gglean023967	7e-06
Gglean027736	up	2.7595	5.29449e-05			GO:0010363	regulation of plant-type hypersensitive response	65	14142	7	146	Gglean008535 Gglean011107 Gglean011108 Gglean011577 Gglean016568 Gglean023967 Gglean024197	7.3e-06
Gglean029897	up	1.14033	6.20337e-05			GO:0042221	response to chemical	1291	14142	32	146	Gglean000287 Gglean003465 Gglean004606 Gglean006921 Gglean007861 Gglean008242 Gglean008288 Gglean008535 Gglean008716 Gglean009641 Gglean010456 Gglean011107 Gglean011108 Gglean011112 Gglean011453 Gglean011577 Gglean011716 Gglean012452 Gglean013268 Gglean015730 Gglean016173 Gglean016568 Gglean020316 Gglean020591 Gglean023083 Gglean023967 Gglean024197 Gglean026528 Gglean026892 Gglean027509 Gglean027…	7.8e-06
Gglean021977	up	3.00903	6.64272e-05			GO:0080134	regulation of response to stress	122	14142	9	146	Gglean008535 Gglean011107 Gglean011108 Gglean011577 Gglean013268 Gglean016568 Gglean023967 Gglean024197 Gglean028429	8.3e-06
Gglean013128	down	-1.57637	6.64272e-05			GO:0044700	single organism signaling	766	14142	23	146	Gglean001430 Gglean004418 Gglean006921 Gglean008288 Gglean008535 Gglean008716 Gglean009641 Gglean011107 Gglean011108 Gglean011577 Gglean011716 Gglean013268 Gglean015025 Gglean015730 Gglean016173 Gglean016568 Gglean020316 Gglean023967 Gglean024197 Gglean026474 Gglean027733 Gglean028429 Gglean029884	1e-05
Gglean015488	up	3.75187	7.90145e-05			GO:0023052	signaling	767	14142	23	146	Gglean001430 Gglean004418 Gglean006921 Gglean008288 Gglean008535 Gglean008716 Gglean009641 Gglean011107 Gglean011108 Gglean011577 Gglean011716 Gglean013268 Gglean015025 Gglean015730 Gglean016173 Gglean016568 Gglean020316 Gglean023967 Gglean024197 Gglean026474 Gglean027733 Gglean028429 Gglean029884	1e-05
Gglean027509	up	1.59236	8.26212e-05			GO:0071310	cellular response to organic substance	362	14142	15	146	Gglean006921 Gglean008288 Gglean008535 Gglean008716 Gglean009641 Gglean011107 Gglean011108 Gglean011577 Gglean016173 Gglean016568 Gglean020316 Gglean023967 Gglean024197 Gglean027733 Gglean029884	1.1e-05
Gglean004695	up	2.27039	0.000157754			GO:0080135	regulation of cellular response to stress	71	14142	7	146	Gglean008535 Gglean011107 Gglean011108 Gglean011577 Gglean016568 Gglean023967 Gglean024197	1.3e-05
[truncated: 260 more rows]

## Sheet: TNSII-ATNSII GO Genes
Differential expressed genes						Enrichment in differential expressed genes list
GeneID	Up-Down-Regulation(ATNS_II/TNS_II)	log2Ratio(ATNS_II/TNS_II)	FDR			GO_ID	GOTerm	Annotated_num	Annotated genes	Significant_diff_gene	Cluster size	gene_list	pvalue
[truncated: 3,772 more rows]

## Sheet: TNSIII-ATNSIII GO Genes
Differential expressed genes						Enrichment in differential expressed genes list
[truncated: 2,447 more rows]

[truncated: 8 more sheets: ATNSI-ATNSII GO Genes, ATNSII-ATNSIII GO Gene, ATNSI-ATNSIII GO Gene, TNSI-TNSII GO Gene, TNSII-TNSIII GO Gene, TNSI-TNSIII GO Gene, Sheet9, Sheet1]
