# Supplementary material for: Transcriptomic Analysis Reveals Candidate Genes for Female Sterility in Pomegranate Flowers
Source: Front Plant Sci. 2017 Aug 23;8:1430. doi: 10.3389/fpls.2017.01430 (PMC5572335; doi:10.3389/fpls.2017.01430)
Supplement: TABLE S5 — Modules of gene co-expression analysis. [file Table_5.XLSX]

## Sheet: All-MoudleMembership
	MEdarkred	MEcoral1	MEdarkseagreen3	MEplum	MEplum2	MEdarkseagreen4	MEcoral2	MEdarkolivegreen	MElavenderblush3	MElightcyan1	MEpalevioletred3	MEdarkslateblue	MEyellow3	MEantiquewhite2	MEdarkviolet	MEdarkturquoise	MEfirebrick3	MEgrey
Gglean003686	0.829959	0.637024	0.815354	-0.0895318	0.110491	-0.469123	-0.688366	-0.801222	-0.813705	0.440278	0.317784	-0.584808	0.0827999	-0.288462	-0.432856	-0.126546	-0.395384	-0.136541
Gglean019921	0.876682	0.293133	0.349106	-0.030708	0.369475	-0.21703	-0.447316	-0.829888	-0.738504	0.487588	0.59537	-0.627722	0.0215351	-0.340679	-0.276011	-0.15668	-0.362702	0.259404
Gglean002704	0.933592	0.577145	0.660773	0.045032	0.376745	-0.383115	-0.516606	-0.834966	-0.775077	0.364755	0.424288	-0.626952	0.118834	-0.444897	-0.50628	-0.193834	-0.438476	0.0974684
Gglean011450	0.960577	0.535731	0.517734	0.0791838	0.338715	-0.246888	-0.526963	-0.953069	-0.736631	0.489432	0.691197	-0.739377	0.00221601	-0.512132	-0.288283	-0.0445278	-0.363394	-0.042011
Gglean017904	0.932341	0.451428	0.453667	0.00423129	0.372111	-0.288359	-0.496925	-0.863023	-0.771346	0.454494	0.555629	-0.655435	0.0541119	-0.404922	-0.378125	-0.19098	-0.414921	0.153001
Gglean026960	0.797042	0.572605	0.81269	0.198483	0.285015	-0.216071	-0.416874	-0.707216	-0.555658	0.235754	0.325167	-0.705323	-0.157386	-0.442789	-0.445099	-0.192304	-0.550543	0.0531146
Gglean014108	-0.64951	-0.464836	-0.398671	-0.569651	-0.594823	-0.253404	-0.12137	0.471697	0.110746	0.00756869	-0.328953	0.887299	0.687161	0.544874	0.397851	0.303766	0.823987	-0.175021
Gglean024755	0.905853	0.434091	0.395038	-0.0489932	0.314027	-0.249429	-0.530662	-0.878049	-0.778615	0.521675	0.606267	-0.654693	0.0321896	-0.364649	-0.285777	-0.144594	-0.365865	0.0683775
Gglean011087	0.962036	0.515125	0.441423	0.137232	0.391642	-0.201703	-0.453421	-0.89056	-0.682689	0.395384	0.657836	-0.721929	0.00046144	-0.546243	-0.358	-0.196894	-0.444049	0.0371209
Gglean008562	0.60145	0.46966	0.496402	0.300835	0.520154	-0.394767	-0.0652643	-0.661878	-0.374037	0.249527	0.420383	-0.538279	-0.0476431	-0.446296	-0.268148	0.301888	-0.183882	-0.254521
Gglean026707	0.759507	0.622216	0.797171	-0.159187	0.0255339	-0.493226	-0.717514	-0.764426	-0.812138	0.475788	0.275486	-0.544446	0.0665958	-0.201898	-0.380359	-0.0863658	-0.354146	-0.208804
Gglean023263	0.86103	0.852657	0.645329	0.348135	0.34003	-0.401756	-0.390232	-0.673552	-0.490689	0.0361577	0.280574	-0.64387	0.0170841	-0.662765	-0.695569	-0.365179	-0.62755	-0.24812
Gglean017903	0.913535	0.396201	0.400574	-0.034428	0.325376	-0.256692	-0.520978	-0.870749	-0.772535	0.501648	0.602536	-0.652311	0.0373278	-0.37242	-0.300786	-0.16083	-0.376215	0.158739
Gglean011086	0.868134	0.341179	0.372455	-0.135815	0.217058	-0.255903	-0.599883	-0.904328	-0.806167	0.626697	0.658752	-0.645721	0.0113347	-0.279404	-0.153504	-0.033792	-0.275551	0.0905665
Gglean002703	0.964232	0.668462	0.630576	0.0971196	0.396953	-0.359503	-0.502325	-0.862411	-0.755958	0.349909	0.471779	-0.663198	0.103347	-0.515311	-0.519639	-0.209128	-0.462822	-0.0317681
Gglean002148	0.902582	0.344455	0.400475	-0.0779281	0.31082	-0.281778	-0.537	-0.909935	-0.802898	0.577226	0.656369	-0.647878	0.045377	-0.335301	-0.223688	-0.0464852	-0.295942	0.143349
Gglean030037	-0.209422	-0.350312	-0.087388	-0.755136	-0.284502	-0.428756	-0.299045	-0.130653	-0.478487	0.752893	-0.029393	0.153602	-0.0127324	0.818688	0.464935	0.60181	0.438831	-0.103606
Gglean019917	0.90458	0.624715	0.573898	0.152562	0.28321	-0.224314	-0.506101	-0.720189	-0.619174	0.154452	0.407374	-0.567452	0.180028	-0.605389	-0.570091	-0.367536	-0.483416	0.0995602
Gglean007143	0.736316	0.126552	0.246998	-0.294879	0.186033	-0.238797	-0.556581	-0.853689	-0.823219	0.757642	0.648966	-0.553492	0.000317022	-0.0673498	0.0199589	0.131208	-0.120182	0.160094
Gglean018715	0.801165	0.751465	0.938125	0.212414	0.282444	-0.446906	-0.455962	-0.62986	-0.584672	0.0693686	0.124844	-0.549867	0.100175	-0.507455	-0.700819	-0.289361	-0.547787	-0.0680038
Gglean008372	0.896895	0.428411	0.457805	-0.122684	0.263187	-0.387778	-0.600223	-0.958588	-0.854502	0.643208	0.665994	-0.622747	0.107406	-0.313141	-0.192487	0.07236	-0.207253	-0.0479427
Gglean029219	0.878312	0.872958	0.718681	0.31008	0.317172	-0.423433	-0.442331	-0.705398	-0.541386	0.0759553	0.279521	-0.649062	0.0357965	-0.643391	-0.691132	-0.34256	-0.612319	-0.270587
Gglean017295	0.511091	0.605154	0.929222	0.00594096	0.0449691	-0.419965	-0.473274	-0.484211	-0.525725	0.204108	-0.0197665	-0.417223	-0.0171506	-0.169908	-0.429198	-0.069277	-0.362111	-0.249337
Gglean018532	0.961138	0.703371	0.605453	0.115708	0.346718	-0.304607	-0.526173	-0.870773	-0.726452	0.358217	0.509597	-0.705771	0.0384939	-0.537105	-0.481981	-0.205726	-0.484538	-0.123718
Gglean010757	0.296725	0.152018	-0.124545	0.71642	0.338319	0.24925	0.30294	-0.248234	0.33698	-0.197551	0.530294	-0.514146	-0.449309	-0.629558	-0.00386779	-0.163686	-0.380437	-0.172509
Gglean026293	0.739911	0.100465	0.309427	-0.299111	0.23645	-0.381136	-0.536723	-0.813155	-0.853731	0.691758	0.558377	-0.470034	0.117232	-0.0612538	-0.0876747	0.103634	-0.104305	0.278004
Gglean030022	0.912871	0.624639	0.5101	0.42287	0.494908	-0.254862	-0.25325	-0.704904	-0.44965	0.0378011	0.44479	-0.694702	-0.0311361	-0.722496	-0.625747	-0.384055	-0.632549	0.0555379
Gglean002739	-0.401805	-0.467254	-0.361779	-0.49243	-0.160994	-0.131495	0.0516886	0.320432	-0.0448453	0.0562207	-0.272086	0.641723	0.563412	0.443871	0.165666	0.28748	0.591041	0.21922
Gglean010642	0.494097	0.309435	0.445205	-0.492715	-0.0507345	-0.486781	-0.663567	-0.755573	-0.852192	0.849426	0.382208	-0.377444	0.0642374	0.187677	0.0914355	0.471047	0.106265	-0.359751
Gglean029190	0.933403	0.511826	0.469696	0.132945	0.308657	-0.146296	-0.506507	-0.945778	-0.654909	0.47521	0.763832	-0.765181	-0.0581259	-0.556972	-0.200556	-0.0215878	-0.345831	-0.0863087
Gglean025702	-0.853796	-0.413704	-0.484767	0.0262765	-0.31207	0.191674	0.48664	0.948652	0.744346	-0.659904	-0.692891	0.787937	0.198479	0.307804	0.103832	-0.166925	0.305432	0.0479949
Gglean010256	0.777943	0.205338	0.18702	-0.179874	0.190113	-0.139736	-0.533657	-0.842625	-0.741471	0.658593	0.69678	-0.599566	-0.0356684	-0.198103	-0.0194887	-0.0226363	-0.216619	0.119588
Gglean009890	0.663479	0.128232	0.0295044	-0.117179	0.152392	0.0146557	-0.43291	-0.82141	-0.577039	0.652061	0.880869	-0.534693	-0.011609	-0.283451	0.21738	0.228637	0.0211996	-0.0776194
Gglean022515	0.734103	0.362102	0.480133	-0.316785	0.147097	-0.522491	-0.636813	-0.905764	-0.909481	0.794285	0.548919	-0.520463	0.0893921	-0.0446649	-0.0565135	0.289476	-0.05223	-0.177657
Gglean027289	-0.477091	-0.509147	-0.35126	-0.571847	-0.296764	-0.231251	-0.0201786	0.445425	-0.0391567	-0.0424975	-0.410723	0.826729	0.736636	0.507042	0.116001	0.127169	0.63573	0.289056
Gglean011692	0.424703	0.419245	0.151353	-0.281432	-0.227887	-0.211521	-0.630793	-0.433755	-0.517765	0.31227	0.233841	-0.122774	0.357785	-0.136577	-0.154947	-0.116437	-0.0129839	-0.298616
Gglean010242	0.909398	0.551183	0.531832	-0.0602908	0.384853	-0.42426	-0.506646	-0.869072	-0.841185	0.498361	0.483872	-0.60447	0.114853	-0.341344	-0.409083	-0.0795728	-0.34615	-0.0103094
Gglean029376	0.849039	0.310258	0.363839	-0.188822	0.278846	-0.372315	-0.565544	-0.865735	-0.850408	0.602027	0.578991	-0.538928	0.154725	-0.244089	-0.229053	0.0107425	-0.201972	0.171368
Gglean004862	0.687063	0.568868	0.18957	0.644982	0.310621	0.149862	-0.0980226	-0.544815	-0.0218435	-0.0944317	0.601643	-0.725971	-0.314627	-0.827937	-0.298176	-0.367444	-0.598308	-0.244951
Gglean014962	0.534695	0.0922473	0.346796	-0.441769	0.0884412	-0.407887	-0.547616	-0.776001	-0.830446	0.860327	0.474644	-0.431211	-0.00404137	0.183993	0.133544	0.422753	0.0634378	-0.00627249
Gglean002413	0.899915	0.647357	0.538468	0.128951	0.249128	-0.300953	-0.541721	-0.897655	-0.654925	0.394255	0.64789	-0.65225	0.0949384	-0.573372	-0.302352	-0.0382312	-0.29966	-0.253606
Gglean014536	0.258217	0.540584	0.899868	0.0851872	-0.0652618	-0.40849	-0.331021	-0.178245	-0.265722	-0.0930812	-0.268041	-0.161601	0.0969438	-0.163436	-0.478453	-0.132248	-0.28399	-0.286252
Gglean017725	0.711257	0.335716	0.421659	-0.335592	0.12429	-0.46386	-0.633427	-0.899108	-0.892012	0.830937	0.566002	-0.563334	-0.00978074	-0.00988878	-0.00637745	0.322512	-0.07117	-0.178135
Gglean025659	0.863168	0.32727	0.433206	-0.193586	0.267595	-0.364027	-0.585571	-0.914637	-0.878364	0.672331	0.60715	-0.609675	0.061883	-0.208751	-0.184094	0.0531296	-0.228385	0.116339
Gglean016620	0.17917	-0.105471	0.0794973	-0.587455	-0.154349	-0.236264	-0.47077	-0.497556	-0.619094	0.847151	0.313504	-0.225575	-0.0982064	0.456657	0.388487	0.500544	0.224157	-0.108868
Gglean026268	0.809123	0.190672	0.255831	-0.0577246	0.23291	-0.0989397	-0.490408	-0.867199	-0.676278	0.606007	0.768203	-0.658935	-0.0902139	-0.299886	-0.00247532	-0.020214	-0.243313	0.136777
Gglean014051	0.543263	0.688727	0.992713	0.148152	0.0660318	-0.457577	-0.448964	-0.428434	-0.442104	0.00113764	-0.0817894	-0.383036	0.0831431	-0.339407	-0.598003	-0.207852	-0.435546	-0.224877
Gglean002697	0.83794	0.746903	0.876046	0.171668	0.313154	-0.462935	-0.471696	-0.67239	-0.637841	0.119858	0.176475	-0.550189	0.13803	-0.507542	-0.692182	-0.279496	-0.521531	-0.0655472
Gglean026415	0.918072	0.534901	0.409037	0.126108	0.337581	-0.193451	-0.465347	-0.962045	-0.662593	0.52826	0.76831	-0.79003	-0.116837	-0.51046	-0.183691	0.0336813	-0.350633	-0.199587
Gglean014386	0.824778	0.322134	0.400007	-0.0379675	0.488748	-0.307761	-0.347915	-0.93049	-0.753645	0.620543	0.70602	-0.592715	0.0998196	-0.33974	-0.118213	0.302938	-0.0723147	0.00225688
Gglean020401	0.914359	0.579763	0.532375	-0.00963384	0.249534	-0.251434	-0.584953	-0.867716	-0.766618	0.468069	0.542767	-0.674539	0.0189543	-0.406173	-0.348625	-0.182721	-0.420176	-0.072129
Gglean012322	0.664614	0.15469	0.0280822	-0.0470275	0.315218	0.0751123	-0.295828	-0.862881	-0.5458	0.700498	0.913975	-0.642931	-0.165572	-0.288835	0.250886	0.364878	-0.00405593	-0.144539
Gglean018629	0.960024	0.495387	0.561098	0.0611233	0.36741	-0.335573	-0.516016	-0.88556	-0.764144	0.418122	0.555892	-0.679092	0.0662275	-0.466816	-0.418753	-0.158418	-0.425412	0.142274
Gglean018417	-0.305937	-0.112448	0.0910683	-0.543943	-0.161579	-0.481219	-0.114014	0.0367855	-0.284979	0.401224	-0.262999	0.342909	0.259048	0.582757	0.210721	0.71546	0.544643	-0.309462
Gglean005742	-0.541885	-0.220499	-0.37027	0.563594	-0.0518676	0.440687	0.612125	0.580627	0.911697	-0.618974	-0.184986	0.158711	-0.372621	-0.160773	0.205177	-0.0950059	-0.0346996	-0.155131
Gglean029008	0.760239	0.661489	0.830227	0.149711	0.0937831	-0.424221	-0.559473	-0.65689	-0.570551	0.166515	0.248375	-0.571253	0.0229995	-0.453849	-0.526628	-0.260404	-0.503948	-0.1661
Gglean010737	-0.888104	-0.468306	-0.580371	0.151125	-0.298408	0.363755	0.58665	0.872886	0.877292	-0.544914	-0.494862	0.566187	-0.165276	0.29401	0.337857	0.0411729	0.270739	-0.0815019
Gglean013567	0.92739	0.810119	0.71823	0.294914	0.387801	-0.374808	-0.432637	-0.744987	-0.585982	0.110466	0.325755	-0.673722	0.0515113	-0.65091	-0.685021	-0.32674	-0.605714	-0.110648
Gglean018392	0.886429	0.466307	0.455379	-0.0914944	0.238611	-0.350684	-0.597759	-0.82672	-0.801668	0.469598	0.486396	-0.576328	0.128253	-0.332877	-0.370477	-0.200867	-0.365984	0.119701
Gglean020341	0.515128	0.229922	0.472597	-0.370743	0.0243999	-0.369519	-0.571567	-0.706378	-0.763958	0.74215	0.338705	-0.466271	-0.0767696	0.141189	0.0189379	0.319927	-0.0692225	-0.0884841
Gglean018938	0.057399	-0.190959	-0.347549	0.393191	0.101588	0.53519	0.234441	-0.228444	0.337595	0.139909	0.694365	-0.432663	-0.575649	-0.291858	0.557883	0.199031	-0.0261021	-0.167331
Gglean006719	0.898985	0.352613	0.356865	-0.0351045	0.361076	-0.268539	-0.481079	-0.860251	-0.763555	0.507277	0.603102	-0.643188	0.0300823	-0.353769	-0.290148	-0.135571	-0.361935	0.198766
Gglean013114	0.385172	0.0927146	0.2991	-0.560825	-0.0537473	-0.473031	-0.575647	-0.604189	-0.805302	0.816583	0.236422	-0.296579	0.00250557	0.371601	0.0931455	0.33239	0.0468662	-0.0476545
Gglean014651	0.581457	0.755076	0.915513	0.117891	-0.0607589	-0.434116	-0.579228	-0.474494	-0.462291	0.0378026	0.00234926	-0.416241	0.0843053	-0.383032	-0.562092	-0.253965	-0.448191	-0.362138
Gglean004804	0.960119	0.56484	0.567745	0.0255313	0.365651	-0.356479	-0.532671	-0.89947	-0.799028	0.453224	0.543823	-0.680681	0.0633022	-0.443263	-0.421601	-0.146791	-0.420927	0.0174603
Gglean012158	0.474161	0.639187	0.861687	0.511156	0.257268	-0.0871443	-0.091776	-0.242516	-0.0714069	-0.334736	-0.0630587	-0.435038	-0.114071	-0.586333	-0.628389	-0.380768	-0.586819	-0.0877627
Gglean001837	0.867793	0.62034	0.735547	-0.0806638	0.156314	-0.496539	-0.671867	-0.803835	-0.831178	0.434202	0.319809	-0.603592	0.0711784	-0.290438	-0.484724	-0.199588	-0.456825	-0.0560245
Gglean003745	0.867975	0.818358	0.70038	0.557214	0.588112	-0.204146	-0.129582	-0.646736	-0.350172	-0.0798638	0.310183	-0.730487	-0.116117	-0.785249	-0.70786	-0.338261	-0.690933	-0.105789
Gglean024490	0.882467	0.388899	0.367108	-0.0995406	0.25347	-0.24837	-0.572349	-0.87932	-0.789627	0.568874	0.619084	-0.641723	0.0246896	-0.312757	-0.222164	-0.112867	-0.327409	0.0981792
Gglean001955	0.923897	0.71775	0.593414	0.445091	0.476332	-0.309923	-0.282194	-0.715326	-0.457131	0.0213591	0.405987	-0.709211	-0.0306166	-0.739747	-0.66943	-0.391924	-0.660944	-0.0359014
Gglean031076	-0.143942	-0.306636	-0.066421	-0.667586	-0.230248	-0.251282	-0.278835	-0.248878	-0.446377	0.820904	0.149148	-0.0108982	-0.156396	0.706492	0.573097	0.737137	0.435229	-0.171706
Gglean008694	0.970146	0.58415	0.596584	0.0588469	0.378097	-0.319634	-0.519552	-0.906566	-0.781935	0.44181	0.552159	-0.712137	0.0279169	-0.467803	-0.423448	-0.14727	-0.445016	0.0137721
Gglean022730	-0.359406	0.0832033	-0.215894	0.718977	0.0333828	0.644361	0.572501	0.582001	0.916183	-0.847353	-0.257046	0.0609825	-0.318845	-0.446757	-0.113076	-0.377889	-0.279566	-0.105213
Gglean002325	0.670003	0.774411	0.972636	0.235297	0.120472	-0.449831	-0.476436	-0.558132	-0.468782	0.0404212	0.0742489	-0.516227	0.0330337	-0.468925	-0.604028	-0.208477	-0.497662	-0.291447
Gglean018986	0.422737	-0.0152919	0.170927	-0.622707	-0.0181748	-0.545858	-0.591047	-0.71154	-0.874743	0.921919	0.472153	-0.206295	0.21186	0.312448	0.241951	0.525625	0.307694	-0.077666
Gglean007682	0.887919	0.468539	0.383397	0.0741262	0.25614	-0.194194	-0.517315	-0.921795	-0.658824	0.49556	0.777608	-0.681302	0.0161375	-0.511227	-0.145909	-0.010555	-0.261102	-0.127462
Gglean010436	0.166798	-0.0937478	-0.0231773	-0.521445	0.0190188	-0.195964	-0.312587	-0.568942	-0.570353	0.880731	0.511832	-0.18085	0.0209933	0.3173	0.509669	0.876631	0.498011	-0.310727
Gglean000763	0.791606	0.329475	0.432302	-0.224896	0.180451	-0.325567	-0.616066	-0.923723	-0.84154	0.739625	0.632249	-0.615009	0.0131608	-0.165997	-0.0540591	0.220532	-0.133381	-0.0125001
Gglean026507	0.838416	0.508672	0.697235	-0.19509	0.219491	-0.517763	-0.634414	-0.865094	-0.910576	0.58611	0.406857	-0.551996	0.139521	-0.196666	-0.343365	0.0260538	-0.26398	-0.0433932
Gglean013267	0.79207	0.40215	0.485935	-0.0890504	0.26712	-0.41692	-0.520254	-0.948344	-0.774319	0.699267	0.645367	-0.668636	-0.0495038	-0.235962	-0.0811105	0.296129	-0.157112	-0.175921
Gglean004814	0.165327	0.0256911	0.0289222	-0.505798	-0.200727	-0.126961	-0.442292	-0.452187	-0.532242	0.797489	0.307732	-0.327908	-0.309395	0.421766	0.379858	0.400537	0.0710705	-0.272823
Gglean028992	0.825025	0.848631	0.558614	0.462821	0.529682	-0.0486199	-0.167385	-0.673765	-0.357986	0.0494749	0.388954	-0.762399	-0.19418	-0.717852	-0.555408	-0.284526	-0.64405	-0.330153
Gglean017126	-0.620475	-0.629948	-0.482764	-0.655289	-0.439101	-0.00603805	-0.0377662	0.277143	0.0339352	0.329342	-0.0443181	0.70425	0.473754	0.627927	0.718524	0.713213	0.982279	-0.120706
Gglean009157	0.64812	0.10895	0.376562	-0.437952	-0.110207	-0.329581	-0.772279	-0.733451	-0.851102	0.681647	0.477989	-0.334373	0.241826	0.021736	-0.00670574	0.038964	-0.0134082	0.2296
Gglean008094	-0.484406	-0.0486276	-0.293325	0.604041	-0.0405862	0.587875	0.585953	0.675842	0.923315	-0.805752	-0.352154	0.143116	-0.350041	-0.273426	-0.0527778	-0.323466	-0.227404	-0.0399078
Gglean016907	0.875066	0.283106	0.374384	0.0269258	0.316696	-0.158042	-0.465456	-0.853439	-0.684118	0.49646	0.653851	-0.703608	-0.0799005	-0.377052	-0.214234	-0.0742252	-0.373702	0.269635
Gglean029812	0.907088	0.481592	0.36412	0.0459196	0.385478	-0.186266	-0.435273	-0.859227	-0.708139	0.45272	0.624697	-0.671225	0.00866802	-0.44217	-0.311468	-0.167487	-0.395085	0.00616077
Gglean003706	-0.794742	-0.262841	-0.360002	0.208192	-0.222096	0.189786	0.560439	0.903296	0.814127	-0.741364	-0.671677	0.652643	0.0712072	0.157359	0.0212289	-0.173902	0.180761	-0.0690216
Gglean021174	-0.969615	-0.698183	-0.597422	-0.304275	-0.455	0.242783	0.383574	0.895617	0.597369	-0.289831	-0.612785	0.782474	0.045981	0.677201	0.451549	0.135742	0.49749	0.17627
Gglean011008	0.677761	0.742295	0.986817	0.136779	0.148093	-0.487505	-0.495789	-0.536931	-0.553715	0.0549903	0.00562768	-0.44143	0.136379	-0.402507	-0.659264	-0.252173	-0.471282	-0.175172
Gglean011334	0.979531	0.639109	0.579928	0.137963	0.398061	-0.330288	-0.489468	-0.908009	-0.726995	0.377761	0.583254	-0.708077	0.0596568	-0.563812	-0.44611	-0.150404	-0.436326	-0.0680667
Gglean028683	0.971592	0.574741	0.569497	0.0788272	0.367731	-0.314014	-0.521008	-0.896785	-0.760795	0.419009	0.561057	-0.711228	0.0283791	-0.488139	-0.428085	-0.179201	-0.458996	0.02188
Gglean014351	0.678674	0.473864	0.710016	-0.326121	-0.0211004	-0.622642	-0.737259	-0.679505	-0.883575	0.526245	0.150427	-0.405826	0.14814	0.00311751	-0.379332	-0.109348	-0.294857	-0.0580009
Gglean020840	0.422702	0.403611	0.803949	-0.379333	-0.19152	-0.606038	-0.705929	-0.485607	-0.737956	0.451722	-0.0499344	-0.222641	0.176843	0.147614	-0.268447	0.0462357	-0.12657	-0.162764
Gglean015762	0.230107	-0.14576	0.0123095	-0.498331	-0.0609006	-0.459617	-0.405403	-0.296993	-0.572159	0.345623	0.184667	0.325791	0.804753	0.118436	-0.00697486	0.125777	0.468197	0.20392
Gglean027537	0.786461	0.76056	0.907871	0.201504	0.262132	-0.453492	-0.462995	-0.612567	-0.574959	0.0593591	0.114625	-0.530172	0.110758	-0.505024	-0.700725	-0.298724	-0.538322	-0.0929716
Gglean018026	0.602116	0.525966	0.384967	0.820006	0.468499	0.00964411	0.119	-0.430214	0.114504	-0.29413	0.423427	-0.667749	-0.311542	-0.870497	-0.427508	-0.335499	-0.622624	-0.152155
Gglean023954	0.940603	0.473517	0.485407	0.0493622	0.420659	-0.19785	-0.444752	-0.88415	-0.746993	0.47161	0.598346	-0.726657	-0.0514595	-0.424544	-0.338222	-0.152201	-0.442311	0.115714
Gglean016593	0.683078	0.72032	0.795672	0.401162	0.143074	-0.306041	-0.381607	-0.59609	-0.320042	0.019589	0.304338	-0.613999	-0.111425	-0.606526	-0.455447	-0.227058	-0.516844	-0.399798
Gglean029019	0.52335	0.0221806	0.109357	-0.308267	-0.150768	0.0328651	-0.615722	-0.630219	-0.591997	0.657267	0.552408	-0.505259	-0.197183	0.0362757	0.189205	-0.0044441	-0.169602	0.176717
Gglean030450	0.540063	0.374776	0.0466658	0.40248	0.726515	0.178855	0.248747	-0.504525	-0.152671	0.143667	0.50425	-0.594514	-0.302618	-0.484149	-0.156066	-0.00729254	-0.340904	-0.148563
Gglean011745	0.52077	0.4836	0.918399	-0.0383515	-0.0180299	-0.520072	-0.540215	-0.456103	-0.560209	0.152927	-0.0301532	-0.295395	0.179882	-0.175868	-0.472085	-0.145218	-0.300492	-0.0657964
Gglean023571	-0.650192	-0.453736	-0.339698	0.25594	-0.0809961	0.280054	0.606865	0.608433	0.714592	-0.387306	-0.278111	0.289261	-0.353269	0.216084	0.334966	0.0665478	0.123738	0.01239
Gglean016615	0.91965	0.793046	0.790822	0.318883	0.443344	-0.398072	-0.379051	-0.708613	-0.580432	0.0591141	0.253359	-0.649656	0.0675666	-0.640158	-0.749905	-0.363973	-0.633973	-0.0315789
Gglean029268	-0.680341	-0.441107	-0.399772	-0.121315	-0.263805	0.101543	0.346104	0.483353	0.436945	0.0308602	-0.294031	0.218053	-0.49522	0.588098	0.502043	0.279963	0.178502	-0.195128
Gglean012130	0.702778	0.81454	0.930003	0.156938	0.174336	-0.464347	-0.48753	-0.563944	-0.549036	0.065447	0.0468973	-0.478541	0.107332	-0.444374	-0.659634	-0.254819	-0.488507	-0.275177
Gglean020057	0.916131	0.435507	0.397354	-0.041201	0.362402	-0.26384	-0.502986	-0.878836	-0.78619	0.505968	0.604831	-0.632358	0.0804991	-0.385167	-0.309423	-0.127734	-0.341056	0.0954119
Gglean022132	0.712819	0.770586	0.969781	0.212284	0.209329	-0.42211	-0.448067	-0.55409	-0.517057	0.0263498	0.0453849	-0.500125	0.0814082	-0.469625	-0.672464	-0.281927	-0.524037	-0.160104
Gglean003712	0.84061	0.431072	0.348969	0.54886	0.52497	0.0848274	-0.0987394	-0.801717	-0.26141	0.203385	0.79133	-0.887986	-0.379883	-0.744829	-0.182769	-0.0855617	-0.518456	-0.0147146
Gglean000670	0.862054	0.485981	0.358358	0.492461	0.400885	-0.0120477	-0.217497	-0.73321	-0.308503	0.0932507	0.681869	-0.760859	-0.177127	-0.764743	-0.343391	-0.302521	-0.554836	0.0409896
Gglean000167	0.986491	0.661945	0.597619	0.258039	0.375977	-0.231426	-0.469453	-0.867545	-0.622977	0.263767	0.58143	-0.755231	-0.00601633	-0.664271	-0.482285	-0.249657	-0.531889	-0.0261399
Gglean004788	0.909077	0.846034	0.709682	0.267861	0.31806	-0.35206	-0.481746	-0.751894	-0.581378	0.130623	0.354276	-0.654914	0.0713925	-0.654791	-0.631989	-0.307459	-0.557472	-0.224995
Gglean022264	0.951674	0.631964	0.53626	0.118829	0.273179	-0.248707	-0.565676	-0.89335	-0.690557	0.391689	0.60483	-0.733349	-0.00230113	-0.554917	-0.379765	-0.164305	-0.450735	-0.0989684
Gglean001559	0.811424	0.45596	0.734323	-0.19414	0.175022	-0.580431	-0.652485	-0.819541	-0.892486	0.537997	0.345406	-0.502627	0.17645	-0.17361	-0.369394	-0.0184424	-0.265868	0.0457233
Gglean014172	0.959691	0.768092	0.636559	0.2294	0.41568	-0.363754	-0.441506	-0.857716	-0.659847	0.276042	0.492979	-0.711432	0.0328998	-0.612349	-0.537537	-0.216445	-0.511852	-0.207982
Gglean020990	0.954406	0.572299	0.562241	0.0118421	0.298277	-0.304742	-0.582214	-0.910741	-0.791097	0.473778	0.576888	-0.686769	0.0597596	-0.448895	-0.3731	-0.123987	-0.396204	-0.0254309
Gglean003490	-0.550489	-0.524584	-0.239694	-0.768856	-0.435597	-0.343236	-0.158023	0.329333	-0.16476	0.233875	-0.335177	0.851095	0.747229	0.700284	0.371483	0.468641	0.881558	0.0178125
Gglean015219	0.820971	0.333163	0.405678	-0.226803	0.271286	-0.360544	-0.569451	-0.944792	-0.877142	0.741949	0.662276	-0.583218	0.093231	-0.193428	-0.08552	0.251727	-0.0879849	-0.0363923
Gglean013266	-0.875114	-0.479865	-0.547718	0.130223	-0.270975	0.266769	0.579671	0.847882	0.837704	-0.543667	-0.480481	0.631473	-0.0350119	0.274316	0.325204	0.0869686	0.359218	-0.084994
Gglean022404	0.510574	0.675057	0.733067	0.347023	0.342763	-0.316964	-0.123659	-0.193686	-0.242717	-0.29062	-0.302413	-0.392496	-0.0634378	-0.393412	-0.859529	-0.561085	-0.739118	0.107995
Gglean022335	-0.581859	-0.461423	-0.266555	-0.619322	-0.382497	-0.281601	-0.0450203	0.240746	-0.0475695	0.359557	-0.192581	0.603158	0.33515	0.709566	0.572305	0.693299	0.814008	-0.275851
Gglean010862	0.867766	0.785945	0.686277	0.475404	0.422896	-0.360518	-0.280852	-0.627167	-0.406262	-0.0756697	0.26108	-0.673926	-0.0453987	-0.724548	-0.754043	-0.449576	-0.718213	-0.0909324
Gglean016164	-0.706176	-0.32256	-0.432202	0.445921	-0.0462733	0.551529	0.725815	0.794682	0.962715	-0.720599	-0.405717	0.363184	-0.269472	-0.0231524	0.170595	-0.101229	0.0559638	0.034927
Gglean019820	-0.690515	-0.339342	-0.243343	-0.3251	-0.427591	-0.216495	0.117395	0.766401	0.306438	-0.448543	-0.741615	0.941039	0.643466	0.434589	-0.0351563	-0.165436	0.461809	0.0864987
Gglean009190	-0.780368	-0.579544	-0.382225	-0.73316	-0.533428	-0.234448	-0.0081115	0.655947	0.0619392	0.037056	-0.659459	0.904551	0.470819	0.883109	0.311499	0.215882	0.660816	0.121726
Gglean027600	0.813025	0.312831	0.470668	-0.246581	0.129146	-0.400169	-0.676831	-0.884552	-0.874968	0.684532	0.553408	-0.570215	0.0718603	-0.140032	-0.145421	0.025785	-0.213205	0.0857756
Gglean027580	0.68063	0.133061	0.287722	-0.41342	0.104273	-0.391698	-0.624577	-0.869248	-0.895418	0.859533	0.612735	-0.485337	0.0581135	0.0521221	0.0811972	0.285493	0.00500312	0.0485553
Gglean003548	0.975701	0.634568	0.621593	0.0965987	0.348575	-0.318466	-0.539964	-0.902763	-0.755058	0.402784	0.549949	-0.714103	0.0402587	-0.514214	-0.442002	-0.173447	-0.458646	-0.0433786
Gglean014485	0.864025	0.859599	0.646509	0.451228	0.487021	-0.31268	-0.235215	-0.720957	-0.432482	0.075263	0.379142	-0.765164	-0.17139	-0.693144	-0.608937	-0.288462	-0.664067	-0.326057
Gglean011633	0.298983	-0.0967395	0.194017	-0.621971	0.0115172	-0.530472	-0.435768	-0.341054	-0.780111	0.568419	0.0189187	0.0165146	0.287769	0.426789	-0.099395	0.0659482	0.0821991	0.373525
Gglean012764	0.575029	0.646623	0.390319	-0.108424	-0.0765597	-0.472977	-0.615975	-0.48335	-0.571447	0.180164	0.130324	-0.233145	0.339613	-0.280001	-0.469259	-0.300351	-0.264597	-0.385168
Gglean023804	0.940073	0.524163	0.616579	-0.0279347	0.300689	-0.384017	-0.58408	-0.872068	-0.824835	0.453103	0.491718	-0.631916	0.109688	-0.389895	-0.425409	-0.15952	-0.398788	0.106714
Gglean017775	0.486393	0.0878328	-0.0757041	0.337152	0.192004	0.221927	-0.0911176	-0.62408	-0.0776513	0.323241	0.897976	-0.622684	-0.356113	-0.491577	0.309586	0.119237	-0.134665	-0.199379
Gglean023020	0.949013	0.552258	0.500934	0.00813505	0.369338	-0.340591	-0.520575	-0.922099	-0.798586	0.500277	0.59847	-0.681829	0.0578113	-0.433758	-0.360567	-0.0839271	-0.371089	-0.0461672
Gglean023141	0.65144	0.672895	0.896499	0.15785	0.0986319	-0.563853	-0.486663	-0.576448	-0.518997	0.111863	0.118437	-0.442422	0.111162	-0.38635	-0.526121	-0.20421	-0.408184	-0.244673
Gglean003195	0.967781	0.574513	0.611494	0.0619831	0.363626	-0.345482	-0.527201	-0.891926	-0.781152	0.425091	0.525885	-0.704555	0.0306595	-0.457808	-0.446059	-0.17657	-0.46565	0.0439391
Gglean022169	0.195062	0.0983022	-0.0061492	0.659587	0.904329	0.167016	0.781505	-0.0166644	0.277126	-0.379208	0.0976904	-0.285369	-0.268589	-0.478839	-0.34568	-0.108605	-0.347619	0.255858
Gglean007835	0.577592	0.72799	0.977923	0.176678	0.150127	-0.472452	-0.405446	-0.392159	-0.447523	-0.078499	-0.149083	-0.358228	0.139096	-0.377993	-0.721327	-0.301034	-0.491043	-0.115307
Gglean026681	0.748363	0.661635	0.858969	-0.110669	0.047391	-0.543414	-0.691701	-0.713691	-0.780993	0.379221	0.18284	-0.500017	0.128593	-0.235688	-0.478217	-0.128354	-0.377267	-0.197364
Gglean014695	0.977153	0.551181	0.553143	0.163809	0.407607	-0.325451	-0.466797	-0.914433	-0.7012	0.381115	0.629729	-0.71686	0.0386521	-0.567336	-0.40037	-0.149756	-0.427818	0.0129321
Gglean027637	-0.364819	-0.170834	0.199777	-0.730539	-0.495904	-0.568344	-0.365116	0.250075	-0.353542	0.27716	-0.600673	0.483083	0.29118	0.806558	0.0351795	0.143905	0.295447	-0.0289479
Gglean001715	0.924907	0.451494	0.427339	0.0690551	0.349286	-0.127386	-0.468531	-0.895612	-0.699808	0.503117	0.658736	-0.787527	-0.161009	-0.422394	-0.254913	-0.135366	-0.465354	0.0754359
Gglean018403	-0.70894	-0.266005	-0.405373	0.226246	-0.196642	0.315531	0.552177	0.68816	0.74973	-0.414942	-0.410307	0.269087	-0.450892	0.262092	0.262864	0.000335175	0.0139264	-0.243638
Gglean022757	0.491341	0.316184	0.0352349	0.524659	0.662433	0.0214438	0.280136	-0.497507	-0.0312246	0.0384336	0.553232	-0.536283	-0.193147	-0.619589	-0.160523	0.174949	-0.221409	-0.186965
Gglean030618	0.443835	-0.195097	0.012426	0.138261	0.063358	0.233113	-0.237629	-0.433621	-0.155476	0.173969	0.625378	-0.336205	0.00830309	-0.372124	0.147849	-0.0681742	-0.0566055	0.52658
Gglean016045	0.918512	0.479887	0.405967	0.395199	0.56887	-0.090422	-0.194937	-0.874583	-0.465108	0.291763	0.766238	-0.801005	-0.156547	-0.6911	-0.271644	-0.0949407	-0.443167	-0.0289146
Gglean026948	0.671713	0.382153	0.55826	-0.0791497	0.0844883	-0.207166	-0.543304	-0.82403	-0.644663	0.580395	0.625253	-0.562954	-0.00911048	-0.273114	0.00927686	0.237279	-0.085613	-0.303888
Gglean013521	0.939876	0.68012	0.591916	0.0559923	0.330553	-0.434347	-0.545377	-0.85633	-0.767466	0.356396	0.474064	-0.592995	0.196865	-0.504163	-0.505542	-0.185278	-0.38981	-0.125149
Gglean024170	0.598718	0.388897	0.24762	0.52337	0.886925	0.0245944	0.355566	-0.440593	-0.15873	-0.0152966	0.293289	-0.645472	-0.367903	-0.502239	-0.445039	-0.150883	-0.568303	0.139359
Gglean027546	0.126654	-0.0244139	-0.248009	0.680527	0.223577	0.706403	0.362625	-0.141464	0.512999	-0.14913	0.57812	-0.563077	-0.710729	-0.533344	0.294319	-0.00611892	-0.310309	-0.0520061
Gglean026988	0.9093	0.409936	0.375154	-0.0124306	0.287227	-0.197588	-0.532186	-0.929674	-0.742237	0.546804	0.74549	-0.663976	0.0503137	-0.438133	-0.175975	-0.0268073	-0.263972	0.000435346
Gglean010086	0.883071	0.751854	0.64061	0.62785	0.526137	-0.13692	-0.152762	-0.681016	-0.282179	-0.081871	0.446673	-0.77549	-0.164572	-0.853864	-0.607008	-0.384208	-0.696319	-0.117903
Gglean011873	0.560342	0.438246	0.287862	0.837454	0.728441	0.0472265	0.378998	-0.360318	0.137568	-0.332092	0.370176	-0.597526	-0.287	-0.823301	-0.460078	-0.29297	-0.577848	0.0158133
Gglean017177	0.901151	0.574175	0.609338	-0.0855782	0.300897	-0.36758	-0.57132	-0.877123	-0.847688	0.52376	0.479256	-0.651028	0.0433898	-0.327059	-0.382273	-0.0535819	-0.370517	-0.0369801
Gglean024950	0.829279	0.253351	0.334931	-0.172348	0.204894	-0.283459	-0.584044	-0.835628	-0.800409	0.581828	0.590417	-0.555777	0.0899867	-0.230197	-0.184679	-0.110478	-0.26215	0.204552
Gglean005818	0.99214	0.629778	0.609752	0.292234	0.44582	-0.274616	-0.410303	-0.86655	-0.618047	0.258398	0.559852	-0.782569	-0.0554603	-0.648056	-0.511692	-0.252846	-0.575245	0.031718
Gglean020605	0.622133	0.123739	0.242557	-0.252492	0.224287	-0.206986	-0.433517	-0.899067	-0.726242	0.848426	0.780654	-0.553474	-0.0546061	-0.0792437	0.250701	0.542925	0.123061	-0.147527
Gglean018942	0.631928	0.192202	0.43555	-0.258656	0.250052	-0.273804	-0.449382	-0.852051	-0.77147	0.789899	0.594427	-0.54638	-0.0472413	-0.0291645	0.0955606	0.452526	0.0184514	-0.0632085
Gglean025009	-0.20459	0.00336851	0.260659	-0.181807	-0.340529	0.00873261	-0.181861	0.0774118	-0.00158335	0.174034	-0.234508	-0.109127	-0.40116	0.359389	0.174521	0.0977012	-0.104851	-0.17334
Gglean010367	0.908098	0.479508	0.453372	0.0713968	0.372983	-0.314369	-0.470224	-0.917134	-0.705818	0.440068	0.69764	-0.584639	0.212326	-0.544002	-0.274169	0.0399101	-0.187992	-0.0677155
Gglean021521	0.169278	-0.0747314	0.0651724	-0.6945	-0.125604	-0.300837	-0.463705	-0.456222	-0.709918	0.880066	0.223663	-0.173903	-0.0780941	0.560983	0.326316	0.493907	0.221812	-0.0835306
Gglean026765	0.759843	0.243062	0.270527	-0.133533	0.528261	-0.269768	-0.264682	-0.896432	-0.775596	0.720564	0.682419	-0.614213	-0.0503959	-0.179651	-0.0448084	0.343135	-0.088873	0.0365486
Gglean001719	0.770629	0.388784	0.428994	-0.329896	0.123623	-0.474946	-0.671603	-0.790807	-0.913574	0.63156	0.400686	-0.459133	0.16672	-0.073705	-0.265653	-0.0759152	-0.228911	0.00807653
Gglean002872	0.573684	0.173893	0.244478	-0.444105	0.0150883	-0.307504	-0.617208	-0.851054	-0.831346	0.918765	0.654406	-0.460649	0.0107019	0.0942322	0.244377	0.454219	0.129604	-0.241385
Gglean000905	0.927265	0.502616	0.503566	-0.0644316	0.242427	-0.330773	-0.62063	-0.918398	-0.821399	0.541884	0.608252	-0.652147	0.0817824	-0.381624	-0.297626	-0.0771489	-0.328639	-0.0161269
Gglean013238	0.756464	0.767777	0.901725	0.0848667	0.155124	-0.491397	-0.564443	-0.631577	-0.636668	0.14592	0.120817	-0.484509	0.165072	-0.432032	-0.633882	-0.228217	-0.44994	-0.209389
Gglean002544	0.634858	0.643179	0.930551	0.195349	0.0435678	-0.424288	-0.504363	-0.55038	-0.460934	0.113614	0.105511	-0.555711	-0.103856	-0.360989	-0.490971	-0.246297	-0.533467	-0.212357
Gglean006120	0.904894	0.749409	0.573862	0.38797	0.410726	-0.331759	-0.333792	-0.723214	-0.48311	0.0656856	0.409565	-0.690457	-0.01585	-0.703595	-0.636517	-0.362477	-0.624551	-0.143148
Gglean016969	0.621813	0.674197	0.291558	0.796506	0.480307	0.095987	0.127774	-0.357759	0.0992911	-0.3491	0.304886	-0.67672	-0.358907	-0.843555	-0.561097	-0.544593	-0.778675	-0.195407
Gglean000765	0.871612	0.503295	0.376279	-0.00898477	0.251266	-0.207311	-0.534389	-0.932047	-0.719731	0.581117	0.735549	-0.701289	-0.0403147	-0.410217	-0.135142	0.0157655	-0.278246	-0.210995
Gglean002605	0.723879	0.719079	0.4774	0.668684	0.822623	-0.0890211	0.227177	-0.489039	-0.15832	-0.19794	0.256613	-0.665321	-0.210178	-0.767161	-0.679785	-0.318508	-0.67342	-0.0909942
Gglean029922	-0.932261	-0.684419	-0.628012	-0.368154	-0.392997	0.169797	0.35968	0.692102	0.494513	-0.0534639	-0.378869	0.749949	0.124762	0.668224	0.641196	0.50704	0.742627	-0.126647
Gglean004316	0.950056	0.587028	0.591756	0.0171039	0.264566	-0.31436	-0.602671	-0.891326	-0.7844	0.456548	0.535443	-0.702304	0.0190684	-0.433278	-0.398158	-0.166505	-0.446601	-0.00762596
Gglean031210	-0.57493	-0.159658	-0.30099	0.590669	0.0501858	0.478758	0.731942	0.765678	0.947565	-0.827216	-0.464643	0.225716	-0.367999	-0.143025	-0.0546853	-0.304058	-0.200831	0.067005
Gglean004822	-0.128474	-0.4814	-0.143814	-0.840345	-0.347809	-0.482535	-0.422659	-0.0935387	-0.565668	0.654235	-0.0692222	0.307398	0.286039	0.785141	0.322904	0.299569	0.427353	0.284868
Gglean008273	0.383282	0.211981	0.120933	0.392679	0.135961	-0.128313	-0.0550839	-0.432724	-0.0375186	0.167534	0.457429	-0.604868	-0.520286	-0.292565	0.0196875	-0.137576	-0.440996	-0.252843
Gglean018718	-0.29712	-0.216607	-0.4193	0.491673	0.495843	0.424183	0.840052	0.203866	0.594484	-0.1914	0.152062	-0.127514	-0.541689	-0.113907	0.305094	0.330402	0.0298529	-0.132458
Gglean023981	0.0492146	0.420605	0.20223	-0.128768	-0.304544	0.1198	-0.380831	-0.097407	-0.103426	0.0598508	0.00688751	0.0135597	0.186228	-0.111047	0.00704666	0.00466928	0.0840059	-0.632458
Gglean022389	0.846596	0.686536	0.654514	0.661884	0.513845	-0.117831	-0.118422	-0.645907	-0.227892	-0.119974	0.437915	-0.767794	-0.192938	-0.858865	-0.593862	-0.372627	-0.695625	-0.0807924
Gglean020572	0.551548	0.705814	0.921925	0.0768634	-0.0735275	-0.47643	-0.578948	-0.463212	-0.47845	0.058517	-0.0115067	-0.368511	0.126588	-0.336071	-0.536246	-0.211618	-0.391109	-0.343748
Gglean019676	0.91545	0.787507	0.633992	0.350423	0.398305	-0.370955	-0.379621	-0.724694	-0.52741	0.0719538	0.355141	-0.678934	0.0188582	-0.682676	-0.680503	-0.363219	-0.629718	-0.131102
Gglean016475	-0.573684	-0.155946	0.0735979	-0.45639	-0.508185	-0.367508	-0.094678	0.608753	0.0540001	-0.175247	-0.847633	0.600502	0.199773	0.670433	-0.107325	-0.168262	0.123537	-0.0161755
Gglean013108	0.915531	0.749277	0.718142	0.316284	0.507927	-0.33736	-0.32601	-0.82092	-0.580493	0.215247	0.448437	-0.716567	-0.00996211	-0.637089	-0.540653	-0.1361	-0.499099	-0.177418
Gglean015683	0.966223	0.684431	0.583129	0.205792	0.42109	-0.210116	-0.434629	-0.878609	-0.660294	0.349053	0.559584	-0.785799	-0.0916801	-0.568212	-0.441906	-0.213462	-0.542692	-0.108909
Gglean001150	-0.237619	-0.5092	-0.440212	-0.428913	-0.0331705	0.0879276	0.0609594	-0.212006	-0.1334	0.699161	0.458526	0.0529764	-0.104842	0.459108	0.828142	0.891258	0.668664	-0.220069
Gglean007878	-0.59757	-0.026604	-0.0752685	0.475883	-0.133003	0.283874	0.543007	0.813151	0.849436	-0.87479	-0.663497	0.362451	-0.165773	-0.0815226	-0.192807	-0.40069	-0.184099	-0.0567315
Gglean002322	0.905936	0.406012	0.483599	-0.0461042	0.310883	-0.245773	-0.524187	-0.858117	-0.787971	0.507472	0.560085	-0.667027	-0.00873422	-0.333084	-0.309051	-0.160693	-0.404585	0.18081
Gglean029602	0.697519	0.25575	0.247629	-0.260925	0.15105	-0.282361	-0.550041	-0.918634	-0.786979	0.823358	0.739685	-0.561769	0.0068522	-0.109813	0.128383	0.390542	0.0256785	-0.20284
Gglean026721	-0.152508	-0.334419	-0.230685	-0.663376	-0.377088	-0.180586	-0.378399	-0.306588	-0.387522	0.855558	0.362738	0.0451425	-0.0241836	0.596668	0.753556	0.82697	0.621352	-0.344913
Gglean018827	0.638689	0.959962	0.75114	0.216592	0.163067	-0.392386	-0.423088	-0.515177	-0.435588	0.0260874	0.0443662	-0.486448	0.0401443	-0.485176	-0.628054	-0.241692	-0.496536	-0.558911
Gglean003828	0.937332	0.63857	0.604387	0.381879	0.492158	-0.333486	-0.300554	-0.736195	-0.519473	0.0736578	0.414307	-0.688456	0.0108404	-0.688445	-0.653489	-0.362867	-0.622295	0.0841909
Gglean010818	0.768048	0.130493	0.281716	-0.141086	0.300662	-0.23446	-0.437827	-0.835735	-0.746555	0.665645	0.647783	-0.636074	-0.128535	-0.141721	-0.0447308	0.0470079	-0.251497	0.228442
Gglean000346	0.950273	0.716372	0.622545	0.506989	0.549319	-0.206176	-0.231774	-0.793112	-0.432591	0.0765973	0.529937	-0.794177	-0.103391	-0.798461	-0.569992	-0.263761	-0.620259	-0.0788224
Gglean026371	0.670656	0.689852	0.985796	0.196379	0.143166	-0.439129	-0.46647	-0.526805	-0.496953	0.0214093	0.0354912	-0.467337	0.0918177	-0.435748	-0.634792	-0.259147	-0.492601	-0.114659
Gglean020549	0.821271	0.721325	0.843948	0.165419	0.267262	-0.449618	-0.491123	-0.656738	-0.617909	0.112413	0.185298	-0.543792	0.130107	-0.50715	-0.67242	-0.282627	-0.517003	-0.059861
Gglean001486	0.922772	0.724964	0.632065	0.456727	0.467577	-0.327464	-0.291221	-0.711576	-0.452235	0.00916841	0.387662	-0.715463	-0.0405401	-0.741836	-0.681297	-0.401759	-0.676762	-0.0339838
Gglean004588	0.721643	0.244885	0.116739	0.177111	0.13271	0.0360638	-0.392363	-0.75772	-0.385174	0.374524	0.844071	-0.631506	-0.123008	-0.523711	0.0487316	-0.0734586	-0.234922	-0.020277
Gglean001282	0.792466	0.482787	0.442088	-0.0979614	0.273805	-0.284588	-0.513207	-0.952855	-0.763618	0.702152	0.69525	-0.666738	-0.0315986	-0.290015	-0.0522972	0.341495	-0.111172	-0.32072
Gglean003570	-0.050708	-0.202323	-0.335842	-0.0113046	0.675555	0.0867117	0.58255	-0.0824732	-0.0309491	0.227583	0.18683	-0.0208247	-0.0906817	0.110629	0.179595	0.538953	0.265723	0.0424391
Gglean010387	0.854676	0.785965	0.902205	0.248122	0.277915	-0.438612	-0.486807	-0.682989	-0.589335	0.0799617	0.207634	-0.597641	0.092752	-0.57458	-0.695139	-0.320883	-0.574091	-0.132233
Gglean012447	0.763761	0.170793	0.305588	-0.305028	0.160683	-0.302061	-0.600961	-0.80973	-0.853205	0.669724	0.557361	-0.491824	0.104048	-0.0926247	-0.108984	-0.00200027	-0.164047	0.25037
Gglean024270	0.472234	0.325885	0.102801	0.166025	0.232251	0.0787975	-0.159842	-0.698035	-0.261514	0.515959	0.7361	-0.665007	-0.379247	-0.328762	0.243569	0.514743	-0.0503078	-0.484972
Gglean029891	-0.724488	-0.637458	-0.642672	-0.380376	-0.459564	0.176684	0.170709	0.474421	0.344951	0.141858	-0.179044	0.449528	-0.14026	0.657611	0.664918	0.325119	0.476694	-0.110753
Gglean023016	0.807506	0.249485	0.307118	-0.255936	0.164918	-0.282187	-0.622275	-0.897763	-0.849141	0.715973	0.684273	-0.559207	0.0803911	-0.177526	-0.046953	0.0809437	-0.132115	0.0694248
Gglean021462	-0.298355	-0.640911	-0.649305	-0.22969	-0.30225	0.588691	0.0337687	0.0387713	0.206245	0.356498	0.46115	0.0470335	-0.265117	0.287713	0.856008	0.312873	0.400471	0.108541
Gglean021265	-0.257887	-0.523363	-0.262914	-0.829991	-0.391161	-0.134486	-0.347815	-0.174422	-0.420541	0.82829	0.227647	0.250645	0.152755	0.743121	0.759164	0.784594	0.743269	-0.0957501
Gglean028941	-0.0094755	-0.315029	-0.0815326	-0.833184	-0.278353	-0.38316	-0.477968	-0.367122	-0.66363	0.923737	0.237684	0.0706817	0.121529	0.701898	0.535742	0.661014	0.527604	-0.0651445
Gglean028741	-0.238966	0.081689	-0.0615379	0.515997	0.0300033	0.122473	0.368474	0.525322	0.612389	-0.846588	-0.388936	0.346202	0.25269	-0.398886	-0.367848	-0.483949	-0.118115	0.0671544
Gglean023250	0.939471	0.729425	0.78663	0.206796	0.387868	-0.417425	-0.474009	-0.80034	-0.675259	0.195965	0.374073	-0.620002	0.162675	-0.604382	-0.625372	-0.232352	-0.481954	-0.060156
Gglean017737	0.887028	0.629401	0.487489	0.450531	0.445612	-0.224453	-0.253108	-0.791584	-0.415267	0.166367	0.600735	-0.781854	-0.17156	-0.703134	-0.422421	-0.224072	-0.566834	-0.186397
Gglean028414	-0.544353	-0.136226	-0.466274	0.560485	-0.0249392	0.63396	0.653288	0.598828	0.938434	-0.610414	-0.175901	0.086067	-0.493934	-0.175214	0.209198	-0.106505	-0.103871	-0.218485
Gglean030069	-0.631718	-0.18308	-0.0260759	-0.503866	-0.426257	-0.398691	-0.00612983	0.630043	0.054416	-0.160465	-0.814719	0.755393	0.390948	0.680035	-0.040668	0.00403433	0.353435	-0.0848891
Gglean015755	0.926208	0.594479	0.578087	-0.0452841	0.299716	-0.430875	-0.582048	-0.920887	-0.839404	0.536092	0.540215	-0.666552	0.0553679	-0.367559	-0.363611	-0.0450611	-0.357684	-0.117121
Gglean003229	0.941519	0.602106	0.577607	-0.0249019	0.295008	-0.403277	-0.591309	-0.902115	-0.826022	0.483127	0.524674	-0.648373	0.103135	-0.408706	-0.408619	-0.108235	-0.378142	-0.0686449
Gglean001008	0.0838147	0.0561637	-0.17264	0.834037	0.713553	0.652191	0.808228	0.117825	0.594646	-0.518579	0.17199	-0.390901	-0.559076	-0.589525	-0.16166	-0.200893	-0.45008	0.235453
Gglean021093	0.918687	0.845931	0.606123	0.409003	0.449424	-0.295447	-0.320786	-0.747172	-0.482948	0.0740693	0.414236	-0.724282	-0.0385176	-0.734726	-0.639301	-0.334594	-0.630332	-0.249681
Gglean018533	0.72421	0.819554	0.956688	0.181599	0.164483	-0.465604	-0.504565	-0.57208	-0.546762	0.0471915	0.0504598	-0.500607	0.0991822	-0.4703	-0.682582	-0.286254	-0.523919	-0.252155
Gglean025649	-0.250528	-0.0935543	-0.200271	0.702114	0.100824	0.384924	0.54841	0.306887	0.761182	-0.494689	0.0216906	-0.187942	-0.603319	-0.303215	0.115068	-0.164768	-0.300667	-0.105195
Gglean007164	0.805087	0.178445	0.243433	-0.137982	0.229007	-0.125872	-0.518063	-0.848974	-0.729553	0.60579	0.723643	-0.58187	0.0296305	-0.274144	-0.0414299	-0.0217511	-0.188368	0.218418
Gglean010454	-0.736656	-0.273997	-0.445598	0.361135	-0.078604	0.448729	0.698663	0.900717	0.90957	-0.771262	-0.602531	0.453785	-0.216362	0.091459	0.0251107	-0.273643	-0.0293598	0.0623292
Gglean011091	0.529242	-0.0367724	0.154092	-0.496452	-0.0558523	-0.241643	-0.637376	-0.759195	-0.797776	0.881026	0.597967	-0.412388	-0.0068647	0.178283	0.265239	0.306647	0.0857003	0.107039
Gglean030964	-0.000936865	-0.363837	-0.427305	-0.161768	0.0646212	0.314949	0.0595921	-0.381321	-0.0768128	0.6684	0.697343	-0.31778	-0.436566	0.185912	0.781714	0.661613	0.323041	-0.193308
Gglean007811	0.894528	0.577623	0.570618	0.211747	0.465015	-0.318068	-0.357857	-0.905056	-0.623581	0.391758	0.64113	-0.701346	0.0120095	-0.57153	-0.312588	0.0820805	-0.304353	-0.138743
Gglean014599	0.510003	0.125499	0.119423	-0.22262	-0.00125438	0.0761328	-0.485632	-0.758244	-0.550253	0.791698	0.703424	-0.640544	-0.351962	-0.00965998	0.345368	0.352999	-0.0630554	-0.179298
Gglean011289	0.743756	0.174215	0.235848	0.0289184	0.278367	-0.120689	-0.382412	-0.905824	-0.576788	0.614103	0.897019	-0.616903	-0.024604	-0.390722	0.14008	0.307872	-0.0131283	-0.0348448
Gglean015055	0.369636	0.252485	0.501664	-0.518764	-0.0567538	-0.647723	-0.578785	-0.455675	-0.801733	0.605223	-0.0603448	-0.212915	0.0664833	0.36634	-0.197861	0.121141	-0.108347	-0.0176496
Gglean016513	0.918734	0.700931	0.606434	0.438985	0.433128	-0.309134	-0.313528	-0.714598	-0.452985	0.023682	0.410132	-0.712867	-0.0386654	-0.736269	-0.654397	-0.393121	-0.661701	-0.0181033
Gglean010895	0.17852	0.526135	0.821147	0.304304	-0.0633037	-0.168508	-0.180455	0.0291347	0.0149083	-0.414358	-0.374043	-0.124671	0.0453176	-0.33158	-0.574345	-0.378647	-0.420148	-0.114088
Gglean012455	0.97416	0.645372	0.610251	0.0985722	0.385729	-0.353233	-0.512079	-0.885035	-0.758812	0.379936	0.512682	-0.699229	0.0567222	-0.513014	-0.490196	-0.187687	-0.473043	-0.0329177
Gglean022575	-0.514847	-0.331132	-0.0583563	-0.709179	-0.371611	-0.550076	-0.115496	0.401952	-0.217103	0.186631	-0.631343	0.659051	0.379615	0.843948	0.086355	0.257995	0.45781	0.0535818
Gglean005961	0.721835	0.564103	0.848244	-0.135711	0.131905	-0.538059	-0.620671	-0.776942	-0.794817	0.488826	0.289103	-0.492228	0.137131	-0.202557	-0.336808	0.102762	-0.215415	-0.224199
Gglean017931	0.934374	0.508142	0.520568	-0.0259408	0.235478	-0.28534	-0.615313	-0.893876	-0.789671	0.489787	0.589138	-0.663102	0.0625598	-0.410853	-0.328364	-0.155559	-0.382079	0.0267381
Gglean006141	0.413171	0.739001	0.483206	0.491855	0.35026	0.156391	0.0685602	-0.100659	0.0227788	-0.434471	-0.127914	-0.342091	-0.0742968	-0.600711	-0.669147	-0.509399	-0.595465	-0.118614
Gglean006191	-0.454283	-0.494489	-0.581116	-0.187078	-0.257049	0.343492	0.15712	0.0608258	0.284359	0.380317	0.369278	0.0857703	-0.3046	0.331616	0.891508	0.702576	0.558031	-0.378192
Gglean012314	0.715516	0.58428	0.454692	-0.191415	0.404565	-0.494624	-0.399765	-0.71448	-0.814508	0.478104	0.268727	-0.384895	0.261555	-0.182587	-0.415956	0.072571	-0.164553	-0.186067
Gglean026937	0.827333	0.871226	0.573811	0.570587	0.441899	-0.187093	-0.195284	-0.585373	-0.274853	-0.138602	0.297769	-0.713341	-0.144285	-0.805889	-0.707813	-0.469206	-0.747635	-0.262367
Gglean009298	0.924827	0.367149	0.427762	0.00738959	0.418602	-0.247131	-0.449585	-0.882959	-0.76002	0.477466	0.636189	-0.635357	0.0886609	-0.424398	-0.303107	-0.0915664	-0.320158	0.214416
Gglean026838	0.564916	0.28695	0.504621	-0.523172	-0.00141411	-0.715118	-0.68344	-0.63995	-0.94989	0.656829	0.164759	-0.216876	0.309704	0.189874	-0.23818	0.101802	-0.0309924	-0.0140025
Gglean000362	0.948662	0.723613	0.722108	0.345281	0.414095	-0.314645	-0.407627	-0.839614	-0.562796	0.193306	0.509736	-0.747234	-0.0169795	-0.695055	-0.525977	-0.202326	-0.534666	-0.132746
Gglean012653	0.0592307	-0.528711	-0.364168	-0.116549	-0.17326	0.38327	-0.164509	-0.217011	-0.0129933	0.361363	0.585753	-0.160062	-0.17941	0.0460279	0.592121	0.167081	0.195719	0.360037
Gglean012672	0.361611	0.548982	0.478009	0.459697	0.306346	-0.281302	0.0284638	-0.402143	-0.0458184	-0.0144113	0.247359	-0.472962	-0.220501	-0.483713	-0.248617	0.172126	-0.268679	-0.548689
Gglean020834	0.87533	0.5944	0.490756	0.309196	0.40524	-0.186	-0.337425	-0.894873	-0.508859	0.363029	0.728392	-0.781873	-0.142816	-0.627835	-0.224748	-0.0207348	-0.389416	-0.298883
Gglean011254	0.0552993	0.114891	-0.114833	0.469138	0.759561	0.063133	0.706224	-0.0836133	0.218792	-0.0711538	0.158626	-0.306598	-0.42828	-0.221055	-0.0525706	0.257537	-0.159414	-0.190016
Gglean002608	0.736534	0.227286	0.160621	-0.116326	0.217963	-0.0949089	-0.458217	-0.761225	-0.661229	0.580931	0.595188	-0.628484	-0.14434	-0.182385	-0.079922	-0.104035	-0.331558	0.154491
Gglean012724	-0.538414	-0.189177	-0.416688	0.335207	-0.120676	0.794695	0.498702	0.703325	0.809052	-0.659119	-0.35492	0.266016	-0.226161	-0.09498	0.0839298	-0.247728	-0.0525184	0.116624
Gglean013536	0.946685	0.808834	0.652285	0.253782	0.377805	-0.31143	-0.458984	-0.806042	-0.617088	0.19996	0.431128	-0.703319	0.0360265	-0.647159	-0.592177	-0.269888	-0.554862	-0.183579
Gglean004375	-0.433854	-0.0484382	-0.320305	0.698522	0.0944774	0.544972	0.696134	0.619895	0.93646	-0.806394	-0.269215	0.0830367	-0.39735	-0.334961	-0.0625518	-0.323581	-0.261796	-0.0642695
Gglean008225	0.460014	0.678988	0.220469	0.236025	0.449446	-0.0609301	-0.0160199	-0.287281	-0.217222	-0.0969586	0.0283535	-0.320536	0.0669951	-0.449797	-0.546462	-0.225239	-0.378157	-0.269147
Gglean000731	0.573435	0.178197	0.137362	0.0661047	0.40225	-0.107204	-0.157376	-0.794254	-0.44891	0.606676	0.774232	-0.595836	-0.161915	-0.289204	0.1744	0.580397	0.0526341	-0.215424
Gglean019221	0.923858	0.505107	0.575791	0.267821	0.595954	-0.2303	-0.233949	-0.741239	-0.592306	0.170703	0.435383	-0.656432	0.0213814	-0.582251	-0.569285	-0.292278	-0.536748	0.296669
Gglean007009	0.815208	0.756909	0.918633	0.150381	0.237638	-0.484608	-0.523555	-0.66377	-0.637511	0.121791	0.156498	-0.529438	0.15455	-0.49061	-0.676234	-0.272058	-0.501885	-0.11652
Gglean016126	0.371863	0.369234	0.0667598	0.869136	0.831259	0.309683	0.644538	-0.186462	0.328208	-0.38258	0.302664	-0.571005	-0.480785	-0.738225	-0.347801	-0.200674	-0.55451	-0.0285673
Gglean016179	0.821764	0.433903	0.292118	0.0787789	0.261962	-0.0775006	-0.455187	-0.927859	-0.592724	0.548707	0.853282	-0.676147	-0.013963	-0.505432	-0.00604485	0.181481	-0.136458	-0.252632
Gglean025350	0.304907	-0.136091	-0.138182	-0.462362	0.273489	-0.110133	-0.159053	-0.613293	-0.628308	0.863816	0.590458	-0.257565	-0.0141596	0.256161	0.406277	0.672847	0.350689	-0.0502391
Gglean021291	0.840139	0.802587	0.592069	0.245412	0.313551	-0.374448	-0.426015	-0.824482	-0.559522	0.297431	0.503501	-0.688971	-0.0279494	-0.578215	-0.40491	-0.0772844	-0.423137	-0.48279
Gglean005646	0.772073	0.199032	0.296004	-0.277637	0.217157	-0.312649	-0.567155	-0.915242	-0.855511	0.788832	0.69098	-0.573993	0.0272666	-0.108728	0.0171942	0.230486	-0.0756148	0.0824803
Gglean015744	0.838275	0.523311	0.441027	-0.0574138	0.250362	-0.341282	-0.539723	-0.943212	-0.769022	0.652079	0.667094	-0.690096	-0.0548499	-0.304198	-0.132316	0.129389	-0.245143	-0.301464
Gglean004857	-0.761894	-0.272319	-0.547621	0.137919	-0.436836	0.592196	0.371395	0.746343	0.821257	-0.456449	-0.36807	0.379689	-0.283632	0.195344	0.37329	-0.0153362	0.15711	-0.239636
Gglean007724	-0.878319	-0.589135	-0.677181	0.0826315	-0.102843	0.436292	0.728967	0.793264	0.805629	-0.3847	-0.364584	0.53882	-0.202716	0.368524	0.473856	0.236009	0.389518	-0.00730561
Gglean002414	0.72695	0.511407	0.271327	0.304589	0.216995	0.0177695	-0.32345	-0.769775	-0.333017	0.282336	0.778263	-0.640783	-0.0741171	-0.649967	-0.0583059	-0.0180696	-0.240398	-0.393198
Gglean004589	0.751753	0.757921	0.940739	0.155476	0.198317	-0.46736	-0.503237	-0.608407	-0.586846	0.0915905	0.101474	-0.506007	0.119134	-0.460469	-0.658481	-0.257354	-0.495572	-0.164774
Gglean022717	-0.500248	0.0370884	-0.175814	0.613041	0.145105	0.450305	0.726994	0.674834	0.87982	-0.819245	-0.453426	0.198068	-0.269561	-0.24958	-0.146089	-0.215559	-0.171343	-0.154181
Gglean004887	-0.421185	-0.453276	-0.1862	-0.817351	-0.506772	-0.243793	-0.312532	0.109865	-0.305048	0.608532	-0.210488	0.334099	0.021981	0.91446	0.53142	0.478094	0.487698	-0.0408978
Gglean009234	0.687048	0.65147	0.936049	0.00608604	0.190469	-0.574935	-0.519745	-0.622227	-0.672471	0.219399	0.0857192	-0.402799	0.223755	-0.310578	-0.561928	-0.0689125	-0.312664	-0.153232
Gglean014355	0.67041	0.339569	0.339171	0.408859	0.297219	-0.168869	-0.207704	-0.650602	-0.238058	0.101566	0.615865	-0.54985	-0.00130543	-0.666531	-0.20644	0.00379476	-0.247793	-0.0321958
Gglean003437	0.818343	0.417054	0.466839	-0.259409	0.194387	-0.466813	-0.642724	-0.935526	-0.913734	0.742996	0.589644	-0.577024	0.090443	-0.152889	-0.13583	0.18551	-0.138224	-0.120525
Gglean024688	0.598488	0.645907	0.90562	0.00770151	-0.0761691	-0.43429	-0.623664	-0.525553	-0.560454	0.179992	0.0361892	-0.463206	0.00915255	-0.2537	-0.485524	-0.219523	-0.453953	-0.209191
Gglean014671	0.748957	0.333723	0.318016	0.443961	0.581202	-0.137185	-0.0408096	-0.750292	-0.305974	0.206908	0.720523	-0.647893	-0.0902295	-0.65826	-0.175483	0.0585344	-0.267697	-0.0266179
Gglean011536	-0.587047	-0.573813	-0.363505	-0.721121	-0.515414	-0.137028	-0.13446	0.25136	-0.0848442	0.513297	-0.217209	0.389356	-0.0829356	0.925309	0.653246	0.547201	0.544585	-0.0633487
Gglean009609	-0.656982	-0.261145	-0.437678	0.409398	-0.196322	0.609977	0.55696	0.744364	0.926174	-0.660704	-0.347019	0.30638	-0.306122	-0.0250545	0.218254	-0.170972	0.0130358	-0.0453753
Gglean023188	-0.103396	-0.179649	-0.148494	-0.0810782	0.0639238	-0.117287	0.134397	-0.0355084	-0.0334596	0.296367	-0.0047897	-0.219178	-0.517242	0.363287	0.183965	0.148258	-0.158942	-0.0817259
Gglean018154	-0.193795	0.442166	0.0178747	0.34166	0.0689884	0.238137	0.301322	0.182119	0.39297	-0.26016	-0.175771	-0.116088	-0.348756	-0.172452	-0.0462026	0.117422	-0.136376	-0.659443
Gglean003983	0.102113	-0.303013	0.0827629	-0.618049	-0.424877	-0.130471	-0.597695	-0.377449	-0.523626	0.704222	0.33196	-0.030266	0.122468	0.400093	0.46732	0.446895	0.383999	0.17152
Gglean010531	0.632384	0.35487	0.311482	-0.33294	0.37944	-0.565147	-0.377982	-0.735819	-0.862737	0.669303	0.353003	-0.355521	0.189236	0.0192243	-0.200904	0.236167	-0.0305934	-0.131606
Gglean000638	0.964692	0.635748	0.605589	0.0579497	0.318426	-0.347118	-0.566787	-0.896353	-0.774555	0.416512	0.533361	-0.689607	0.0655237	-0.487556	-0.443471	-0.178232	-0.444225	-0.0670748
Gglean015506	0.412297	0.608128	0.574682	-0.137084	0.159475	-0.588881	-0.336984	-0.271821	-0.547667	0.0569604	-0.210954	-0.0584071	0.369934	-0.099347	-0.60816	-0.202805	-0.210718	-0.176792
Gglean028044	0.0145128	0.277039	-0.0682342	0.694593	0.609856	0.434121	0.680938	0.0929598	0.499597	-0.433663	0.0700433	-0.251733	-0.350093	-0.514037	-0.159888	0.0211939	-0.241291	-0.239209
Gglean025626	0.401774	0.0940263	0.112962	-0.428961	0.0892256	-0.228802	-0.421784	-0.750649	-0.689687	0.888814	0.636894	-0.334038	0.056592	0.124653	0.367873	0.728348	0.350117	-0.352933
Gglean025530	0.161798	0.127492	-0.110605	0.816551	0.410526	0.583716	0.494739	0.103822	0.568567	-0.640644	0.205955	-0.243341	-0.209267	-0.751442	-0.234817	-0.466817	-0.401151	0.176753
Gglean024789	-0.774706	-0.700379	-0.626136	-0.399956	-0.417181	0.197457	0.215873	0.435475	0.35648	0.220316	-0.0699934	0.513676	-0.0624124	0.663692	0.841314	0.609992	0.720399	-0.190062
Gglean026994	0.836226	0.742578	0.712512	0.0898149	0.321775	-0.469633	-0.460661	-0.832809	-0.708531	0.410025	0.401966	-0.671696	-0.042719	-0.388779	-0.422899	-0.051569	-0.427064	-0.345799
Gglean027589	0.530008	0.777767	0.911563	0.409207	0.192565	-0.252779	-0.239904	-0.394153	-0.219805	-0.137567	-0.00191236	-0.510264	-0.131233	-0.520837	-0.577919	-0.246243	-0.551855	-0.374354
Gglean005130	0.96568	0.552105	0.552499	0.0810963	0.322856	-0.288376	-0.541996	-0.892069	-0.743923	0.415289	0.579731	-0.711949	0.0217156	-0.49281	-0.404341	-0.189828	-0.457945	0.0371686
Gglean017642	-0.485787	-0.315718	-0.0073412	-0.778703	-0.460587	-0.483193	-0.246469	0.240386	-0.286666	0.417688	-0.479595	0.499538	0.213731	0.901889	0.285324	0.457815	0.49865	-0.134744
Gglean017998	0.946983	0.731371	0.641452	0.35731	0.397959	-0.294466	-0.398505	-0.755929	-0.532655	0.0918123	0.420971	-0.715427	0.000957886	-0.708249	-0.643319	-0.360267	-0.631695	-0.0359035
Gglean024216	-0.262596	-0.52601	-0.323189	-0.784185	-0.401007	-0.102653	-0.33278	-0.180812	-0.369621	0.833769	0.271256	0.190899	0.0516998	0.724155	0.805101	0.794221	0.708367	-0.103624
Gglean019169	-0.884017	-0.557159	-0.527997	-0.0925791	-0.492544	0.369995	0.335631	0.879508	0.727167	-0.501211	-0.526163	0.782469	0.201399	0.355869	0.3624	0.0327579	0.487901	0.0964706
Gglean005992	0.821114	0.80538	0.873515	0.28398	0.260241	-0.377781	-0.460736	-0.655259	-0.525055	0.0476007	0.213574	-0.605405	0.0507214	-0.603959	-0.671016	-0.30216	-0.572358	-0.208548
Gglean017080	0.94726	0.670935	0.552674	0.122811	0.382626	-0.20238	-0.473457	-0.885555	-0.701606	0.402615	0.56761	-0.744088	-0.0378035	-0.523129	-0.401502	-0.161744	-0.471132	-0.137448
Gglean025688	0.76808	0.606817	0.488089	-0.108772	0.416526	-0.431402	-0.405864	-0.816453	-0.792922	0.552883	0.412261	-0.551067	0.0774394	-0.239912	-0.324616	0.151923	-0.219782	-0.27596
Gglean010833	0.660554	0.427886	0.327387	0.508791	0.596533	-0.178519	0.0622103	-0.701242	-0.220733	0.207447	0.638396	-0.729667	-0.320562	-0.599137	-0.173796	0.171712	-0.344388	-0.247798
Gglean022572	-0.753672	-0.271108	-0.466308	0.278315	-0.325221	0.578534	0.492321	0.79132	0.901527	-0.589283	-0.435027	0.355105	-0.323976	0.117528	0.264897	-0.0960331	0.0589036	-0.141976
Gglean028500	0.973738	0.590497	0.588464	0.151799	0.453413	-0.250434	-0.428105	-0.876452	-0.713604	0.373563	0.542171	-0.754146	-0.0501958	-0.514203	-0.456121	-0.216866	-0.525764	0.0483531
Gglean021176	0.956921	0.517062	0.531547	0.0456763	0.33085	-0.300407	-0.539433	-0.920454	-0.767514	0.479199	0.623834	-0.715326	0.00705977	-0.455281	-0.33762	-0.144015	-0.416073	0.0100635
Gglean014637	0.768001	0.763833	0.907765	0.33081	0.276483	-0.410268	-0.389259	-0.567701	-0.460238	-0.0499367	0.113038	-0.555141	0.0543975	-0.58924	-0.726538	-0.350912	-0.600681	-0.103195
Gglean006831	0.918308	0.598302	0.589619	-0.0686407	0.209883	-0.378941	-0.657589	-0.864163	-0.827238	0.465724	0.478006	-0.609095	0.137156	-0.382066	-0.411991	-0.161006	-0.377497	-0.0493178
Gglean024159	-0.822812	-0.64453	-0.514405	-0.507816	-0.243431	-0.190385	0.337311	0.631909	0.235636	0.0092794	-0.500826	0.822514	0.316694	0.76831	0.414812	0.464651	0.726728	0.0297482
Gglean002618	0.843797	0.433217	0.370052	0.301667	0.310586	-0.0843233	-0.346242	-0.860873	-0.449579	0.352705	0.805099	-0.746673	-0.139481	-0.624434	-0.126252	-0.0194149	-0.334607	-0.0905898
Gglean009795	0.951725	0.5608	0.573187	-0.00164979	0.299184	-0.353819	-0.582135	-0.887293	-0.804307	0.448562	0.531691	-0.655803	0.0935846	-0.433129	-0.418223	-0.165839	-0.409162	0.0274229
Gglean015794	-0.268097	-0.378766	-0.408691	-0.0283185	0.0255039	0.220969	0.263194	-0.101755	0.196934	0.39599	0.437669	-0.078936	-0.342391	0.195711	0.73289	0.799156	0.459741	-0.326981
Gglean012203	-0.825631	-0.323358	-0.408537	0.191662	-0.161003	0.472415	0.633784	0.895671	0.844517	-0.615041	-0.635473	0.481777	-0.248013	0.264959	0.164495	-0.0672452	0.0998755	-0.000706431
Gglean015261	-0.202995	0.194933	-0.00853825	0.372699	-0.108239	0.286752	0.214638	0.163536	0.461414	-0.20358	-0.0428541	-0.249615	-0.618355	-0.112442	0.14727	-0.0363987	-0.264338	-0.417273
Gglean016401	0.785197	0.519285	0.604961	-0.147745	0.241032	-0.416434	-0.542075	-0.661417	-0.80757	0.386801	0.177656	-0.513226	0.0582393	-0.163743	-0.522692	-0.289905	-0.481297	0.157898
Gglean013284	0.943727	0.675823	0.616232	0.0249158	0.29015	-0.37913	-0.585926	-0.876996	-0.789787	0.423047	0.481323	-0.66934	0.0715293	-0.447693	-0.461538	-0.177107	-0.44531	-0.122194
Gglean016693	0.927016	0.496795	0.495367	-0.0437269	0.236157	-0.28896	-0.619134	-0.880829	-0.791727	0.481906	0.576634	-0.637494	0.0965739	-0.410153	-0.335579	-0.142643	-0.358213	0.0565925
Gglean016472	0.936034	0.756295	0.73865	0.187637	0.331346	-0.406442	-0.521332	-0.799955	-0.671604	0.21099	0.385202	-0.633941	0.134106	-0.598869	-0.60454	-0.25518	-0.49686	-0.107905
Gglean003938	0.935621	0.538416	0.445183	0.358245	0.409229	-0.137052	-0.349698	-0.880693	-0.491552	0.276776	0.747593	-0.774193	-0.0787292	-0.712719	-0.300697	-0.15099	-0.445395	-0.0847485
Gglean001867	0.958279	0.715899	0.680648	0.200915	0.364697	-0.387439	-0.495392	-0.852709	-0.67517	0.269389	0.483827	-0.683685	0.0798611	-0.606625	-0.534882	-0.211349	-0.484268	-0.108471
Gglean012686	0.406008	-0.0303289	-0.0828405	-0.42963	0.334877	-0.214557	-0.202434	-0.693878	-0.694662	0.867866	0.601249	-0.325281	0.000867678	0.187939	0.305897	0.5939	0.264393	-0.0911176
Gglean009542	0.837124	0.671697	0.474217	0.55565	0.774111	0.0341263	0.0797225	-0.62002	-0.305165	-0.0181367	0.391161	-0.794398	-0.29097	-0.722273	-0.607042	-0.308122	-0.717434	0.0266906
Gglean005060	-0.840765	-0.59646	-0.644185	0.0688135	-0.422594	0.553439	0.443382	0.756026	0.832531	-0.387992	-0.258838	0.505763	-0.18735	0.286479	0.573221	0.0987678	0.369602	-0.0222759
Gglean017554	-0.53789	-0.628728	-0.470455	-0.726503	-0.38506	0.0209191	-0.0743735	0.144507	-0.0997277	0.583341	0.00973445	0.408026	0.064903	0.790728	0.782454	0.808045	0.778385	-0.0356601
Gglean006777	0.710993	0.202198	0.19612	-0.0620734	0.0971764	0.106147	-0.50598	-0.665831	-0.542996	0.396416	0.603895	-0.52789	-0.00881308	-0.336839	-0.0744243	-0.211	-0.271411	0.299897
Gglean020008	0.212515	0.360733	0.0480425	0.892909	0.472368	0.370058	0.487862	-0.101244	0.511406	-0.417428	0.290053	-0.564287	-0.599274	-0.72009	-0.176073	-0.157553	-0.523192	-0.26757
Gglean002696	0.932547	0.701892	0.705095	0.251566	0.506329	-0.350322	-0.347939	-0.747994	-0.633774	0.146464	0.340678	-0.631392	0.102154	-0.598837	-0.670332	-0.316617	-0.556665	0.0320571
Gglean020648	0.578485	0.292249	0.130609	0.506544	0.938401	0.117306	0.418541	-0.479027	-0.13556	0.0204351	0.455828	-0.566467	-0.220831	-0.568075	-0.304543	0.0308698	-0.34725	0.14372
Gglean005763	0.706874	0.227637	0.184753	0.22879	0.360964	0.143619	-0.194811	-0.826099	-0.378032	0.476458	0.899768	-0.732472	-0.26677	-0.49067	0.13354	0.156004	-0.196789	-0.130458
Gglean011843	-0.833574	-0.571353	-0.485412	-0.462563	-0.347796	-0.0158995	0.279719	0.576651	0.29421	0.125416	-0.441728	0.578029	-0.0642221	0.808587	0.548788	0.572639	0.587356	-0.117193
Gglean016215	0.964032	0.608343	0.576444	0.0681304	0.33836	-0.315873	-0.537039	-0.873927	-0.761869	0.395991	0.52204	-0.689627	0.0519568	-0.482706	-0.459477	-0.214071	-0.47194	0.00734201
Gglean022416	0.422229	0.271652	0.679432	-0.240635	-0.14877	-0.600239	-0.609528	-0.259808	-0.595003	0.0958068	-0.237852	-0.0698739	0.345609	0.0334961	-0.554742	-0.397714	-0.308605	0.292285
Gglean011765	0.53227	0.660982	0.532918	0.331388	0.133182	-0.417928	-0.304403	-0.291507	-0.222925	-0.303955	-0.0194756	-0.153358	0.440006	-0.615265	-0.716411	-0.427093	-0.347116	-0.192797
Gglean026416	0.778354	0.276457	0.229233	-0.171037	0.226748	-0.297154	-0.5225	-0.944265	-0.773846	0.751084	0.789178	-0.609836	0.00329606	-0.225866	0.0496684	0.246081	-0.0702227	-0.13861
Gglean008163	0.0260498	-0.291321	-0.261683	-0.535859	-0.0360078	-0.0443765	-0.208904	-0.460669	-0.432133	0.873989	0.572211	-0.097351	-0.0337351	0.390654	0.707089	0.885218	0.595749	-0.26103
Gglean018901	0.611789	0.145395	0.0209876	-0.114868	0.138215	0.0848065	-0.404265	-0.830073	-0.536561	0.716065	0.904585	-0.594303	-0.148085	-0.241674	0.321911	0.358201	0.0427719	-0.192586
Gglean015462	0.929897	0.784857	0.711889	0.221851	0.382528	-0.371703	-0.4648	-0.784337	-0.64123	0.192473	0.365089	-0.663112	0.0769026	-0.606164	-0.622249	-0.258565	-0.536164	-0.116171
Gglean002673	0.924182	0.560581	0.446925	0.162186	0.309632	-0.140983	-0.480177	-0.945408	-0.629581	0.469736	0.768732	-0.778505	-0.0870989	-0.566224	-0.196409	-0.0296755	-0.362797	-0.196859
Gglean005000	-0.348075	0.147581	0.296179	-0.358971	-0.629117	-0.59519	-0.392448	0.414853	-0.0505152	-0.250381	-0.72628	0.601988	0.543075	0.346706	-0.280657	-0.230697	0.164303	-0.252003
Gglean011853	0.0728149	0.516946	0.228548	-0.213044	-0.362506	-0.325695	-0.470878	0.0227118	-0.217626	-0.133358	-0.278373	0.269886	0.563457	-0.0896289	-0.354904	-0.296904	0.0382624	-0.510109
Gglean010296	-0.617696	-0.457661	-0.520795	-0.429731	-0.373759	-0.020263	0.13829	0.364988	0.168075	0.24162	-0.160065	0.432756	-0.0827889	0.684474	0.597249	0.357625	0.485924	-0.269239
Gglean013559	0.660969	0.116077	0.0988993	0.00411411	0.081417	0.106627	-0.43943	-0.796733	-0.464422	0.560524	0.900076	-0.602547	-0.12142	-0.370117	0.237064	0.159703	-0.0606366	0.0145569
Gglean004915	0.704661	0.758151	0.97234	0.147178	0.135039	-0.471215	-0.525855	-0.565446	-0.555886	0.044783	0.0595968	-0.421882	0.217336	-0.465858	-0.652914	-0.250998	-0.427582	-0.209879
Gglean023370	0.9312	0.754988	0.617503	0.436516	0.475174	-0.306166	-0.29695	-0.711478	-0.46984	0.0139439	0.380832	-0.707553	-0.0212638	-0.740719	-0.692945	-0.411619	-0.673748	-0.0443696
Gglean006696	0.930399	0.539697	0.377449	0.162479	0.379828	-0.129487	-0.42208	-0.876972	-0.624624	0.379165	0.706565	-0.709719	-0.0032391	-0.587991	-0.299618	-0.160143	-0.396484	-0.0690283
Gglean019880	0.933492	0.695623	0.577873	0.128248	0.259612	-0.278754	-0.558624	-0.881966	-0.681304	0.363878	0.585945	-0.686852	0.0586646	-0.571343	-0.392242	-0.16096	-0.412829	-0.227422
Gglean011040	0.750853	0.55181	0.25025	0.637845	0.370331	0.312604	-0.101215	-0.612193	-0.0628827	-0.0420234	0.676205	-0.81314	-0.364512	-0.864365	-0.262511	-0.318937	-0.609765	-0.12009
Gglean006917	0.903249	0.523919	0.488462	-0.0896892	0.282999	-0.339792	-0.581308	-0.943084	-0.835574	0.606019	0.631929	-0.657195	0.0601022	-0.345553	-0.239839	0.0319212	-0.270375	-0.125467
Gglean016125	-0.123006	-0.0910008	-0.274154	0.663417	0.0957787	0.38745	0.443242	0.127903	0.650729	-0.330029	0.258992	-0.288861	-0.60832	-0.351234	0.224409	-0.134106	-0.270157	-0.155672
Gglean000777	0.774081	0.134341	0.224407	-0.146062	0.212036	-0.170558	-0.505244	-0.920756	-0.729489	0.740575	0.827539	-0.64998	-0.0899879	-0.216439	0.109187	0.219323	-0.105252	0.094535
Gglean013091	-0.893763	-0.458968	-0.589308	0.0708545	-0.397387	0.49367	0.497164	0.90564	0.855347	-0.546453	-0.510558	0.603532	-0.121887	0.308228	0.356314	-0.00146069	0.293166	-0.0197407
Gglean000762	0.972722	0.633665	0.64787	0.143149	0.388464	-0.398917	-0.498885	-0.904529	-0.736976	0.384173	0.527567	-0.728859	0.0178909	-0.521263	-0.472461	-0.142979	-0.476264	-0.0350442
Gglean029027	0.668556	0.0407292	0.147181	-0.110927	0.243951	-0.129534	-0.373824	-0.896781	-0.627409	0.761558	0.902857	-0.596901	-0.107556	-0.194109	0.279707	0.378563	0.0453899	-0.0063119
Gglean027493	0.983169	0.671571	0.568108	0.237765	0.404038	-0.262415	-0.44604	-0.860298	-0.641993	0.26697	0.564308	-0.72604	0.0288509	-0.646256	-0.503312	-0.258227	-0.519673	-0.0410496
Gglean019619	-0.757161	-0.379911	-0.264175	-0.33221	-0.539209	0.0524185	0.0959227	0.856644	0.391662	-0.430258	-0.836631	0.78154	0.281293	0.556054	0.0119221	-0.239049	0.247732	0.196459
Gglean015211	0.652544	0.225631	0.101645	0.216333	0.208232	0.134242	-0.278888	-0.790587	-0.313501	0.450675	0.935977	-0.668078	-0.214186	-0.516581	0.221631	0.174238	-0.109199	-0.191671
Gglean010414	0.719217	0.827822	0.949316	0.230362	0.163278	-0.464251	-0.484207	-0.586173	-0.507881	0.0440155	0.0915548	-0.528636	0.0584793	-0.501487	-0.651168	-0.255771	-0.522651	-0.319199
Gglean010330	0.958141	0.680033	0.614962	0.125239	0.348124	-0.400842	-0.52375	-0.840029	-0.726356	0.313972	0.44601	-0.677506	0.0676954	-0.526061	-0.552299	-0.246224	-0.513809	-0.0427761
Gglean009014	-0.21806	-0.385834	-0.317223	-0.751376	-0.178481	-0.185052	-0.198537	-0.144338	-0.407198	0.671741	0.212459	0.393008	0.436292	0.565575	0.590766	0.775154	0.842705	-0.181975
Gglean000402	0.516285	0.770366	0.357247	0.646021	0.440333	0.0336005	0.0908728	-0.430006	0.0310483	-0.154343	0.344738	-0.595841	-0.260206	-0.737924	-0.362372	-0.139259	-0.473517	-0.603191
Gglean006102	0.639683	0.735863	0.991531	0.179724	0.129632	-0.435158	-0.462962	-0.509834	-0.488903	0.0274386	0.00623204	-0.452053	0.080565	-0.412796	-0.621809	-0.246755	-0.477571	-0.222061
Gglean013546	0.955379	0.710827	0.699882	0.189766	0.376304	-0.420736	-0.491363	-0.817235	-0.687653	0.236336	0.409216	-0.6599	0.101468	-0.582295	-0.602233	-0.255567	-0.518243	-0.0336093
Gglean009343	0.785616	0.731005	0.937959	0.206822	0.278039	-0.442004	-0.450265	-0.59232	-0.57322	0.0320685	0.0842569	-0.51109	0.134644	-0.500728	-0.724402	-0.332308	-0.547881	-0.0132781
Gglean010053	0.88328	0.762765	0.620898	0.541516	0.473141	-0.269113	-0.229169	-0.640259	-0.351044	-0.0960612	0.333676	-0.711379	-0.0789381	-0.792159	-0.719972	-0.451575	-0.725398	-0.0667052
Gglean021698	-0.202624	-0.270899	0.0510161	-0.711719	-0.489565	-0.250291	-0.452177	-0.0738683	-0.405476	0.634425	-0.102812	0.102238	-0.0852431	0.749923	0.422008	0.345268	0.276066	-0.074556
Gglean022723	0.909564	0.721564	0.577725	0.48368	0.472518	-0.28232	-0.257345	-0.698982	-0.412998	-0.00718112	0.414208	-0.717085	-0.0588011	-0.76259	-0.659437	-0.40657	-0.67492	-0.0677773
Gglean020295	0.409678	0.748539	0.633694	0.225812	-0.0104362	-0.427838	-0.351174	-0.43983	-0.254316	0.0981901	0.118474	-0.439747	-0.134758	-0.338068	-0.301514	-0.00976803	-0.327524	-0.724606
Gglean006142	-0.0166725	0.40007	0.192441	0.402837	0.0894275	0.316115	0.205733	0.377156	0.355621	-0.722686	-0.451095	0.100536	0.108583	-0.404553	-0.566727	-0.571969	-0.373368	0.125262
Gglean027183	0.917657	0.833458	0.67328	0.297155	0.499243	-0.289089	-0.33404	-0.751388	-0.582222	0.141442	0.340533	-0.68383	0.0262842	-0.638521	-0.659202	-0.267439	-0.578689	-0.161542
Gglean000171	0.518784	0.0688337	0.213771	-0.485405	0.00835196	-0.42641	-0.596416	-0.802604	-0.835603	0.93646	0.582792	-0.413522	-0.00112942	0.203915	0.250993	0.496332	0.150946	-0.118695
Gglean000142	0.675989	0.447076	0.308722	-0.213453	0.0539307	-0.330209	-0.591139	-0.742057	-0.733081	0.607488	0.441112	-0.539961	-0.0596541	-0.0852579	-0.138998	-0.0828314	-0.292604	-0.257723
Gglean009875	-0.0182452	0.0849069	-0.173346	0.39634	0.775022	0.219319	0.766986	0.111217	0.248098	-0.215667	-0.0720504	-0.195276	-0.385546	-0.146382	-0.201424	0.00858243	-0.267651	0.0145603
Gglean000184	0.797261	0.273057	0.249802	-0.154189	0.242703	-0.0921953	-0.51376	-0.926851	-0.749093	0.716217	0.801091	-0.634538	-0.0171069	-0.268516	0.0547363	0.184502	-0.103572	-0.046525
Gglean030471	0.689624	0.324367	0.319256	-0.000981875	0.118711	-0.270685	-0.487493	-0.896543	-0.585726	0.649229	0.785377	-0.627904	-0.081965	-0.301205	0.119489	0.320942	-0.0591915	-0.325127
Gglean021671	0.800077	0.75111	0.716728	0.219962	0.308047	-0.250547	-0.420227	-0.705314	-0.542699	0.191453	0.297552	-0.649765	-0.0249146	-0.526797	-0.533369	-0.175467	-0.510814	-0.276911
Gglean010434	-0.562507	-0.241409	-0.415189	0.473523	-0.125179	0.649777	0.582686	0.577456	0.893853	-0.56694	-0.106238	0.195723	-0.329319	-0.152673	0.313557	-0.0235741	0.0745888	-0.163111
Gglean014105	-0.888568	-0.705358	-0.62847	-0.217674	-0.181922	0.15131	0.58335	0.841329	0.556502	-0.284872	-0.565872	0.713575	-0.0119069	0.644651	0.362147	0.128182	0.42101	0.253928
Gglean025326	-0.762552	-0.450052	-0.221045	-0.483374	-0.340303	-0.343424	0.184808	0.558664	0.163168	0.0300587	-0.582246	0.727217	0.260289	0.763475	0.318655	0.451848	0.616548	-0.169004
Gglean005396	0.936836	0.583125	0.598075	-0.0471375	0.287843	-0.412843	-0.60306	-0.911712	-0.843179	0.509105	0.528805	-0.647191	0.101081	-0.385349	-0.387487	-0.0884073	-0.362255	-0.0679535
Gglean020296	0.791227	0.675103	0.467162	0.683647	0.483489	-0.133451	-0.0740784	-0.549446	-0.145941	-0.201153	0.382637	-0.721012	-0.206484	-0.85184	-0.631187	-0.472845	-0.743047	-0.0755586
Gglean001652	0.876803	0.341976	0.44466	-0.124888	0.321404	-0.37564	-0.519822	-0.868345	-0.844657	0.5689	0.559461	-0.577424	0.105759	-0.256528	-0.279062	-0.0714401	-0.287871	0.171553
Gglean016433	-0.0513741	0.192196	0.163689	-0.457923	-0.252659	-0.633251	-0.345144	-0.192166	-0.41869	0.505741	-0.106788	0.0451181	0.0348985	0.473288	0.127135	0.412125	0.215118	-0.565136
Gglean028319	0.595347	-0.000175004	0.121541	-0.376856	0.0664894	-0.104519	-0.52724	-0.666363	-0.740781	0.686584	0.52538	-0.415781	-0.00394795	0.0673388	0.0719603	0.00171209	-0.105735	0.308517
Gglean023086	0.925563	0.76303	0.6414	0.396077	0.426218	-0.349395	-0.349844	-0.727509	-0.499806	0.0487886	0.378657	-0.700363	-0.00617238	-0.715352	-0.679123	-0.380482	-0.650173	-0.0970558
Gglean030126	-0.0821675	-0.0585084	-0.441289	0.489526	0.270016	0.548834	0.489522	-0.0381301	0.486821	-0.00797293	0.433014	-0.395106	-0.691918	-0.239352	0.399866	0.241178	-0.114262	-0.331363
Gglean017595	0.39118	0.545499	0.134643	0.525054	0.765828	0.225324	0.444047	-0.22898	0.0401739	-0.196165	0.145799	-0.481856	-0.306141	-0.538989	-0.430594	-0.177243	-0.487125	-0.188453
Gglean005071	0.946721	0.729117	0.744466	0.151948	0.379951	-0.423086	-0.500449	-0.819384	-0.721625	0.275962	0.362352	-0.674484	0.0691849	-0.521231	-0.60785	-0.235938	-0.535503	-0.0452042
Gglean004728	0.915705	0.702929	0.457845	0.57538	0.628655	0.0441894	-0.0948853	-0.70811	-0.313305	-0.00584303	0.53484	-0.826209	-0.215778	-0.845096	-0.560322	-0.344478	-0.693285	-0.0157544
Gglean030272	0.279084	0.253196	-0.0165473	-0.00289227	0.511452	0.142767	0.190077	-0.27444	-0.260467	0.252239	0.143173	-0.330858	-0.235239	-0.0258733	-0.107652	0.0566291	-0.202605	-0.0557098
Gglean030507	0.790922	0.69436	0.851993	0.159341	0.283646	-0.459302	-0.457175	-0.62826	-0.60555	0.10159	0.15123	-0.511441	0.142244	-0.477935	-0.668617	-0.262767	-0.492505	-0.0209522
Gglean022619	0.955048	0.584489	0.610613	0.0102001	0.324406	-0.386376	-0.566102	-0.893275	-0.813009	0.456432	0.508987	-0.678286	0.057548	-0.4171	-0.436572	-0.161056	-0.437579	0.00356794
Gglean005368	0.951786	0.643772	0.647425	0.172631	0.363628	-0.342161	-0.497597	-0.827257	-0.675691	0.249605	0.48184	-0.633646	0.149522	-0.606175	-0.531002	-0.227303	-0.445703	0.0197724
Gglean000817	0.893171	0.330434	0.355447	-0.04847	0.338291	-0.19299	-0.491531	-0.896237	-0.762206	0.568337	0.669745	-0.672543	-0.00570526	-0.34255	-0.200143	-0.0500811	-0.315131	0.175709
Gglean000314	0.950116	0.697718	0.630996	0.0840665	0.284642	-0.33236	-0.578585	-0.890405	-0.745385	0.402359	0.518171	-0.695882	0.0544407	-0.504009	-0.440187	-0.139691	-0.437228	-0.148096
Gglean030110	0.946402	0.498957	0.543587	-0.0249348	0.350691	-0.361592	-0.540162	-0.896632	-0.824967	0.491393	0.548246	-0.65397	0.0812304	-0.388881	-0.387047	-0.11669	-0.381525	0.0971953
Gglean016272	-0.897494	-0.516781	-0.535267	0.0707933	-0.389566	0.496762	0.497372	0.894104	0.856009	-0.549171	-0.503782	0.627472	-0.0704747	0.302587	0.379416	0.0149307	0.336805	0.0416408
Gglean004863	0.0253074	-0.350713	-0.554724	0.288178	0.539871	0.502693	0.576883	-0.194174	0.241398	0.214304	0.636199	-0.324658	-0.479287	-0.152411	0.500053	0.380722	0.103707	0.0613743
Gglean002813	0.893656	0.770838	0.616213	0.588844	0.545368	-0.12482	-0.164296	-0.713865	-0.319537	-0.0215946	0.46374	-0.811014	-0.190519	-0.836085	-0.597694	-0.305343	-0.687006	-0.137573
Gglean031323	0.968053	0.531916	0.588853	0.205361	0.360828	-0.269934	-0.480108	-0.906858	-0.653965	0.35887	0.647797	-0.754562	-0.0260184	-0.593569	-0.370688	-0.1507	-0.454704	0.0375427
Gglean017896	0.174082	0.0270064	-0.122904	0.0727432	0.798543	0.0759171	0.498949	-0.21589	-0.15605	0.190636	0.178371	-0.190162	-0.0978857	-0.0560921	-0.0624326	0.354912	0.0390935	0.0718519
Gglean009871	-0.184247	-0.392544	-0.311484	-0.649129	-0.25988	-0.13757	-0.256143	-0.245409	-0.33802	0.722755	0.391786	0.25405	0.297196	0.465402	0.728249	0.889587	0.844948	-0.262566
Gglean009809	-0.640198	-0.14971	-0.271625	0.457009	-0.163931	0.562256	0.564053	0.820294	0.929475	-0.811281	-0.539959	0.305372	-0.291834	-0.0750756	-0.014291	-0.302344	-0.135805	0.0292974
Gglean002372	0.76878	0.749018	0.876686	0.162595	0.276371	-0.458868	-0.451089	-0.621779	-0.593257	0.105769	0.127035	-0.508757	0.126621	-0.466316	-0.657092	-0.238093	-0.481287	-0.114709
Gglean001142	0.4558	0.494077	0.868223	-0.104454	-0.0869901	-0.508436	-0.564199	-0.49161	-0.562581	0.286444	0.0201214	-0.325521	0.083162	-0.083824	-0.320838	0.0106333	-0.225479	-0.294098
Gglean012177	0.963541	0.743221	0.689814	0.273648	0.47418	-0.249823	-0.39149	-0.828169	-0.622857	0.214516	0.468824	-0.720333	0.0300911	-0.657323	-0.568177	-0.22348	-0.531414	-0.0751571
Gglean011865	0.857117	0.28714	0.427525	-0.0461401	0.410403	-0.274972	-0.415821	-0.782686	-0.757968	0.459998	0.48206	-0.594475	0.0325428	-0.284079	-0.347761	-0.13253	-0.372682	0.369692
Gglean008933	-0.639026	-0.412595	-0.254466	-0.585583	-0.492528	-0.329687	-0.0707088	0.594841	0.0622445	-0.149013	-0.6127	0.970083	0.782014	0.587259	0.116089	0.0775092	0.677292	0.0506732
Gglean000891	0.832991	0.906778	0.678271	0.358473	0.345209	-0.393989	-0.36775	-0.62516	-0.465895	-0.0189677	0.207748	-0.610071	0.037492	-0.667105	-0.740985	-0.391878	-0.636526	-0.284193
Gglean025641	0.963898	0.695348	0.646939	0.151273	0.372968	-0.378896	-0.505778	-0.843035	-0.71149	0.28634	0.462248	-0.663699	0.10551	-0.570658	-0.551916	-0.236343	-0.485847	-0.0433768
Gglean021748	0.976609	0.755936	0.672228	0.274816	0.40435	-0.340259	-0.450286	-0.842397	-0.631438	0.217483	0.481832	-0.725218	0.0311773	-0.660672	-0.578101	-0.266788	-0.555969	-0.119009
Gglean016473	-0.457388	-0.503853	-0.441066	0.330827	-0.170415	0.542973	0.398846	0.494652	0.734974	-0.489637	-0.0112514	0.290883	-0.0680013	-0.126939	0.341078	-0.11155	0.180516	0.281447
Gglean011495	0.714797	0.741901	0.949573	0.120141	0.150331	-0.510656	-0.524228	-0.563355	-0.587947	0.0697554	0.0389105	-0.448946	0.163224	-0.42006	-0.67723	-0.271777	-0.478238	-0.15062
Gglean015227	0.967479	0.528877	0.588334	0.16137	0.452262	-0.326098	-0.426981	-0.846104	-0.70052	0.304213	0.523321	-0.666155	0.0886669	-0.553525	-0.498725	-0.215924	-0.461803	0.177476
Gglean011646	0.950139	0.648109	0.446517	0.263942	0.460755	-0.163503	-0.364996	-0.883646	-0.583679	0.314751	0.675623	-0.745695	-0.0186937	-0.66964	-0.375163	-0.135584	-0.434965	-0.15949
Gglean012187	0.72522	0.385474	0.536081	-0.343451	0.0519006	-0.482966	-0.705743	-0.831549	-0.899265	0.661895	0.470453	-0.412042	0.260951	-0.116049	-0.161508	0.159633	-0.0433555	-0.134352
Gglean031117	-0.166332	-0.443465	-0.450643	0.535709	0.223305	0.583956	0.583662	0.198346	0.622182	-0.303969	0.299027	-0.166494	-0.499604	-0.252565	0.29905	-0.116443	-0.14654	0.338329
Gglean020187	-0.570779	-0.349357	-0.112761	-0.498178	-0.377234	-0.325152	0.008496	0.651287	0.0471003	-0.250809	-0.756338	0.853775	0.595188	0.591894	-0.0910864	-0.130737	0.396133	0.261399
Gglean030916	-0.0287397	-0.161018	0.0820752	-0.660264	-0.229172	-0.334572	-0.408918	-0.372516	-0.541403	0.828069	0.209544	-0.00851766	0.0498572	0.557256	0.493334	0.827763	0.516784	-0.272229
Gglean031286	0.838771	0.551996	0.328472	0.53895	0.581365	0.0865994	-0.0735161	-0.705076	-0.259324	0.0309065	0.661517	-0.727922	-0.111878	-0.851618	-0.388575	-0.19325	-0.485563	-0.0558627
Gglean013780	0.9463	0.528428	0.54219	-0.0107389	0.284689	-0.315632	-0.590318	-0.883604	-0.79469	0.450378	0.555109	-0.645101	0.106342	-0.438301	-0.389757	-0.171844	-0.389806	0.0529285
Gglean017876	0.000967236	0.510754	0.646533	0.462231	-0.0555545	-0.0953808	0.0303982	0.133763	0.267274	-0.468056	-0.353196	-0.149034	-0.183091	-0.323521	-0.420445	-0.216851	-0.389975	-0.415776
Gglean027160	0.942532	0.603561	0.503147	0.448161	0.441774	-0.167583	-0.295686	-0.804999	-0.440441	0.140543	0.624011	-0.783308	-0.115574	-0.751046	-0.457802	-0.298509	-0.588254	-0.0115945
Gglean003939	0.529971	0.697966	0.920459	0.331767	0.134927	-0.445833	-0.302706	-0.332785	-0.293968	-0.154211	-0.132393	-0.452919	-0.103362	-0.395461	-0.684455	-0.419107	-0.646709	-0.181495
Gglean023179	0.395237	0.0699036	0.0799407	-0.101677	0.591772	0.159854	0.127257	-0.395241	-0.427835	0.387303	0.266439	-0.375716	-0.186546	0.00782408	-0.0665052	0.129288	-0.152133	0.307674
Gglean031320	0.98031	0.714106	0.622709	0.336886	0.487502	-0.307523	-0.358355	-0.855623	-0.589488	0.211352	0.545658	-0.750212	-0.00672344	-0.697287	-0.544402	-0.23605	-0.547328	-0.105613
Gglean019537	0.936647	0.78224	0.717927	0.283862	0.425973	-0.28814	-0.408311	-0.775369	-0.597815	0.176125	0.360692	-0.753056	-0.0687965	-0.617801	-0.633062	-0.271645	-0.633138	-0.0684442
Gglean009980	0.101291	-0.308776	-0.289384	-0.268894	0.0551294	0.0750716	-0.0885603	-0.520761	-0.275588	0.787633	0.746323	-0.276505	-0.230224	0.194437	0.74372	0.775908	0.441515	-0.243409
Gglean001677	0.868345	0.229247	0.299457	-0.0338295	0.320825	-0.165778	-0.466859	-0.853347	-0.713827	0.515035	0.698452	-0.615265	0.0420178	-0.367551	-0.169097	-0.0893474	-0.274767	0.295635
Gglean021382	0.256289	0.0905048	0.194632	-0.146998	0.0765926	-0.145195	-0.164282	-0.158008	-0.359216	0.236732	-0.109691	-0.321827	-0.351513	0.237995	-0.231276	-0.287359	-0.469687	0.305287
Gglean019346	0.786122	0.324364	0.377351	0.115731	0.692571	-0.29349	-0.0958804	-0.844382	-0.638735	0.515104	0.614952	-0.661494	-0.100216	-0.339535	-0.203722	0.246029	-0.226655	0.0493477
Gglean020576	0.56089	-0.167257	-0.140537	-0.03596	0.169028	0.105803	-0.264816	-0.646536	-0.408728	0.514633	0.81828	-0.481372	-0.120652	-0.217017	0.241825	0.0422698	-0.0698536	0.323038
Gglean002415	-0.518863	-0.076545	-0.362367	0.344413	0.144477	0.481302	0.643391	0.508616	0.696457	-0.391813	-0.269622	0.11068	-0.404234	0.00606059	0.172082	0.240446	0.051462	-0.206968
Gglean017658	0.635296	0.666623	0.981256	0.181707	0.167475	-0.42031	-0.424164	-0.49446	-0.485878	0.020036	-0.00239503	-0.436848	0.0923642	-0.393278	-0.622361	-0.246203	-0.47174	-0.0934305
Gglean030217	0.829099	0.451817	0.486007	-0.156949	0.285876	-0.435477	-0.558545	-0.961428	-0.853541	0.706505	0.642833	-0.607301	0.0832408	-0.249355	-0.128648	0.274677	-0.107879	-0.189793
Gglean016101	0.942201	0.805964	0.627655	0.323769	0.426572	-0.269903	-0.377737	-0.785631	-0.562882	0.151317	0.442694	-0.712774	0.00416107	-0.682375	-0.603078	-0.320336	-0.590578	-0.190846
Gglean012696	-0.289657	-0.065119	-0.159355	0.383617	0.079657	0.170878	0.423696	0.120672	0.498852	-0.122676	0.142436	-0.067111	-0.370691	-0.108623	0.350388	0.392142	0.143309	-0.459209
Gglean010834	0.968385	0.652898	0.62655	0.11517	0.32473	-0.316516	-0.54164	-0.866454	-0.733413	0.357577	0.499858	-0.714234	0.0201505	-0.513525	-0.488599	-0.245211	-0.517175	-0.0330504
Gglean008960	0.418756	0.654339	0.944173	0.222011	-0.051902	-0.429855	-0.414919	-0.256817	-0.266705	-0.191576	-0.182684	-0.254144	0.132824	-0.377538	-0.610068	-0.326121	-0.423571	-0.244083
Gglean019248	0.779525	0.759648	0.940377	0.162984	0.214225	-0.4711	-0.509717	-0.636024	-0.603417	0.104794	0.130851	-0.527069	0.120677	-0.478627	-0.66257	-0.254445	-0.503164	-0.155045
Gglean031233	0.811484	0.380228	0.215158	0.108232	0.257788	-0.11821	-0.426222	-0.911361	-0.556367	0.529935	0.87369	-0.681532	-0.051351	-0.505323	0.0055334	0.133489	-0.166128	-0.188735
Gglean016606	0.93222	0.605636	0.589178	0.00361089	0.394783	-0.486418	-0.505346	-0.917884	-0.826604	0.503237	0.514491	-0.665343	0.0662013	-0.387733	-0.415457	-0.0405258	-0.372881	-0.108203
Gglean019201	0.0757816	0.42972	0.681065	0.00364435	-0.041746	-0.515394	-0.171186	0.1782	-0.171878	-0.392438	-0.625722	0.22577	0.403417	-0.0536291	-0.704077	-0.428435	-0.245262	0.019101
Gglean010442	0.94653	0.611735	0.591667	0.0237115	0.364892	-0.365678	-0.526386	-0.936899	-0.802518	0.512616	0.571132	-0.714869	0.00990215	-0.423471	-0.364788	-0.0505885	-0.38993	-0.113575
Gglean030111	0.955512	0.549574	0.54151	0.00523788	0.327881	-0.351136	-0.559566	-0.907232	-0.804042	0.478538	0.56304	-0.680203	0.0600133	-0.426342	-0.390129	-0.138827	-0.407419	0.0115814
Gglean018080	0.363587	0.197396	-0.0888824	0.833278	0.581587	0.488698	0.476432	-0.21565	0.383271	-0.309787	0.479801	-0.63519	-0.580342	-0.737666	-0.148921	-0.267969	-0.563936	0.0445615
Gglean001667	0.882778	0.794072	0.56609	0.568703	0.571015	-0.0738778	-0.125004	-0.655702	-0.322413	-0.0414013	0.379229	-0.813012	-0.252846	-0.771182	-0.653673	-0.436473	-0.785163	-0.113009
Gglean021172	0.686178	0.755906	0.984253	0.195835	0.208347	-0.479685	-0.436193	-0.540933	-0.523276	0.0327349	0.0169844	-0.471316	0.09816	-0.43343	-0.670923	-0.260671	-0.502575	-0.186374
Gglean025964	-0.516016	-0.0297389	-0.310318	0.503868	-0.118617	0.327406	0.495061	0.697858	0.854871	-0.834982	-0.409434	0.385764	0.014434	-0.257446	-0.101247	-0.312991	-0.022024	-0.172076
Gglean028576	-0.444685	-0.275736	-0.432833	0.551196	0.16644	0.49314	0.726768	0.39788	0.802474	-0.363059	0.00702	-0.0942149	-0.676666	-0.0859338	0.327046	0.128009	-0.094667	-0.0997921
Gglean030347	0.0539977	0.0911898	0.538725	-0.529375	-0.362625	-0.495244	-0.552061	-0.176327	-0.540673	0.447721	-0.255259	-0.0203059	0.0176588	0.506916	-0.0309471	0.105223	-0.0104225	-0.0837524
Gglean008693	0.947199	0.745071	0.71624	0.190573	0.363464	-0.40146	-0.498655	-0.814958	-0.680322	0.23925	0.394977	-0.673237	0.0779185	-0.580697	-0.600225	-0.232645	-0.522494	-0.0706216
Gglean020098	0.942972	0.593647	0.561163	-0.00847186	0.287886	-0.347374	-0.592612	-0.915517	-0.804419	0.491164	0.570899	-0.670621	0.0779889	-0.432953	-0.36676	-0.101337	-0.372458	-0.0968342
Gglean017795	0.908788	0.526372	0.501825	-0.0389805	0.270191	-0.300168	-0.575305	-0.913625	-0.797453	0.567307	0.588143	-0.708723	-0.0376768	-0.338649	-0.274819	-0.0686158	-0.383265	-0.0677445
Gglean015945	0.864612	0.657565	0.527638	0.569091	0.625887	0.0347913	-0.0684062	-0.785637	-0.302556	0.121105	0.639126	-0.87091	-0.295857	-0.805615	-0.376271	-0.0647847	-0.552672	-0.165695
Gglean021775	0.263109	-0.151151	-0.0195781	-0.105555	0.0572038	-0.109618	-0.204179	-0.580492	-0.295734	0.591483	0.742185	-0.267397	-0.0133521	-0.0720007	0.510608	0.600292	0.369871	-0.176394
Gglean018550	0.894536	0.473763	0.412809	0.0735865	0.227495	-0.0456931	-0.530414	-0.843711	-0.645221	0.437285	0.648821	-0.732572	-0.101543	-0.460063	-0.240122	-0.199291	-0.444263	0.0402039
Gglean017258	-0.0101546	-0.523716	-0.350432	-0.697307	-0.374062	-0.207193	-0.487985	-0.206912	-0.458393	0.621571	0.257775	0.216529	0.331216	0.498951	0.455779	0.237792	0.460426	0.302694
Gglean014238	-0.483239	-0.460479	-0.524896	-0.0663884	-0.523085	0.381095	0.0251883	0.234225	0.448186	0.0773881	0.236929	0.207186	-0.178955	0.194126	0.761607	0.354868	0.453662	-0.243207
Gglean021474	0.64436	0.112786	0.15579	-0.219799	0.427729	-0.215061	-0.262291	-0.862719	-0.739143	0.82846	0.71689	-0.589567	-0.143364	-0.0314397	0.152535	0.454652	0.00226075	-0.00378022
Gglean010688	-0.165395	-0.107223	0.296064	-0.530936	-0.317187	-0.304832	-0.334134	-0.143298	-0.358252	0.564873	-0.0828822	0.0394299	-0.0674862	0.572106	0.345727	0.600209	0.331367	-0.282286
Gglean014412	0.875678	0.743748	0.597008	0.0236719	0.197134	-0.361889	-0.614514	-0.851439	-0.730256	0.429229	0.468445	-0.673876	0.0113972	-0.436685	-0.397152	-0.107377	-0.416875	-0.31616
Gglean027355	0.834856	0.841438	0.620172	0.578313	0.556801	-0.00687519	-0.113692	-0.612621	-0.276311	-0.0962755	0.327707	-0.768738	-0.202807	-0.805618	-0.660047	-0.378399	-0.73183	-0.203803
Gglean017893	0.788557	0.78484	0.558798	0.714099	0.625132	-0.0671205	0.0320912	-0.508801	-0.139563	-0.283562	0.292844	-0.665673	-0.11685	-0.900503	-0.724926	-0.461733	-0.714983	-0.110035
Gglean014047	0.424652	0.0954371	0.270936	-0.546206	0.0360084	-0.55564	-0.55382	-0.720657	-0.836331	0.84272	0.450523	-0.159534	0.350191	0.193544	0.176445	0.648314	0.396561	-0.210459
Gglean002302	0.568442	0.0963192	0.00376443	-0.216458	0.155492	-0.0491861	-0.393541	-0.816496	-0.604084	0.755823	0.858436	-0.45639	0.0330966	-0.158995	0.318579	0.466382	0.193098	-0.193032
Gglean007650	0.874235	0.571243	0.470159	0.410511	0.763955	-0.21098	-0.0235347	-0.812834	-0.476447	0.243801	0.585182	-0.765504	-0.156141	-0.636231	-0.419758	-0.00895252	-0.461885	-0.0775813
Gglean013021	-0.710158	-0.14122	0.0355385	0.0552497	-0.482836	0.169848	0.198323	0.785735	0.621401	-0.616639	-0.710304	0.602669	0.137275	0.204008	0.0119244	-0.126609	0.188608	-0.136817
Gglean000348	0.884277	0.684108	0.526941	0.556898	0.498275	-0.214241	-0.185451	-0.66374	-0.327153	-0.0611135	0.431539	-0.734645	-0.119341	-0.801075	-0.639217	-0.422791	-0.699377	-0.0380071
Gglean024911	0.932767	0.572	0.543603	0.342797	0.59768	-0.257651	-0.233377	-0.847682	-0.549249	0.233165	0.599068	-0.697658	0.0403351	-0.683924	-0.452013	-0.06745	-0.405926	0.012822
Gglean005940	0.897381	0.462084	0.408046	0.0213615	0.384525	-0.254538	-0.447606	-0.984929	-0.745744	0.634088	0.767514	-0.75209	-0.0893185	-0.397244	-0.126865	0.143894	-0.26071	-0.150649
Gglean022102	-0.937573	-0.62218	-0.64928	-0.186919	-0.328687	0.456595	0.502522	0.80329	0.674343	-0.259741	-0.412537	0.677867	-0.0285147	0.519607	0.572644	0.309973	0.567492	-0.0216665
Gglean027956	0.768594	0.437349	0.283213	0.172538	0.61458	-0.219125	-0.0962891	-0.730665	-0.553202	0.367425	0.536301	-0.637697	-0.134852	-0.387054	-0.299238	-0.0586345	-0.384949	-0.0632232
Gglean015772	-0.288321	-0.043849	-0.147099	0.48027	0.301765	0.107297	0.660897	0.581832	0.573889	-0.784152	-0.484083	0.303619	0.0532393	-0.207651	-0.410428	-0.476735	-0.224252	0.254944
Gglean028477	-0.628506	-0.427205	-0.589931	0.0969573	-0.120103	0.43163	0.533913	0.782829	0.651295	-0.485697	-0.515602	0.346257	-0.340868	0.320548	0.0965804	-0.358711	-0.120327	0.339743
Gglean019975	0.689326	0.813471	0.940163	0.324559	0.229066	-0.285186	-0.366881	-0.461154	-0.396832	-0.0979284	-0.0294944	-0.570896	-0.0817871	-0.516855	-0.742259	-0.407206	-0.69047	-0.116118
Gglean028717	0.392652	0.440704	0.2308	0.959543	0.530214	0.46388	0.405558	-0.139656	0.438291	-0.547121	0.277992	-0.593098	-0.464762	-0.893491	-0.381732	-0.415297	-0.658114	-0.0106959
Gglean019488	-0.87833	-0.422313	-0.467668	-0.0976998	-0.460352	0.20832	0.354057	0.954903	0.686788	-0.604381	-0.717077	0.831954	0.25157	0.375115	0.14002	-0.136013	0.36127	0.0529905
Gglean015322	0.445879	0.076403	0.32345	-0.603954	-0.0311846	-0.626708	-0.619918	-0.689882	-0.90698	0.876988	0.338776	-0.237259	0.172377	0.339	0.107433	0.438042	0.182668	-0.0548409
Gglean010679	0.963282	0.597594	0.578547	0.0551182	0.300858	-0.321156	-0.573872	-0.921116	-0.770171	0.459532	0.58883	-0.717111	0.0260368	-0.477823	-0.381943	-0.125264	-0.423881	-0.0639457
Gglean023847	-0.849932	-0.366866	-0.473656	0.0470285	-0.267526	0.301536	0.539733	0.803374	0.728948	-0.379745	-0.561103	0.44614	-0.329535	0.447056	0.310428	0.125834	0.178514	-0.160265
Gglean022237	-0.279488	-0.272953	-0.535616	0.543588	0.278773	0.768635	0.699565	0.21398	0.723171	-0.265134	0.325795	-0.157617	-0.550064	-0.275565	0.44458	0.141362	0.0120358	-0.0831479
Gglean015142	0.875751	0.404194	0.55734	-0.161144	0.262576	-0.383162	-0.598663	-0.910648	-0.880327	0.635489	0.551679	-0.632706	0.0398357	-0.225792	-0.241384	0.0080345	-0.286637	0.0697942
Gglean025941	0.438967	-0.0625838	-0.203397	0.314055	0.287503	0.339513	0.0328567	-0.5667	-0.0425873	0.311781	0.915882	-0.550654	-0.316636	-0.45775	0.360711	0.149784	-0.0561752	-0.0445526
Gglean009740	-0.101759	-0.428076	-0.323257	-0.5297	-0.0658881	0.0429654	-0.105036	-0.336086	-0.31675	0.816566	0.483288	-0.0469567	-0.115631	0.476363	0.761754	0.883698	0.599196	-0.133293
Gglean018192	-0.853781	-0.453611	-0.45807	0.17115	-0.243106	0.534496	0.59673	0.833704	0.869003	-0.505925	-0.482004	0.441371	-0.31476	0.287537	0.362794	0.0776196	0.198544	-0.0153868
Gglean009703	0.937156	0.479351	0.473207	0.017319	0.310101	-0.257507	-0.539978	-0.942145	-0.76647	0.55984	0.667511	-0.761092	-0.0880103	-0.397518	-0.24706	-0.0654233	-0.401954	0.0015178
Gglean000563	0.916596	0.446212	0.448743	0.00459338	0.473127	-0.293632	-0.408536	-0.965889	-0.786926	0.601415	0.695795	-0.719061	-0.0239493	-0.389187	-0.222592	0.125437	-0.272587	-0.0169463
Gglean008994	-0.524427	-0.041487	-0.12115	0.453433	-0.141759	0.549385	0.480816	0.695023	0.816124	-0.703795	-0.50162	0.154264	-0.406926	-0.0650693	-0.0359711	-0.303971	-0.241527	-0.0174161
Gglean028499	0.122663	0.393002	0.000630687	0.346013	0.558581	0.21425	0.471866	-0.124795	0.105074	-0.0306484	0.124594	-0.353437	-0.410681	-0.244339	-0.113486	0.135158	-0.238916	-0.419718
Gglean026177	0.549413	0.294796	0.380329	-0.347733	0.178702	-0.504308	-0.476267	-0.772526	-0.805491	0.806837	0.397487	-0.495583	-0.0859137	0.13324	0.00582282	0.421405	-0.0432517	-0.247215
Gglean028814	0.764723	0.660293	0.444609	0.695489	0.464884	-0.0339415	-0.0452213	-0.493777	-0.10117	-0.245855	0.348341	-0.716439	-0.247786	-0.844504	-0.637316	-0.521508	-0.778178	-0.011199
Gglean026188	0.906904	0.749285	0.63965	0.416596	0.435752	-0.367163	-0.318393	-0.698523	-0.474518	0.0163324	0.347835	-0.684521	-0.00767996	-0.710992	-0.698111	-0.390118	-0.659151	-0.0676443
Gglean013538	0.96219	0.737564	0.672173	0.170525	0.357201	-0.389347	-0.512273	-0.838254	-0.699876	0.267906	0.443899	-0.670092	0.0980082	-0.583896	-0.572335	-0.244718	-0.504094	-0.0973934
Gglean028944	0.599319	0.433686	0.237145	0.870461	0.695563	0.283356	0.348049	-0.438542	0.167933	-0.233351	0.517448	-0.780221	-0.516248	-0.849256	-0.327917	-0.246055	-0.653454	-0.0217943
Gglean024794	0.741348	0.685653	0.891167	0.0153499	0.110391	-0.482464	-0.603575	-0.604188	-0.665775	0.138719	0.109548	-0.393627	0.288086	-0.404985	-0.62476	-0.252915	-0.379508	-0.0981279
Gglean008325	0.001147	0.327369	0.309157	0.776717	0.237551	0.381016	0.409565	0.322998	0.600745	-0.834791	-0.286303	-0.122955	-0.195591	-0.616402	-0.486933	-0.53115	-0.507491	0.0744831
Gglean030130	-0.401002	-0.461897	-0.368664	-0.530059	-0.162493	-0.0539626	0.0278551	-0.0415081	-0.104623	0.604281	0.2009	0.270665	0.0620057	0.57448	0.755736	0.96578	0.793529	-0.320187
Gglean030385	0.799154	0.352493	0.43944	-0.290285	0.156147	-0.459731	-0.650452	-0.849518	-0.909739	0.670195	0.500975	-0.494813	0.150467	-0.107498	-0.194896	-0.010928	-0.188893	0.0258626
Gglean006858	0.30085	0.100252	0.00741652	0.60894	0.927423	0.134046	0.678495	-0.143244	0.15516	-0.23371	0.170288	-0.408457	-0.341428	-0.447819	-0.33713	-0.0585826	-0.398373	0.301728
Gglean028619	0.373871	0.573236	0.822849	-0.132479	-0.235002	-0.475559	-0.623971	-0.361378	-0.488212	0.15321	-0.0937325	-0.201282	0.186443	-0.110574	-0.371981	-0.0839082	-0.201085	-0.392834
Gglean027521	0.828216	0.328209	0.235835	0.157453	0.245228	-0.0164023	-0.405435	-0.860187	-0.516936	0.457163	0.836154	-0.729964	-0.152562	-0.510699	-0.0471582	-0.0467142	-0.314398	-0.0168691
Gglean001638	0.81434	0.326138	0.349687	-0.0709817	0.5275	-0.321385	-0.300006	-0.925845	-0.783442	0.684507	0.678407	-0.653916	-0.0477224	-0.240348	-0.11667	0.268636	-0.162913	-0.0318169
Gglean015223	0.204236	0.373274	0.144431	0.706606	0.257655	0.375977	0.247	-0.0440227	0.402183	-0.396448	0.113317	-0.53591	-0.573351	-0.592929	-0.265296	-0.308845	-0.616382	-0.144843
Gglean024770	0.7849	0.269297	0.37762	-0.285156	0.273992	-0.370457	-0.54396	-0.884292	-0.896729	0.755446	0.572096	-0.567519	0.025662	-0.0694823	-0.0983388	0.139863	-0.159345	0.079452
Gglean027715	0.73905	0.244618	0.180545	-0.199502	0.114768	-0.142485	-0.566866	-0.894736	-0.730004	0.753734	0.784237	-0.632022	-0.0962774	-0.181414	0.116096	0.163149	-0.121561	-0.104998
Gglean014107	-0.956552	-0.56755	-0.593911	-0.173449	-0.360716	0.248888	0.486011	0.81551	0.663702	-0.281403	-0.491626	0.702185	-0.00828396	0.546369	0.494445	0.312335	0.542889	-0.128353
Gglean022076	0.958359	0.55387	0.587615	0.0246288	0.280326	-0.343941	-0.592047	-0.900361	-0.787978	0.449981	0.55956	-0.684545	0.0579772	-0.449303	-0.396802	-0.170361	-0.425742	0.0235771
Gglean018280	0.927502	0.490128	0.516859	-0.0594832	0.329739	-0.363058	-0.55465	-0.903887	-0.834104	0.527428	0.568525	-0.642326	0.0828812	-0.364721	-0.34296	-0.0962882	-0.348313	0.0211514
Gglean009959	-0.654511	-0.506087	-0.55477	0.249816	-0.09992	0.371826	0.587482	0.495787	0.751112	-0.235172	-0.0405345	0.225937	-0.399073	0.180164	0.56588	0.290256	0.273717	-0.130155
Gglean011908	0.660269	0.583232	0.303894	0.455915	0.460298	0.313102	-0.0371447	-0.590402	-0.164895	0.0613472	0.5762	-0.657318	-0.195039	-0.719948	-0.225731	-0.0162139	-0.354803	-0.243028
Gglean019959	-0.251525	0.235907	0.373039	0.399743	-0.0239936	-0.140677	0.294091	0.504689	0.425817	-0.710732	-0.659945	0.186957	-0.0480051	-0.12949	-0.510834	-0.421392	-0.347684	-0.0253039
Gglean024500	0.585941	0.732462	0.963376	0.347527	0.166311	-0.398478	-0.327085	-0.383876	-0.320076	-0.149468	-0.0927085	-0.490475	-0.0730684	-0.463605	-0.709752	-0.38449	-0.643979	-0.1529
Gglean014469	-0.570243	-0.163703	-0.324078	0.59487	-0.0205645	0.463159	0.67952	0.736425	0.951737	-0.787298	-0.424011	0.181634	-0.4264	-0.130822	-0.0131981	-0.322158	-0.233017	-0.00560687
Gglean007810	0.344716	-0.203951	0.119404	-0.501356	0.13355	-0.538042	-0.331157	-0.447177	-0.730217	0.648672	0.178846	-0.144328	0.091546	0.392801	0.00599382	0.154897	0.0353017	0.441727
Gglean015871	0.777931	0.382977	0.363035	-0.147265	0.210185	-0.195154	-0.541101	-0.942989	-0.760106	0.717	0.762458	-0.605524	0.0449155	-0.278666	0.0330398	0.308485	-0.0373109	-0.228501
Gglean007234	0.650419	0.663732	0.437917	0.850487	0.478226	0.15609	0.0904399	-0.429533	0.116358	-0.320245	0.38612	-0.770126	-0.431259	-0.911257	-0.49132	-0.459815	-0.772671	-0.193694
Gglean021180	0.794123	0.744168	0.663773	0.245176	0.584944	-0.457436	-0.195769	-0.681249	-0.575679	0.154642	0.248062	-0.529028	0.12887	-0.50988	-0.625324	-0.110979	-0.415176	-0.212873
Gglean030424	0.886062	0.572558	0.575965	0.507501	0.415946	-0.0718287	-0.265135	-0.787179	-0.357261	0.165063	0.604439	-0.908897	-0.370047	-0.701423	-0.376492	-0.25002	-0.683071	-0.0513426
Gglean001233	0.84511	0.624917	0.36531	0.556312	0.522456	-0.0996734	-0.11801	-0.760658	-0.281482	0.0976023	0.667478	-0.780318	-0.197741	-0.799823	-0.361002	-0.192488	-0.526578	-0.230012
Gglean007357	0.972538	0.592865	0.531258	0.135695	0.353643	-0.244961	-0.510103	-0.925503	-0.702758	0.413343	0.657758	-0.736572	0.0148281	-0.568856	-0.356948	-0.117396	-0.412822	-0.0579209
Gglean002961	0.853472	0.498111	0.687449	-0.168862	0.162601	-0.449774	-0.672201	-0.867276	-0.880459	0.553084	0.453757	-0.542312	0.178141	-0.25463	-0.320169	-0.0100334	-0.24884	-0.0118611
Gglean030499	0.727982	0.775607	0.888404	0.140175	0.263616	-0.464752	-0.440411	-0.578153	-0.583469	0.0848058	0.0614392	-0.46757	0.142169	-0.435501	-0.674236	-0.242379	-0.469702	-0.168189
Gglean007564	0.758678	0.772451	0.478483	0.659839	0.411775	-0.154346	-0.114961	-0.54761	-0.143465	-0.181247	0.364219	-0.700944	-0.197437	-0.834025	-0.606214	-0.434965	-0.707666	-0.280571
Gglean017862	0.304344	0.164095	0.362952	-0.112275	0.410003	-0.574925	-0.00777622	-0.252755	-0.477301	0.221174	-0.141411	-0.15682	0.0270908	0.153348	-0.385159	0.0106005	-0.209504	0.175751
Gglean004731	0.701571	0.605783	0.885056	-0.100859	-0.0605658	-0.534715	-0.73327	-0.652955	-0.721579	0.303293	0.15963	-0.428606	0.190074	-0.257079	-0.460983	-0.168934	-0.33884	-0.141968
Gglean030218	-0.360202	-0.449152	-0.262889	-0.763625	-0.3676	-0.308553	-0.255942	-0.0509132	-0.325719	0.681567	0.0642637	0.406915	0.295955	0.731714	0.655022	0.830828	0.818228	-0.228965
Gglean031304	0.605479	0.0353261	0.142007	-0.349764	0.105981	-0.255554	-0.529988	-0.879781	-0.765565	0.896161	0.789128	-0.498136	-0.0176599	0.00656079	0.304067	0.474843	0.147469	-0.067638
Gglean031153	0.969426	0.673443	0.619965	0.330577	0.61194	-0.26438	-0.255876	-0.858454	-0.602271	0.257502	0.528711	-0.792352	-0.0920024	-0.638554	-0.53095	-0.15695	-0.559666	-0.0358824
Gglean016761	-0.676953	-0.28699	-0.394143	0.40701	-0.168457	0.260286	0.577936	0.723223	0.878876	-0.640028	-0.395909	0.361314	-0.235831	0.0340363	0.160262	-0.135484	0.0384712	-0.144047
Gglean007043	-0.249323	-0.520904	-0.267869	-0.777095	-0.281852	-0.247699	-0.254135	-0.113625	-0.415882	0.777933	0.0680138	0.181307	-0.00562614	0.824375	0.600169	0.634696	0.524647	0.0438312
Gglean021440	-0.334559	-0.556879	-0.387283	-0.756045	-0.30709	-0.137946	-0.180592	-0.105108	-0.313995	0.787255	0.220208	0.259321	0.0495707	0.767504	0.801888	0.788566	0.731838	-0.146267
Gglean030312	0.514896	0.656836	0.982677	0.145545	0.0287263	-0.420032	-0.455024	-0.389201	-0.412104	-0.0350247	-0.097818	-0.332777	0.129514	-0.341044	-0.584553	-0.232327	-0.405463	-0.197336
Gglean008422	0.974498	0.54218	0.565826	0.0801692	0.373524	-0.295025	-0.511768	-0.924247	-0.762086	0.45135	0.611164	-0.723789	0.0210744	-0.489506	-0.379395	-0.121452	-0.423279	0.035493
Gglean008048	-0.66817	-0.540245	-0.25309	-0.680568	-0.530762	-0.164724	-0.104921	0.304083	-8.10998e-05	0.357328	-0.223891	0.643525	0.317182	0.761364	0.657843	0.731791	0.866316	-0.224613
Gglean011786	0.839918	0.763184	0.895254	0.167625	0.284608	-0.450664	-0.496106	-0.706142	-0.643189	0.162034	0.219623	-0.576116	0.108977	-0.505444	-0.638774	-0.238188	-0.501191	-0.135808
Gglean002700	0.960441	0.758164	0.629954	0.222378	0.369031	-0.330359	-0.480298	-0.869051	-0.655121	0.294706	0.520345	-0.737659	0.00253853	-0.615737	-0.506492	-0.199676	-0.516325	-0.215408
Gglean028585	-0.0114655	0.504104	0.369929	0.734224	-0.0354658	0.17256	0.172535	0.283143	0.565509	-0.772338	-0.308278	-0.143425	-0.213908	-0.580672	-0.477182	-0.508936	-0.524714	-0.285748
Gglean028197	0.798021	0.48812	0.30025	0.632447	0.707346	0.0934199	0.0967857	-0.733162	-0.185448	0.0921312	0.730357	-0.819453	-0.311831	-0.810464	-0.268011	-0.0493457	-0.482678	-0.104167
Gglean029082	0.84177	0.550004	0.404021	0.600945	0.409156	0.174652	-0.181277	-0.655923	-0.186839	-0.0306763	0.59765	-0.841079	-0.324333	-0.841297	-0.406493	-0.392165	-0.697404	0.0400817
Gglean002599	-0.601123	-0.464304	-0.255372	-0.615729	-0.366036	-0.260068	0.0189509	0.377543	-0.0436489	0.325192	-0.45715	0.415812	-0.105575	0.916111	0.389309	0.384785	0.36799	-0.0254389
Gglean015969	0.749608	0.231972	0.171594	-0.010653	0.349829	-0.107967	-0.336925	-0.918833	-0.618614	0.668228	0.888893	-0.6342	-0.0641874	-0.338876	0.130889	0.273461	-0.0448031	-0.153712
Gglean001081	0.680426	0.357051	0.221502	0.440974	0.404127	0.306581	-0.0919886	-0.434739	-0.143623	-0.152019	0.460523	-0.487972	0.0170227	-0.747196	-0.38948	-0.457681	-0.457178	0.257514
Gglean018312	0.947982	0.706842	0.655242	0.46035	0.51838	-0.188303	-0.266977	-0.72786	-0.454669	0.0155745	0.417927	-0.748011	-0.0594322	-0.76902	-0.660729	-0.391015	-0.676554	0.0742923
Gglean024197	0.268874	0.502903	0.817277	0.391056	0.0322087	-0.27311	-0.144513	-0.0516641	-0.0189318	-0.347243	-0.317601	-0.310681	-0.184758	-0.308548	-0.609936	-0.430681	-0.615848	-0.0558183
Gglean028715	0.887499	0.581179	0.618753	0.242154	0.512313	-0.258032	-0.313465	-0.877789	-0.598529	0.342129	0.600967	-0.689303	0.0328761	-0.598716	-0.352911	0.100322	-0.303047	-0.102884
Gglean030219	-0.707762	-0.782524	-0.8032	-0.120087	-0.316447	0.677436	0.399779	0.621443	0.622625	-0.176552	-0.0735366	0.462851	-0.139037	0.357331	0.652916	0.131544	0.427805	0.326162
Gglean002644	0.606466	0.906962	0.560385	0.613349	0.295664	-0.198915	-0.126809	-0.343066	-0.0715921	-0.326096	0.0484303	-0.573413	-0.184499	-0.731407	-0.732878	-0.53728	-0.760908	-0.415074
Gglean023113	0.541655	0.716043	0.51469	0.622766	0.722144	-0.186338	0.257549	-0.355233	-0.0797676	-0.225843	0.051949	-0.575147	-0.25467	-0.61385	-0.668934	-0.226202	-0.636336	-0.248464
Gglean005484	0.960099	0.573547	0.565423	0.0318779	0.317592	-0.328972	-0.562316	-0.904586	-0.78538	0.452659	0.567994	-0.688925	0.0571049	-0.459946	-0.399973	-0.14599	-0.417854	-0.00965247
Gglean014685	0.716406	0.557965	0.47429	0.401627	0.139082	0.128506	-0.359708	-0.608766	-0.245503	0.11218	0.481513	-0.777535	-0.384226	-0.581764	-0.256883	-0.354635	-0.634037	-0.123291
Gglean019532	0.888824	0.520705	0.582521	-0.0962734	0.397403	-0.454402	-0.492999	-0.892283	-0.871249	0.570636	0.478799	-0.629426	0.0534109	-0.267466	-0.359534	0.00637114	-0.32579	-0.00822583
Gglean014815	0.662374	0.282535	0.111339	0.728311	0.679061	0.251101	0.243348	-0.464323	0.0452099	-0.178703	0.57669	-0.679608	-0.316399	-0.81514	-0.323821	-0.328583	-0.569434	0.239537
Gglean023327	0.838595	0.609499	0.312674	0.503576	0.682845	0.126174	-0.00670953	-0.644278	-0.297768	0.0479687	0.492216	-0.808168	-0.306871	-0.714378	-0.49297	-0.32539	-0.685102	0.0305278
Gglean019354	0.872977	0.740555	0.604131	0.619641	0.645322	-0.125166	-0.0574736	-0.682974	-0.294309	-0.0539918	0.435612	-0.77663	-0.172653	-0.829094	-0.613282	-0.283046	-0.662919	-0.0848102
Gglean005774	0.882025	0.428391	0.278169	0.160177	0.352766	-0.0392	-0.388084	-0.88385	-0.569834	0.435313	0.810311	-0.720438	-0.07002	-0.563183	-0.142499	-0.0733572	-0.323222	-0.072876
Gglean018230	0.00355294	0.259944	0.0394383	0.0955866	-0.148103	0.156169	-0.0767127	0.0558696	0.11767	-0.178013	-0.035052	-0.0191734	-0.000379115	-0.191925	-0.081716	-0.151196	-0.0872279	-0.246918
Gglean010374	0.920429	0.513986	0.454662	-0.0340623	0.247428	-0.240505	-0.593056	-0.914328	-0.777644	0.53293	0.646615	-0.681458	0.030411	-0.412194	-0.260962	-0.088644	-0.343194	-0.0518437
Gglean028216	0.889753	0.386397	0.38411	-0.0686261	0.350119	-0.283277	-0.495947	-0.978408	-0.800175	0.667108	0.75491	-0.684177	0.00371502	-0.341928	-0.114159	0.154216	-0.194691	-0.0408248
Gglean003099	0.213393	-0.052534	-0.0161682	-0.361769	0.162582	-0.142958	-0.188845	-0.580416	-0.489986	0.77177	0.56901	-0.210469	0.0433744	0.150406	0.447828	0.886977	0.483231	-0.301803
Gglean017109	0.17045	0.278305	0.164552	0.839064	0.347457	0.157641	0.40262	0.0527383	0.490604	-0.592867	0.066271	-0.332384	-0.342775	-0.656313	-0.337742	-0.408172	-0.520028	-0.0133153
Gglean027943	-0.852102	-0.421752	-0.399295	-0.14432	-0.43343	0.175837	0.319936	0.918481	0.621644	-0.566115	-0.721162	0.856638	0.327373	0.391778	0.132963	-0.0908634	0.416524	0.0797447
Gglean028440	0.849321	0.854372	0.76498	0.585577	0.450778	-0.111677	-0.218321	-0.642246	-0.296195	-0.0972229	0.32801	-0.766441	-0.169012	-0.817115	-0.659064	-0.36281	-0.717037	-0.215702
Gglean006962	0.933522	0.37546	0.43259	0.0689946	0.399379	-0.244727	-0.445234	-0.855478	-0.715139	0.408972	0.613864	-0.656725	0.0554712	-0.465426	-0.354008	-0.176709	-0.397441	0.245749
Gglean017951	0.915233	0.6489	0.460259	0.152263	0.393609	-0.256191	-0.419455	-0.903782	-0.665472	0.463563	0.62025	-0.79217	-0.153492	-0.483253	-0.321044	-0.0445103	-0.456143	-0.214992
Gglean009743	-0.801688	-0.680207	-0.503438	-0.619397	-0.366341	-0.185787	0.196812	0.572971	0.141943	0.180752	-0.488346	0.692261	0.105291	0.928636	0.500323	0.427791	0.612685	0.0562168
Gglean019182	-0.043693	0.196621	-0.0373584	0.675404	0.584343	0.175789	0.722357	0.365304	0.503202	-0.699747	-0.339577	-0.0700621	-0.260593	-0.373492	-0.52293	-0.426867	-0.490777	0.179014
Gglean005928	0.917688	0.802348	0.761619	0.282388	0.349236	-0.457612	-0.452172	-0.784588	-0.606727	0.163832	0.376017	-0.665522	0.0536783	-0.623993	-0.61929	-0.287209	-0.555895	-0.226963
Gglean024485	0.565654	0.469646	0.756341	-0.160482	0.133801	-0.468393	-0.505924	-0.703344	-0.693019	0.512829	0.285731	-0.410722	0.126031	-0.133877	-0.184867	0.387907	-0.021983	-0.299575
Gglean021408	0.884223	0.453456	0.400835	0.333868	0.489348	-0.142688	-0.247614	-0.915409	-0.490584	0.396604	0.808202	-0.807965	-0.183888	-0.622087	-0.166124	0.0788691	-0.35073	-0.0884972
Gglean020559	0.957769	0.578652	0.577503	0.0130499	0.308816	-0.337144	-0.575417	-0.905133	-0.799456	0.459227	0.558236	-0.671501	0.0846922	-0.449192	-0.399863	-0.142723	-0.400654	-0.0120956
Gglean017626	-0.572933	-0.110837	0.0076001	0.3042	-0.190352	0.214416	0.415952	0.593049	0.670847	-0.499928	-0.465005	0.228111	-0.319178	0.105023	0.103096	-0.0535486	-0.0327851	-0.183638
Gglean022090	0.213829	0.128442	0.281529	-0.67927	-0.144462	-0.54442	-0.550909	-0.45288	-0.781505	0.792349	0.0455396	-0.125667	0.0676815	0.526517	0.0967345	0.428351	0.161937	-0.218999
Gglean004999	0.959488	0.644976	0.606205	0.114061	0.447499	-0.30742	-0.438495	-0.890898	-0.746579	0.417108	0.51982	-0.744051	-0.041636	-0.47368	-0.450617	-0.149294	-0.492105	-0.051919
Gglean017006	0.665186	0.284872	0.166948	-0.122287	0.120189	0.0290823	-0.485319	-0.873841	-0.602974	0.728485	0.826178	-0.644538	-0.145443	-0.245438	0.221191	0.352788	-0.0254243	-0.252841
Gglean007040	-0.468986	-0.0218167	0.215053	-0.314666	-0.458293	-0.469044	-0.123884	0.608915	0.0697886	-0.382615	-0.880299	0.679621	0.459883	0.438516	-0.328238	-0.304119	0.111568	-0.00268778
Gglean030226	0.0986731	-0.247845	-0.110055	-0.665802	-0.147563	-0.328151	-0.411451	-0.509512	-0.619705	0.952623	0.453225	-0.104039	0.00174082	0.522084	0.588029	0.725152	0.481389	-0.18745
Gglean000961	0.952821	0.714988	0.504803	0.458109	0.511825	-0.145905	-0.263283	-0.756627	-0.443036	0.0761099	0.511266	-0.790874	-0.12838	-0.765646	-0.587536	-0.384255	-0.681524	-0.0486966
Gglean029760	0.310734	0.378184	-0.014595	0.804997	0.30739	0.515526	0.26441	-0.224408	0.42798	-0.311402	0.505763	-0.582182	-0.485319	-0.806093	-0.0529892	-0.151596	-0.425351	-0.319161
Gglean029691	0.642476	0.369819	0.207428	0.00986494	0.520413	-0.208422	-0.148619	-0.81156	-0.57979	0.629627	0.640436	-0.634162	-0.180973	-0.233918	-0.00174009	0.465558	-0.0828754	-0.286927
Gglean006557	0.617555	0.174154	0.180805	-0.373758	0.185561	-0.346055	-0.496052	-0.875169	-0.825728	0.902772	0.685553	-0.501063	-0.0197757	0.0477711	0.191721	0.454837	0.0903828	-0.195887
Gglean016582	-0.413025	-0.135839	-0.223836	0.402498	-0.175693	0.323483	0.356387	0.317727	0.672541	-0.314336	0.00608389	0.0389977	-0.360392	-0.109381	0.342298	0.187156	0.0921717	-0.287621
Gglean002223	0.839909	0.564423	0.666353	-0.150315	0.175679	-0.608441	-0.666465	-0.876214	-0.87715	0.54502	0.438154	-0.512412	0.22956	-0.275158	-0.359374	0.0685573	-0.205497	-0.179553
Gglean001565	0.925643	0.750949	0.78833	0.093573	0.271213	-0.435744	-0.588167	-0.84078	-0.747129	0.327463	0.384671	-0.659246	0.0840824	-0.49303	-0.54191	-0.190678	-0.478713	-0.163845
Gglean016835	0.926456	0.552527	0.390436	0.123267	0.387074	-0.200408	-0.425966	-0.907143	-0.670199	0.44514	0.699094	-0.710442	-0.00666407	-0.52934	-0.284013	-0.086885	-0.365718	-0.119953
Gglean002821	-0.676014	-0.318238	-0.258326	0.186975	-0.390048	0.486957	0.340625	0.643693	0.745754	-0.402954	-0.343918	0.235845	-0.4231	0.19719	0.352848	-0.0219185	0.0446007	-0.100002
Gglean005840	0.738298	0.374946	0.454189	-0.357855	0.17898	-0.497501	-0.622987	-0.873527	-0.939497	0.786224	0.482694	-0.52225	0.0710213	-0.00707831	-0.122466	0.236463	-0.109251	-0.110278
Gglean029707	0.966748	0.545439	0.462673	0.353799	0.53168	-0.164885	-0.283858	-0.877478	-0.537747	0.274958	0.685049	-0.798935	-0.106713	-0.682844	-0.394143	-0.197113	-0.520409	-0.00503079
Gglean011281	0.949946	0.553454	0.584889	-0.00548822	0.29953	-0.367058	-0.587177	-0.878925	-0.807546	0.438995	0.51124	-0.646051	0.108469	-0.428677	-0.434724	-0.173139	-0.412092	0.054498
Gglean012909	0.778677	0.204423	0.319385	-0.201966	0.300491	-0.107327	-0.470704	-0.803416	-0.780967	0.615715	0.59503	-0.552938	0.0296262	-0.181225	-0.107398	0.0126782	-0.196841	0.250478
Gglean000806	-0.121776	0.176349	0.616489	-0.2313	-0.363402	-0.353456	-0.327473	0.08419	-0.176803	0.028412	-0.429064	0.121569	0.0746185	0.280443	-0.144544	0.0269049	-0.0140414	-0.242166
Gglean026237	-0.924203	-0.494375	-0.495283	-0.0689255	-0.461971	0.189089	0.396671	0.934013	0.735851	-0.551694	-0.645112	0.811289	0.178509	0.400736	0.263684	-0.011007	0.427275	-0.00789571
Gglean028075	0.214745	0.670736	0.830089	0.0557537	-0.0787741	-0.448219	-0.319409	-0.0360272	-0.250743	-0.203145	-0.506499	-0.1135	0.0716046	-0.0909562	-0.666844	-0.370236	-0.453567	-0.317161
Gglean005630	0.882281	0.779053	0.583905	0.541107	0.458448	-0.269944	-0.230838	-0.665395	-0.349811	-0.0602225	0.382926	-0.724305	-0.0975106	-0.790562	-0.673626	-0.424293	-0.704891	-0.151493
Gglean017934	0.0245757	-0.004925	0.264816	0.332543	0.0339173	0.193118	0.102338	-0.177664	0.204463	0.0713761	0.271784	-0.37299	-0.473639	-0.167859	0.263893	0.348135	-0.0644006	-0.160847
Gglean013095	0.0295649	-0.113016	-0.0900155	-0.64851	-0.316125	-0.13852	-0.484821	-0.429126	-0.518806	0.860276	0.379525	-0.0618956	0.0332331	0.467886	0.58149	0.704655	0.491628	-0.407317
Gglean023030	0.902934	0.785407	0.712488	0.240947	0.296483	-0.299811	-0.49327	-0.722158	-0.582972	0.10869	0.335337	-0.619878	0.110447	-0.641242	-0.632394	-0.34231	-0.54582	-0.0752408
Gglean020344	0.949827	0.524026	0.508894	0.00506331	0.297536	-0.294912	-0.57449	-0.946285	-0.78772	0.527462	0.657402	-0.695927	0.0497842	-0.444489	-0.290196	-0.0525709	-0.338728	-0.0429345
Gglean018229	-0.114907	0.152672	-0.0450498	0.0470935	-0.164752	0.20449	0.00177306	0.178007	0.183695	-0.226946	-0.123591	0.099314	0.0357657	-0.108222	-0.0450361	-0.144588	-0.0156045	-0.161769
Gglean019448	0.0126936	-0.0595587	-0.341929	0.314337	0.423954	0.374581	0.453679	-0.254783	0.232632	0.238507	0.570195	-0.386597	-0.504614	-0.198427	0.456694	0.564966	0.115601	-0.397007
Gglean023063	0.148691	0.467823	0.767459	0.391124	0.0798504	-0.340627	-0.0211427	0.00980272	0.0559272	-0.405346	-0.328957	-0.0954442	0.0695494	-0.33089	-0.548108	-0.215479	-0.331415	-0.178171
Gglean003018	-0.00724012	-0.249097	-0.179729	-0.714268	-0.132719	-0.277195	-0.324132	-0.40072	-0.567954	0.85153	0.390467	0.121003	0.264929	0.497875	0.57517	0.782893	0.682538	-0.300774
Gglean011221	0.889451	0.716535	0.766003	0.279541	0.497651	-0.299431	-0.323708	-0.736827	-0.588436	0.166718	0.301464	-0.695108	-0.0338351	-0.558375	-0.62992	-0.242092	-0.58968	-0.0114225
Gglean016652	0.464548	0.670718	0.960925	0.115554	0.0456091	-0.466728	-0.417657	-0.274675	-0.395513	-0.150325	-0.250002	-0.192095	0.276969	-0.32411	-0.703159	-0.31359	-0.382674	-0.118825
Gglean021743	0.978737	0.629302	0.588853	0.11204	0.362481	-0.286288	-0.520518	-0.904236	-0.739744	0.402856	0.569666	-0.735592	0.00661088	-0.524453	-0.432421	-0.18272	-0.476792	-0.0409435
Gglean001318	0.468197	-0.115147	0.0828226	-0.563589	0.0916346	-0.427305	-0.502681	-0.709327	-0.845201	0.892932	0.516373	-0.269396	0.140012	0.271456	0.214172	0.472592	0.228659	0.150101
Gglean021039	0.912614	0.493258	0.448804	0.104973	0.620001	-0.244171	-0.253766	-0.873301	-0.718658	0.455443	0.58321	-0.711135	-0.0527038	-0.433817	-0.367022	-0.0347804	-0.398488	0.0472338
Gglean023078	0.884826	0.328911	0.317762	-0.003284	0.30127	-0.205996	-0.498904	-0.945823	-0.719791	0.609366	0.793583	-0.707019	-0.0512588	-0.386809	-0.0863627	0.0396897	-0.256844	0.0119716
Gglean003244	0.949805	0.651314	0.594661	0.0317637	0.271908	-0.357332	-0.600436	-0.891838	-0.780256	0.436432	0.524261	-0.685095	0.0569975	-0.460198	-0.425105	-0.167609	-0.437083	-0.105732
Gglean025397	0.908091	0.698342	0.520103	0.183501	0.324398	-0.116301	-0.453017	-0.806378	-0.606754	0.313352	0.507065	-0.769597	-0.136871	-0.541907	-0.433691	-0.266868	-0.575413	-0.141338
Gglean030959	0.138392	0.00648742	0.169635	-0.725238	-0.247552	-0.598505	-0.581317	-0.464988	-0.745974	0.854091	0.174256	-0.0129265	0.186581	0.545438	0.29264	0.591469	0.392739	-0.301393
Gglean019394	-0.659571	-0.296822	-0.451125	0.358869	-0.178313	0.737037	0.567795	0.759325	0.903372	-0.610283	-0.383321	0.210065	-0.478291	0.0467515	0.214871	-0.175866	-0.0929015	0.0825574
Gglean001014	0.848514	0.729617	0.680294	-0.00227316	0.312377	-0.479077	-0.509815	-0.804062	-0.779568	0.421838	0.324662	-0.627824	0.0223053	-0.329176	-0.493826	-0.0915655	-0.438356	-0.213086
Gglean021551	-0.507209	-0.555048	-0.528108	-0.0904358	-0.315578	0.213407	0.160695	0.238231	0.403512	0.0598593	0.193688	0.380748	0.102339	0.206949	0.707444	0.446265	0.63189	-0.199563
Gglean030448	-0.683329	-0.625519	-0.637232	0.0699258	-0.338778	0.564248	0.38583	0.492737	0.702523	-0.109742	0.021312	0.233801	-0.421834	0.292335	0.741246	0.273466	0.328633	-0.0258286
Gglean020715	-0.565664	-0.30383	-0.473478	0.408569	-0.173206	0.736005	0.524675	0.7055	0.888092	-0.677947	-0.273794	0.263722	-0.276589	-0.104842	0.171219	-0.335169	-0.0677027	0.115274
Gglean012098	0.187465	0.26105	0.444258	0.699104	0.291848	0.0372532	0.282441	0.136331	0.33344	-0.647591	-0.209599	-0.217664	-0.182879	-0.515751	-0.566319	-0.583249	-0.60271	0.252686
Gglean008691	-0.839587	-0.570059	-0.442117	-0.63884	-0.597763	-0.160248	0.0345748	0.72795	0.196069	-0.0467461	-0.66815	0.888338	0.365607	0.852972	0.344765	0.131515	0.596582	0.0418812
Gglean010901	0.882881	0.589989	0.411025	0.494209	0.767435	-0.111404	0.0134019	-0.729022	-0.389087	0.0967789	0.537027	-0.759738	-0.171339	-0.717012	-0.504434	-0.232405	-0.58204	0.0333253
Gglean010515	-0.509725	-0.180797	-0.124964	-0.58159	-0.4499	-0.442808	-0.140995	0.515352	-0.0672626	-0.125286	-0.67011	0.863422	0.736208	0.565915	-0.0594691	-0.041565	0.503512	-0.0614193
Gglean028333	0.86091	0.277651	0.354339	0.0901392	0.311526	-0.110683	-0.42546	-0.853106	-0.624456	0.492497	0.712498	-0.735617	-0.162761	-0.390364	-0.138815	-0.111165	-0.394098	0.183209
Gglean017738	0.827097	0.507973	0.525663	0.097952	0.260645	-0.153445	-0.46281	-0.891545	-0.624921	0.536163	0.672006	-0.790092	-0.242368	-0.394395	-0.111618	0.0488989	-0.365933	-0.163419
Gglean020686	-0.786268	-0.331636	-0.529213	0.318288	-0.1252	0.56976	0.695093	0.834706	0.938398	-0.6392	-0.443662	0.412659	-0.288634	0.106782	0.249326	-0.0381555	0.119466	-0.0594728
Gglean018561	0.79815	0.542604	0.576304	-0.177992	0.311279	-0.530369	-0.521537	-0.800163	-0.875331	0.567586	0.32229	-0.550826	0.0592142	-0.132472	-0.388282	-0.0168397	-0.330185	-0.0817269
Gglean023294	-0.128267	0.334765	0.411296	0.605922	0.124266	-0.0642528	0.364588	0.416253	0.485661	-0.768364	-0.548146	0.0215631	-0.16443	-0.313222	-0.560674	-0.524786	-0.498177	-0.0694575
Gglean023872	0.612764	0.323115	0.575795	-0.430368	-0.0657818	-0.545309	-0.768143	-0.794893	-0.88951	0.738741	0.389217	-0.346913	0.258427	0.037451	-0.0461996	0.305314	0.0694667	-0.166396
Gglean013033	0.931542	0.787634	0.611389	0.209208	0.353095	-0.369838	-0.47178	-0.847722	-0.648113	0.287551	0.492555	-0.695789	0.0331903	-0.59522	-0.506263	-0.199084	-0.488878	-0.288472
Gglean010482	0.955275	0.555309	0.564083	0.0341417	0.302512	-0.272317	-0.564573	-0.901619	-0.772507	0.466996	0.571717	-0.724254	-0.00927409	-0.441783	-0.373687	-0.148504	-0.44683	0.0282891
Gglean019827	-0.778546	-0.689746	-0.495771	-0.7812	-0.549758	-0.0813825	-0.018103	0.542448	0.0449458	0.255089	-0.452381	0.76132	0.262149	0.957423	0.563591	0.416385	0.715017	0.0858252
Gglean021765	-0.848635	-0.398234	-0.453896	0.171406	-0.260751	0.456547	0.58807	0.903701	0.861066	-0.591294	-0.60944	0.462157	-0.315858	0.304021	0.221448	-0.0930717	0.076013	0.0509166
Gglean010878	0.0266335	0.36466	0.684035	0.274501	-0.0330893	-0.0475897	-0.0280969	0.0317953	0.0973234	-0.221051	-0.284523	-0.194552	-0.235611	-0.135121	-0.269349	-0.0441566	-0.300244	-0.238099
Gglean025719	0.96575	0.608401	0.588273	0.046518	0.3342	-0.367916	-0.559403	-0.90598	-0.787346	0.437657	0.544301	-0.683905	0.0750554	-0.470414	-0.430494	-0.155592	-0.42573	-0.0425689
Gglean012941	0.228999	0.312039	0.00345277	0.664248	0.363961	0.25687	0.329419	-0.289163	0.315341	-0.0938887	0.511553	-0.536514	-0.504647	-0.578132	0.0932008	0.108016	-0.258445	-0.478063
Gglean026156	0.1129	0.258812	-0.0600593	0.518079	0.149085	0.33174	0.206293	-0.238784	0.322277	0.00811819	0.483332	-0.47281	-0.533289	-0.420089	0.261448	0.221353	-0.141234	-0.590905
Gglean015938	0.959736	0.54522	0.587129	0.093492	0.358294	-0.215103	-0.501873	-0.869513	-0.728873	0.392884	0.553337	-0.721223	-0.0116782	-0.488792	-0.413119	-0.2243	-0.486621	0.0920574
Gglean028251	0.579976	0.74287	0.958225	0.354544	0.142553	-0.370369	-0.34437	-0.434967	-0.304319	-0.111455	0.00469339	-0.477385	-0.0230745	-0.509319	-0.612704	-0.293054	-0.537292	-0.294784
Gglean012367	-0.93075	-0.56563	-0.587896	-0.324193	-0.326946	0.17204	0.43824	0.887109	0.524266	-0.299954	-0.695	0.807982	0.130581	0.672583	0.308363	0.140353	0.481261	0.0845329
Gglean017108	0.140733	-0.223031	-0.0657852	-0.689597	-0.226536	-0.23758	-0.510019	-0.530501	-0.649717	0.973156	0.451464	-0.173501	-0.0628006	0.521773	0.57016	0.65908	0.396259	-0.14698
Gglean014303	0.602837	0.621272	0.880814	-0.0991812	0.0930951	-0.64364	-0.562465	-0.59639	-0.687588	0.273217	0.0710679	-0.299445	0.313595	-0.23008	-0.485035	0.074214	-0.160947	-0.268068
Gglean027502	0.4999	0.131492	0.0589764	-0.129768	0.0625977	0.0718204	-0.378417	-0.754807	-0.479668	0.747073	0.755962	-0.653129	-0.378831	-0.0723322	0.353769	0.354732	-0.0700574	-0.242619
Gglean014076	0.541517	0.560177	0.931509	-0.0601351	0.0023302	-0.506535	-0.555215	-0.454355	-0.595631	0.170617	-0.0904882	-0.346361	0.11086	-0.143336	-0.530125	-0.181679	-0.385586	-0.0773402
Gglean013485	-0.0576961	-0.0783977	0.116212	-0.460702	0.0239954	-0.291106	-0.0718795	-0.0790469	-0.403731	0.470901	-0.195099	-0.0418286	-0.20668	0.59646	0.0711818	0.220489	-0.00193115	-0.025916
Gglean022333	0.751861	0.602754	0.647077	0.116365	0.467897	-0.679199	-0.298698	-0.686862	-0.653107	0.244765	0.233344	-0.458591	0.188367	-0.377682	-0.571574	-0.0451804	-0.333167	-0.119235
Gglean005745	0.935387	0.62125	0.493023	0.0946453	0.289764	-0.30225	-0.540259	-0.8938	-0.702917	0.405884	0.623539	-0.680187	0.0601363	-0.540564	-0.359406	-0.131784	-0.383842	-0.146115
Gglean003652	-0.132677	0.0795641	-0.0801841	0.803379	0.340562	0.258428	0.663509	0.338829	0.703641	-0.676076	-0.155145	-0.202948	-0.519599	-0.424316	-0.26074	-0.367304	-0.508715	0.0163915
Gglean019953	0.950893	0.724597	0.619812	0.277213	0.490052	-0.14012	-0.346933	-0.788674	-0.58965	0.18771	0.47006	-0.724771	-0.0157677	-0.658008	-0.556624	-0.29281	-0.566493	-0.0207654
Gglean019715	0.121853	0.43767	0.149384	0.886676	0.501806	0.239395	0.57056	0.158233	0.547162	-0.693851	-0.125489	-0.354998	-0.440464	-0.64886	-0.508373	-0.478693	-0.662755	-0.120853
Gglean022139	0.861459	0.688028	0.879319	0.0867283	0.166388	-0.459913	-0.626136	-0.750185	-0.702286	0.238534	0.280674	-0.57859	0.136236	-0.468824	-0.572191	-0.237192	-0.470351	-0.0665095
Gglean010243	0.927501	0.545109	0.59305	-0.0808064	0.261902	-0.407628	-0.626544	-0.900351	-0.855157	0.511624	0.520219	-0.61388	0.145992	-0.368734	-0.381113	-0.0807982	-0.330878	-0.0110485
Gglean029050	0.450205	0.0478894	0.228644	-0.548043	0.0132004	-0.502122	-0.562003	-0.707057	-0.849395	0.905253	0.419879	-0.336544	0.00763949	0.325232	0.182723	0.397198	0.108786	-0.0952951
Gglean013863	-0.465164	-0.569601	-0.411958	-0.636638	-0.287383	-0.114068	-0.0286279	0.0419365	-0.132879	0.650036	0.0812535	0.288514	-0.0627486	0.788271	0.781602	0.772132	0.678844	-0.192906
Gglean000968	-0.0333686	0.169085	-0.0844739	0.814301	0.274286	0.208343	0.530863	0.172199	0.643315	-0.567685	0.0610174	-0.259759	-0.462816	-0.523704	-0.151294	-0.332466	-0.43566	-0.222366
Gglean020190	-0.346933	0.0447384	-0.0734147	0.737868	0.127913	0.305584	0.640782	0.546474	0.83861	-0.801688	-0.326784	0.0375868	-0.382536	-0.336126	-0.181662	-0.374925	-0.345932	-0.083511
Gglean025686	0.664311	0.692643	0.986452	0.099414	0.0986401	-0.478263	-0.532707	-0.543736	-0.565887	0.092046	0.0249348	-0.439352	0.126867	-0.368519	-0.610223	-0.223689	-0.445256	-0.15424
Gglean000333	0.694687	0.370813	0.401808	-0.39056	0.0812982	-0.459994	-0.671618	-0.881712	-0.912325	0.824014	0.554029	-0.48124	0.106527	-0.00798635	-0.00220393	0.30366	-0.000628883	-0.24606
Gglean017980	0.934142	0.790901	0.692874	0.209772	0.361592	-0.416121	-0.484981	-0.821618	-0.659481	0.241396	0.417593	-0.6702	0.075816	-0.596564	-0.575662	-0.224683	-0.505898	-0.207438
Gglean004805	-0.00777923	-0.0140907	-0.262096	0.264544	0.2287	0.334617	0.286137	-0.184079	0.241188	0.0621123	0.528644	-0.0937094	-0.0152977	-0.348366	0.387051	0.518567	0.35942	-0.398212
Gglean017956	0.975055	0.592085	0.583588	0.143242	0.316409	-0.26341	-0.533363	-0.90092	-0.704422	0.387979	0.598823	-0.750897	-0.0235681	-0.540594	-0.404222	-0.201104	-0.49072	-0.0139652
Gglean030903	-0.799996	-0.324027	-0.380656	0.114256	-0.237307	0.238437	0.54645	0.922845	0.744985	-0.628637	-0.739397	0.52626	-0.196694	0.341115	0.0253849	-0.207916	0.0121049	0.0908542
Gglean004875	-0.522433	-0.617966	-0.441042	-0.768135	-0.375828	-0.148722	-0.0986587	0.127226	-0.175997	0.635103	-0.0463163	0.398747	0.0434038	0.880096	0.727686	0.770606	0.721705	-0.0661792
Gglean002699	0.439357	0.711962	0.939531	0.199343	0.0561131	-0.354739	-0.348441	-0.314679	-0.315885	-0.0894812	-0.154634	-0.337417	0.0266993	-0.331863	-0.578313	-0.238139	-0.441478	-0.342081
Gglean029423	0.171246	-0.0339205	0.0799608	-0.0741401	0.266024	-0.161436	-0.00423744	-0.124367	-0.210201	0.0368454	0.0341098	0.0420706	0.265325	-0.0799277	-0.149173	0.0171596	0.0770896	0.328072
Gglean021454	0.571893	0.132667	0.135661	-0.362046	0.283924	-0.305908	-0.375862	-0.842569	-0.78956	0.885733	0.674001	-0.453049	0.0157722	0.0528066	0.205849	0.556301	0.167073	-0.173506
Gglean000020	0.889714	0.538078	0.396485	0.405665	0.488954	-0.101327	-0.21974	-0.811041	-0.431064	0.267875	0.654111	-0.87832	-0.357589	-0.614264	-0.318597	-0.251593	-0.632407	-0.0511785
Gglean024645	0.242016	0.445794	0.43427	0.209695	0.093743	-0.266159	-0.131213	0.0716785	-0.0716454	-0.46482	-0.358742	0.116053	0.434653	-0.342966	-0.686085	-0.616053	-0.316074	0.0304128
Gglean019073	-0.328532	-0.231051	-0.44662	0.373597	0.579529	0.425551	0.884546	0.270883	0.521774	-0.199602	0.0295815	0.00214653	-0.382956	-0.0336622	0.219195	0.361575	0.108888	-0.0329053
Gglean014479	0.950393	0.478193	0.504881	0.0210945	0.402214	-0.323266	-0.488029	-0.928576	-0.790713	0.518395	0.615648	-0.7111	-5.76761e-06	-0.410461	-0.327659	-0.0779131	-0.385989	0.0698701
Gglean007848	0.595065	0.343565	0.258009	0.384692	0.954708	-0.124039	0.363378	-0.481454	-0.289863	0.0745993	0.287611	-0.537463	-0.181098	-0.427497	-0.447183	-0.00086256	-0.404192	0.175501
Gglean024353	0.949661	0.556893	0.583316	0.392283	0.451719	-0.201623	-0.338617	-0.802516	-0.492663	0.14254	0.569927	-0.742363	-0.0320957	-0.729341	-0.493875	-0.26839	-0.548548	0.12211
Gglean018652	-0.313479	0.0336741	-0.107092	0.773578	0.298953	0.460092	0.749324	0.460639	0.83932	-0.709528	-0.212153	-0.0718834	-0.477764	-0.373781	-0.0997803	-0.167812	-0.301033	-0.0730771
Gglean025786	0.962125	0.733501	0.71439	0.206986	0.38138	-0.414433	-0.487572	-0.829169	-0.682616	0.238005	0.421718	-0.676624	0.0856602	-0.596221	-0.597847	-0.255405	-0.52655	-0.0733297
Gglean020485	-0.779768	-0.524225	-0.360551	-0.363269	-0.390537	-0.0587651	0.227571	0.804307	0.364977	-0.391343	-0.68074	0.970731	0.588741	0.51038	0.129499	0.00432787	0.587484	0.21614
Gglean028450	0.633274	0.751201	0.919133	0.248325	0.287045	-0.377132	-0.306368	-0.436066	-0.429743	-0.077147	-0.0594591	-0.432371	0.072347	-0.452406	-0.715914	-0.32049	-0.532471	-0.109896
Gglean008070	-0.72058	-0.74493	-0.690947	-0.390709	-0.208541	0.172023	0.365781	0.436913	0.298827	0.263963	-0.149603	0.363577	-0.312617	0.769163	0.720509	0.523213	0.486874	0.0587524
Gglean016087	-0.860353	-0.633739	-0.634854	0.0314422	-0.360132	0.496494	0.493243	0.757285	0.795031	-0.32629	-0.304182	0.491349	-0.252795	0.391422	0.581277	0.158985	0.362228	0.0270554
Gglean002029	-0.740293	-0.600355	-0.3785	-0.778654	-0.469872	-0.264551	-0.0028984	0.542132	-0.0257911	0.215849	-0.564565	0.782879	0.326986	0.961908	0.401615	0.386405	0.666072	0.0876679
Gglean002527	0.139995	-0.155806	-0.146753	0.109842	0.306218	-0.115019	0.208905	-0.186667	-0.0704833	0.201437	0.204352	-0.296497	-0.36031	0.0594178	0.0444132	0.0477375	-0.205082	0.231109
Gglean002859	0.562585	0.253926	0.209585	-0.150581	0.473265	-0.10803	-0.127983	-0.612318	-0.628505	0.575516	0.364215	-0.542034	-0.250469	0.0208033	-0.102192	0.0998333	-0.267884	0.0548895
Gglean023443	-0.263573	0.0771303	0.0240373	0.716814	0.0519722	0.28313	0.496464	0.416731	0.753442	-0.664687	-0.240882	-0.105276	-0.500376	-0.311452	-0.12322	-0.363432	-0.416857	-0.139528
Gglean004413	0.840937	0.370478	0.286604	-0.0333011	0.267641	-0.193125	-0.490458	-0.833074	-0.702998	0.545844	0.604216	-0.707188	-0.147641	-0.288254	-0.202872	-0.157499	-0.427717	0.0642418
Gglean019170	0.516536	0.312208	0.258571	-0.0415031	0.472839	-0.344563	-0.107244	-0.679457	-0.536269	0.465192	0.514249	-0.293881	0.249973	-0.259537	-0.050915	0.502805	0.19412	-0.269384
Gglean024181	0.874379	0.670021	0.671871	-0.0228439	0.329302	-0.483221	-0.535905	-0.825649	-0.809537	0.453845	0.329898	-0.660399	-0.00197138	-0.307533	-0.49841	-0.0940892	-0.465209	-0.114631
Gglean029443	0.187056	0.0957743	0.299983	-0.742176	-0.253794	-0.707356	-0.657802	-0.38069	-0.802349	0.688534	-0.0299344	0.0860181	0.370894	0.503049	0.0282131	0.352568	0.290817	-0.147748
Gglean014620	0.968707	0.605428	0.637803	0.0726128	0.363672	-0.36122	-0.528942	-0.891898	-0.779127	0.417641	0.510089	-0.716027	0.0150207	-0.463312	-0.462705	-0.173799	-0.48122	0.0126348
Gglean014725	0.775394	0.671765	0.42936	0.784997	0.576353	0.155417	0.0494682	-0.555428	-0.0302971	-0.213886	0.486094	-0.814095	-0.346506	-0.93959	-0.521524	-0.384603	-0.736789	-0.0863546
Gglean026369	0.795821	0.253455	0.247461	-0.1191	0.370782	-0.235332	-0.403319	-0.95461	-0.761175	0.741386	0.817365	-0.636582	-0.0280314	-0.252103	0.0476248	0.268326	-0.0758557	-0.0750619
Gglean005850	0.132828	0.272115	0.34442	-0.244973	0.0811255	-0.176884	-0.155419	0.00751487	-0.357257	0.0825877	-0.43892	-0.082309	-0.0664277	0.26964	-0.413903	-0.270033	-0.350754	0.182216
Gglean011249	0.933849	0.753303	0.78255	0.334466	0.399585	-0.40447	-0.410131	-0.745393	-0.573503	0.0882771	0.329585	-0.684768	0.0300367	-0.656901	-0.693828	-0.346957	-0.62921	-0.0408167
Gglean024213	-0.875424	-0.477469	-0.585388	0.131864	-0.333565	0.367199	0.539353	0.862253	0.865305	-0.558627	-0.451035	0.619573	-0.0566521	0.249396	0.354219	0.0167522	0.333213	-0.0952058
Gglean003433	0.845521	0.202931	0.270134	0.0383979	0.341238	-0.0635875	-0.41356	-0.823757	-0.628223	0.466795	0.724628	-0.630526	-0.00532031	-0.413969	-0.131415	-0.0876469	-0.278973	0.286794
Gglean021545	-0.854164	-0.485327	-0.341523	-0.479278	-0.42767	-0.17473	0.215921	0.733113	0.278577	-0.0753611	-0.723373	0.725668	0.0913794	0.837365	0.289136	0.253178	0.457053	-0.0387874
Gglean028759	0.94043	0.537098	0.527471	-0.000770811	0.253903	-0.274097	-0.594027	-0.89216	-0.77696	0.470443	0.583974	-0.676213	0.0488775	-0.431725	-0.345231	-0.173009	-0.404359	0.0207532
Gglean030487	0.902003	0.581635	0.496849	-0.0668859	0.245613	-0.366144	-0.60996	-0.890036	-0.81134	0.513884	0.554026	-0.617926	0.11271	-0.382048	-0.334316	-0.0936554	-0.325933	-0.149187
Gglean021181	0.59266	0.660705	0.943266	0.169726	0.109726	-0.389656	-0.436188	-0.50777	-0.457526	0.0762969	0.0459631	-0.461707	0.0182888	-0.364825	-0.521021	-0.177084	-0.438662	-0.248635
Gglean002880	0.683904	0.456437	0.261922	0.567021	0.877986	0.153405	0.311701	-0.466668	-0.153466	-0.109116	0.380531	-0.637585	-0.247619	-0.683321	-0.490899	-0.286669	-0.576089	0.198724
Gglean012937	-0.532551	-0.346495	-0.0527211	-0.50864	-0.507028	-0.0666096	-0.121437	0.385389	0.0185675	0.201001	-0.49342	0.290297	-0.211733	0.776042	0.300856	0.175996	0.16454	0.0152598
Gglean019494	0.901782	0.507875	0.496833	0.210692	0.363445	-0.192349	-0.416145	-0.92591	-0.593336	0.425768	0.760905	-0.738944	-0.0502958	-0.583217	-0.192358	-0.000496386	-0.319139	-0.13881
Gglean009939	0.927258	0.716081	0.494731	0.376362	0.443583	-0.21032	-0.325416	-0.759708	-0.485729	0.113982	0.504546	-0.726835	-0.0411428	-0.727519	-0.564115	-0.331146	-0.598422	-0.124655
Gglean024565	-0.687308	-0.173808	-0.19229	0.207791	-0.260127	0.481978	0.432173	0.847163	0.764793	-0.694303	-0.67579	0.414397	-0.186518	0.134155	-0.0127279	-0.262552	-0.0510544	0.0836356
Gglean011308	0.649375	0.247454	0.0634887	0.484408	0.568618	0.480679	0.118595	-0.591178	-0.105104	0.155029	0.728291	-0.764849	-0.446889	-0.61253	-0.0351657	-0.109522	-0.444154	0.124279
Gglean014548	0.841052	0.27001	0.489751	-0.202761	0.193378	-0.379308	-0.631192	-0.88921	-0.864933	0.640021	0.591879	-0.553532	0.131875	-0.208787	-0.169928	0.0542815	-0.180574	0.193016
Gglean014723	0.939193	0.810812	0.731839	0.218854	0.357458	-0.430892	-0.487198	-0.822433	-0.665472	0.237432	0.396804	-0.683018	0.0581957	-0.589625	-0.597684	-0.239385	-0.534201	-0.221362
Gglean011842	0.86951	0.569718	0.457972	0.452685	0.764292	-0.108409	0.00806815	-0.734808	-0.422672	0.153028	0.509077	-0.771579	-0.212147	-0.637962	-0.479752	-0.179617	-0.575868	0.0577627
Gglean001190	0.857428	0.706826	0.677526	0.427176	0.671361	-0.276122	-0.101005	-0.641922	-0.456262	-0.00364912	0.266686	-0.649558	-0.0249922	-0.659499	-0.70782	-0.293304	-0.611328	0.0626017
Gglean028004	0.588895	0.574884	0.420678	0.663026	0.814808	0.180427	0.357122	-0.339441	-0.0292866	-0.24566	0.160959	-0.678744	-0.406615	-0.669085	-0.608064	-0.279929	-0.714231	0.122529
Gglean029125	0.91716	0.617255	0.54488	0.359302	0.473176	-0.204062	-0.302999	-0.910364	-0.51629	0.33094	0.711152	-0.811152	-0.14314	-0.668118	-0.298355	-0.0224006	-0.431422	-0.234338
Gglean023008	-0.193711	-0.0193165	0.0837733	-0.609239	-0.457387	-0.570352	-0.440005	0.205474	-0.335721	0.0111848	-0.439116	0.710157	0.898739	0.36917	-0.153917	-0.103343	0.45798	-0.0868119
Gglean010871	0.252667	-0.252495	-0.299887	-0.0688703	0.52487	-0.0338191	0.233814	-0.45979	-0.289321	0.547562	0.565746	-0.329944	-0.224823	0.0681537	0.299931	0.436329	0.114397	0.142984
Gglean022992	0.884447	0.710022	0.691754	0.0100306	0.271361	-0.505174	-0.575661	-0.763696	-0.780303	0.32961	0.259008	-0.601057	0.0849318	-0.364286	-0.60242	-0.298418	-0.533357	-0.0805985
Gglean018029	0.927782	0.653979	0.614442	0.495247	0.537091	-0.122673	-0.216539	-0.666735	-0.401939	-0.047386	0.389444	-0.736724	-0.0842284	-0.774285	-0.683119	-0.451708	-0.717753	0.176606
Gglean027433	-0.906201	-0.659939	-0.496209	-0.586	-0.531208	0.0357484	0.154282	0.73058	0.30266	-0.0285096	-0.581868	0.865901	0.300428	0.821715	0.49159	0.336954	0.708294	0.0307867
Gglean001396	0.87782	0.484882	0.603488	0.45703	0.443759	-0.0812285	-0.245847	-0.647935	-0.374586	-0.0296159	0.442983	-0.669304	-0.0370126	-0.730378	-0.553733	-0.454952	-0.624313	0.298228
Gglean026474	0.649145	0.727651	0.985467	0.0969171	0.119832	-0.477364	-0.507181	-0.546523	-0.564356	0.110544	0.0169627	-0.441564	0.110022	-0.351841	-0.595631	-0.190653	-0.43197	-0.231793
Gglean001640	0.922816	0.769688	0.629235	0.477709	0.445779	-0.247332	-0.298977	-0.700863	-0.422878	-0.0162485	0.393345	-0.731872	-0.0604551	-0.777701	-0.680666	-0.421626	-0.695602	-0.0788701
Gglean010542	-0.731674	-0.221005	0.0230145	-0.359834	-0.549171	-0.280668	0.0138361	0.718656	0.256813	-0.271837	-0.858904	0.699398	0.217044	0.640382	0.0168062	-0.00139853	0.278976	-0.130495
Gglean006511	0.778997	0.775568	0.540721	0.674768	0.715582	0.0159374	0.114109	-0.5357	-0.171776	-0.190635	0.324493	-0.727998	-0.236414	-0.832537	-0.658773	-0.384086	-0.719384	-0.117053
Gglean013857	0.509502	0.31732	0.0591628	0.413475	0.26057	0.0156965	-0.0625217	-0.616235	-0.0913463	0.217772	0.765319	-0.561729	-0.206177	-0.568019	0.109198	0.126592	-0.142116	-0.428343
Gglean019164	-0.442069	-0.108501	-0.304748	0.607293	0.0803896	0.220738	0.654066	0.566073	0.82193	-0.675396	-0.292231	0.107843	-0.386442	-0.177835	-0.044744	-0.259928	-0.22768	-0.102453
Gglean018615	-0.00227901	-0.10467	-0.317052	0.739035	0.477949	0.835391	0.696026	0.155007	0.650955	-0.443559	0.259836	-0.370205	-0.628463	-0.499726	0.057662	-0.216336	-0.387565	0.284261
Gglean025306	0.961439	0.700025	0.616913	0.184686	0.439424	-0.326796	-0.43646	-0.930605	-0.697458	0.407737	0.585963	-0.772395	-0.0443795	-0.558142	-0.415857	-0.0533579	-0.448792	-0.198266
Gglean019305	-0.374657	-0.445624	-0.526783	-0.108735	0.0466909	0.388606	0.362517	0.036238	0.240355	0.393792	0.296691	-0.0888021	-0.531741	0.351653	0.738534	0.754296	0.367785	-0.200063
Gglean019539	0.964192	0.635397	0.614322	0.068148	0.333759	-0.397576	-0.55422	-0.879482	-0.774033	0.382869	0.503017	-0.656486	0.115866	-0.496479	-0.485471	-0.184179	-0.435871	-0.0347725
Gglean028366	-0.863358	-0.4857	-0.384527	-0.270894	-0.455571	-0.0549875	0.268465	0.878841	0.496826	-0.44151	-0.742517	0.913918	0.389195	0.542971	0.159477	-0.0435071	0.481247	0.0616741
Gglean014892	0.745972	0.754125	0.600506	-0.0669269	0.278067	-0.55886	-0.491231	-0.748341	-0.757972	0.434629	0.265604	-0.519505	0.0954598	-0.260458	-0.454869	-0.0120788	-0.327462	-0.433056
Gglean019734	0.938641	0.628865	0.542259	0.125853	0.435645	-0.197001	-0.413092	-0.85735	-0.701827	0.401879	0.521454	-0.76175	-0.103022	-0.469314	-0.425678	-0.179311	-0.522919	-0.0283819
Gglean012773	0.747981	0.768375	0.465829	0.659382	0.41921	0.0270296	-0.111257	-0.470416	-0.0991186	-0.263742	0.290786	-0.693977	-0.210778	-0.858515	-0.652349	-0.532145	-0.763732	-0.139125
Gglean000667	-0.844268	-0.297333	-0.384439	-0.0666253	-0.431771	0.216003	0.36682	0.93404	0.664284	-0.572251	-0.760744	0.678151	0.0142067	0.411895	0.0893397	-0.203584	0.172001	-0.028316
Gglean014615	0.687964	0.792375	0.912722	0.201212	0.147295	-0.431328	-0.482718	-0.539459	-0.492197	0.017146	0.056263	-0.48192	0.0949385	-0.485616	-0.655491	-0.262485	-0.498512	-0.259258
Gglean014658	0.287592	0.391768	0.188547	0.873265	0.765187	0.2747	0.645032	-0.0115925	0.389149	-0.564898	0.0330105	-0.442895	-0.39819	-0.694522	-0.508309	-0.338165	-0.610018	0.105825
Gglean005041	0.419693	0.695081	0.83186	0.568628	0.238587	-0.100003	-0.0570047	-0.23581	0.00582565	-0.322051	-0.0795334	-0.499638	-0.24999	-0.572413	-0.584923	-0.305874	-0.621084	-0.261216
Gglean007147	0.896149	0.800884	0.709378	0.215038	0.493651	-0.345568	-0.334111	-0.714038	-0.641803	0.165822	0.249946	-0.668418	-0.0141953	-0.528844	-0.698374	-0.319195	-0.626467	-0.0818562
Gglean006159	0.751561	0.488911	0.438279	0.597206	0.628931	-0.0457489	0.0467191	-0.72105	-0.209445	0.104082	0.655432	-0.776188	-0.280882	-0.746386	-0.277435	0.0120089	-0.445709	-0.184417
Gglean012709	0.943901	0.436682	0.492752	0.00623224	0.32283	-0.267433	-0.538873	-0.928711	-0.778114	0.520402	0.660698	-0.697475	0.0243965	-0.426216	-0.280012	-0.0743582	-0.353023	0.0916871
Gglean022156	0.616225	0.280561	0.322855	-0.181142	0.164652	-0.234986	-0.467884	-0.901083	-0.681207	0.813511	0.744038	-0.600029	-0.114296	-0.121449	0.22163	0.535762	0.0650441	-0.37881
Gglean014356	0.732319	0.302887	0.348629	0.288409	0.770484	-0.248247	0.0680712	-0.682169	-0.450629	0.193681	0.532286	-0.480101	0.135095	-0.543973	-0.352928	0.0878042	-0.189758	0.168011
Gglean028948	-0.70936	-0.716324	-0.56779	-0.789335	-0.473063	-0.0351806	-0.00202989	0.370169	-0.0135339	0.4447	-0.202486	0.631392	0.163828	0.928695	0.738646	0.626225	0.798942	-0.00795489
Gglean018249	0.944083	0.472996	0.475555	0.0799093	0.42367	-0.174987	-0.429245	-0.875866	-0.722437	0.446887	0.604019	-0.739219	-0.0708883	-0.447086	-0.346811	-0.1772	-0.466899	0.130827
Gglean003675	-0.651499	-0.443068	-0.327953	-0.606366	-0.143308	-0.158693	0.223143	0.523483	0.00813917	0.112589	-0.580848	0.675413	0.262898	0.799383	0.227428	0.421418	0.557114	0.0897704
Gglean021200	0.894343	0.568156	0.537733	-0.0400777	0.314286	-0.278197	-0.526953	-0.867673	-0.795355	0.523547	0.504659	-0.700845	-0.0575585	-0.324589	-0.345728	-0.112245	-0.432077	-0.0618846
Gglean024764	0.912662	0.384863	0.414673	0.192632	0.434806	-0.173429	-0.363531	-0.906098	-0.604635	0.413679	0.776542	-0.709467	-0.0143739	-0.574011	-0.206344	-0.0391181	-0.314492	0.0536269
Gglean012483	-0.464613	-0.43823	-0.264689	-0.853641	-0.500932	-0.329536	-0.277128	0.287767	-0.289225	0.395395	-0.426751	0.567125	0.294297	0.908636	0.310262	0.188888	0.467574	0.0833709
Gglean006291	-0.434727	-0.0210516	-0.188554	-0.316023	-0.36852	0.167039	-0.037891	0.342528	0.131693	0.0626544	-0.388725	0.183244	-0.207557	0.454952	0.188071	0.120996	0.0805547	-0.293093
Gglean001550	0.787797	0.357898	0.409804	0.0419128	0.3245	-0.184999	-0.403395	-0.965505	-0.644209	0.68127	0.81302	-0.772786	-0.219042	-0.342363	0.0561291	0.320592	-0.17476	-0.217269
Gglean024495	0.924564	0.570792	0.619298	-0.0175874	0.197897	-0.292828	-0.642641	-0.869573	-0.782395	0.441839	0.521689	-0.6408	0.0969701	-0.426924	-0.376452	-0.156528	-0.383853	0.0103512
Gglean025969	0.943437	0.566709	0.562129	0.0127876	0.413123	-0.363552	-0.485941	-0.93106	-0.812559	0.530742	0.570386	-0.719424	-0.0128541	-0.390806	-0.358927	-0.0329047	-0.392841	-0.0435891
Gglean024355	0.854357	0.525439	0.284428	0.404755	0.464712	-0.0566218	-0.200236	-0.821917	-0.386167	0.25601	0.769372	-0.770311	-0.172706	-0.705441	-0.237126	-0.0962513	-0.426208	-0.203279
Gglean011562	0.896775	0.556228	0.606196	-0.0613748	0.162461	-0.322897	-0.671051	-0.91511	-0.797151	0.523331	0.600547	-0.624778	0.120275	-0.408926	-0.261934	-0.0223305	-0.266809	-0.110824
Gglean014952	0.879046	0.755371	0.556229	0.070043	0.337337	-0.384914	-0.487493	-0.835895	-0.716805	0.381766	0.460789	-0.629802	0.0802861	-0.473205	-0.453179	-0.117074	-0.397799	-0.332454
Gglean019241	0.930047	0.540705	0.533934	-0.0560907	0.229673	-0.357773	-0.634934	-0.900476	-0.819971	0.50476	0.565485	-0.635291	0.107809	-0.393144	-0.344599	-0.124823	-0.351106	-0.0274382
Gglean017117	0.946402	0.593478	0.603857	0.00573559	0.346186	-0.41363	-0.546638	-0.858009	-0.813455	0.420945	0.451291	-0.647043	0.0854832	-0.405304	-0.487957	-0.204229	-0.455575	0.0396732
Gglean020847	-0.0218669	0.252618	0.432212	-0.370788	-0.375325	-0.460438	-0.423431	0.0429103	-0.350674	0.161474	-0.462445	0.0470472	-0.0244987	0.432786	-0.234148	-0.199968	-0.206557	-0.190445
Gglean001314	0.793444	0.628888	0.453444	0.624054	0.806683	-0.0852179	0.144714	-0.656669	-0.241747	0.00117357	0.475103	-0.768104	-0.263197	-0.753821	-0.504555	-0.148104	-0.589322	-0.104484
Gglean010653	0.75794	0.265401	0.413772	-0.342968	0.18419	-0.420452	-0.604568	-0.796839	-0.91449	0.673948	0.456879	-0.455042	0.142388	-0.0381646	-0.183112	0.0129346	-0.163266	0.171261
Gglean022008	0.504734	0.698548	0.980365	0.2427	0.0783435	-0.368638	-0.369688	-0.302468	-0.325645	-0.173077	-0.187397	-0.349717	0.0646267	-0.396592	-0.697876	-0.357236	-0.530085	-0.128388
Gglean012460	0.461944	0.663692	0.532102	0.0294073	0.323469	-0.642738	-0.201455	-0.280183	-0.484815	0.00229104	-0.256921	-0.214663	0.168102	-0.14752	-0.740192	-0.280291	-0.435399	-0.166299
Gglean002847	0.54485	0.595901	0.337395	0.877679	0.715105	0.155279	0.382911	-0.322647	0.187655	-0.384048	0.291806	-0.678864	-0.419905	-0.862338	-0.525268	-0.315722	-0.691006	-0.11953
Gglean014118	0.944459	0.652301	0.586267	0.269455	0.391075	-0.187657	-0.429255	-0.90228	-0.585739	0.318385	0.665602	-0.744923	-0.00246418	-0.671448	-0.349573	-0.096642	-0.406039	-0.175195
Gglean025605	0.291813	0.434699	0.466982	0.107561	0.214975	-0.100673	-0.0742235	-0.322278	-0.243295	0.242989	-0.000552976	-0.568304	-0.55932	-0.00615533	-0.196013	0.0348482	-0.480517	-0.246528
Gglean012120	-0.152243	-0.126686	-0.307423	0.635861	0.281522	0.734416	0.622715	0.177513	0.665752	-0.281243	0.192441	-0.420436	-0.868453	-0.262165	0.232626	-0.0435286	-0.376196	0.0294859
Gglean001106	0.590825	0.543178	0.169696	0.0927852	0.495261	-0.150214	-0.0787466	-0.665229	-0.470867	0.447252	0.480516	-0.599669	-0.227069	-0.270642	-0.149652	0.194253	-0.252188	-0.453892
Gglean020205	-0.263628	-0.170522	0.230172	-0.0872027	-0.191246	-0.0568837	0.0606772	0.420677	0.10546	-0.257755	-0.555749	0.183762	-0.146409	0.32943	-0.19437	-0.321751	-0.22911	0.431191
Gglean016152	0.741861	0.355409	0.521446	-0.395268	0.0736617	-0.548323	-0.733136	-0.855687	-0.960106	0.739626	0.441301	-0.438163	0.219161	-0.0247246	-0.158324	0.175553	-0.0655959	-0.0403733
Gglean019295	0.774342	0.59959	0.729723	0.329737	0.443986	-0.489614	-0.228667	-0.5189	-0.478432	-0.0522279	0.0788729	-0.524131	0.0281072	-0.488482	-0.77196	-0.470583	-0.667173	0.201083
Gglean025760	0.662948	0.936189	0.726628	0.173835	0.137934	-0.347757	-0.473357	-0.509463	-0.466233	0.0263564	0.0365705	-0.471019	0.0806436	-0.478459	-0.646264	-0.296288	-0.504634	-0.444064
Gglean001203	0.956355	0.754576	0.657759	0.190521	0.341916	-0.379069	-0.5082	-0.867346	-0.681085	0.299336	0.502848	-0.698593	0.0569136	-0.595925	-0.511096	-0.201009	-0.484597	-0.20059
Gglean016978	0.722612	0.759597	0.949804	0.0946002	0.177688	-0.509169	-0.520709	-0.595748	-0.61948	0.124952	0.0598302	-0.468724	0.143711	-0.396509	-0.649365	-0.222215	-0.458698	-0.195875
Gglean028021	0.691404	0.699614	0.61186	-0.158964	0.166511	-0.682588	-0.557512	-0.676876	-0.790615	0.401517	0.176309	-0.369743	0.254553	-0.185765	-0.483451	-0.060942	-0.25458	-0.377256
Gglean010906	0.705396	0.0415914	0.063879	0.323992	0.42938	0.23971	-0.0943083	-0.670282	-0.257492	0.232625	0.822343	-0.628247	-0.154594	-0.594737	-0.00375828	-0.0650236	-0.258752	0.366817
Gglean031281	-0.548534	-0.406772	-0.145591	-0.73997	-0.461028	-0.333657	-0.152968	0.369473	-0.173131	0.319098	-0.547505	0.501323	0.0917834	0.934229	0.278069	0.270296	0.37837	0.0457296
Gglean000341	-0.626554	-0.432032	-0.657527	0.297008	-0.107357	0.669666	0.58946	0.500436	0.821444	-0.267168	0.0178045	0.118102	-0.521906	0.0832725	0.582409	0.202399	0.167707	-0.168086
Gglean031035	0.219485	0.0594893	0.360431	-0.541792	-0.0204277	-0.4576	-0.438012	-0.540094	-0.687234	0.762028	0.257213	-0.0981784	0.209367	0.315884	0.229962	0.743205	0.419339	-0.263567
Gglean022181	-0.383092	-0.154114	-0.385741	0.617111	0.220002	0.687553	0.750827	0.508543	0.837448	-0.578511	-0.150283	-0.109505	-0.669216	-0.203136	0.0741659	-0.224415	-0.333667	0.0697751
Gglean016726	0.652594	0.726572	0.987511	0.151109	0.140483	-0.467261	-0.476327	-0.531605	-0.526145	0.0588647	0.017329	-0.436884	0.123661	-0.397029	-0.619224	-0.214054	-0.444517	-0.207446
Gglean018400	0.457255	-0.0659154	-0.196925	-0.0880546	0.00711928	0.354092	-0.325526	-0.576693	-0.321633	0.5431	0.776289	-0.533503	-0.311579	-0.156791	0.366067	0.0515054	-0.101535	0.105555
Gglean018031	0.434672	0.118889	-0.0188437	0.788266	0.529499	0.347952	0.361766	-0.29181	0.286684	-0.24219	0.543918	-0.643065	-0.539487	-0.708213	-0.118516	-0.337524	-0.56359	0.177495
Gglean001711	0.952925	0.513035	0.471329	0.388116	0.469278	-0.0776041	-0.299246	-0.865538	-0.480974	0.254625	0.71994	-0.835998	-0.18167	-0.70838	-0.338579	-0.220885	-0.545451	0.0513829
Gglean027482	-0.482715	-0.0754087	-0.0424834	-0.265767	-0.171258	-0.386418	0.164376	0.324472	0.0725885	0.0472148	-0.422646	0.405545	0.0756498	0.503667	0.13229	0.390014	0.346036	-0.438015
Gglean019317	0.107915	-0.351242	-0.185864	-0.483178	-0.199994	-0.0462739	-0.401166	-0.520126	-0.422077	0.825681	0.667025	-0.0985365	0.0913061	0.264624	0.71747	0.77002	0.595358	-0.124206
Gglean004464	0.427898	0.309019	0.691779	-0.45222	-0.142531	-0.567065	-0.690583	-0.560826	-0.78192	0.521146	0.134979	-0.0698297	0.476996	0.0825331	-0.133336	0.239012	0.184374	-0.222307
Gglean025623	0.306048	0.162632	-0.133338	0.861307	0.541323	0.434944	0.505888	-0.171553	0.450434	-0.360837	0.488945	-0.541642	-0.503686	-0.748947	-0.0946341	-0.273567	-0.47663	0.00279506
Gglean018672	0.141944	-0.219194	-0.0155084	-0.517198	-0.115851	-0.210704	-0.387713	-0.555686	-0.536325	0.909516	0.509769	-0.239029	-0.121423	0.398755	0.584701	0.787617	0.408046	-0.184249
Gglean014225	0.702675	0.595252	0.391596	0.00835808	0.0639599	-0.310122	-0.571458	-0.715371	-0.564279	0.295804	0.522735	-0.351402	0.373769	-0.508306	-0.252443	-0.00501524	-0.0618079	-0.407798
Gglean007185	-0.682777	-0.204881	-0.0286735	-0.000227219	-0.366608	0.0763177	0.255445	0.827866	0.548961	-0.660129	-0.788755	0.723807	0.314984	0.244072	-0.104161	-0.24981	0.203667	0.0712649
Gglean008052	0.950277	0.561491	0.582973	0.0100184	0.342947	-0.358511	-0.541991	-0.869854	-0.803701	0.437125	0.494596	-0.670604	0.0540743	-0.411602	-0.449178	-0.19902	-0.456601	0.0637374
Gglean014190	0.963546	0.454204	0.433083	0.172372	0.485589	-0.199159	-0.37042	-0.889423	-0.665459	0.395997	0.664382	-0.751438	-0.0617708	-0.536571	-0.349793	-0.174101	-0.46151	0.145858
Gglean028258	0.951312	0.568212	0.547435	0.0207668	0.342784	-0.258627	-0.536479	-0.914179	-0.780442	0.48096	0.595719	-0.694813	0.0403784	-0.45256	-0.348198	-0.105889	-0.383283	-0.00967347
Gglean000161	-0.140163	-0.467388	-0.329667	-0.43704	-0.0989186	-0.232306	-0.0583679	-0.239185	-0.25292	0.691398	0.383594	0.0238633	-0.123858	0.517909	0.675869	0.63657	0.483338	-0.125567
Gglean019431	0.922961	0.869989	0.685453	0.330908	0.42164	-0.331669	-0.382174	-0.776495	-0.559204	0.145337	0.385145	-0.727683	-0.0340652	-0.66812	-0.631852	-0.291963	-0.612849	-0.287533
Gglean014951	0.919249	0.509123	0.466404	0.0297497	0.320853	-0.182792	-0.507566	-0.830275	-0.727807	0.414122	0.536272	-0.672489	0.0111186	-0.428911	-0.383941	-0.228908	-0.45483	0.0980443
Gglean016576	0.502008	0.103745	0.228451	-0.520537	0.057765	-0.453319	-0.562383	-0.723733	-0.847973	0.76559	0.510343	-0.129129	0.466865	0.0803831	0.110413	0.482117	0.369492	-0.11386
Gglean014130	0.436363	0.665549	0.758089	0.699657	0.292989	-0.178348	0.0282105	-0.187024	0.0916801	-0.462147	-0.0797885	-0.461774	-0.201417	-0.664313	-0.667772	-0.468946	-0.684894	-0.188071
Gglean024452	0.859362	0.793286	0.585276	0.0588091	0.205586	-0.386602	-0.591682	-0.786773	-0.691059	0.315021	0.39886	-0.575665	0.150914	-0.494384	-0.486612	-0.1968	-0.40193	-0.351447
Gglean001036	0.600962	0.347559	0.32812	0.636591	0.397607	0.0427389	0.0309264	-0.260966	0.0191971	-0.396482	0.209709	-0.501418	-0.152669	-0.73891	-0.599058	-0.651213	-0.705364	0.401608
Gglean016718	-0.190397	0.231978	0.592987	-0.234202	-0.351722	-0.477624	-0.269653	0.317099	-0.12836	-0.244027	-0.732048	0.360146	0.313396	0.281469	-0.429449	-0.245883	-0.0679024	-0.09285
Gglean023220	0.155388	0.0280714	0.0224133	-0.286623	-0.523307	-0.197935	-0.605522	-0.315676	-0.289507	0.344927	0.364735	0.0335916	0.30031	0.0121263	0.287091	0.0448243	0.257555	-0.266524
Gglean028532	0.943936	0.660045	0.599491	0.0330712	0.287212	-0.324737	-0.585398	-0.86281	-0.77016	0.391078	0.496689	-0.642439	0.12003	-0.48372	-0.457037	-0.195148	-0.420934	-0.0835138
Gglean009419	0.968854	0.546213	0.606144	0.0781806	0.398746	-0.348567	-0.493099	-0.877601	-0.771405	0.398898	0.517388	-0.688135	0.0498815	-0.465507	-0.463425	-0.198952	-0.467563	0.109954
Gglean013032	-0.283763	0.133267	-0.135222	0.708527	0.407434	0.497007	0.801726	0.587583	0.774654	-0.858025	-0.422404	0.044279	-0.324409	-0.372005	-0.366213	-0.420914	-0.4056	0.0790434
Gglean026735	0.968474	0.566716	0.45896	0.300106	0.507494	-0.195549	-0.319555	-0.845794	-0.574523	0.238577	0.636997	-0.716076	0.0208348	-0.684251	-0.454463	-0.247662	-0.488028	0.032685
Gglean003933	0.511593	0.430146	0.38758	-0.212786	0.245262	-0.503594	-0.371714	-0.65397	-0.664737	0.47404	0.369633	-0.146402	0.479394	-0.175369	-0.13332	0.377082	0.240302	-0.421155
Gglean029398	0.734373	0.522319	0.605238	-0.108271	0.329593	-0.263256	-0.423998	-0.655024	-0.742466	0.397434	0.196167	-0.524606	0.0202199	-0.175778	-0.450624	-0.127992	-0.40516	0.0915278
Gglean007300	0.612756	0.667945	0.9444	0.146796	-0.0253509	-0.421113	-0.564928	-0.447056	-0.4568	-0.0454962	-0.00959547	-0.344272	0.21504	-0.428817	-0.617846	-0.380299	-0.442391	-0.132775
Gglean006328	0.963143	0.682109	0.634743	0.272231	0.534609	-0.316804	-0.332649	-0.799545	-0.633778	0.20513	0.426163	-0.708932	0.0056632	-0.603239	-0.61061	-0.309841	-0.588126	0.0292709
Gglean006882	0.612735	0.111966	0.0189758	0.229164	0.673949	0.011742	0.0959526	-0.751602	-0.349967	0.480642	0.80095	-0.635052	-0.22846	-0.387356	0.107788	0.387201	-0.0720707	-0.00903803
Gglean021951	0.899774	0.542214	0.511323	0.0019257	0.447941	-0.407491	-0.430432	-0.951537	-0.800616	0.586941	0.612866	-0.697632	-0.0052528	-0.366032	-0.284287	0.137984	-0.283408	-0.150845
Gglean027281	0.920911	0.759955	0.679338	0.181307	0.434089	-0.4539	-0.414407	-0.841535	-0.696992	0.325502	0.412942	-0.704143	-0.0133906	-0.498706	-0.542069	-0.161734	-0.515144	-0.216599
Gglean017750	-0.105632	-0.416686	-0.353691	-0.571597	0.179409	-0.150082	0.0549082	-0.198765	-0.387663	0.700619	0.180916	0.0467262	-0.0524971	0.588509	0.455241	0.682192	0.446684	0.110533
Gglean022736	-0.546797	-0.430904	-0.451694	0.00915778	-0.405104	0.598592	0.191888	0.570812	0.570019	-0.259611	-0.267979	0.184104	-0.39809	0.267379	0.338284	-0.0880668	-0.000856547	0.274764
Gglean004841	0.964526	0.619447	0.581489	0.0860056	0.389369	-0.329465	-0.497729	-0.891086	-0.761271	0.421898	0.526239	-0.724239	-0.003485	-0.467819	-0.449206	-0.185504	-0.487971	-0.0331402
Gglean026352	-0.381835	0.253844	-0.126787	0.229027	-0.0205572	0.0451732	0.362274	0.399373	0.438825	-0.369238	-0.353305	0.221493	-0.0815465	-0.00221266	-0.0583578	-0.0109157	0.0157161	-0.645783
Gglean020856	-0.0757233	0.327955	-0.0420513	0.702676	0.568782	0.111696	0.721503	0.340156	0.54076	-0.722514	-0.310379	-0.0201471	-0.150199	-0.462595	-0.510475	-0.34013	-0.387098	-0.15133
Gglean003762	0.558863	0.784872	0.928848	0.0842887	-0.0178444	-0.477547	-0.544527	-0.443601	-0.4848	0.0292711	-0.0680164	-0.366898	0.126294	-0.343586	-0.604131	-0.242355	-0.426223	-0.37913
Gglean014524	-0.427536	0.0635085	0.260538	-0.0761532	-0.390777	-0.0698262	-0.0425096	0.314024	0.232458	-0.160109	-0.378081	0.351839	0.152411	0.191498	0.125053	0.263161	0.30872	-0.493786
Gglean019460	0.907509	0.683832	0.755544	0.173518	0.421433	-0.44222	-0.423146	-0.823641	-0.694666	0.315577	0.387626	-0.693578	-0.0187059	-0.472792	-0.52672	-0.166194	-0.510004	-0.0807612
Gglean012646	-0.386455	-0.33274	-0.199689	-0.484357	-0.414765	-0.263683	-0.201217	0.244476	-0.0408227	0.0231369	-0.171939	0.771453	0.858877	0.297958	0.255261	0.284098	0.793976	-0.107367
Gglean030326	0.692823	0.72262	0.582703	0.677893	0.748077	-0.139054	0.193213	-0.469571	-0.143661	-0.224294	0.216987	-0.643035	-0.199579	-0.756921	-0.685398	-0.322235	-0.671496	-0.155252
Gglean005705	0.912414	0.714014	0.752591	0.164833	0.326239	-0.391947	-0.50646	-0.730688	-0.665937	0.144338	0.300499	-0.569975	0.19081	-0.578353	-0.664825	-0.332482	-0.511087	0.0260679
Gglean018594	0.942209	0.590808	0.591523	-0.0270072	0.316319	-0.385688	-0.576219	-0.904498	-0.83173	0.499257	0.515257	-0.669223	0.0655846	-0.385394	-0.403568	-0.101062	-0.395543	-0.0336982
Gglean015018	0.946348	0.450891	0.494008	0.121588	0.547531	-0.297258	-0.338362	-0.926474	-0.729154	0.476352	0.651926	-0.726342	-0.0216189	-0.469043	-0.330256	-0.00149288	-0.367308	0.0814783
Gglean004458	-0.838264	-0.380776	-0.331328	-0.18578	-0.455692	0.12883	0.278568	0.930556	0.569114	-0.580621	-0.783106	0.882706	0.375222	0.409841	0.066274	-0.162937	0.385061	0.0854175
Gglean019124	0.53113	-0.03928	-0.140129	0.340386	0.565363	0.203097	0.194	-0.58139	-0.150861	0.33264	0.75561	-0.698487	-0.52427	-0.349518	0.141279	0.0175304	-0.333466	0.224732
Gglean028577	-0.559821	-0.304796	-0.46731	0.500599	-0.0607377	0.634031	0.623488	0.551278	0.902508	-0.466531	-0.112517	0.0172033	-0.631653	-0.0491258	0.350717	0.0325647	-0.075456	-0.0676618
Gglean010153	0.939041	0.809853	0.69828	0.257865	0.455982	-0.37632	-0.388148	-0.762027	-0.63302	0.151535	0.336858	-0.659594	0.0689837	-0.616635	-0.682721	-0.319189	-0.583431	-0.12023
Gglean004905	-0.539517	-0.706321	-0.567717	-0.645225	-0.350417	0.0149147	0.0233156	0.494622	0.00281945	0.106239	-0.366158	0.655365	0.292321	0.72791	0.321652	0.0560256	0.468359	0.523161
Gglean018421	0.86728	0.569975	0.462732	0.521564	0.702714	-0.109555	-0.0244895	-0.806255	-0.361598	0.16743	0.65486	-0.793009	-0.182641	-0.751003	-0.372903	-0.0280438	-0.466519	-0.109224
Gglean019832	0.357518	0.520426	0.411219	0.0633954	0.0778597	-0.305376	-0.278773	-0.0443216	-0.252896	-0.371001	-0.277298	0.141032	0.638225	-0.39098	-0.733744	-0.58663	-0.23434	0.0715701
Gglean026579	0.644581	0.589801	0.601175	-0.314472	0.107445	-0.701752	-0.615809	-0.678541	-0.8739	0.538567	0.139518	-0.346	0.222707	-0.00313854	-0.393323	0.029694	-0.192502	-0.27797
Gglean021990	0.962936	0.557163	0.556251	0.0487243	0.36134	-0.286918	-0.521305	-0.89551	-0.773825	0.444763	0.563386	-0.705584	0.0215508	-0.455575	-0.402322	-0.179988	-0.448799	0.0383231
Gglean022937	-0.467864	-0.393164	-0.141262	-0.748901	-0.396977	-0.404595	-0.165621	0.339602	-0.251049	0.315602	-0.543717	0.498348	0.149212	0.914526	0.186862	0.19422	0.332772	0.154274
Gglean001058	-0.894472	-0.71411	-0.644636	-0.368945	-0.304981	0.362082	0.433951	0.782986	0.487079	-0.116224	-0.503883	0.656555	-0.0744091	0.730599	0.514088	0.26555	0.490139	0.218796
Gglean001519	0.830006	0.344272	0.396063	-0.171067	0.278082	-0.303827	-0.540648	-0.959246	-0.837907	0.754158	0.699942	-0.681445	-0.0641956	-0.203706	-0.0527994	0.227773	-0.174875	-0.0458671
Gglean002342	0.933247	0.716328	0.488069	0.41253	0.487358	-0.193999	-0.27747	-0.772236	-0.469126	0.111553	0.534179	-0.737468	-0.0496468	-0.747735	-0.553542	-0.32106	-0.594571	-0.141671
Gglean018501	0.74216	0.411631	0.506406	-0.273662	0.174354	-0.458441	-0.598768	-0.76187	-0.870521	0.610755	0.332446	-0.497523	0.0603172	-0.0388544	-0.276405	-0.0737312	-0.286873	-0.000625318
Gglean025890	0.746567	0.755358	0.744287	0.675497	0.449113	-0.19404	-0.104154	-0.471605	-0.155022	-0.28383	0.170737	-0.677547	-0.187675	-0.803096	-0.747223	-0.480435	-0.780432	-0.0530676
Gglean022755	0.84419	0.200505	0.310886	-0.0832981	0.263048	-0.168004	-0.510644	-0.881436	-0.737147	0.614113	0.72192	-0.658521	-0.0546106	-0.282802	-0.0762628	-4.00074e-05	-0.2572	0.238511
Gglean014008	0.521467	0.0186912	-0.114351	0.146581	0.166221	0.135434	-0.218502	-0.629505	-0.231041	0.332644	0.876119	-0.395393	0.0649666	-0.491141	0.237335	0.167865	0.0925706	-0.0429426
Gglean004019	-0.812654	-0.741064	-0.690308	-0.470676	-0.387499	0.178819	0.273572	0.696746	0.358506	-0.104705	-0.39599	0.847941	0.354329	0.645591	0.49172	0.203033	0.690136	0.190197
Gglean012417	0.949484	0.577213	0.576757	-0.00583235	0.29177	-0.368718	-0.590258	-0.901757	-0.809502	0.46267	0.549756	-0.64593	0.118397	-0.439439	-0.401794	-0.124874	-0.37382	-0.0283705
Gglean005706	0.845398	0.670075	0.721561	0.320909	0.530744	-0.348664	-0.24848	-0.822765	-0.542245	0.260378	0.484686	-0.704028	-0.0421325	-0.599092	-0.440854	0.0683321	-0.390043	-0.2357
Gglean027685	0.821519	0.442771	0.392389	0.210658	0.713357	-0.12761	-0.0507074	-0.663666	-0.558532	0.234119	0.390855	-0.65666	-0.139246	-0.430376	-0.491832	-0.238595	-0.540296	0.272121
Gglean010550	-0.62731	-0.492072	-0.294408	-0.622698	-0.406341	-0.328602	-0.015735	0.515134	0.0121924	-0.0257325	-0.494185	0.948095	0.772664	0.621813	0.229408	0.264874	0.789306	0.0690542
Gglean017222	0.664087	0.39137	0.389574	-0.146148	0.137503	-0.412643	-0.524451	-0.896582	-0.713948	0.742244	0.675477	-0.568938	-0.0288951	-0.159092	0.0843604	0.391564	-0.00820453	-0.431559
Gglean015259	-0.521378	-0.230127	-0.416085	0.439771	-0.0481727	0.651533	0.59045	0.552029	0.834275	-0.565558	-0.104306	0.250687	-0.177654	-0.1846	0.266016	0.0128145	0.145428	-0.0985762
Gglean002667	0.712492	0.488189	0.240821	0.388331	0.692988	-0.0238638	0.0767028	-0.766056	-0.337798	0.328015	0.688316	-0.757802	-0.300523	-0.55985	-0.15663	0.188513	-0.326332	-0.3076
Gglean001250	0.745141	0.861866	0.505388	0.605994	0.347093	0.0155751	-0.184432	-0.568931	-0.150676	-0.132365	0.398911	-0.703689	-0.183038	-0.844742	-0.520637	-0.385212	-0.642518	-0.448654
Gglean020285	-0.00876575	-0.0891491	-0.106389	-0.578894	-0.142972	-0.430771	-0.306918	-0.348019	-0.496051	0.770216	0.235461	-0.000393436	0.018011	0.524549	0.451519	0.604391	0.420468	-0.400545
Gglean003327	0.948109	0.630373	0.602228	0.0444182	0.260975	-0.322974	-0.599316	-0.900425	-0.765476	0.438691	0.555944	-0.686414	0.0597851	-0.47317	-0.391069	-0.158524	-0.418355	-0.106333
Gglean012633	0.680576	0.317417	0.0281977	0.174194	0.187415	0.251313	-0.314563	-0.669479	-0.330376	0.312294	0.760719	-0.615782	-0.152039	-0.52127	0.0054297	-0.177688	-0.29604	-0.0930401
Gglean026254	0.748327	0.698288	0.933256	0.190181	0.220749	-0.330301	-0.468417	-0.609454	-0.5428	0.0959837	0.141221	-0.554435	0.0454823	-0.473648	-0.603057	-0.235681	-0.509231	-0.0718639
Gglean001466	0.594542	0.564634	0.513289	0.612878	0.836201	-0.176691	0.32318	-0.327854	-0.126198	-0.27873	0.0589532	-0.509766	-0.150388	-0.621843	-0.727003	-0.322301	-0.628771	0.123879
Gglean013318	0.882963	0.7959	0.815375	0.198709	0.318341	-0.493317	-0.496883	-0.795659	-0.658888	0.255207	0.315862	-0.67736	0.013598	-0.514105	-0.587614	-0.149278	-0.519921	-0.236891
Gglean022677	0.982142	0.681652	0.644713	0.276677	0.500727	-0.300911	-0.371412	-0.860103	-0.638874	0.256897	0.520318	-0.748013	-0.0132862	-0.63512	-0.535042	-0.227469	-0.541971	-0.0211258
Gglean004817	0.813978	0.50414	0.38915	-0.12366	0.24601	-0.276782	-0.545575	-0.93576	-0.787968	0.704213	0.656985	-0.686765	-0.0748363	-0.248631	-0.0910908	0.189794	-0.211318	-0.273169
Gglean003807	0.918102	0.731637	0.590139	0.348876	0.652657	-0.246612	-0.172299	-0.782708	-0.554618	0.202632	0.431342	-0.769715	-0.137003	-0.61119	-0.577131	-0.182151	-0.594679	-0.0729879
Gglean005678	0.928575	0.532752	0.489967	0.0168021	0.361336	-0.23387	-0.511325	-0.938682	-0.760173	0.516231	0.673263	-0.682546	0.0634744	-0.475104	-0.266503	0.0123347	-0.286825	-0.0830206
Gglean012786	-0.404572	-0.314999	0.116172	-0.192105	-0.290687	-0.404132	0.021085	0.277278	0.08926	0.00471443	-0.353201	0.354105	0.0675551	0.460735	0.171597	0.117059	0.231957	-0.0727747
Gglean025220	0.668019	0.771073	0.907558	0.501162	0.29408	-0.276444	-0.242689	-0.454954	-0.247015	-0.20846	0.0715901	-0.543325	-0.0360859	-0.667104	-0.693521	-0.380599	-0.622798	-0.176743
Gglean018898	0.714118	0.695281	0.95423	0.0339335	0.128255	-0.487174	-0.56827	-0.609777	-0.653512	0.195594	0.0668837	-0.488341	0.0950737	-0.318532	-0.588941	-0.219198	-0.461693	-0.129843
Gglean003115	0.656792	0.746501	0.974968	0.134147	0.134195	-0.514798	-0.486736	-0.484555	-0.541116	0.0152456	-0.0655673	-0.427787	0.111255	-0.374057	-0.712585	-0.312576	-0.524787	-0.150098
Gglean005768	0.47228	0.265322	0.0553927	-0.2134	0.500533	-0.240958	-0.0867241	-0.532193	-0.605519	0.510658	0.257514	-0.356308	-0.00528018	0.0188025	-0.181059	0.203715	-0.1101	-0.0500934
Gglean013003	0.397387	-0.0505185	0.0737984	-0.388875	0.14901	-0.26694	-0.322462	-0.708492	-0.666726	0.899595	0.579608	-0.450979	-0.221822	0.247144	0.349683	0.582386	0.136812	-0.0679044
Gglean029221	0.721246	0.367451	0.588972	-0.342225	0.133075	-0.5095	-0.644014	-0.774829	-0.920693	0.665264	0.315716	-0.479516	0.0805756	0.0221709	-0.244008	0.0259795	-0.228275	0.0451183
Gglean010257	-0.72068	-0.297318	-0.322322	0.285219	-0.20724	0.373024	0.553598	0.754145	0.816494	-0.530613	-0.491051	0.301293	-0.423159	0.224667	0.216056	-0.11067	-0.0249909	-0.076792
Gglean003451	-0.821102	-0.451278	-0.574325	0.282217	-0.239276	0.507092	0.623958	0.831417	0.945646	-0.593594	-0.394776	0.45214	-0.263183	0.157326	0.345445	-0.00571063	0.187883	-0.0275691
Gglean022007	0.353539	0.286299	0.70128	-0.400408	-0.291059	-0.517877	-0.709163	-0.462825	-0.674167	0.496363	0.0204307	-0.238344	0.0740975	0.198824	-0.122083	0.103549	-0.0916722	-0.166184
Gglean020334	0.974109	0.668931	0.647702	0.245282	0.515615	-0.238903	-0.368643	-0.879427	-0.654821	0.31148	0.537659	-0.778556	-0.0529658	-0.607256	-0.491296	-0.137305	-0.517752	-0.0201583
Gglean017464	0.790341	0.218936	0.285839	-0.086647	0.563942	-0.278194	-0.251952	-0.893445	-0.763292	0.657706	0.692751	-0.574802	0.048703	-0.242686	-0.0891889	0.275454	-0.0821077	0.100941
Gglean030144	0.931482	0.606961	0.544626	0.264502	0.660208	-0.353685	-0.205816	-0.817164	-0.634623	0.270846	0.478777	-0.69966	-0.0156178	-0.556648	-0.541033	-0.157286	-0.502187	0.021364
Gglean014168	-0.778823	-0.614083	-0.454017	-0.719147	-0.557495	-0.239874	-0.0143982	0.632571	0.0817762	0.0472244	-0.570467	0.929008	0.520757	0.844691	0.370142	0.241747	0.726117	0.071185
Gglean023101	0.835486	0.535806	0.346945	0.575067	0.738239	0.00600917	0.0631461	-0.771291	-0.275668	0.143907	0.698475	-0.835214	-0.299392	-0.773851	-0.320077	-0.0336573	-0.499157	-0.10319
Gglean010335	0.610003	0.707879	0.977525	0.26435	0.0957162	-0.399282	-0.43391	-0.437444	-0.387684	-0.092599	-0.0259997	-0.426887	0.0834064	-0.472174	-0.654556	-0.326573	-0.516082	-0.156767
Gglean003098	0.0468261	-0.447027	-0.428345	0.264067	0.0710345	0.627385	0.192003	-0.172683	0.285064	0.169821	0.645455	-0.389884	-0.547938	-0.178912	0.555747	0.187304	-0.0193191	0.315184
Gglean021221	0.673405	0.70074	0.713626	0.61903	0.59658	-0.183589	0.05121	-0.472732	-0.171754	-0.197005	0.177809	-0.615133	-0.156532	-0.713132	-0.647194	-0.221797	-0.601873	-0.0765816
Gglean019844	0.117633	-0.159879	0.00711246	-0.364385	0.0988823	-0.216077	-0.152427	-0.502223	-0.437347	0.779352	0.45278	-0.226687	-0.125096	0.306697	0.482527	0.865347	0.404743	-0.219893
Gglean030983	0.882293	0.555344	0.413765	0.539239	0.722399	-0.0328001	-0.00424407	-0.764968	-0.342147	0.117183	0.636584	-0.794323	-0.202375	-0.760534	-0.409009	-0.175669	-0.54366	-0.0169388
Gglean004383	0.905027	0.393438	0.41989	-0.0804544	0.332618	-0.325202	-0.527259	-0.96331	-0.825321	0.641753	0.701002	-0.673105	0.0305642	-0.330785	-0.179681	0.0866485	-0.240251	0.0187026
Gglean004424	-0.307088	-0.237384	-0.495464	0.229922	-0.0658435	0.773017	0.351865	0.247317	0.535774	-0.0963291	0.187655	-0.108374	-0.553105	-0.000476364	0.487884	0.0296056	-0.0165135	-0.0984607
Gglean023180	0.616416	0.605637	0.36085	0.770361	0.866487	0.154921	0.398245	-0.357398	0.0348528	-0.310096	0.237257	-0.666878	-0.346745	-0.788732	-0.612813	-0.305641	-0.690497	0.0306934
Gglean013036	0.782453	0.752161	0.901334	0.370124	0.360415	-0.238186	-0.315808	-0.635863	-0.437953	0.0288859	0.2363	-0.644346	-0.0548263	-0.611665	-0.597608	-0.252281	-0.570747	-0.157721
Gglean021762	0.972924	0.751044	0.650845	0.310087	0.465777	-0.338224	-0.385538	-0.85832	-0.61103	0.234742	0.512187	-0.756272	-0.0216256	-0.663525	-0.549816	-0.215745	-0.552585	-0.143772
Gglean014663	0.662031	0.851061	0.944061	0.278603	0.145318	-0.421374	-0.43286	-0.523653	-0.428062	-0.0250792	0.0416964	-0.49968	0.0484529	-0.512735	-0.654387	-0.285695	-0.533592	-0.388347
Gglean023076	0.891441	0.347159	0.370448	-0.102233	0.32944	-0.292201	-0.518441	-0.922888	-0.817309	0.61757	0.678149	-0.64357	0.037909	-0.311826	-0.189583	0.00960061	-0.257702	0.0849927
Gglean016862	0.960583	0.561785	0.499154	0.163515	0.450858	-0.206548	-0.403432	-0.851247	-0.678393	0.361712	0.548252	-0.760721	-0.0893973	-0.50772	-0.441491	-0.253933	-0.551162	0.0860709
Gglean028637	0.534073	0.229762	0.399834	-0.301866	0.0863565	-0.357068	-0.515853	-0.828834	-0.72751	0.81778	0.603165	-0.470863	-0.00635103	0.0022725	0.203188	0.616003	0.164694	-0.296942
Gglean014099	0.703579	0.280639	0.124861	0.0831799	0.533733	-0.178266	-0.123437	-0.840863	-0.550616	0.613592	0.735541	-0.732765	-0.30875	-0.280792	0.00307446	0.272745	-0.230728	-0.146662
Gglean003421	-0.748488	-0.454222	-0.666934	0.266675	-0.253918	0.644623	0.567066	0.704326	0.911621	-0.473541	-0.182328	0.365148	-0.293808	0.0976231	0.484849	0.0337566	0.23054	-0.116656
Gglean014810	0.161609	0.0480328	-0.201179	0.531873	0.860794	0.350647	0.724906	-0.127333	0.240034	-0.095985	0.277251	-0.407613	-0.460443	-0.35061	-0.0557414	0.180895	-0.232002	0.0818416
Gglean010966	0.950771	0.537045	0.616738	0.00525495	0.289879	-0.355632	-0.587644	-0.90357	-0.80401	0.466516	0.546476	-0.676113	0.068238	-0.427274	-0.393057	-0.119353	-0.399484	0.0522931
Gglean014405	0.85985	0.468745	0.487609	0.356778	0.4573	-0.0351565	-0.250941	-0.864908	-0.445597	0.326652	0.766148	-0.8012	-0.201512	-0.647729	-0.178321	-0.029092	-0.398243	-0.103879
Gglean020279	0.627188	0.114269	0.198577	-0.38008	-0.0514868	-0.158429	-0.668818	-0.779254	-0.765463	0.76523	0.635906	-0.471439	0.00353969	0.00264805	0.161339	0.0980185	-0.0431249	0.0541553
Gglean002560	0.33067	0.133445	0.146135	0.425827	0.912914	-0.0152275	0.586061	-0.130298	-0.0374822	-0.194924	0.00348405	-0.303647	-0.173588	-0.308966	-0.481709	-0.159809	-0.405282	0.424532
Gglean012319	0.612903	0.214119	0.242042	-0.163778	0.476864	-0.0717862	-0.179046	-0.602374	-0.658087	0.522749	0.330767	-0.529096	-0.177108	-0.0211032	-0.191138	0.0018383	-0.310322	0.260525
Gglean030669	0.948362	0.658267	0.481321	0.200766	0.345458	-0.13571	-0.469058	-0.858188	-0.615683	0.329393	0.598258	-0.772318	-0.0782827	-0.599668	-0.403303	-0.235754	-0.526655	-0.0898641
Gglean000420	0.858837	0.296507	0.295708	-0.0301972	0.326892	-0.185059	-0.453162	-0.870678	-0.721204	0.574572	0.670816	-0.692015	-0.0941976	-0.30149	-0.162496	-0.0863537	-0.355529	0.144645
Gglean014414	0.620387	0.235607	0.189209	-0.269661	-0.00875273	-0.0832339	-0.602514	-0.694077	-0.670387	0.635059	0.497324	-0.543911	-0.130604	-0.0423861	0.0149425	-0.048001	-0.242955	0.0472499
Gglean023426	0.597098	0.189478	0.216965	-0.302817	0.158991	-0.365062	-0.482344	-0.882902	-0.76318	0.86049	0.720023	-0.473967	0.0406698	-0.0226846	0.215421	0.537358	0.161385	-0.2851
Gglean015654	0.38024	0.295979	0.1553	-0.017378	0.288156	-0.200312	-0.132173	-0.653942	-0.388711	0.580035	0.563135	-0.464785	-0.155212	-0.148146	0.1844	0.687393	0.137787	-0.528257
Gglean003248	-0.573382	-0.523822	-0.595778	0.303658	0.113419	0.720749	0.736664	0.699544	0.792179	-0.586536	-0.232129	0.357498	-0.168784	-0.00472482	0.207053	-0.128581	0.109909	0.44554
Gglean005142	0.455486	0.377854	0.601544	-0.253936	0.0867421	-0.502776	-0.487511	-0.647606	-0.663217	0.514856	0.311301	-0.185844	0.385414	-0.100204	-0.0682815	0.497757	0.249799	-0.384151
Gglean018593	0.961814	0.677705	0.581321	0.301121	0.460643	-0.258216	-0.376244	-0.825586	-0.585519	0.188018	0.535854	-0.676579	0.101572	-0.700726	-0.542204	-0.239812	-0.484851	-0.0631103
Gglean020289	0.719785	0.884957	0.61109	0.13652	0.111499	-0.426797	-0.542294	-0.62747	-0.535242	0.154218	0.222114	-0.487475	0.141211	-0.496147	-0.546643	-0.18914	-0.406636	-0.53025
Gglean011025	0.92214	0.506853	0.521857	-0.0586144	0.202607	-0.320713	-0.642211	-0.887984	-0.804911	0.491946	0.577475	-0.620828	0.122855	-0.400912	-0.328781	-0.126511	-0.335105	0.0263494
Gglean026231	0.95732	0.596893	0.49531	0.203944	0.40886	-0.148456	-0.422926	-0.905713	-0.632248	0.367299	0.696583	-0.742653	-0.0117136	-0.625291	-0.331229	-0.126405	-0.409809	-0.0967499
Gglean003729	0.132684	0.158212	-0.114681	0.820298	0.357002	0.77979	0.481529	-0.00853716	0.604093	-0.408518	0.356585	-0.548193	-0.690611	-0.667423	0.0219886	-0.188703	-0.477625	-0.0128825
Gglean016385	-0.222832	0.29421	0.0387291	0.656092	-0.038638	0.48759	0.385077	0.404046	0.717947	-0.67064	-0.22736	-0.138684	-0.476758	-0.406426	-0.161126	-0.28957	-0.399628	-0.240636
Gglean015489	0.732722	0.613944	0.884765	0.049972	0.274908	-0.531953	-0.453429	-0.567634	-0.664918	0.130802	0.0232209	-0.412037	0.20874	-0.323513	-0.683123	-0.25869	-0.448151	0.113604
Gglean009007	0.802515	0.508577	0.401121	0.570433	0.609635	-0.0341299	-0.00267855	-0.774065	-0.26052	0.179516	0.696488	-0.859459	-0.377346	-0.712234	-0.258075	-0.0393133	-0.522199	-0.165712
Gglean026760	-0.141681	0.0305489	0.405781	-0.0976137	-0.0481133	-0.326911	0.0050884	0.373251	-0.0344208	-0.41081	-0.667449	0.395112	0.404506	0.119471	-0.528588	-0.285831	-0.0673744	0.386725
Gglean003623	0.801673	0.804324	0.885779	0.167757	0.146246	-0.412023	-0.573761	-0.709471	-0.602645	0.197101	0.231712	-0.606686	0.0376213	-0.476679	-0.556508	-0.22488	-0.508226	-0.303789
Gglean012883	0.715569	0.129964	0.188034	0.141293	0.419593	0.0329975	-0.186144	-0.696187	-0.462993	0.446025	0.596506	-0.783263	-0.452436	-0.26393	-0.0920491	-0.0902031	-0.495344	0.380984
Gglean007631	0.680983	0.754743	0.941943	0.0913378	0.0932835	-0.533939	-0.552725	-0.53476	-0.58184	0.0646151	0.000778444	-0.415898	0.177854	-0.390403	-0.67416	-0.277255	-0.464781	-0.204977
Gglean008175	0.699811	0.315471	0.111246	0.237352	0.106991	0.176767	-0.373444	-0.686563	-0.29818	0.26645	0.778628	-0.644146	-0.160377	-0.587784	-0.00827847	-0.159973	-0.31185	-0.0249817
Gglean007718	0.912587	0.522775	0.476898	0.316174	0.624513	-0.0929916	-0.195031	-0.836197	-0.528464	0.252076	0.646367	-0.697495	0.0245235	-0.687711	-0.388613	-0.0134249	-0.358441	0.0527921
Gglean011875	0.909701	0.698648	0.518514	0.616935	0.602694	-0.0845369	-0.104665	-0.716849	-0.300008	-0.0256025	0.525645	-0.810815	-0.192565	-0.850065	-0.570671	-0.361662	-0.694231	-0.0657854
Gglean018006	0.968746	0.716219	0.665675	0.179603	0.370894	-0.355116	-0.502348	-0.856554	-0.694164	0.284567	0.487379	-0.688693	0.0797872	-0.59643	-0.535805	-0.22679	-0.492583	-0.0874275
Gglean027903	-0.581188	-0.508571	-0.231606	-0.671526	-0.179666	-0.283256	0.1335	0.444454	-0.116001	0.214062	-0.549291	0.612582	0.205539	0.88392	0.235072	0.319044	0.474605	0.203656
Gglean015733	-0.296558	-0.31646	-0.107271	-0.808191	-0.29342	-0.462864	-0.284048	0.118139	-0.417084	0.34527	-0.274004	0.710101	0.818881	0.609581	0.180308	0.462485	0.782642	0.0450376
Gglean021923	-0.155551	-0.544518	-0.256776	-0.871827	-0.3409	-0.299712	-0.412098	-0.225911	-0.543027	0.85401	0.212263	0.24549	0.227701	0.758291	0.645059	0.681807	0.67978	0.0954574
Gglean024338	0.549295	0.0349496	0.191356	-0.193457	0.0937703	-0.20699	-0.425859	-0.448084	-0.581132	0.365693	0.236457	-0.358713	-0.0289948	0.011356	-0.217564	-0.283149	-0.337946	0.511243
Gglean002477	0.593682	0.409047	0.618956	-0.151596	0.199744	-0.486284	-0.432353	-0.768628	-0.716701	0.642001	0.404838	-0.526317	-0.0843135	-0.0432655	-0.0726712	0.307741	-0.119754	-0.333315
Gglean024696	-0.836227	-0.490212	-0.596585	0.163077	-0.0426102	0.488197	0.763982	0.880237	0.83444	-0.537251	-0.525518	0.485236	-0.287614	0.321151	0.261877	0.00501391	0.160353	0.133176
Gglean002688	-0.413023	0.257107	0.126604	0.158263	-0.0807595	-0.114775	0.288471	0.645082	0.389224	-0.602139	-0.86289	0.29166	-0.104757	0.158785	-0.460069	-0.397158	-0.309915	-0.128232
Gglean022702	-0.860196	-0.424421	-0.528623	0.0215421	-0.40998	0.512015	0.42159	0.912475	0.803979	-0.588497	-0.571902	0.656539	0.0210763	0.271935	0.26505	-0.0679122	0.300627	0.0444068
Gglean025455	0.888133	0.745431	0.582093	0.514224	0.452152	-0.269339	-0.242628	-0.673635	-0.372503	-0.0404691	0.393423	-0.717998	-0.0845408	-0.773741	-0.664377	-0.417867	-0.69169	-0.102354
Gglean015868	0.472582	0.415575	0.351982	-0.484937	-0.0914251	-0.614118	-0.666972	-0.638043	-0.823204	0.664766	0.271524	-0.168457	0.343245	0.110047	-0.0722071	0.260785	0.139793	-0.435853
Gglean009324	0.0605153	-0.198166	-0.147232	-0.721107	-0.0850493	-0.273746	-0.340371	-0.38831	-0.632587	0.889973	0.256945	-0.0682254	-0.0422023	0.619622	0.447909	0.5751	0.359884	-0.109211
Gglean028833	0.776313	0.454255	0.399271	0.628185	0.699615	-0.0416154	0.106238	-0.636996	-0.196136	-0.00609886	0.551591	-0.748242	-0.274627	-0.740118	-0.400146	-0.212942	-0.570756	0.116783
Gglean005980	0.962218	0.737461	0.743947	0.254641	0.429897	-0.388208	-0.436227	-0.848027	-0.657035	0.24306	0.451076	-0.711539	0.0409491	-0.616963	-0.573019	-0.207917	-0.525182	-0.104499
Gglean015024	-0.279204	-0.261059	-0.0998061	-0.755957	-0.611432	-0.287488	-0.479409	0.0504634	-0.356609	0.540465	-0.175651	0.286142	0.0837733	0.776625	0.406702	0.214053	0.345266	-0.116899
Gglean008097	-0.493842	-0.139325	-0.1648	-0.499911	-0.461457	-0.30579	-0.119617	0.59116	0.00845221	-0.219108	-0.734879	0.756799	0.533592	0.537832	-0.149963	-0.222807	0.281423	0.0318604
Gglean003632	0.772748	0.303736	0.136695	0.349845	0.753432	0.0677448	0.0691901	-0.684404	-0.36079	0.195028	0.657356	-0.624226	-0.0827901	-0.610676	-0.261818	-0.102831	-0.34328	0.176191
Gglean009409	0.904601	0.675001	0.518462	0.258372	0.461614	-0.150843	-0.326321	-0.858771	-0.576735	0.371999	0.585779	-0.840609	-0.255414	-0.53711	-0.34828	-0.131384	-0.549091	-0.197229
Gglean000091	-0.424412	-0.258476	-0.404644	0.502851	0.0191597	0.359861	0.558163	0.367961	0.763486	-0.400937	0.0652389	0.0854204	-0.333689	-0.172748	0.343889	0.0912168	0.0954059	-0.200055
Gglean028472	-0.879271	-0.616958	-0.67873	0.048469	-0.273198	0.513204	0.590341	0.779694	0.810758	-0.317411	-0.344358	0.439876	-0.370163	0.428781	0.55295	0.192735	0.299993	0.0269313
Gglean013185	0.748278	0.250815	0.264578	-0.245795	0.10735	-0.213557	-0.607796	-0.80945	-0.780608	0.669727	0.581302	-0.574559	-0.0389721	-0.11039	-0.0581795	-0.0629638	-0.248939	0.0901461
Gglean021258	-0.331387	0.104472	0.446476	-0.474763	-0.456545	-0.572176	-0.324304	0.323602	-0.202404	-0.0584342	-0.732626	0.540606	0.477926	0.493105	-0.230922	0.0306622	0.237756	-0.213959
Gglean014792	0.520597	-0.000901551	-0.00434366	-0.235582	0.417083	0.0245555	-0.133076	-0.55577	-0.600518	0.584158	0.436566	-0.451418	-0.183701	0.0629175	0.00639597	0.0681463	-0.173405	0.35322
Gglean015313	-0.878053	-0.444878	-0.46677	0.131533	-0.275491	0.213443	0.580413	0.884322	0.819206	-0.560737	-0.584265	0.592316	-0.134183	0.337435	0.247516	0.00134228	0.235526	-0.0582827
Gglean030384	0.765547	0.748606	0.881452	0.18531	0.300842	-0.454808	-0.420485	-0.598321	-0.576233	0.0712677	0.0987162	-0.508169	0.114174	-0.472175	-0.689865	-0.280242	-0.515553	-0.0910517
Gglean019418	0.379433	0.659106	0.539433	0.415492	0.276658	-0.317362	-0.0293095	0.00680901	-0.0524606	-0.572406	-0.333832	-0.0688676	0.296208	-0.550072	-0.888887	-0.668774	-0.529551	0.00188643
Gglean026508	0.84559	0.501707	0.350387	0.2104	0.505782	-0.14495	-0.245435	-0.933113	-0.565928	0.521851	0.786815	-0.796886	-0.208508	-0.502074	-0.110311	0.179015	-0.292852	-0.268448
Gglean026086	0.461581	0.157832	0.315028	-0.587008	0.0269509	-0.607506	-0.586051	-0.69572	-0.910304	0.875066	0.317737	-0.276865	0.120574	0.327563	0.0683869	0.413008	0.129464	-0.14212
Gglean026088	0.971012	0.589592	0.592601	0.0747862	0.349844	-0.292133	-0.530151	-0.899938	-0.762909	0.426347	0.558281	-0.720168	0.0148523	-0.481646	-0.418982	-0.168923	-0.460215	0.0260249
Gglean012007	0.914099	0.523597	0.647244	-0.0128057	0.2782	-0.461028	-0.577502	-0.832402	-0.807625	0.417322	0.41314	-0.62551	0.0820472	-0.35626	-0.47861	-0.196129	-0.451854	0.114109
Gglean014129	-0.24574	0.3088	0.278063	0.679511	0.0324857	0.138537	0.40174	0.482703	0.677716	-0.818893	-0.486394	0.0337302	-0.224817	-0.377912	-0.404929	-0.406908	-0.4058	-0.221912
Gglean025568	0.626568	0.187237	0.076572	0.114719	0.0619386	0.110873	-0.41598	-0.790079	-0.362735	0.564564	0.876939	-0.732025	-0.352113	-0.357449	0.266055	0.159097	-0.192904	-0.181475
Gglean005051	-0.565699	-0.0590397	-0.241191	0.439456	0.231168	0.383491	0.793333	0.734887	0.772171	-0.697199	-0.592095	0.248006	-0.326311	0.00952731	-0.142226	-0.158242	-0.15992	0.00749413
Gglean029884	0.715086	0.691261	0.979548	0.137383	0.163139	-0.473022	-0.507903	-0.583377	-0.578442	0.0965856	0.0715632	-0.48236	0.11458	-0.409254	-0.627969	-0.239933	-0.476598	-0.102348
Gglean016893	0.854952	0.784264	0.840571	0.268601	0.428959	-0.407902	-0.366239	-0.667492	-0.582264	0.0754939	0.174167	-0.603049	0.0716698	-0.559113	-0.726947	-0.302119	-0.586259	-0.0494955
Gglean010615	0.565132	0.0525386	0.363975	-0.425823	0.149738	-0.569313	-0.52157	-0.741544	-0.862653	0.786442	0.399507	-0.377292	0.0804717	0.178966	-0.00347283	0.333806	0.0198997	0.155056
Gglean004612	0.506102	0.0823752	0.022844	0.332497	0.340593	0.282657	-0.0151054	-0.663772	-0.116719	0.369366	0.871187	-0.689867	-0.405254	-0.486062	0.275479	0.319765	-0.11538	-0.0861681
Gglean009528	-0.505403	0.0117483	-0.332236	0.569226	0.0845439	0.632788	0.69699	0.658644	0.893811	-0.736507	-0.350943	0.137516	-0.378787	-0.224322	-0.0237964	-0.196155	-0.172907	-0.162639
Gglean023074	0.882322	0.355461	0.38482	0.178486	0.591687	-0.321517	-0.223999	-0.818772	-0.625061	0.343386	0.607531	-0.619945	0.0502446	-0.501055	-0.355512	-0.084261	-0.34048	0.224917
Gglean018447	0.565024	0.494853	0.472074	-0.39795	-2.96811e-05	-0.766799	-0.662188	-0.610148	-0.857981	0.525615	0.109587	-0.201716	0.372512	0.0521188	-0.35839	0.0472689	-0.0751341	-0.267232
Gglean017736	-0.697539	-0.245687	-0.322406	0.393988	0.0599155	0.311341	0.763329	0.853105	0.861368	-0.786502	-0.618258	0.457831	-0.135549	0.0369887	-0.0657284	-0.152642	0.0129898	0.0868118
Gglean029067	0.823111	0.723421	0.773009	0.0303286	0.192132	-0.430611	-0.595321	-0.76195	-0.707032	0.293721	0.334594	-0.521046	0.203953	-0.461458	-0.493362	-0.109114	-0.331981	-0.239826
Gglean027838	0.792887	0.528023	0.40911	0.399861	0.733841	-0.340022	0.0163079	-0.72481	-0.432956	0.174381	0.500134	-0.62435	-0.0302947	-0.598865	-0.446761	0.00560813	-0.377888	-0.0779454
Gglean023069	0.76617	0.933312	0.62805	0.529065	0.420573	-0.0859623	-0.187617	-0.499376	-0.253737	-0.195235	0.170623	-0.640162	-0.0942672	-0.775844	-0.744113	-0.473114	-0.720071	-0.282565
Gglean006950	0.119401	0.114328	0.311545	0.498833	0.410665	-0.102621	0.338971	0.201999	0.220383	-0.588321	-0.353915	-0.0397235	0.015417	-0.342692	-0.62116	-0.476531	-0.45569	0.440307
Gglean024424	-0.74769	-0.271793	-0.386807	0.13143	-0.289387	0.463272	0.442072	0.879822	0.779569	-0.691395	-0.632342	0.575888	0.0218881	0.142776	0.0570067	-0.198051	0.139489	0.0833186
Gglean009112	-0.429031	-0.502873	-0.433614	-0.652681	-0.589635	0.146214	-0.284378	0.0383617	-0.083058	0.599509	0.191764	0.27446	-0.0166028	0.65247	0.866729	0.591666	0.66035	-0.23579
Gglean019705	0.734556	0.781175	0.850402	0.113112	0.206481	-0.5844	-0.48929	-0.499117	-0.607709	-0.0125297	-0.060589	-0.381836	0.248176	-0.418245	-0.825768	-0.438464	-0.549287	-0.0792589
Gglean021267	0.701321	0.806023	0.58594	0.669714	0.587401	0.11349	0.0538435	-0.394031	-0.09117	-0.307661	0.132831	-0.698925	-0.283686	-0.797219	-0.739972	-0.488484	-0.814452	-0.0507408
Gglean017185	0.392305	0.0160681	0.191795	-0.640033	-0.118108	-0.63856	-0.646133	-0.598532	-0.863968	0.78292	0.29243	-0.085726	0.348689	0.329847	0.0716673	0.297559	0.229777	-0.072165
Gglean000118	0.953822	0.5357	0.560685	0.35687	0.553453	-0.211317	-0.274175	-0.859551	-0.542644	0.249649	0.620517	-0.779213	-0.0782614	-0.674789	-0.433133	-0.117346	-0.493703	0.0963239
Gglean018297	0.895923	0.675464	0.579204	0.31548	0.688524	-0.213911	-0.137399	-0.774833	-0.567018	0.229861	0.429677	-0.74212	-0.113904	-0.569195	-0.549313	-0.12801	-0.546917	-0.0494968
Gglean028438	-0.755184	-0.392743	-0.519427	0.351692	-0.137628	0.481125	0.675774	0.888261	0.940364	-0.747777	-0.501822	0.476739	-0.193961	0.0804105	0.136061	-0.24463	0.047455	0.121479
Gglean016448	0.854896	0.744833	0.651605	0.0707482	0.205626	-0.477076	-0.593624	-0.810975	-0.702594	0.345995	0.400749	-0.590359	0.132583	-0.465538	-0.475325	-0.111908	-0.383734	-0.316927
Gglean010070	0.959666	0.541354	0.583167	0.138144	0.279466	-0.224622	-0.550672	-0.864084	-0.68043	0.336722	0.588473	-0.685639	0.064949	-0.562483	-0.403907	-0.229677	-0.445768	0.0844688
Gglean010161	0.971257	0.570148	0.545797	0.0876317	0.389319	-0.271208	-0.491842	-0.892721	-0.749562	0.414221	0.572406	-0.71659	0.0175733	-0.495976	-0.423435	-0.181789	-0.46249	0.0346933
Gglean030873	-0.327357	0.303299	0.0593058	0.648814	0.0721745	0.160915	0.509134	0.583478	0.734273	-0.858372	-0.555346	0.110076	-0.218241	-0.328601	-0.42179	-0.403067	-0.381629	-0.227925
Gglean012342	0.965028	0.613081	0.517172	0.185117	0.417782	-0.223368	-0.443603	-0.915846	-0.662418	0.383935	0.658522	-0.747018	-0.00568632	-0.60244	-0.362993	-0.0931146	-0.413174	-0.0680264
Gglean013552	0.359037	0.552758	0.849031	0.45644	0.102327	-0.154867	-0.153967	-0.125642	-0.0127545	-0.415474	-0.174321	-0.258096	0.0503064	-0.53422	-0.615416	-0.386495	-0.472328	-0.0564428
Gglean028661	-0.595789	-0.485396	-0.439348	-0.808921	-0.63388	-0.146719	-0.263594	0.417823	-0.0886342	0.214251	-0.365206	0.799791	0.577135	0.741442	0.412939	0.246349	0.728653	-0.0518871
Gglean029877	0.548747	-0.084172	0.0284347	-0.115447	0.258984	-0.0890808	-0.265178	-0.782567	-0.531214	0.735119	0.81257	-0.553789	-0.184222	-0.100082	0.316217	0.506226	0.0849775	0.135842
Gglean026417	0.958383	0.736323	0.653836	0.157157	0.348187	-0.378963	-0.518603	-0.845823	-0.704063	0.286548	0.464088	-0.667499	0.100661	-0.578101	-0.546337	-0.2324	-0.485912	-0.123644
Gglean016036	0.610318	0.410704	0.277196	0.580774	0.902571	0.0991338	0.39645	-0.484348	-0.128646	0.0136134	0.373016	-0.738592	-0.483513	-0.538624	-0.384375	-0.081728	-0.593655	0.10689
Gglean012142	-0.41838	-0.122764	-0.342971	0.580933	0.102032	0.333639	0.660379	0.421934	0.789793	-0.48274	-0.0719328	0.0029472	-0.496418	-0.166922	0.187367	-0.0450001	-0.113278	-0.244345
Gglean022324	0.382722	-0.0210761	0.179997	-0.653317	-0.150986	-0.559661	-0.66769	-0.69621	-0.860275	0.941954	0.454709	-0.193272	0.192513	0.359715	0.288287	0.530972	0.319237	-0.139548
Gglean027391	-0.680077	-0.416766	-0.0871392	-0.423016	-0.352435	-0.0550451	0.133837	0.503891	0.16813	0.0746253	-0.548833	0.468299	-0.0620074	0.742777	0.334656	0.366016	0.373083	-0.0515835
Gglean004421	0.929173	0.801925	0.685014	0.281259	0.426993	-0.412367	-0.399574	-0.820643	-0.615104	0.220818	0.430424	-0.697441	0.0214361	-0.616642	-0.575437	-0.22412	-0.533085	-0.254994
Gglean001125	0.968791	0.604656	0.504893	0.224753	0.45708	-0.250121	-0.399616	-0.925117	-0.645298	0.376266	0.68305	-0.754016	-0.0111112	-0.61956	-0.36064	-0.0859592	-0.414625	-0.090091
Gglean026461	0.461124	-0.00434651	0.084031	-0.382824	0.200763	-0.187876	-0.337302	-0.784594	-0.703181	0.910964	0.700668	-0.42695	-0.0666919	0.130934	0.367221	0.630106	0.237295	-0.163475
Gglean000898	0.881067	0.473163	0.612724	0.0325371	0.345397	-0.280602	-0.476233	-0.793938	-0.735578	0.413125	0.418441	-0.678602	-0.0630966	-0.33314	-0.414527	-0.192072	-0.491224	0.180028
Gglean012856	0.828932	0.62136	0.641725	0.623768	0.634638	0.0231003	-0.0112431	-0.603534	-0.2395	-0.130178	0.403219	-0.721859	-0.151235	-0.825202	-0.59731	-0.352969	-0.655019	0.0982627
Gglean012503	-0.817553	-0.353063	-0.435473	0.105478	-0.123076	0.387948	0.644578	0.875071	0.758136	-0.543346	-0.655848	0.478161	-0.255912	0.34413	0.138753	-0.0243242	0.0979428	0.063452
Gglean006645	0.802524	0.602486	0.814019	0.174428	0.169516	-0.256103	-0.529537	-0.804398	-0.574381	0.324664	0.490287	-0.68005	-0.0595601	-0.49888	-0.300222	-0.0404009	-0.379679	-0.21646
Gglean004081	0.851624	0.595044	0.574339	-0.170009	0.121895	-0.416039	-0.705876	-0.827656	-0.854268	0.516408	0.418732	-0.545966	0.156883	-0.274151	-0.366305	-0.104654	-0.312246	-0.115242
Gglean020230	-0.747478	-0.146754	-0.457817	0.204054	-0.302369	0.343058	0.467327	0.805628	0.804475	-0.574782	-0.556867	0.415902	-0.25704	0.20063	0.14762	-0.16754	0.0294767	-0.281882
Gglean009761	0.930474	0.47578	0.528538	-0.0567169	0.260137	-0.320756	-0.60337	-0.899494	-0.818731	0.513717	0.579928	-0.647668	0.0833193	-0.380818	-0.328449	-0.109435	-0.352768	0.0760867
Gglean003861	0.947506	0.673954	0.599043	0.344372	0.636871	-0.261608	-0.213881	-0.862367	-0.581999	0.285607	0.533742	-0.824556	-0.166165	-0.613355	-0.498491	-0.104005	-0.564865	-0.084366
Gglean024687	-0.423249	-0.264269	-0.11483	-0.590032	-0.35904	-0.319114	-0.118579	0.309958	-0.165981	0.27994	-0.513475	0.30514	-0.10587	0.824323	0.149802	0.144707	0.136219	0.0154736
Gglean004410	-0.627003	-0.522194	-0.428883	-0.574653	-0.476237	-0.00775624	0.0115567	0.614338	0.101073	0.0051372	-0.585254	0.588919	0.0684146	0.791531	0.226374	-0.0854918	0.251495	0.319267
Gglean001111	0.957726	0.537001	0.59473	0.0853421	0.455823	-0.380567	-0.438697	-0.906018	-0.774329	0.455536	0.540069	-0.731567	-0.0300194	-0.431985	-0.424591	-0.100085	-0.456828	0.0597537
Gglean013956	-0.722354	-0.562202	-0.588092	-0.341464	-0.177757	0.203711	0.396376	0.437246	0.324065	0.196174	-0.175749	0.371073	-0.259425	0.662079	0.655416	0.589382	0.51541	-0.14237
Gglean019675	0.712849	0.175415	0.373032	-0.235255	0.229523	-0.416526	-0.488026	-0.871986	-0.814365	0.740575	0.648079	-0.531886	0.0253063	-0.0950053	0.00172152	0.277582	-0.0532071	0.0107709
Gglean029794	0.40808	0.268277	0.282148	0.20425	0.269997	-0.17403	-0.117539	-0.41792	-0.201523	0.0132757	0.375615	-0.122066	0.429064	-0.522333	-0.185686	0.227475	0.148179	-0.117779
Gglean020543	0.144952	0.72422	0.450598	0.477394	0.225747	-0.272564	0.148339	0.118644	0.148466	-0.524176	-0.45475	-0.160146	-0.0878946	-0.377042	-0.733766	-0.395784	-0.555162	-0.34043
Gglean025655	0.941613	0.605432	0.600211	-0.0141893	0.298325	-0.392875	-0.586655	-0.861176	-0.815081	0.424525	0.468362	-0.628774	0.121095	-0.417918	-0.467754	-0.193439	-0.422994	-0.00190127
Gglean015935	0.771182	0.728712	0.860513	0.0746181	0.177843	-0.480773	-0.560647	-0.686747	-0.653968	0.21942	0.204124	-0.522832	0.137187	-0.427468	-0.56401	-0.117252	-0.402454	-0.200465
Gglean029157	0.525589	0.407884	0.362411	0.48458	0.911447	-0.166584	0.420944	-0.286959	-0.166989	-0.219857	0.060091	-0.3799	-0.0359652	-0.511342	-0.662382	-0.22673	-0.473749	0.234306
Gglean015730	0.00609665	0.145712	0.571079	-0.435355	-0.245846	-0.526428	-0.415494	-0.1792	-0.466216	0.402826	-0.240023	0.0208907	0.0903322	0.420799	-0.0269148	0.343057	0.125842	-0.287869
Gglean005336	0.950074	0.593341	0.63904	0.0219344	0.332262	-0.389822	-0.557797	-0.854175	-0.800752	0.393514	0.449517	-0.638764	0.115763	-0.435838	-0.499204	-0.194739	-0.444362	0.0685123
Gglean019704	0.97601	0.7305	0.686391	0.346256	0.471782	-0.270986	-0.3741	-0.856488	-0.578895	0.206779	0.531098	-0.777061	-0.0396447	-0.707078	-0.542163	-0.199394	-0.555692	-0.100755
Gglean021189	-0.0380526	0.0852885	-0.139216	0.663078	0.346274	0.6117	0.547825	0.202436	0.59134	-0.486169	0.0317853	-0.331863	-0.574479	-0.456595	-0.118155	-0.176603	-0.426954	0.13469
Gglean014999	-0.205521	-0.0352786	-0.226353	0.637387	-0.0859975	0.566975	0.338343	0.257337	0.745933	-0.526113	0.180812	-0.0470975	-0.249456	-0.490651	0.186851	-0.124398	-0.0629002	-0.204322
Gglean001337	0.147959	-0.173993	-0.112302	-0.565917	-0.258603	-0.0464222	-0.478782	-0.492144	-0.52709	0.887071	0.46614	-0.278556	-0.234659	0.442791	0.569203	0.517736	0.241005	-0.140999
Gglean012087	-0.623943	-0.877026	-0.710436	-0.303917	-0.318086	0.442127	0.252427	0.318995	0.361044	0.267553	0.179205	0.315452	-0.233367	0.545262	0.917874	0.566361	0.613082	0.207316
Gglean001342	-0.1342	-0.183179	-0.473229	0.221263	0.037708	0.760445	0.262825	-0.0679168	0.395685	0.136134	0.528866	-0.256559	-0.477559	-0.165406	0.634775	0.380513	0.17293	-0.248206
Gglean012058	0.451067	0.158701	0.25701	-0.377132	-0.107318	-0.246358	-0.584224	-0.466155	-0.653908	0.531153	0.147965	-0.354536	-0.087105	0.197723	-0.107035	-0.180875	-0.284605	0.138192
Gglean028109	0.933932	0.798841	0.650439	0.202712	0.370439	-0.35282	-0.471222	-0.836514	-0.660099	0.287782	0.446062	-0.71477	-0.000146337	-0.570007	-0.534756	-0.212671	-0.528402	-0.260125
Gglean008995	-0.345532	0.135563	-0.00605475	0.597526	0.0872842	0.423214	0.549581	0.679359	0.763442	-0.944033	-0.565294	0.218207	-0.101344	-0.340258	-0.404273	-0.516343	-0.327644	0.140834
Gglean029621	0.963862	0.574086	0.593816	0.0486415	0.350487	-0.361211	-0.541694	-0.875886	-0.781962	0.40039	0.511316	-0.664739	0.0903332	-0.470098	-0.464792	-0.201431	-0.445493	0.0562513
Gglean021913	0.944475	0.606722	0.601548	-0.00743608	0.316623	-0.38852	-0.572998	-0.867038	-0.815303	0.433373	0.465969	-0.647679	0.0942035	-0.411351	-0.469396	-0.186953	-0.438436	-0.00145269
Gglean009427	0.901006	0.703998	0.763344	0.197076	0.390104	-0.441289	-0.445772	-0.719443	-0.653592	0.148772	0.253062	-0.60293	0.116161	-0.537824	-0.689652	-0.303302	-0.555647	0.0677569
Gglean024946	0.698865	0.726545	0.535319	-0.0681824	0.293097	-0.543893	-0.425831	-0.718327	-0.723708	0.448316	0.264321	-0.520669	0.0270382	-0.217299	-0.40804	0.0344954	-0.315924	-0.434475
Gglean023233	-0.774633	-0.33864	-0.367473	0.252983	-0.241426	0.398358	0.540945	0.908561	0.870329	-0.766199	-0.617607	0.602331	0.0224964	0.103467	0.070056	-0.180625	0.160562	0.100342
Gglean007981	-0.174433	0.175486	0.0104779	0.844254	0.139977	0.528503	0.528185	0.371794	0.818385	-0.732396	-0.141397	-0.231309	-0.562387	-0.514573	-0.165517	-0.336307	-0.481716	-0.113938
Gglean006413	0.897348	0.637381	0.641265	0.216005	0.420678	-0.525263	-0.38567	-0.744015	-0.643269	0.161273	0.367614	-0.539715	0.205059	-0.567004	-0.632354	-0.281673	-0.461248	-0.0210377
Gglean027824	0.935926	0.793123	0.640398	0.222876	0.42237	-0.401309	-0.423248	-0.830353	-0.656038	0.264697	0.434915	-0.693233	0.0280748	-0.580023	-0.564393	-0.221775	-0.522427	-0.235331
Gglean009784	-0.265852	-0.563053	-0.444386	-0.583158	-0.434991	0.282795	-0.245491	-0.079675	-0.140327	0.659086	0.335146	0.0661943	-0.200102	0.585749	0.845909	0.491117	0.481583	0.0440465
Gglean020845	-0.00141358	0.023089	0.303137	-0.592839	-0.294837	-0.590957	-0.496084	0.0290082	-0.510464	0.180925	-0.441749	0.38478	0.594435	0.417089	-0.259923	0.0114093	0.214089	0.230251
Gglean008599	0.922337	0.668431	0.806737	0.0920422	0.286504	-0.467975	-0.574796	-0.834988	-0.750386	0.316725	0.388733	-0.625033	0.13184	-0.489187	-0.538841	-0.16589	-0.438977	-0.0496209
Gglean005465	0.927262	0.563718	0.511582	0.36958	0.64803	-0.177106	-0.166361	-0.882338	-0.528225	0.30936	0.659467	-0.80865	-0.15295	-0.643176	-0.364485	-0.0375942	-0.46575	-0.0473965
Gglean024574	-0.601118	-0.181226	-0.399856	0.492623	-0.0538027	0.653954	0.63313	0.734673	0.933314	-0.70605	-0.399154	0.195956	-0.404703	-0.0886797	0.0797399	-0.180659	-0.129095	-0.00468709
Gglean026472	0.472561	0.564955	0.940352	0.0777695	-0.0256467	-0.491883	-0.469664	-0.358122	-0.437137	0.0170707	-0.137435	-0.331642	0.0502785	-0.215721	-0.5568	-0.251574	-0.440125	-0.144535
Gglean013464	0.963204	0.682007	0.515134	0.406534	0.548349	-0.145942	-0.259208	-0.758635	-0.492434	0.0957004	0.495327	-0.760386	-0.0778061	-0.735573	-0.601347	-0.38682	-0.656283	0.0328955
Gglean003297	-0.442179	-0.291796	-0.443031	0.567477	0.021547	0.661136	0.619925	0.407795	0.863625	-0.430869	0.089161	-0.0167195	-0.516744	-0.200115	0.396015	0.0791074	0.00604982	-0.0955558
Gglean020430	-0.61108	-0.601672	-0.621271	-0.114313	-0.0594395	0.398678	0.467303	0.272852	0.439113	0.181173	0.169826	0.257246	-0.233268	0.360726	0.806517	0.737246	0.624	-0.19608
Gglean028219	0.958856	0.706433	0.690863	0.167147	0.393607	-0.369913	-0.482565	-0.83544	-0.707004	0.294377	0.413473	-0.716006	0.0111802	-0.53429	-0.573386	-0.22401	-0.54961	-0.0164985
Gglean028015	0.734738	0.368186	0.0513815	0.426083	0.801499	0.195059	0.185997	-0.585416	-0.261122	0.106566	0.561497	-0.686767	-0.261996	-0.605178	-0.330973	-0.197294	-0.500113	0.201174
Gglean018397	-0.908768	-0.415871	-0.450264	-0.14973	-0.430774	0.182826	0.364258	0.898162	0.651875	-0.481568	-0.692311	0.784424	0.178208	0.443148	0.225188	0.0607046	0.426906	-0.0744543
Gglean023176	0.920275	0.667585	0.463302	0.261272	0.556263	-0.121611	-0.275867	-0.816755	-0.576905	0.276	0.54407	-0.733967	-0.0511969	-0.614034	-0.457942	-0.171366	-0.495505	-0.107383
Gglean029222	-0.568498	-0.136003	-0.224678	0.527226	-0.066552	0.528167	0.595446	0.668808	0.909133	-0.744232	-0.33189	0.284353	-0.192165	-0.199844	0.0897843	-0.152074	0.0116647	-0.118607
Gglean000619	0.642909	0.46671	0.305415	0.860019	0.623582	0.181116	0.23943	-0.406385	0.129865	-0.315928	0.42576	-0.727418	-0.404661	-0.873424	-0.459873	-0.397281	-0.711432	0.0949748
Gglean011068	-0.5193	-0.477493	-0.473312	0.405225	0.373963	0.454081	0.903161	0.58743	0.733339	-0.499945	-0.215629	0.233569	-0.305186	0.0237337	0.161558	0.0393123	0.0597842	0.316781
Gglean011448	0.183212	0.420209	0.836591	-0.131974	-0.12333	-0.597453	-0.377435	-0.0488049	-0.385229	-0.0751392	-0.495065	0.0221421	0.228399	0.0873259	-0.574538	-0.258904	-0.274999	-0.0490563
Gglean022573	-0.174113	-0.0104087	-0.135745	0.369029	-0.0448651	0.16239	0.237062	0.0580705	0.42597	-0.129968	0.180838	-0.0833629	-0.284331	-0.156248	0.296256	0.0567281	0.0195088	-0.455555
Gglean010375	0.839798	0.406434	0.360227	0.243906	0.573695	-0.118557	-0.182336	-0.923998	-0.536491	0.482996	0.814308	-0.758417	-0.134357	-0.547179	-0.103572	0.259701	-0.218733	-0.11317
Gglean020771	0.649143	0.00173405	0.154884	-0.188983	0.53482	-0.225606	-0.168373	-0.713926	-0.715033	0.636457	0.527515	-0.498154	-0.0712038	-0.0233703	-0.061067	0.152418	-0.143952	0.370939
Gglean003635	-0.0712552	-0.136634	0.0651297	-0.428299	-0.416282	-0.0235845	-0.403386	-0.280161	-0.270944	0.669703	0.279156	-0.201631	-0.346814	0.431847	0.594545	0.523321	0.233514	-0.342876
Gglean018476	-0.716339	-0.258139	-0.425039	0.340007	-0.0666771	0.340757	0.689963	0.843583	0.853174	-0.674734	-0.579516	0.375175	-0.335071	0.161616	0.0529455	-0.225328	-0.0728868	0.0276583
Gglean021700	0.851231	0.631825	0.599669	0.602733	0.599662	-0.176282	-0.0669413	-0.734212	-0.298155	0.0391924	0.535214	-0.810269	-0.248211	-0.776367	-0.480267	-0.201849	-0.616202	-0.113338
Gglean026367	0.755045	0.312181	0.233854	0.127675	0.384065	0.018931	-0.273268	-0.912323	-0.513631	0.584254	0.913823	-0.711693	-0.154654	-0.461697	0.124187	0.302236	-0.0947913	-0.206001
Gglean004264	0.929521	0.569009	0.529729	-0.0381236	0.245522	-0.307419	-0.616569	-0.887488	-0.800619	0.48161	0.555716	-0.649769	0.0856474	-0.41426	-0.359863	-0.152419	-0.379783	-0.045851
Gglean030244	0.174715	-0.142577	-0.0931861	-0.636972	-0.367367	-0.234264	-0.635874	-0.331786	-0.567198	0.519881	0.28777	0.231765	0.620457	0.225657	0.246459	0.0936189	0.451727	-0.00355542
Gglean009966	0.8586	0.48729	0.550207	-0.0761182	0.255156	-0.508887	-0.572599	-0.847941	-0.817555	0.532534	0.450015	-0.634312	-0.00651092	-0.243695	-0.347808	-0.13675	-0.408819	-0.0200535
Gglean028043	-0.649826	-0.602586	-0.522389	-0.519474	-0.206656	0.0615928	0.218432	0.27182	0.120403	0.388836	-0.0372489	0.471822	0.0420914	0.684825	0.761706	0.840147	0.806437	-0.17964
Gglean002373	-0.119252	0.405328	0.0447659	0.628546	0.240944	0.0544286	0.506291	0.345786	0.523383	-0.638926	-0.338487	-0.0870776	-0.338315	-0.329962	-0.410555	-0.42665	-0.485186	-0.300578
Gglean013323	0.881506	0.79897	0.824163	0.217708	0.333786	-0.482966	-0.475034	-0.774172	-0.644444	0.222001	0.289844	-0.671975	0.0129553	-0.521985	-0.615846	-0.183624	-0.543762	-0.202036
Gglean028279	0.416428	-0.0496461	-0.195769	0.238556	0.636184	0.373178	0.283669	-0.562431	-0.141629	0.455401	0.756302	-0.674074	-0.565481	-0.249823	0.285608	0.401651	-0.132828	0.0775973
Gglean007293	-0.709729	-0.716803	-0.654713	-0.2048	-0.258076	0.203025	0.352439	0.408558	0.447684	0.138901	0.0012278	0.397052	-0.183592	0.528824	0.786295	0.596034	0.611529	-0.0719501
Gglean029143	0.55129	0.691908	0.439974	0.664694	0.815414	0.00497092	0.36784	-0.313782	-0.0304922	-0.28619	0.085614	-0.58162	-0.28324	-0.667226	-0.663626	-0.292282	-0.661957	-0.109224
Gglean012795	0.800931	0.685076	0.400914	0.697076	0.47344	0.0599035	-0.091149	-0.550709	-0.106251	-0.19417	0.42979	-0.766697	-0.253404	-0.890563	-0.579699	-0.451762	-0.746261	-0.0374501
Gglean021973	0.531934	0.207175	0.305735	0.318173	0.479166	-0.290163	-0.00039219	-0.631699	-0.263776	0.248297	0.591787	-0.4659	-0.0293057	-0.456132	-0.0520485	0.307872	-0.0468713	-0.115768
Gglean015412	-0.877157	-0.83309	-0.685287	-0.475947	-0.563891	0.199555	0.186133	0.708284	0.413937	-0.00596155	-0.384725	0.694834	0.0187377	0.778499	0.636521	0.238008	0.568661	0.218749
Gglean022699	0.21996	-0.0568301	-0.20449	0.132496	0.127607	0.225739	-0.0188655	-0.520408	-0.0339058	0.463842	0.808673	-0.417645	-0.270776	-0.243347	0.554756	0.617816	0.250563	-0.312006
Gglean019072	0.784935	0.340782	0.420252	0.0903247	0.255003	-0.17288	-0.426879	-0.921073	-0.59556	0.599811	0.791821	-0.748833	-0.205438	-0.368833	0.0277608	0.142445	-0.243886	-0.20229
Gglean029569	0.858969	0.756419	0.690444	0.506463	0.540562	-0.248701	-0.190507	-0.728956	-0.388572	0.0569014	0.41005	-0.766318	-0.147943	-0.731148	-0.575276	-0.198661	-0.611449	-0.203635
Gglean012652	0.663878	0.240248	0.0952158	0.387992	0.83604	-0.108384	0.230181	-0.585145	-0.290525	0.124396	0.528782	-0.525211	-0.0539486	-0.539228	-0.316628	-0.0315217	-0.304023	0.162631
Gglean025662	0.9464	0.522199	0.592874	0.196784	0.502237	-0.30525	-0.366151	-0.800519	-0.661296	0.242265	0.471235	-0.646246	0.0995652	-0.571901	-0.546128	-0.219333	-0.474504	0.219872
Gglean009257	-0.914807	-0.467637	-0.485539	-0.109226	-0.379375	0.164476	0.438516	0.939731	0.68439	-0.55363	-0.695326	0.852104	0.254533	0.416523	0.197859	-0.00152758	0.447128	0.0177679
Gglean016848	0.583062	0.73884	0.508352	0.343516	0.504563	-0.152089	0.000540123	-0.245239	-0.275189	-0.263805	-0.141853	-0.381108	0.0125067	-0.484442	-0.836392	-0.593569	-0.685606	0.026067
Gglean011154	0.775904	0.25728	0.323076	-0.289401	0.063223	-0.301932	-0.692952	-0.874342	-0.842878	0.721339	0.635719	-0.549113	0.0661334	-0.13329	-0.0327548	0.0644359	-0.142054	0.0657528
Gglean022013	0.172284	0.429984	0.446654	0.650778	0.307865	-0.193414	0.281958	0.1667	0.273	-0.649463	-0.363224	-0.209089	-0.20789	-0.44454	-0.701315	-0.608245	-0.679016	0.114711
Gglean017047	0.902167	0.845007	0.603743	0.436259	0.458742	-0.291407	-0.29599	-0.712763	-0.447973	0.0175589	0.386028	-0.684775	0.0114054	-0.763663	-0.668413	-0.340352	-0.613103	-0.22298
Gglean007671	0.34671	0.282406	0.0813116	0.76373	0.838893	0.292009	0.619356	-0.215064	0.261747	-0.275312	0.300176	-0.562878	-0.47349	-0.648986	-0.285999	0.0051746	-0.449642	0.0510658
Gglean015813	0.949644	0.749898	0.673174	0.171021	0.353808	-0.405042	-0.50946	-0.823411	-0.691997	0.256098	0.420366	-0.660495	0.0991233	-0.578228	-0.582462	-0.248495	-0.50694	-0.11421
Gglean017718	0.675157	0.668744	0.885907	0.171132	0.281289	-0.468496	-0.371805	-0.447766	-0.516923	-0.075002	-0.0618931	-0.321987	0.294571	-0.441383	-0.767599	-0.367994	-0.457458	0.0639493
Gglean000263	0.600017	0.698267	0.425853	0.800374	0.750769	0.0349702	0.333557	-0.381584	0.0483342	-0.295447	0.233336	-0.701556	-0.401622	-0.782618	-0.602977	-0.301681	-0.726686	-0.204369
Gglean020322	-0.0251359	0.369959	0.228847	0.77063	0.149501	0.465942	0.377599	0.382337	0.638485	-0.84967	-0.343993	-0.165806	-0.319602	-0.56647	-0.498864	-0.65611	-0.631885	0.0465239
Gglean004058	-0.0923562	0.328753	0.69747	-0.182439	-0.359539	-0.392494	-0.352281	0.231486	-0.151129	-0.238699	-0.681585	0.237328	0.262134	0.17726	-0.462622	-0.278829	-0.155053	-0.0738968
Gglean030635	0.97943	0.66108	0.622312	0.26182	0.526543	-0.325244	-0.354331	-0.853057	-0.651278	0.254517	0.512997	-0.714138	0.0350022	-0.625631	-0.548345	-0.226192	-0.517246	0.00011156
Gglean022259	0.897324	0.437807	0.363955	0.392988	0.447587	0.0621328	-0.260961	-0.773082	-0.397453	0.178025	0.690278	-0.783776	-0.162362	-0.725502	-0.329232	-0.20796	-0.514736	0.205682
Gglean003189	0.943829	0.512814	0.43723	0.277583	0.397625	-0.14608	-0.384218	-0.908535	-0.557248	0.354478	0.763361	-0.787876	-0.101986	-0.651099	-0.266935	-0.129096	-0.433804	-0.0410605
Gglean029934	-0.907386	-0.513001	-0.558425	0.0858382	-0.288507	0.289164	0.587882	0.8991	0.825747	-0.515759	-0.57058	0.595275	-0.170677	0.397518	0.315391	0.00248131	0.2501	-0.00852814
Gglean024383	0.0169598	-0.108978	0.0722389	-0.584335	0.0300798	-0.584547	-0.213974	-0.32411	-0.580309	0.720877	0.0610192	0.0276864	0.0962804	0.559337	0.233117	0.707826	0.393489	-0.166944
Gglean020212	0.926911	0.737341	0.68909	0.175534	0.299376	-0.376477	-0.533851	-0.821668	-0.664368	0.25534	0.428608	-0.649345	0.113625	-0.587247	-0.547202	-0.190468	-0.46364	-0.123962
Gglean009837	0.95888	0.643622	0.623931	0.186261	0.369046	-0.43372	-0.48905	-0.901229	-0.693079	0.352571	0.56328	-0.700906	0.053359	-0.566096	-0.449454	-0.13701	-0.437513	-0.117525
Gglean027846	0.876711	0.550033	0.358697	0.234542	0.616963	-0.0284475	-0.166703	-0.748782	-0.552595	0.274325	0.52665	-0.718729	-0.128904	-0.534075	-0.425158	-0.22716	-0.524031	0.0553391
Gglean015025	0.399997	0.617311	0.958888	0.14609	0.0184794	-0.397127	-0.366113	-0.269774	-0.326574	-0.101382	-0.205258	-0.257377	0.099661	-0.275183	-0.573671	-0.230699	-0.385661	-0.209614
Gglean008600	0.625984	0.919299	0.638517	0.601197	0.391993	-0.198736	-0.0702474	-0.374328	-0.124735	-0.289678	0.0449777	-0.571472	-0.156819	-0.71178	-0.745757	-0.481201	-0.732323	-0.410404
Gglean005695	-0.0824883	0.174255	0.0494638	0.862473	0.236143	0.350756	0.54726	0.298498	0.728497	-0.713746	-0.121062	-0.26383	-0.527582	-0.529735	-0.262204	-0.407594	-0.548034	-0.0317644
Gglean024285	0.509851	0.113745	0.0320022	0.0627473	0.674878	-0.0619525	0.145736	-0.701922	-0.431332	0.601406	0.670165	-0.606571	-0.335503	-0.150845	0.146681	0.481408	-0.0535385	-0.0828871
Gglean009501	0.976119	0.636685	0.593884	0.341096	0.414184	-0.206443	-0.392355	-0.827545	-0.55661	0.202155	0.548633	-0.781507	-0.0832202	-0.671664	-0.512101	-0.326553	-0.613634	0.035491
Gglean026314	0.335909	0.500235	0.288188	0.936297	0.358927	0.244105	0.291048	-0.0523772	0.447575	-0.619811	0.0878538	-0.542479	-0.45425	-0.822182	-0.50712	-0.51986	-0.751221	-0.0811
Gglean018199	0.919765	0.514475	0.58479	-0.0726227	0.221727	-0.348818	-0.633832	-0.884897	-0.830408	0.506113	0.526661	-0.634228	0.0901858	-0.356393	-0.354721	-0.123033	-0.364255	0.0438403
Gglean021739	0.963148	0.712941	0.649888	0.143411	0.42854	-0.386953	-0.465739	-0.858985	-0.731109	0.32343	0.455054	-0.680244	0.0755943	-0.538545	-0.546424	-0.198931	-0.484706	-0.0845255
Gglean030064	0.219627	0.51667	0.246326	0.851878	0.442882	0.224962	0.415844	0.135492	0.468545	-0.784087	-0.145323	-0.262151	-0.156054	-0.784572	-0.643158	-0.553954	-0.606323	0.00279417
Gglean024142	0.814048	0.495955	0.485239	0.557953	0.575078	-0.203482	-0.0608093	-0.74449	-0.297219	0.125475	0.59767	-0.804689	-0.290767	-0.692346	-0.360993	-0.125845	-0.556077	-0.0474497
Gglean005868	0.966786	0.69647	0.535216	0.237128	0.439321	-0.246004	-0.405523	-0.870551	-0.635379	0.296306	0.584775	-0.728792	0.0138334	-0.634736	-0.468291	-0.20629	-0.489395	-0.142149
Gglean014472	0.956336	0.702632	0.648638	0.432136	0.560609	-0.215204	-0.247212	-0.789059	-0.496858	0.115089	0.47976	-0.796588	-0.124666	-0.725094	-0.589513	-0.29738	-0.648813	0.00940715
Gglean016753	0.164024	0.725956	0.572766	0.0231662	0.0752432	-0.552712	-0.162362	-0.116651	-0.256419	-0.0580817	-0.348435	-0.0599839	0.140848	-0.0828154	-0.510816	-0.0118156	-0.191335	-0.632014
Gglean008382	-0.257663	-0.146732	-0.335704	0.362711	0.241898	0.753385	0.556878	0.212863	0.540997	-0.144832	0.0812563	-0.252844	-0.671937	-0.0782098	0.293581	0.22227	-0.12663	-0.00541317
Gglean006661	-0.286092	-0.562213	-0.502271	-0.539389	-0.253036	0.209883	-0.0860983	-0.155118	-0.131583	0.738827	0.436155	0.0579225	-0.182594	0.561532	0.915787	0.794787	0.634321	-0.162175
Gglean019835	0.883364	0.680647	0.460935	0.425417	0.529684	0.0733324	-0.202095	-0.768027	-0.39815	0.165862	0.586016	-0.811144	-0.207231	-0.721462	-0.404348	-0.240726	-0.58031	-0.162953
Gglean014307	-0.0811584	0.0687632	-0.216184	0.723233	0.670233	0.600782	0.870186	0.303324	0.628794	-0.600781	-0.0819415	-0.18983	-0.447099	-0.438431	-0.229147	-0.229132	-0.38353	0.186064
Gglean008339	0.668	0.218136	0.298366	-0.221355	0.149198	-0.402485	-0.493676	-0.567926	-0.728957	0.392225	0.254615	-0.360083	0.132901	-0.0650452	-0.351976	-0.370037	-0.361478	0.318831
Gglean010380	-0.133942	0.536308	0.519599	0.35816	-0.185112	-0.0232059	0.0114983	0.366817	0.336684	-0.659317	-0.573569	0.111533	0.0534301	-0.289954	-0.526465	-0.425871	-0.337436	-0.402241
Gglean027731	-0.252093	-0.565481	-0.360981	-0.810272	-0.285097	-0.233436	-0.257256	-0.166279	-0.422262	0.810196	0.231606	0.284631	0.20056	0.734792	0.71475	0.821051	0.768831	-0.0264174
Gglean026617	0.807928	0.798104	0.644333	0.0583782	0.241759	-0.34988	-0.536114	-0.819566	-0.670127	0.404074	0.4118	-0.647855	0.00920187	-0.438937	-0.384421	0.0360687	-0.347305	-0.439316
Gglean008182	0.41768	0.511704	0.350949	0.614481	0.787633	0.0372216	0.449862	-0.0949235	0.0527264	-0.412238	-0.127693	-0.44491	-0.287628	-0.529366	-0.723862	-0.390829	-0.688792	0.236394
Gglean025327	-0.406284	-0.217809	0.150097	-0.726459	-0.398768	-0.589519	-0.25486	0.224788	-0.336163	0.329071	-0.530802	0.510324	0.312918	0.81163	0.123826	0.378497	0.445318	-0.0853165
Gglean029791	0.12523	-0.170324	0.276474	-0.306701	0.142136	-0.449938	-0.106274	-0.00809906	-0.406396	0.0459778	-0.294249	0.208874	0.395493	0.231955	-0.352127	-0.175269	-0.00631564	0.647762
Gglean028564	0.976098	0.59315	0.561595	0.163826	0.428175	-0.282687	-0.453398	-0.953044	-0.707102	0.44057	0.666851	-0.762689	-0.0150995	-0.558558	-0.349409	-0.0470199	-0.403666	-0.0834757
Gglean030985	0.944205	0.575749	0.484906	0.141318	0.416832	-0.241666	-0.421554	-0.843973	-0.680774	0.326864	0.582197	-0.652009	0.0890145	-0.56394	-0.436658	-0.217295	-0.426158	-0.0102357
Gglean001413	0.436286	0.529759	0.586893	-0.270126	0.0786037	-0.635424	-0.483156	-0.443025	-0.669741	0.316571	-0.0749608	-0.109975	0.376924	0.00934591	-0.404544	-0.00741416	-0.0726845	-0.263579
Gglean006971	-0.647474	-0.586268	-0.561921	-0.354974	-0.349795	0.0884962	0.168139	0.255415	0.270182	0.300029	0.0969646	0.434505	0.0172771	0.522525	0.830999	0.789959	0.79409	-0.336104
Gglean015643	-0.340116	0.00713315	-0.308053	0.664579	0.169472	0.306446	0.67013	0.516221	0.797268	-0.714277	-0.215312	0.0673886	-0.345172	-0.307843	-0.112608	-0.332445	-0.267824	-0.143651
Gglean009867	0.920069	0.368544	0.361577	0.107386	0.33648	-0.143253	-0.457421	-0.942663	-0.657206	0.514955	0.814318	-0.746021	-0.0677095	-0.503106	-0.139311	-0.0241231	-0.318316	0.044675
Gglean028240	0.705036	0.732879	0.919922	0.204754	0.268412	-0.415539	-0.392348	-0.516629	-0.51344	-0.00448577	0.0142775	-0.46495	0.109392	-0.459362	-0.708163	-0.305293	-0.523122	-0.0555253
Gglean003403	0.85761	0.873086	0.813173	0.470773	0.409948	-0.167763	-0.304285	-0.633631	-0.393005	-0.0608676	0.240787	-0.72914	-0.110432	-0.740834	-0.717595	-0.376707	-0.716364	-0.15039
Gglean016431	-0.823655	-0.458987	-0.598686	0.0355634	-0.040792	0.338164	0.683099	0.828051	0.705873	-0.421175	-0.571285	0.519354	-0.197973	0.421225	0.2321	0.102274	0.221897	0.0403868
Gglean020701	-0.87313	-0.398277	-0.414817	-0.466984	-0.453642	-0.0926467	0.207913	0.786767	0.333934	-0.191213	-0.72852	0.854779	0.306828	0.712763	0.245497	0.224428	0.562834	-0.145599
Gglean011545	-0.941858	-0.706825	-0.701092	-0.206249	-0.412651	0.219889	0.440948	0.786835	0.643582	-0.199846	-0.415012	0.666038	-0.0889195	0.623349	0.586419	0.236359	0.507144	-0.0154076
Gglean020055	0.456811	-0.0877619	-0.221145	0.142708	0.382896	0.444598	0.0380673	-0.541454	-0.189777	0.439935	0.753187	-0.616908	-0.457054	-0.229213	0.286243	0.105431	-0.193353	0.180667
Gglean009170	0.957637	0.499732	0.522388	0.118568	0.532318	-0.32324	-0.363306	-0.878196	-0.739031	0.404723	0.555149	-0.693447	0.0238424	-0.472973	-0.43795	-0.132025	-0.436609	0.127748
Gglean021928	0.303454	0.0195588	0.111532	-0.737754	-0.275559	-0.408327	-0.716969	-0.606689	-0.823036	0.909967	0.388607	-0.113539	0.233648	0.392618	0.322873	0.492246	0.362949	-0.193285
Gglean000573	0.703024	0.272714	0.349664	0.465785	0.59274	0.0340742	0.0298436	-0.444233	-0.210795	-0.165602	0.350375	-0.464451	0.066234	-0.680816	-0.513217	-0.410436	-0.475398	0.530771
Gglean008878	0.482464	0.237894	-0.0616162	0.606369	0.366208	0.477572	0.138295	-0.493815	0.140683	0.0438506	0.784974	-0.680905	-0.459325	-0.691681	0.125474	-0.0331146	-0.323178	-0.201415
Gglean027614	-0.476689	-0.431437	-0.199879	-0.77514	-0.511648	-0.306315	-0.24724	0.286147	-0.23436	0.408489	-0.424535	0.442147	0.0674184	0.930956	0.34463	0.212263	0.357221	0.0620548
Gglean005944	0.670171	0.358276	0.282696	0.684191	0.864146	0.146552	0.358255	-0.466576	-0.0568964	-0.160036	0.446994	-0.65717	-0.283133	-0.745767	-0.440419	-0.230768	-0.557148	0.291764
Gglean006684	0.661971	-0.0121224	0.21501	-0.164856	0.288869	-0.211302	-0.372555	-0.855685	-0.682247	0.750431	0.763248	-0.573125	-0.0869256	-0.111254	0.178271	0.363737	0.000312896	0.19857
Gglean008303	-0.629735	-0.592262	-0.421697	-0.781869	-0.521219	-0.274327	-0.133114	0.413781	-0.0815408	0.216987	-0.333354	0.887341	0.673681	0.761112	0.456156	0.37309	0.866474	0.00797571
Gglean006855	0.940853	0.642032	0.599181	0.447614	0.483598	-0.216919	-0.283578	-0.75327	-0.456723	0.0611426	0.488504	-0.746226	-0.0560431	-0.756571	-0.598989	-0.329879	-0.629606	0.0498088
Gglean020166	0.912029	0.467619	0.467736	-0.0794913	0.240937	-0.263716	-0.602982	-0.89386	-0.80933	0.54083	0.604162	-0.647211	0.058727	-0.358932	-0.276801	-0.110548	-0.338742	0.0381407
Gglean003661	-0.0530601	-0.374372	-0.337374	-0.464993	-0.0154682	0.0380657	-0.0843418	-0.347304	-0.312707	0.816143	0.451435	-0.1759	-0.298569	0.491814	0.692299	0.716538	0.387481	-0.161673
Gglean001350	0.927073	0.765618	0.740604	0.206197	0.443756	-0.381542	-0.403046	-0.739082	-0.668335	0.167599	0.283428	-0.644106	0.0597219	-0.546215	-0.693301	-0.356909	-0.60382	-0.0327205
Gglean013698	-0.792544	-0.510671	-0.562693	0.236715	-0.187236	0.490189	0.619586	0.789952	0.884595	-0.557217	-0.341719	0.518642	-0.113606	0.14967	0.368906	0.0733504	0.311134	0.0410692
Gglean018262	0.866594	0.29221	0.319474	0.264087	0.427849	0.0364737	-0.290903	-0.760789	-0.467591	0.237973	0.695844	-0.644698	0.00575247	-0.620736	-0.255704	-0.230877	-0.380189	0.292882
Gglean002773	0.335789	0.243971	-0.0916071	0.80078	0.291089	0.594607	0.277329	-0.159186	0.436208	-0.368284	0.469733	-0.596661	-0.558135	-0.762326	-0.101206	-0.423509	-0.583305	0.00388005
Gglean001388	-0.68501	-0.336955	-0.462944	0.296281	0.0569842	0.27785	0.709901	0.79794	0.798907	-0.709669	-0.504654	0.577239	0.0966637	0.0294535	0.0217225	-0.0428798	0.226208	0.0973002
Gglean027848	0.904623	0.405905	0.495376	-0.118766	0.272641	-0.352795	-0.590442	-0.879061	-0.849572	0.543778	0.551061	-0.598215	0.115675	-0.306212	-0.312573	-0.113139	-0.319091	0.143965
Gglean026501	0.777842	0.754922	0.879202	0.0786139	0.127219	-0.478126	-0.600673	-0.677798	-0.649341	0.192705	0.195115	-0.517329	0.14682	-0.445268	-0.580111	-0.19937	-0.433451	-0.232864
Gglean016375	0.531425	0.530143	0.408101	-0.10108	0.192477	-0.467691	-0.36144	-0.709841	-0.611704	0.582452	0.405814	-0.475917	-0.0601153	-0.103106	-0.0705301	0.385406	-0.0593015	-0.553481
Gglean005339	0.95826	0.745919	0.649463	0.242459	0.416282	-0.382679	-0.440689	-0.869477	-0.652152	0.281954	0.511313	-0.713864	0.0369882	-0.619418	-0.517282	-0.172659	-0.487454	-0.184754
Gglean012708	0.937869	0.609819	0.607633	0.0024123	0.248856	-0.305416	-0.612204	-0.858447	-0.783827	0.423548	0.484783	-0.668285	0.0573808	-0.429183	-0.434981	-0.198254	-0.449461	0.000959434
Gglean022023	0.548445	0.163041	0.227945	-0.491739	0.0896714	-0.351412	-0.559923	-0.809282	-0.86418	0.920097	0.556272	-0.413173	0.0407714	0.169863	0.183399	0.468955	0.134252	-0.187689
Gglean008432	0.494373	0.180192	0.241097	-0.123571	0.0139367	-0.203464	-0.442393	-0.715344	-0.510421	0.652837	0.584501	-0.565293	-0.23852	-0.0719103	0.188525	0.384791	-0.054755	-0.150602
Gglean003293	-0.395546	-0.269249	-0.18656	0.0858247	0.0877215	-0.294484	0.417387	0.541009	0.324875	-0.484806	-0.499638	0.551111	0.322108	0.148603	-0.21012	-0.216967	0.12973	0.218145
Gglean009147	-0.507033	-0.376843	-0.600906	0.160224	0.351554	0.266689	0.787204	0.386427	0.509013	-0.138655	-0.0603473	0.23282	-0.237371	0.188153	0.351845	0.380101	0.296332	-0.129948
Gglean006198	0.873624	0.571835	0.629021	-0.128432	0.233133	-0.464875	-0.626572	-0.843029	-0.869164	0.522247	0.387165	-0.597863	0.086738	-0.251926	-0.418298	-0.102323	-0.379553	-0.0452024
Gglean012679	0.243655	0.2883	0.0451436	0.807987	0.843325	0.315354	0.724845	0.0278845	0.387792	-0.570235	0.0541515	-0.315044	-0.238332	-0.683571	-0.479225	-0.28621	-0.467259	0.160108
Gglean013223	0.758772	0.210637	0.278165	-0.213047	0.477384	-0.380566	-0.330059	-0.842333	-0.835198	0.67019	0.583004	-0.483738	0.13228	-0.137765	-0.135711	0.215975	-0.0672892	0.176379
Gglean025232	-0.82516	-0.611937	-0.534434	-0.501627	-0.612833	0.194578	0.0791635	0.684268	0.344874	0.00346891	-0.506524	0.600245	-0.070949	0.794504	0.517326	0.130807	0.408013	0.080194
Gglean000564	0.481562	0.42515	0.175497	0.77066	0.579269	0.0955738	0.328995	-0.131662	0.184684	-0.482406	0.110598	-0.521987	-0.359554	-0.696301	-0.620721	-0.65926	-0.799924	0.180621
Gglean015446	0.955123	0.580638	0.649845	0.282596	0.389255	-0.221763	-0.418286	-0.797598	-0.584478	0.184564	0.505402	-0.716699	0.00145666	-0.65019	-0.530366	-0.296337	-0.557833	0.145633
Gglean021309	-0.293915	-0.643005	-0.555236	-0.483729	-0.301277	0.214193	-0.086644	-0.135069	-0.0639924	0.673074	0.502022	0.111572	-0.111885	0.49603	0.959384	0.731282	0.677454	-0.0937432
Gglean014839	0.807834	0.502195	0.277479	0.354035	0.535372	0.216124	-0.140003	-0.66426	-0.355412	0.163017	0.544989	-0.752619	-0.242426	-0.615064	-0.345367	-0.286644	-0.568443	0.0722376
Gglean013088	0.21786	-0.108114	-0.275681	0.224626	0.407872	0.254324	0.263926	-0.438219	0.0103786	0.325861	0.762263	-0.341765	-0.196045	-0.300665	0.416892	0.543539	0.229014	-0.206721
Gglean016069	-0.621365	-0.170189	-0.365487	0.460524	0.119781	0.288985	0.792319	0.759713	0.840883	-0.711736	-0.524724	0.295373	-0.325634	0.0211629	-0.0572275	-0.211744	-0.130677	-0.0366701
Gglean020286	-0.788073	-0.551718	-0.493051	-0.0776424	-0.216994	0.103778	0.462312	0.74068	0.593908	-0.423465	-0.446724	0.803056	0.368044	0.315441	0.289493	0.197062	0.596668	0.0540974
Gglean005684	0.794543	0.650003	0.49429	0.712721	0.656785	0.0515473	0.0629182	-0.660239	-0.138067	-0.0673938	0.559075	-0.804287	-0.286378	-0.878245	-0.436979	-0.17196	-0.590274	-0.145213
Gglean000462	0.754606	0.49945	0.403738	0.746901	0.501325	0.0666176	0.0132311	-0.504525	-0.0388537	-0.239965	0.455309	-0.730525	-0.274995	-0.871121	-0.522134	-0.46824	-0.723628	0.147198
Gglean017808	0.606284	0.235195	0.0647783	0.042091	0.445255	0.0699068	-0.128243	-0.82966	-0.468837	0.665446	0.850373	-0.661679	-0.251397	-0.284563	0.245524	0.468102	-0.0034647	-0.267558
Gglean011996	-0.924997	-0.645074	-0.487045	-0.584003	-0.588321	-0.0275245	0.124138	0.780993	0.319142	-0.0780648	-0.648901	0.885844	0.288511	0.83851	0.443485	0.257309	0.657109	0.061927
Gglean020093	-0.690401	-0.319733	-0.0930839	-0.000323126	-0.236002	-0.17069	0.351809	0.615793	0.484702	-0.341919	-0.54503	0.557286	0.0924115	0.359517	0.152029	0.234399	0.348017	-0.165902
Gglean025503	0.623712	0.131074	0.118904	-0.0794959	0.428321	0.0354168	-0.167912	-0.515467	-0.556152	0.365708	0.343821	-0.478535	-0.115457	-0.120728	-0.240713	-0.214647	-0.375525	0.474044
Gglean028182	0.896996	0.80285	0.713667	0.283001	0.396519	-0.480717	-0.397732	-0.705911	-0.589272	0.0734214	0.274823	-0.584484	0.142057	-0.627068	-0.727265	-0.345625	-0.563632	-0.138465
Gglean017857	0.859581	0.222895	0.307355	-0.0115582	0.345583	-0.10394	-0.432725	-0.892496	-0.698048	0.591681	0.753056	-0.705953	-0.108548	-0.331731	-0.0771825	-0.00975853	-0.294242	0.214052
Gglean022754	-0.399631	-0.54291	-0.219077	-0.368587	-0.298383	-0.0634882	-0.0181029	0.107328	0.0326189	0.365426	0.00784074	0.210387	-0.123879	0.572251	0.595934	0.436039	0.423173	0.00342241
Gglean029740	0.519759	0.630848	0.944969	0.328235	0.131207	-0.378052	-0.310033	-0.376952	-0.281882	-0.113406	-0.0485735	-0.430457	-0.0335742	-0.425434	-0.580968	-0.265043	-0.508694	-0.158004
Gglean011681	0.938428	0.726392	0.676965	0.270472	0.28256	-0.209375	-0.500951	-0.809207	-0.57884	0.220765	0.483136	-0.784123	-0.10972	-0.633077	-0.511062	-0.299046	-0.61894	-0.107682
Gglean017753	0.397714	0.50072	0.0387048	0.490067	0.40656	0.355502	0.146287	-0.205544	0.102313	-0.260396	0.227584	-0.432451	-0.180236	-0.648293	-0.375549	-0.299118	-0.455803	-0.150737
Gglean014698	0.239781	0.519148	0.0919471	0.742669	0.710712	0.36791	0.596856	-0.0631313	0.336285	-0.400432	0.0938894	-0.455121	-0.430386	-0.617618	-0.37014	-0.176411	-0.503495	-0.277305
Gglean014866	0.575629	0.683262	0.506494	-0.120913	0.0855651	-0.594497	-0.509823	-0.584051	-0.650337	0.345553	0.149393	-0.314413	0.225747	-0.176858	-0.406527	0.00809441	-0.190158	-0.460207
Gglean010534	0.693928	0.763744	0.94257	0.124982	0.106575	-0.473321	-0.539069	-0.565435	-0.561384	0.0762805	0.0643041	-0.455046	0.144018	-0.433173	-0.633101	-0.247112	-0.458167	-0.257221
Gglean014464	0.185856	0.508011	0.320353	0.358394	-0.0593276	-0.0233853	-0.120181	-0.180933	0.114177	-0.21124	0.200239	-0.108331	0.166077	-0.527125	-0.115844	-0.0164279	-0.0071549	-0.608375
Gglean002199	0.669465	0.590861	0.345633	-0.1034	-0.0257639	-0.192801	-0.649332	-0.694868	-0.600329	0.383448	0.489244	-0.380403	0.279581	-0.39053	-0.18063	-0.0344985	-0.0967984	-0.396352
Gglean030492	0.775415	0.807341	0.695715	0.00924953	0.257944	-0.59617	-0.513274	-0.700972	-0.722873	0.279664	0.190254	-0.458738	0.228492	-0.369547	-0.594275	-0.121873	-0.358707	-0.336677
Gglean000431	0.276161	0.0972175	0.0552493	-0.516031	-0.211108	-0.22264	-0.578947	-0.626026	-0.615734	0.80699	0.543787	-0.164266	0.202532	0.157973	0.410685	0.640016	0.439046	-0.463826
Gglean018274	0.982314	0.551234	0.532743	0.261458	0.555476	-0.262355	-0.317411	-0.884931	-0.640595	0.31865	0.610271	-0.763148	-0.0477994	-0.605067	-0.450874	-0.180201	-0.504706	0.0738755
Gglean011389	0.969087	0.724819	0.632692	0.302637	0.477287	-0.291435	-0.37482	-0.777833	-0.598368	0.139179	0.415378	-0.697727	0.0469019	-0.671073	-0.651775	-0.33541	-0.599201	0.0253564
Gglean007743	-0.402576	-0.145718	-0.255173	0.515172	0.0811687	0.179098	0.579282	0.520299	0.722405	-0.647485	-0.228341	0.251951	-0.102144	-0.202122	-0.00667885	-0.223701	-0.031721	-0.0444108
Gglean003443	0.863899	0.437084	0.321126	0.394717	0.497785	0.0603268	-0.203404	-0.87623	-0.390495	0.331983	0.854207	-0.823145	-0.214139	-0.706544	-0.128097	0.0695253	-0.35045	-0.070885
Gglean015924	0.944394	0.569325	0.599089	0.0101677	0.261734	-0.333165	-0.603175	-0.854058	-0.782966	0.399786	0.496918	-0.634101	0.115839	-0.448425	-0.444902	-0.221202	-0.427508	0.0542497
Gglean029199	-0.899066	-0.540993	-0.50295	-0.235847	-0.570196	0.188186	0.247242	0.922594	0.608631	-0.474011	-0.668394	0.874927	0.290388	0.49903	0.267613	-0.0948593	0.454691	0.102674
Gglean026289	0.0959626	-0.294371	-0.098301	-0.752037	-0.355586	-0.406672	-0.60206	-0.487735	-0.656566	0.90992	0.445855	0.0589953	0.271711	0.502239	0.580546	0.647381	0.600946	-0.13826
Gglean015164	0.736177	0.522674	0.469505	0.0124194	0.374242	-0.319974	-0.357353	-0.892953	-0.67147	0.643467	0.596744	-0.728014	-0.20368	-0.26435	-0.103186	0.355685	-0.21916	-0.377646
Gglean019924	0.0858592	-0.194021	-0.384105	0.317241	0.112325	0.484419	0.222729	-0.0952696	0.257603	0.0938886	0.420694	-0.506007	-0.79829	-0.0977269	0.311688	-0.163322	-0.39204	0.175142
Gglean023104	-0.798362	-0.388184	-0.321733	0.0457104	-0.269362	0.226929	0.463483	0.931546	0.709521	-0.704613	-0.742131	0.755842	0.22773	0.251357	0.0084532	-0.185044	0.2575	0.196448
Gglean018022	-0.462137	-0.456325	-0.416869	-0.3967	-0.0727713	0.127139	0.239081	0.166993	0.0470285	0.453582	-0.0351711	0.0929796	-0.432868	0.695574	0.620155	0.583994	0.336682	-0.0862002
Gglean029327	0.858088	0.293735	0.253304	0.0535016	0.580906	-0.239328	-0.225935	-0.798645	-0.683565	0.430792	0.606149	-0.586535	0.0421811	-0.37699	-0.30046	-0.131271	-0.328067	0.245971
Gglean015761	0.628761	0.405346	0.290261	0.672147	0.378259	0.164311	-0.0106634	-0.596588	0.0195419	-0.0109648	0.702265	-0.737661	-0.357046	-0.801131	-0.103581	-0.0699179	-0.419391	-0.169554
Gglean004022	-0.103124	0.302388	0.376208	0.31273	0.0671236	0.0283855	0.186431	0.478623	0.285338	-0.717994	-0.715145	0.178073	0.0853707	-0.172957	-0.681675	-0.582968	-0.428855	0.23206
Gglean029568	0.937834	0.62887	0.547661	0.022052	0.237207	-0.306585	-0.610969	-0.903828	-0.763908	0.459765	0.582888	-0.68046	0.0603204	-0.470371	-0.358657	-0.126827	-0.387994	-0.138357
Gglean027257	-0.238016	0.00558402	-0.226275	0.814416	0.273577	0.578556	0.713161	0.37074	0.853773	-0.667063	0.00302617	-0.138755	-0.498241	-0.478856	0.0100835	-0.196199	-0.282995	-0.0771553
Gglean029738	0.966662	0.649538	0.639777	0.349017	0.572551	-0.268451	-0.273989	-0.819836	-0.580757	0.205637	0.484981	-0.776673	-0.0939233	-0.636031	-0.564332	-0.260172	-0.60971	0.0397695
Gglean020904	-0.824437	-0.568829	-0.495798	0.097359	-0.0129751	0.26798	0.738742	0.806644	0.729779	-0.440876	-0.52237	0.535065	-0.176945	0.400009	0.282496	0.133738	0.270883	0.175254
Gglean010741	-0.34072	-0.0139561	-0.0159598	0.653257	0.0331191	0.298096	0.536068	0.505262	0.763787	-0.669906	-0.324492	-0.0575078	-0.539338	-0.206576	-0.120568	-0.337884	-0.411947	-0.0493271
Gglean000983	0.50402	0.166092	-0.0062623	0.353878	0.897995	-0.0881865	0.409057	-0.475611	-0.209722	0.141552	0.465132	-0.448064	-0.136225	-0.401646	-0.208885	0.10831	-0.206746	0.0977375
Gglean022240	0.906831	0.716247	0.767789	0.294694	0.331148	-0.345853	-0.438813	-0.693587	-0.569694	0.0913929	0.271372	-0.706952	-0.0684369	-0.579743	-0.693901	-0.437794	-0.715245	0.0406605
Gglean009802	0.717388	0.133701	0.323053	-0.297532	0.306711	-0.295579	-0.448531	-0.755425	-0.843087	0.666884	0.467464	-0.482342	0.0385923	-0.00497401	-0.134074	0.0430307	-0.180474	0.323959
Gglean014127	-0.742355	-0.270899	-0.0547053	-0.148809	-0.507973	0.0355356	0.172367	0.743446	0.466125	-0.354589	-0.715674	0.553012	-0.0541109	0.518531	0.147196	-0.07078	0.169883	-0.0602941
Gglean010831	0.9319	0.688003	0.72798	0.306175	0.413844	-0.399378	-0.406652	-0.834715	-0.594671	0.215446	0.483673	-0.694638	0.0392168	-0.639798	-0.524229	-0.188979	-0.491919	-0.114691
Gglean009430	-0.504892	-0.173212	-0.560304	0.446216	0.0558651	0.775793	0.668043	0.502856	0.838568	-0.457561	-0.0220216	0.0982965	-0.412523	-0.156188	0.336667	0.0607256	0.060949	-0.213601
Gglean025378	0.809731	0.277562	0.515367	-0.03883	0.340412	-0.211826	-0.432586	-0.718592	-0.709636	0.401301	0.405704	-0.569755	0.0142591	-0.26836	-0.347782	-0.162043	-0.384652	0.42826
Gglean012071	0.566953	-0.00385817	0.0878292	-0.486395	0.00508115	-0.21022	-0.593488	-0.737716	-0.809181	0.816249	0.607078	-0.367874	0.0869396	0.111456	0.183635	0.233844	0.0811651	0.164653
Gglean018160	0.612496	0.545432	0.297504	0.710475	0.523266	0.0816304	0.136489	-0.424702	0.0429103	-0.281418	0.429055	-0.56052	-0.127959	-0.878607	-0.449734	-0.283679	-0.493678	-0.100114
Gglean002799	0.737759	0.228242	0.223128	-0.316246	0.151891	-0.213751	-0.5865	-0.85744	-0.832055	0.747934	0.673189	-0.497144	0.0996985	-0.109481	0.0285924	0.121356	-0.0549333	-0.00238125
Gglean010236	0.357026	0.600686	0.942279	0.0491261	-0.0306231	-0.448455	-0.403084	-0.197734	-0.362683	-0.129707	-0.310051	-0.135642	0.228198	-0.208364	-0.623435	-0.264322	-0.332255	-0.144248
Gglean009855	0.854013	0.595063	0.518885	0.369218	0.759659	-0.148362	-0.0156831	-0.678145	-0.485051	0.12508	0.376054	-0.699036	-0.132103	-0.574663	-0.577982	-0.246042	-0.591571	0.104121
Gglean013233	-0.654115	-0.163416	-0.228051	0.304886	-0.163554	0.484202	0.513111	0.879382	0.812373	-0.805757	-0.700449	0.434708	-0.126638	0.0434142	-0.119849	-0.33616	-0.093838	0.167121
Gglean007331	0.981067	0.612897	0.620643	0.326684	0.434061	-0.180942	-0.390256	-0.865899	-0.571832	0.239277	0.610273	-0.781214	-0.0553557	-0.689034	-0.452497	-0.240532	-0.540819	0.0383244
Gglean003413	0.808156	0.745628	0.722143	0.596322	0.470156	-0.0996413	-0.146373	-0.549577	-0.252808	-0.150969	0.232598	-0.770404	-0.28041	-0.739557	-0.695938	-0.488636	-0.827679	0.0146734
Gglean027442	-0.840902	-0.486257	-0.645037	0.105278	-0.343615	0.513123	0.507403	0.762311	0.843885	-0.443105	-0.276583	0.560231	-0.0778642	0.215673	0.506687	0.136371	0.421775	-0.165233
Gglean018918	0.959897	0.662561	0.596081	0.372677	0.461895	-0.305651	-0.341352	-0.777465	-0.535255	0.112226	0.47585	-0.717877	-0.00109451	-0.707035	-0.612845	-0.354677	-0.61405	0.0235461
Gglean030161	0.700971	0.173387	0.130421	-0.150917	0.369821	-0.146898	-0.317942	-0.832816	-0.702972	0.742849	0.693873	-0.650022	-0.219332	-0.0862193	0.0714648	0.186479	-0.183897	0.0302141
Gglean006812	0.354544	-0.0871731	-0.120309	-0.37509	0.126119	-0.0887385	-0.288539	-0.705024	-0.574047	0.859418	0.773183	-0.307841	0.0151062	0.0954352	0.501735	0.701465	0.399056	-0.226749
Gglean017655	-0.854633	-0.782567	-0.733052	-0.382162	-0.459473	0.147829	0.2621	0.640436	0.460738	-0.0567348	-0.240756	0.794111	0.268426	0.593224	0.67032	0.35796	0.773948	0.000552806
Gglean021969	0.942551	0.654772	0.51779	0.418414	0.554421	-0.195178	-0.232838	-0.706733	-0.472718	0.033196	0.430258	-0.716509	-0.0436228	-0.729991	-0.661121	-0.439956	-0.677248	0.104281
Gglean023181	0.632284	0.509181	0.592859	-0.0325268	0.445223	-0.664087	-0.249606	-0.516579	-0.675215	0.220489	0.00255044	-0.310576	0.213481	-0.152942	-0.613872	-0.189504	-0.352668	0.0417184
Gglean009832	0.438104	0.156689	0.218993	-0.15261	0.349695	-0.0972288	-0.161387	-0.728736	-0.531198	0.708112	0.65032	-0.44186	-0.0736264	-0.0733037	0.273987	0.702588	0.230033	-0.295984
Gglean000370	0.966064	0.630133	0.624116	0.056422	0.339617	-0.359454	-0.551036	-0.897534	-0.785443	0.424703	0.517283	-0.697354	0.0531237	-0.469111	-0.454957	-0.15987	-0.452458	-0.0351371
Gglean030231	0.58184	0.300517	-0.0688198	0.546162	0.446827	0.511093	0.0936817	-0.433395	0.042961	-0.0741136	0.630937	-0.65064	-0.339427	-0.738198	-0.150517	-0.298042	-0.483692	0.0653838
Gglean000822	0.722921	0.902585	0.702113	0.549478	0.39517	-0.274069	-0.165052	-0.441841	-0.239313	-0.269133	0.0691581	-0.559298	-0.0214515	-0.746943	-0.827686	-0.48849	-0.716035	-0.249012
Gglean010422	-0.550683	-0.791382	-0.51736	-0.408146	-0.491595	0.247444	-0.0274802	0.277862	0.229189	0.201891	0.110529	0.513545	0.224757	0.457158	0.786049	0.469875	0.756806	0.207158
Gglean003481	-0.700328	-0.317902	-0.437766	0.408659	-0.19419	0.476011	0.588099	0.799405	0.946579	-0.750805	-0.394491	0.45253	-0.111604	-0.0529679	0.164821	-0.186781	0.108229	-0.016327
Gglean004004	0.769125	0.451713	0.512725	0.2731	0.535333	-0.228641	-0.170478	-0.483779	-0.451741	-0.0767005	0.156618	-0.430803	0.18864	-0.552427	-0.72273	-0.439935	-0.530033	0.428977
Gglean006012	0.406814	-0.122952	-0.100266	-0.253867	0.408767	-0.212023	-0.0850405	-0.695206	-0.568792	0.782733	0.713937	-0.341806	-0.0182746	0.0655469	0.351818	0.64307	0.292658	-0.0460693
Gglean007858	-0.51261	-0.630525	-0.461289	-0.460164	-0.32289	-0.246365	0.0522774	0.160573	0.035368	0.409561	0.0477576	0.410103	0.0659792	0.649174	0.684269	0.654915	0.678729	-0.128419
Gglean000657	0.879752	0.675064	0.568478	0.0344172	0.246535	-0.37439	-0.564028	-0.924851	-0.738355	0.513786	0.592146	-0.681069	0.0279377	-0.438451	-0.286849	0.0693164	-0.297362	-0.337813
Gglean002430	-0.0766539	0.212896	-0.017073	0.888677	0.220327	0.477658	0.541301	0.374481	0.78297	-0.849747	-0.148083	-0.163858	-0.372851	-0.632688	-0.327107	-0.531214	-0.521366	0.0238701
Gglean027099	-0.106221	0.182563	-0.169379	0.655139	-0.0387496	0.597976	0.32062	0.250653	0.68235	-0.577189	0.0735537	-0.140663	-0.324008	-0.52886	-0.0112051	-0.331089	-0.280572	-0.20488
Gglean011695	-0.409698	-0.267502	-0.0520308	-0.776886	-0.545413	-0.41038	-0.365439	0.153426	-0.316781	0.499594	-0.371122	0.370232	0.102617	0.871741	0.332994	0.428442	0.416889	-0.18398
Gglean025017	-0.689222	-0.0915837	-0.00666444	-0.0778321	-0.285578	-0.0648179	0.292303	0.856208	0.456485	-0.617334	-0.950496	0.672941	0.195465	0.364585	-0.243509	-0.244107	0.0776035	0.0332678
Gglean019021	-0.609279	-0.820913	-0.511287	-0.738286	-0.404615	-0.0273725	-2.75945e-05	0.317034	-0.054597	0.458789	-0.149676	0.519404	0.0579447	0.920081	0.703009	0.511701	0.659578	0.279297
Gglean018100	0.383308	0.397606	0.107777	-0.00214042	-0.205215	0.108883	-0.491352	-0.337298	-0.220245	0.0620468	0.329839	-0.178112	0.25112	-0.408093	-0.114628	-0.223846	-0.0829202	-0.33176
Gglean014617	0.901841	0.348933	0.326228	0.0241235	0.397527	-0.172479	-0.423963	-0.844392	-0.709879	0.459152	0.635635	-0.651844	0.0189157	-0.410356	-0.28496	-0.173772	-0.377957	0.212305
Gglean024511	-0.00507969	0.19464	-0.00176968	0.899786	0.282185	0.370661	0.527086	0.226537	0.713235	-0.717745	8.59687e-05	-0.268458	-0.423925	-0.652314	-0.264611	-0.409757	-0.50282	-0.052593
Gglean025222	-0.201863	-0.305579	-0.137102	-0.744039	-0.290873	-0.423683	-0.340574	-0.0945464	-0.431157	0.508516	0.046704	0.549673	0.733623	0.485289	0.383548	0.677191	0.874537	-0.150103
Gglean018638	-0.104244	0.216964	-0.0662711	0.843339	0.31589	0.613463	0.628313	0.257054	0.759365	-0.620967	0.00905685	-0.297408	-0.578669	-0.551377	-0.0904805	-0.212737	-0.416004	-0.163999
Gglean025381	0.00490628	0.234595	0.357001	0.381408	0.110932	-0.164275	0.173895	0.101578	0.192164	-0.232973	-0.324681	-0.330509	-0.57255	-0.0260861	-0.324187	-0.24885	-0.584787	-0.0886125
Gglean011863	0.289305	-0.359143	-0.273346	-0.404909	0.0226573	0.0159741	-0.288304	-0.556266	-0.498149	0.808577	0.678835	-0.315739	-0.178216	0.26017	0.536071	0.328896	0.184527	0.171412
Gglean012638	-0.604136	-0.48882	-0.582382	0.394213	-0.0272092	0.624547	0.6821	0.604485	0.858232	-0.418506	-0.133409	0.0972391	-0.611169	0.0971521	0.396056	-0.050236	-0.0541885	0.131526
Gglean023399	-0.194224	-0.579413	-0.336096	-0.564619	-0.220969	-0.109174	-0.170224	0.0280415	-0.228327	0.304592	0.128721	0.523378	0.635234	0.350552	0.3852	0.454369	0.749623	0.372867
Gglean012303	0.644917	0.417788	0.317776	0.716068	0.717931	0.0934452	0.237979	-0.572189	-0.019872	-0.0413213	0.572965	-0.740697	-0.362142	-0.762494	-0.271273	-0.0124765	-0.471539	-0.0663113
Gglean014668	0.965657	0.552445	0.560046	0.0555871	0.313181	-0.273908	-0.561483	-0.90753	-0.760589	0.442132	0.595265	-0.704976	0.0421057	-0.487382	-0.379531	-0.13913	-0.416461	0.0335997
Gglean011912	0.758363	0.31307	0.423902	-0.334041	0.158142	-0.365178	-0.628887	-0.877623	-0.908947	0.774372	0.543324	-0.547335	0.0440569	-0.0385908	-0.0761377	0.155098	-0.135935	-0.00412535
Gglean020785	-0.760852	-0.519184	-0.604792	0.210128	0.0192276	0.564466	0.768989	0.852171	0.83897	-0.627694	-0.438695	0.545567	-0.0885922	0.160069	0.218943	-0.0994665	0.212546	0.260158
Gglean024451	-0.641499	-0.354134	-0.498879	0.198406	-0.321038	0.777	0.391985	0.705582	0.799864	-0.48214	-0.320984	0.249429	-0.385814	0.12358	0.317012	-0.1633	-0.00035521	0.111456
Gglean019080	0.486411	0.386039	0.234137	0.450256	0.239019	-0.11015	-0.06473	-0.115884	-0.0280058	-0.461053	0.0153836	-0.210424	0.172461	-0.625688	-0.688491	-0.726923	-0.557926	0.283881
Gglean006430	0.658996	0.759149	0.919473	0.184114	0.228025	-0.447035	-0.400161	-0.494475	-0.499939	0.00735277	-0.0227869	-0.442377	0.0990165	-0.416738	-0.685086	-0.276064	-0.501033	-0.152856
Gglean015765	0.97178	0.773537	0.677034	0.340421	0.471004	-0.267364	-0.371382	-0.828612	-0.58088	0.186617	0.475437	-0.766505	-0.0410274	-0.68696	-0.585789	-0.262721	-0.597013	-0.116285
Gglean015874	0.795578	0.38673	0.426772	-0.148677	0.0901201	-0.220827	-0.638103	-0.767888	-0.751279	0.528299	0.473722	-0.629757	-0.0876123	-0.205849	-0.231229	-0.207165	-0.415481	0.114368
Gglean001145	-0.681902	-0.48722	-0.281373	-0.770447	-0.561661	-0.341627	-0.121882	0.540707	-0.0640943	0.15083	-0.604867	0.795056	0.394501	0.904614	0.30034	0.212568	0.588398	0.05508
Gglean027622	0.596117	-0.0146982	0.0712971	0.0778179	0.735095	0.0546992	0.140503	-0.541464	-0.448453	0.346536	0.469656	-0.509301	-0.179217	-0.201461	-0.156977	0.00546573	-0.27382	0.52874
Gglean012934	0.890974	0.392979	0.426369	0.309856	0.724065	-0.17435	-0.0882701	-0.841878	-0.54291	0.319067	0.656797	-0.727607	-0.0807078	-0.584525	-0.341556	0.0233072	-0.37837	0.15942
Gglean010907	0.785471	0.412034	0.476152	0.503914	0.587604	0.152962	-0.0343839	-0.652809	-0.261124	0.0871469	0.537732	-0.832224	-0.38565	-0.6656	-0.342973	-0.160839	-0.605273	0.272662
Gglean004993	-0.631886	-0.375561	-0.541854	0.406669	-0.177668	0.442344	0.561795	0.612541	0.884494	-0.507743	-0.148823	0.267594	-0.316163	-0.00586098	0.36356	-0.0322641	0.108914	-0.144751
Gglean013077	0.867948	0.35233	0.386995	-0.0181238	0.393052	-0.188935	-0.414095	-0.937637	-0.747821	0.652869	0.719495	-0.758887	-0.172069	-0.295142	-0.104532	0.0759473	-0.316185	0.0200642
Gglean028315	-0.371346	0.095563	0.438495	-0.241742	-0.35724	-0.437131	-0.11628	0.394545	0.000429205	-0.176253	-0.726876	0.375989	0.131387	0.428849	-0.224065	-0.0556681	0.0257661	-0.213542
Gglean028228	-0.389347	-0.358121	-0.148048	-0.576802	-0.174215	-0.290788	-0.0324247	0.00384638	-0.201876	0.552399	-0.0367617	0.297512	0.0978268	0.652094	0.530813	0.904345	0.684576	-0.270474
Gglean021186	-0.633549	-0.353697	-0.530609	0.332111	0.220636	0.354754	0.863381	0.662058	0.756952	-0.495076	-0.311056	0.314424	-0.297665	0.104227	0.173516	0.107521	0.11448	0.0120812
Gglean002800	0.838065	0.365817	0.317604	-0.0667746	0.185543	-0.068165	-0.561533	-0.810459	-0.696392	0.508691	0.610442	-0.651967	-0.0485556	-0.333476	-0.188606	-0.158954	-0.362906	0.119197
Gglean007809	0.435435	-0.0113297	0.0577484	-0.426096	0.317283	-0.276079	-0.256731	-0.709836	-0.736216	0.877165	0.545738	-0.372871	-0.045164	0.209346	0.2442	0.634347	0.212509	-0.0313704
Gglean020500	0.589128	0.399055	0.275204	-0.0614879	0.291397	-0.29015	-0.321385	-0.831917	-0.58926	0.679966	0.644383	-0.575947	-0.096813	-0.20059	0.0828933	0.552666	0.0277658	-0.476007
Gglean018758	-0.816087	-0.297335	-0.387356	0.140966	-0.270658	0.199492	0.523777	0.940074	0.789063	-0.738991	-0.712398	0.707392	0.124365	0.205824	0.0121939	-0.200628	0.20062	-0.00899864
Gglean002329	0.894437	0.776315	0.594143	0.252997	0.239906	-0.322045	-0.50921	-0.711423	-0.553859	0.106065	0.364146	-0.624584	0.0789125	-0.639576	-0.621005	-0.419917	-0.586032	-0.16958
Gglean009534	0.818055	0.361006	0.483336	-0.0957707	0.454037	-0.420418	-0.399979	-0.895587	-0.808553	0.598483	0.582412	-0.555666	0.131865	-0.281366	-0.216186	0.201558	-0.1294	0.0127512
Gglean002962	0.947464	0.783364	0.6472	0.208798	0.379844	-0.389823	-0.467234	-0.849391	-0.667759	0.279083	0.47119	-0.694024	0.0482196	-0.593983	-0.540105	-0.213107	-0.502215	-0.232653
Gglean007832	0.893639	0.498802	0.525875	0.029948	0.428931	-0.316224	-0.415579	-0.809133	-0.752989	0.438361	0.429316	-0.708734	-0.102154	-0.330967	-0.440702	-0.161408	-0.512414	0.162931
Gglean010132	0.870734	0.36594	0.30513	0.00783789	0.491004	-0.14487	-0.326951	-0.873931	-0.719779	0.570054	0.64593	-0.742591	-0.167959	-0.320055	-0.208752	-0.0136348	-0.382971	0.123313
Gglean009151	0.941277	0.610025	0.464783	0.230128	0.365144	-0.0959463	-0.435385	-0.913399	-0.586414	0.379	0.733793	-0.787844	-0.0856492	-0.64249	-0.276928	-0.0930107	-0.418532	-0.157814
Gglean019419	-0.740818	-0.618599	-0.542176	-0.217688	0.0657444	0.0860011	0.62129	0.746552	0.418037	-0.31376	-0.553817	0.761422	0.266392	0.506178	0.175055	0.151233	0.48387	0.357313
Gglean005194	-0.793559	-0.748239	-0.706256	-0.282244	-0.327207	0.560902	0.378988	0.600482	0.517853	0.000518082	-0.181172	0.493589	-0.165066	0.580364	0.731637	0.37759	0.545195	0.167964
Gglean013836	0.844803	0.648636	0.394346	0.610032	0.50357	0.17057	-0.115911	-0.73708	-0.205557	0.0736874	0.674003	-0.899927	-0.38416	-0.836106	-0.321502	-0.21785	-0.631028	-0.160943
Gglean001888	-0.77769	-0.510044	-0.552586	-0.607372	-0.44962	-0.146515	0.102849	0.664634	0.175624	-0.0386541	-0.577617	0.879929	0.452968	0.744988	0.307455	0.202187	0.647945	-0.0367266
Gglean019981	0.744425	0.306639	0.475663	-0.0833193	0.162198	-0.233206	-0.548036	-0.88309	-0.684618	0.605848	0.718257	-0.569601	0.0584662	-0.329781	0.0170709	0.287457	-0.0308468	-0.0704388
Gglean030911	0.519385	0.438492	0.381651	0.61749	0.67877	-0.15313	0.286631	-0.342512	-0.041176	-0.216414	0.225014	-0.456121	-0.130082	-0.615917	-0.498437	-0.137269	-0.436844	0.0299076
Gglean024013	-0.303879	-0.277995	-0.263936	-0.115395	0.443151	-0.106862	0.59495	0.283704	0.0582161	0.0370425	-0.323479	0.164399	-0.218949	0.447963	0.010666	0.189746	0.0508595	0.229385
Gglean029912	0.908783	0.693577	0.493476	0.382171	0.664233	-0.17122	-0.126036	-0.803778	-0.504554	0.224226	0.535862	-0.794793	-0.184692	-0.643206	-0.481172	-0.149488	-0.560456	-0.118619
Gglean012341	0.763934	0.320874	0.409995	-0.241428	0.291008	-0.286483	-0.484196	-0.766861	-0.840164	0.605101	0.411458	-0.537505	0.0186332	-0.0850836	-0.245286	-0.0345275	-0.283382	0.202414
Gglean001141	0.450847	0.450505	0.827207	-0.134935	-0.0363549	-0.514749	-0.527826	-0.525029	-0.587623	0.351592	0.0714583	-0.330052	0.0783619	-0.0576502	-0.266895	0.115226	-0.163449	-0.300894
Gglean025300	-0.855061	-0.449046	-0.495358	0.0257097	-0.267382	0.342939	0.545868	0.97244	0.757639	-0.643501	-0.716939	0.70491	0.0357549	0.353875	0.114285	-0.17151	0.218046	0.217725
Gglean002093	0.888512	0.797973	0.775287	0.518771	0.434077	-0.160876	-0.291096	-0.693703	-0.373403	-0.0363662	0.372105	-0.762252	-0.111784	-0.801781	-0.643529	-0.343258	-0.68052	-0.13038
Gglean018482	0.105275	-0.346497	-0.239934	-0.384387	-0.101742	-0.0949713	-0.248872	-0.500491	-0.371637	0.813269	0.663773	-0.191115	-0.132509	0.309182	0.707665	0.623824	0.425453	-0.166464
Gglean023949	-0.0109574	-0.071062	-0.19384	0.740278	0.513157	0.635194	0.701114	0.288237	0.635382	-0.667818	0.0195933	-0.15404	-0.313394	-0.548147	-0.210078	-0.351205	-0.361514	0.495855
Gglean010746	-0.332207	-0.379206	-0.493539	0.0415678	-0.202373	0.184423	0.182056	0.0763499	0.345382	0.135427	0.335933	0.105715	-0.178758	0.123017	0.653474	0.297747	0.364091	-0.363118
Gglean030327	-0.133888	-0.290145	0.0135573	-0.671159	-0.231177	-0.48136	-0.294797	0.158133	-0.449068	0.247904	-0.45491	0.385108	0.338201	0.659549	-0.122792	-0.103027	0.130916	0.443887
Gglean014115	0.973812	0.685908	0.674205	0.276568	0.523883	-0.347228	-0.354441	-0.866395	-0.648324	0.265428	0.505858	-0.737302	0.00665211	-0.62516	-0.54411	-0.164175	-0.513689	-0.0436086
Gglean011360	-0.729592	-0.458737	-0.270727	-0.272224	-0.311671	-0.118001	0.253961	0.765924	0.373195	-0.434289	-0.685173	0.920166	0.592967	0.423545	0.046373	0.0449848	0.550011	0.207827
Gglean011425	0.945807	0.790457	0.696536	0.326754	0.490028	-0.381656	-0.352942	-0.803364	-0.5919	0.167533	0.411889	-0.708458	0.0175423	-0.658142	-0.626083	-0.254778	-0.569218	-0.161035
Gglean022098	0.200063	0.139754	0.517143	-0.536962	-0.120051	-0.51971	-0.512126	-0.466532	-0.683909	0.681075	0.0786973	-0.101512	0.162888	0.360167	0.107429	0.595657	0.280068	-0.251635
Gglean004198	0.971276	0.708345	0.63934	0.214321	0.415297	-0.339199	-0.44205	-0.85761	-0.678503	0.300067	0.490416	-0.747302	-0.0331649	-0.567147	-0.530687	-0.264735	-0.569247	-0.0972077
Gglean018258	0.747349	0.365202	0.378322	-0.0217663	0.31532	-0.396795	-0.408857	-0.937878	-0.690349	0.694309	0.719446	-0.66924	-0.105448	-0.255823	0.00443242	0.344554	-0.116954	-0.285848
Gglean025778	0.721426	0.604456	0.430497	0.759539	0.4794	-0.0658008	0.0153123	-0.483027	-0.0282907	-0.26692	0.382967	-0.705832	-0.265808	-0.862338	-0.577349	-0.470654	-0.737327	-0.0526934
Gglean000186	-0.209994	0.22007	0.225423	0.101736	-0.109116	0.164205	0.0838684	0.543372	0.25868	-0.638338	-0.732718	0.317791	0.201093	-0.0395445	-0.535553	-0.535267	-0.263766	0.234168
Gglean004957	0.972036	0.76106	0.676358	0.26176	0.409458	-0.33941	-0.452821	-0.854247	-0.640156	0.242095	0.487684	-0.728664	0.0272345	-0.650161	-0.559723	-0.218307	-0.531403	-0.150658
Gglean028383	-0.539794	-0.0502694	0.0176117	0.293227	0.108566	-0.00639692	0.604448	0.76235	0.590957	-0.762535	-0.782634	0.473346	0.0461504	0.0693111	-0.34622	-0.293176	-0.0880568	0.104144
Gglean019982	-0.110118	0.0718144	-0.185248	0.705352	0.684727	0.281864	0.879223	0.208314	0.573692	-0.462239	-0.00772872	-0.195061	-0.463524	-0.368323	-0.13462	0.00171442	-0.265752	-0.083957
Gglean022286	0.894974	0.763403	0.544511	0.428284	0.438479	-0.298633	-0.299517	-0.683086	-0.437082	0.00718695	0.373271	-0.685243	-0.0239937	-0.73121	-0.670951	-0.403355	-0.655375	-0.114109
Gglean012761	0.818626	0.793281	0.685093	0.571618	0.580318	-0.0534424	-0.0852164	-0.526936	-0.275521	-0.20263	0.203864	-0.669045	-0.0934899	-0.793218	-0.770519	-0.462999	-0.735129	0.0217096
Gglean001275	-0.715176	-0.375808	-0.499649	0.320167	-0.272752	0.697054	0.521571	0.798261	0.934227	-0.668315	-0.352069	0.411883	-0.188744	0.00200395	0.270986	-0.129263	0.129186	0.0698352
Gglean003834	-0.717593	-0.254095	-0.212846	-0.431155	-0.383409	-0.198318	0.125795	0.538294	0.189571	0.0445537	-0.628484	0.524927	-0.00779463	0.743453	0.26379	0.356238	0.381662	-0.303529
Gglean027926	0.823501	0.527567	0.537254	0.410292	0.770268	-0.348476	0.00891136	-0.680422	-0.456961	0.0952952	0.383009	-0.632644	-0.0358175	-0.599042	-0.580899	-0.134004	-0.494107	0.105607
Gglean012722	0.527728	0.360667	0.421454	-0.349309	-0.0282624	-0.55795	-0.612281	-0.702412	-0.777785	0.724973	0.328328	-0.423258	-0.0251877	0.13636	-0.0227557	0.254695	-0.0790643	-0.291668
Gglean018844	0.554503	0.16475	0.20797	-0.510074	-0.118289	-0.495731	-0.712524	-0.718159	-0.860966	0.799765	0.457328	-0.338215	0.10405	0.177127	0.067581	0.142435	0.00367567	-0.0844805
Gglean026930	0.816262	0.37678	0.377884	-0.21229	0.123815	-0.321198	-0.650177	-0.793313	-0.821726	0.520873	0.516594	-0.457585	0.234805	-0.255038	-0.260224	-0.154212	-0.221055	0.0700816
Gglean017724	0.665381	0.286279	0.341329	-0.413738	0.112024	-0.468019	-0.62463	-0.877164	-0.909977	0.864397	0.567816	-0.47537	0.0820844	0.0426921	0.0411415	0.394204	0.0414539	-0.179714
Gglean007440	0.673205	0.639537	0.806282	0.327468	0.284225	-0.0899398	-0.309584	-0.572896	-0.351957	0.0747598	0.225725	-0.667273	-0.205378	-0.517382	-0.447879	-0.145284	-0.53728	-0.0870943
Gglean016996	0.561118	0.186808	0.312807	0.0274665	0.722517	-0.314486	0.100638	-0.420101	-0.528299	0.181166	0.108293	-0.314314	0.0752767	-0.147937	-0.477751	-0.106675	-0.29813	0.497767
Gglean000241	0.831625	0.610169	0.728246	-0.0207375	0.325599	-0.546737	-0.507252	-0.839616	-0.79682	0.480216	0.359285	-0.622028	0.0345273	-0.292229	-0.430368	0.0552826	-0.352926	-0.135536
Gglean003462	0.783013	0.85736	0.871543	0.392494	0.319169	-0.208801	-0.350694	-0.641163	-0.408389	0.0156635	0.249329	-0.667778	-0.0727529	-0.662925	-0.599694	-0.244381	-0.580482	-0.318323
Gglean018038	0.722251	0.663081	0.886475	0.295043	0.0867502	-0.303322	-0.496508	-0.515947	-0.417358	-0.0457188	0.11861	-0.55611	-0.0178124	-0.53166	-0.634191	-0.427372	-0.629203	-0.0161087
Gglean011134	-0.619524	-0.357529	-0.194711	-0.54786	-0.37996	-0.369846	0.0375568	0.633066	0.0367035	-0.144919	-0.721596	0.826622	0.491029	0.684588	0.0066385	-0.00958679	0.43622	0.133285
Gglean027723	-0.617227	-0.398515	-0.423812	-0.559877	-0.187896	-0.115046	0.208014	0.434454	0.0280314	0.243195	-0.446268	0.444079	-0.0930407	0.8361	0.352227	0.343085	0.369263	-0.0750416
Gglean026916	0.829868	0.283767	0.32207	-0.0532086	0.198522	-0.133288	-0.540863	-0.861336	-0.699913	0.599019	0.675014	-0.715492	-0.158611	-0.273221	-0.0940231	-0.0719281	-0.358513	0.123374
Gglean019348	0.946488	0.549035	0.611271	-0.0164329	0.299397	-0.37566	-0.584818	-0.892194	-0.821766	0.473504	0.513875	-0.667593	0.0658941	-0.3971	-0.412655	-0.132564	-0.411268	0.051351
Gglean004152	0.96622	0.667383	0.560307	0.349891	0.568081	-0.211113	-0.277777	-0.777466	-0.553191	0.135459	0.467422	-0.732306	-0.0149728	-0.696594	-0.61901	-0.30132	-0.60242	0.0745099
Gglean022204	0.548966	0.161781	-0.0173857	0.0662353	0.385229	0.114372	-0.0803783	-0.737881	-0.393446	0.617984	0.779032	-0.682584	-0.400033	-0.206904	0.241172	0.299397	-0.141162	-0.17382
Gglean001093	0.951378	0.778825	0.707473	0.203743	0.414724	-0.417834	-0.452402	-0.839363	-0.688535	0.265148	0.422261	-0.681701	0.069079	-0.578803	-0.584999	-0.213006	-0.511106	-0.171748
Gglean010732	-0.676367	-0.629673	-0.414987	-0.718556	-0.443947	-0.156966	0.00648818	0.46394	-0.0181754	0.307204	-0.455274	0.567796	0.0356783	0.970473	0.470102	0.356134	0.498061	0.137292
Gglean018414	0.803296	0.746785	0.901088	0.0626182	0.155752	-0.472941	-0.608862	-0.75141	-0.692173	0.287624	0.261054	-0.570446	0.108425	-0.424192	-0.513684	-0.0894603	-0.397136	-0.249733
Gglean008466	0.61708	0.759959	0.440404	-0.000502243	0.225052	-0.471323	-0.396652	-0.638771	-0.58636	0.348173	0.252131	-0.446095	0.0780961	-0.279895	-0.37925	0.0209465	-0.263401	-0.615108
Gglean016066	0.717763	0.545653	0.365312	0.620713	0.719534	0.096831	0.145894	-0.655517	-0.148501	0.0342118	0.597171	-0.745511	-0.253841	-0.787144	-0.317027	0.0688097	-0.418153	-0.139849
Gglean005674	-0.437148	-0.376236	-0.160454	-0.667984	-0.409707	-0.226593	-0.200154	0.056915	-0.202891	0.598635	-0.12126	0.26347	-0.0445586	0.80039	0.587168	0.686601	0.545335	-0.302571
Gglean009583	0.5165	0.0469907	0.355619	-0.425849	0.0200208	-0.331647	-0.557205	-0.654667	-0.785132	0.756338	0.34446	-0.453785	-0.139717	0.238784	0.0462321	0.142214	-0.144518	0.184404
Gglean006688	0.842085	0.452625	0.359295	0.132838	0.671698	-0.198244	-0.149716	-0.888505	-0.646153	0.50502	0.66548	-0.703302	-0.0742306	-0.43909	-0.23332	0.222055	-0.248044	-0.071939
Gglean008377	0.753022	0.131973	0.0753516	-0.00649087	0.480066	0.0417259	-0.208207	-0.853187	-0.598333	0.621606	0.837521	-0.654039	-0.1311	-0.316892	0.072629	0.207842	-0.126723	0.157429
Gglean018660	-0.499719	-0.41445	-0.266855	0.239344	0.215607	0.0613377	0.69106	0.611363	0.532007	-0.44459	-0.494585	0.260292	-0.297424	0.260179	-0.0484454	-0.16528	-0.123064	0.350771
Gglean024368	0.243593	0.0701021	0.160761	-0.55596	-0.0826551	-0.468754	-0.479166	-0.586081	-0.699934	0.887465	0.349399	-0.235119	-0.0334637	0.405727	0.326736	0.620155	0.270336	-0.382049
Gglean001087	0.903729	0.761167	0.766926	0.166512	0.257582	-0.362661	-0.550768	-0.770552	-0.656129	0.192071	0.366811	-0.588923	0.175263	-0.590007	-0.586701	-0.26341	-0.463462	-0.156639
Gglean012380	0.717962	0.413518	0.369166	0.11369	0.749672	-0.359303	-0.0134729	-0.724739	-0.600976	0.368013	0.452387	-0.489014	0.0958896	-0.359431	-0.337749	0.155658	-0.179252	-0.0497324
Gglean022430	0.929312	0.433907	0.44038	0.00371555	0.262686	-0.310472	-0.578602	-0.924879	-0.761773	0.520268	0.677765	-0.666108	0.06324	-0.428288	-0.256168	-0.0730161	-0.319678	0.0274596
Gglean003501	0.945406	0.756656	0.650618	0.385036	0.469823	-0.308653	-0.338246	-0.85975	-0.536615	0.219278	0.551415	-0.79369	-0.0937488	-0.700657	-0.498966	-0.168453	-0.553048	-0.243926
Gglean019865	0.936354	0.448207	0.517415	-0.0249	0.308542	-0.281278	-0.553106	-0.898149	-0.797835	0.50059	0.60041	-0.665623	0.0543978	-0.396997	-0.32005	-0.126438	-0.369911	0.132071
Gglean028569	-0.740296	-0.396022	-0.315718	-0.116104	-0.309373	0.0551614	0.344835	0.835517	0.514803	-0.50824	-0.713371	0.736067	0.228683	0.409516	0.0330013	-0.0854595	0.29088	0.183321
Gglean027829	0.41662	-0.0318749	0.219146	-0.625795	-0.0818885	-0.547046	-0.647482	-0.520948	-0.839085	0.601894	0.233708	0.0942316	0.661753	0.207697	-0.0336946	0.118603	0.308307	0.20016
Gglean014374	-0.861803	-0.522076	-0.513841	-0.39391	-0.466352	-0.0926451	0.238842	0.729664	0.394102	-0.145635	-0.548085	0.795057	0.20481	0.686198	0.410662	0.188421	0.568223	-0.126076
Gglean012039	0.934406	0.804752	0.601581	0.338756	0.52237	-0.30366	-0.293488	-0.790095	-0.564606	0.175934	0.435187	-0.738614	-0.0554586	-0.651004	-0.604301	-0.278852	-0.605545	-0.211036
Gglean011527	0.378714	-0.316696	-0.0584229	-0.435769	0.286411	-0.268268	-0.216799	-0.632177	-0.668182	0.803451	0.596916	-0.225007	0.102406	0.213526	0.325974	0.563308	0.327077	0.318464
Gglean026859	-0.867597	-0.713487	-0.666519	-0.349983	-0.576578	0.231664	0.199364	0.588723	0.498091	0.0488171	-0.189907	0.593708	-0.0610527	0.644798	0.79727	0.443032	0.661182	-0.129291
Gglean016602	-0.178702	-0.380479	-0.082702	-0.867213	-0.366018	-0.434096	-0.419692	-0.105985	-0.563027	0.741478	-0.0884583	0.227051	0.117326	0.85174	0.398687	0.480853	0.436924	0.0860876
Gglean003021	0.349018	0.638395	0.853714	0.238071	0.121813	-0.191579	-0.208033	-0.237488	-0.203916	-0.134222	-0.148597	-0.281435	0.0256424	-0.338275	-0.496569	-0.10812	-0.336513	-0.305225
Gglean015280	-0.63096	-0.383371	-0.502269	0.268602	0.204409	0.385851	0.821269	0.662547	0.711537	-0.425901	-0.389719	0.211821	-0.473978	0.218697	0.158634	0.0532209	-0.0238086	0.142518
Gglean001188	0.874939	0.432829	0.442584	-0.00211981	0.344984	-0.115019	-0.480084	-0.949858	-0.718911	0.595889	0.751264	-0.713708	-0.032197	-0.424497	-0.103828	0.154214	-0.211064	-0.0600927
Gglean003478	0.682534	0.716506	0.983593	0.153102	0.135849	-0.464039	-0.497994	-0.54118	-0.538926	0.048507	0.0330759	-0.453993	0.123345	-0.420545	-0.643803	-0.25705	-0.476178	-0.149725
Gglean027951	-0.914858	-0.522519	-0.464794	-0.108518	-0.227162	0.264604	0.568413	0.895444	0.664167	-0.434189	-0.668269	0.714957	0.0165647	0.515677	0.283418	0.124443	0.396006	0.100673
Gglean004376	-0.927333	-0.540371	-0.536611	-0.0140874	-0.342929	0.23575	0.527166	0.926351	0.763864	-0.492811	-0.632007	0.666753	-0.0960291	0.475444	0.303841	-0.00211568	0.293417	0.0517699
Gglean004693	-0.843917	-0.371826	-0.406591	0.143726	-0.269952	0.360177	0.552561	0.973694	0.835048	-0.73795	-0.715847	0.664197	0.0179136	0.232501	0.0651296	-0.203865	0.16485	0.108708
Gglean020977	0.730413	0.370859	0.369704	-0.0782903	0.236193	-0.179058	-0.441598	-0.780494	-0.680952	0.596664	0.54691	-0.681186	-0.243727	-0.166575	-0.110259	-0.000543526	-0.354993	-0.09093
Gglean016914	0.6474	0.125574	-0.0164288	0.278936	0.334718	0.222051	-0.11148	-0.706002	-0.256711	0.390255	0.863262	-0.759341	-0.439162	-0.46144	0.139057	-0.0170884	-0.337391	0.0545244
Gglean002871	0.935548	0.791304	0.573579	0.393073	0.464556	-0.275746	-0.324927	-0.770052	-0.502277	0.113298	0.456318	-0.747329	-0.0604501	-0.721095	-0.610161	-0.309883	-0.625663	-0.188396
Gglean014146	0.113503	0.19894	-0.0359386	0.854912	0.543573	0.598592	0.63742	0.233104	0.610861	-0.759391	-0.0226529	-0.258585	-0.325028	-0.704589	-0.40798	-0.520484	-0.546664	0.300664
Gglean013133	0.62441	0.3492	0.704022	-0.341464	-0.0468089	-0.646401	-0.715422	-0.619538	-0.851624	0.479821	0.111162	-0.308347	0.247148	0.0317548	-0.366767	-0.0804627	-0.216672	0.117097
Gglean003292	0.963246	0.66543	0.623513	0.423727	0.533657	-0.22112	-0.28574	-0.838851	-0.503891	0.165674	0.577179	-0.781428	-0.0665538	-0.748801	-0.50766	-0.207855	-0.552185	-0.0489067
Gglean000996	0.025206	0.205626	0.0616042	0.763428	0.185692	0.36074	0.396715	0.0883608	0.568735	-0.480562	0.118929	-0.319577	-0.449478	-0.538314	-0.108366	-0.188107	-0.386042	-0.210967
Gglean019714	-0.305234	-0.410057	-0.401423	-0.7642	-0.165301	-0.14786	-0.089714	-0.0286323	-0.357893	0.69801	0.0249213	0.266721	0.0505076	0.786719	0.560991	0.635128	0.575086	-0.102243
Gglean009823	-0.264851	0.202856	0.428494	-0.296938	-0.415736	-0.502814	-0.278014	0.139745	-0.12838	0.104368	-0.483267	0.188015	0.018539	0.427809	-0.0383889	0.159011	0.0794451	-0.493428
Gglean014595	0.680083	0.325287	0.307289	-0.217302	0.536692	-0.360897	-0.243209	-0.798739	-0.804177	0.680011	0.482692	-0.484552	0.0616762	-0.0815862	-0.145237	0.349323	-0.0484214	-0.0599591
Gglean023516	0.883441	0.621689	0.504376	0.518001	0.437815	-0.0466204	-0.233477	-0.801014	-0.340476	0.179036	0.646793	-0.921508	-0.385638	-0.730243	-0.352624	-0.196723	-0.656313	-0.131718
Gglean016686	0.713405	0.17001	0.278178	-0.199517	0.377837	-0.417501	-0.375168	-0.908189	-0.794826	0.759904	0.70947	-0.504439	0.0964945	-0.135144	0.0353673	0.393951	0.0503948	-0.0545473
Gglean020685	0.738433	0.455157	0.543312	-0.0899405	0.0765832	-0.195548	-0.618681	-0.904279	-0.689379	0.64387	0.689612	-0.641591	-0.0443268	-0.30828	0.0235798	0.247998	-0.110945	-0.339539
Gglean023536	0.630323	0.498952	0.368953	0.20498	0.444738	-0.0955273	-0.161748	-0.737754	-0.403304	0.374459	0.590376	-0.618121	-0.102388	-0.48639	-0.11592	0.42188	-0.112507	-0.350143
Gglean001610	-0.653358	-0.277102	-0.274244	0.341574	-0.171414	0.14252	0.523301	0.710671	0.792764	-0.671993	-0.424083	0.51008	0.044887	0.00155087	0.0977242	-0.0984212	0.187858	-0.0932732
Gglean009178	0.559409	0.660149	0.70146	-0.00244677	0.0779395	-0.324265	-0.459386	-0.39862	-0.525885	0.148229	-0.131599	-0.496593	-0.17554	-0.124196	-0.583468	-0.378812	-0.637585	-0.0677188
Gglean014966	0.814559	0.355389	0.150444	0.261372	0.452235	0.0450181	-0.202193	-0.794453	-0.436139	0.340558	0.802189	-0.697139	-0.129219	-0.587844	-0.132903	-0.10118	-0.341001	-0.0433937
Gglean025171	-0.153156	0.376874	-0.00129834	0.709562	0.0444845	0.428456	0.384418	0.444	0.706908	-0.793155	-0.343401	-0.120497	-0.385445	-0.478693	-0.391188	-0.498983	-0.539589	-0.210168
Gglean000999	0.965371	0.655961	0.523967	0.22968	0.359287	-0.227591	-0.464048	-0.820392	-0.617875	0.240695	0.538408	-0.71491	0.0111568	-0.633329	-0.508455	-0.322341	-0.55057	-0.0206913
Gglean018885	0.878836	0.690771	0.622522	0.480765	0.544985	-0.326812	-0.178921	-0.702913	-0.423723	0.051026	0.394112	-0.73668	-0.147138	-0.670238	-0.606554	-0.363652	-0.675324	-0.0681684
Gglean000604	-0.698716	-0.630158	-0.398976	-0.655299	-0.414577	-0.173752	0.0690264	0.502223	0.0386869	0.242734	-0.47085	0.579193	0.0130633	0.943187	0.455036	0.321833	0.479049	0.132244
Gglean000179	0.926131	0.765301	0.582933	0.306826	0.351908	-0.21277	-0.423899	-0.864876	-0.54879	0.270062	0.602665	-0.768004	-0.0684678	-0.680091	-0.412369	-0.156035	-0.490598	-0.325552
Gglean017549	-0.588407	-0.696283	-0.446376	-0.632096	-0.204877	-0.262745	0.144029	0.268825	-0.0611535	0.442874	-0.188491	0.500161	0.0743015	0.875104	0.595682	0.644074	0.665983	0.0729583
Gglean002464	0.911605	0.583909	0.431007	0.160947	0.459846	-0.135387	-0.345975	-0.839149	-0.640406	0.396414	0.578481	-0.772951	-0.163752	-0.479018	-0.363603	-0.199172	-0.525672	-0.0641194
Gglean027058	0.625412	0.254467	0.126555	-0.189604	0.0974362	-0.151556	-0.503696	-0.88461	-0.645796	0.787162	0.830369	-0.561962	-0.055541	-0.174852	0.264203	0.41407	0.0765896	-0.377009
Gglean025133	0.921262	0.54945	0.518411	-0.0672395	0.250982	-0.318831	-0.61473	-0.892815	-0.819398	0.510258	0.561293	-0.634477	0.100455	-0.385959	-0.338378	-0.121639	-0.348525	-0.0451999
Gglean030288	-0.553504	-0.284638	-0.380741	0.337107	0.335084	0.348605	0.862994	0.743326	0.689495	-0.658309	-0.552451	0.370066	-0.151144	0.0784937	-0.132117	-0.127989	-0.037398	0.338173
Gglean020298	-0.513301	-0.147524	-0.384444	0.639118	0.0968539	0.63461	0.74735	0.696326	0.966168	-0.808339	-0.314579	0.156476	-0.381973	-0.255486	-0.00437127	-0.305042	-0.20063	0.0297925
Gglean024007	0.858179	0.372191	0.435549	-0.159695	0.273889	-0.380231	-0.576638	-0.945531	-0.849084	0.644647	0.683561	-0.541073	0.214969	-0.316002	-0.150254	0.180956	-0.0754465	-0.0281466
Gglean029000	0.970585	0.615924	0.623171	0.0748412	0.301333	-0.342691	-0.577879	-0.899523	-0.763112	0.403194	0.550231	-0.692972	0.0692401	-0.508328	-0.435882	-0.180676	-0.442012	-0.0266189
Gglean010404	0.939554	0.722148	0.799721	0.330416	0.443498	-0.315001	-0.382293	-0.775996	-0.578272	0.130837	0.380408	-0.715106	0.00287185	-0.659544	-0.634427	-0.269079	-0.592407	0.00241399
Gglean029224	-0.545636	-0.583081	-0.361806	-0.801405	-0.221778	-0.318591	0.0133401	0.24181	-0.225218	0.478414	-0.275741	0.612377	0.332116	0.892831	0.48806	0.679018	0.770876	0.0520597
Gglean012673	-0.715857	0.0035832	-0.163967	0.060433	-0.331824	0.118626	0.33793	0.808576	0.611828	-0.563815	-0.775818	0.509575	-0.0712512	0.295041	-0.0497995	-0.157686	0.0407816	-0.272059
Gglean022770	-0.922162	-0.617488	-0.57542	-0.176905	-0.460346	0.255036	0.372637	0.761694	0.644064	-0.182011	-0.45678	0.557199	-0.218391	0.624689	0.563138	0.251841	0.407606	-0.0798452
Gglean027159	-0.287348	0.16739	0.0510215	0.747349	0.171941	0.351577	0.622072	0.491377	0.781786	-0.751358	-0.349642	-0.103007	-0.536123	-0.332519	-0.236224	-0.370277	-0.475165	-0.145716
Gglean027613	0.172616	-0.161241	0.0489141	0.342009	0.435819	0.116494	0.327636	0.00907683	0.121777	-0.308682	0.0907003	0.00589191	0.161706	-0.334503	-0.208406	-0.21686	-0.08418	0.59338
Gglean013537	0.969954	0.671014	0.634693	0.174557	0.372798	-0.321492	-0.500391	-0.840069	-0.686745	0.269709	0.483183	-0.678086	0.0905727	-0.595315	-0.538814	-0.259406	-0.499174	0.00820462
Gglean027928	-0.584815	-0.591506	-0.439795	-0.794315	-0.437512	-0.207663	-0.114004	0.189686	-0.148916	0.571954	-0.121734	0.520134	0.180809	0.883678	0.701738	0.761001	0.79963	-0.161889
Gglean001682	0.170734	-0.246502	-0.188206	0.215807	-0.0200661	0.705839	-0.0199998	-0.223384	0.160265	0.143993	0.570284	-0.408479	-0.419269	-0.244676	0.407354	0.0322862	-0.103269	0.310077
Gglean023776	0.940947	0.679944	0.546799	0.367417	0.438685	-0.146076	-0.338379	-0.890705	-0.515356	0.301875	0.670674	-0.848856	-0.193797	-0.675995	-0.352815	-0.128063	-0.529146	-0.214976
Gglean025391	0.609583	0.741954	0.439272	0.622635	0.346184	0.0639928	-0.0591534	-0.249449	-0.00623768	-0.466686	0.0695409	-0.457466	-0.00382004	-0.831169	-0.763467	-0.640483	-0.700641	-0.0152374
Gglean022024	0.873051	0.777689	0.58611	0.205288	0.312874	-0.385826	-0.458071	-0.857022	-0.61243	0.337398	0.535096	-0.688652	0.00137186	-0.566929	-0.400766	-0.059148	-0.40158	-0.430227
Gglean022470	-0.235412	-0.456884	-0.43894	0.356087	0.488133	0.426751	0.774318	0.156875	0.460144	-0.0794646	0.211045	-0.125042	-0.510244	-0.00456121	0.351488	0.315103	0.0504801	0.336989
Gglean009196	0.915613	0.799437	0.619385	0.44909	0.432953	-0.283085	-0.305987	-0.729605	-0.449285	0.0390514	0.416159	-0.726748	-0.0548569	-0.745867	-0.641783	-0.365697	-0.653712	-0.178194
Gglean021099	0.653945	0.546187	0.556845	-0.0782877	0.302827	-0.237759	-0.393428	-0.758055	-0.655331	0.474348	0.459631	-0.443309	0.187897	-0.319996	-0.170231	0.306277	-0.0136755	-0.344965
Gglean004610	0.92466	0.767744	0.661254	0.177703	0.419149	-0.470382	-0.435702	-0.819145	-0.693382	0.276107	0.395487	-0.646339	0.0834101	-0.533053	-0.581285	-0.218323	-0.494457	-0.199384
Gglean024533	-0.440769	-0.13295	-0.242497	0.582492	-0.100757	0.324018	0.491672	0.603512	0.841231	-0.738588	-0.299732	0.191102	-0.248734	-0.215414	-0.019296	-0.373506	-0.183003	-0.0356012
Gglean003554	0.769865	0.591538	0.588695	0.235397	0.701553	-0.335609	-0.0634853	-0.573608	-0.544151	0.0736061	0.145632	-0.510093	0.0795718	-0.463966	-0.703075	-0.201967	-0.493954	0.185691
Gglean029120	-0.820937	-0.42996	-0.363426	0.199771	-0.318477	0.404536	0.516224	0.792673	0.85424	-0.547252	-0.423462	0.507656	-0.149685	0.192544	0.352296	0.0918984	0.288376	-0.0748878
Gglean015768	0.575667	-0.0640145	-0.0508525	-0.165222	0.448998	0.0375958	-0.123258	-0.704496	-0.583151	0.674433	0.689722	-0.523244	-0.174574	-0.0492474	0.167872	0.229366	-0.058518	0.302018
Gglean026374	0.821214	0.479641	0.579652	-0.233549	0.280098	-0.52134	-0.591992	-0.886456	-0.921623	0.647459	0.45348	-0.520453	0.183421	-0.173048	-0.279703	0.14493	-0.160531	-0.0620617
Gglean025058	0.908631	0.486506	0.534709	0.140615	0.649774	-0.391058	-0.234611	-0.844315	-0.715766	0.380115	0.496368	-0.649895	0.0446497	-0.449815	-0.465368	-0.036497	-0.388162	0.12078
Gglean027424	-0.813515	-0.470852	-0.523786	0.218835	-0.291619	0.363965	0.553683	0.887504	0.883431	-0.66431	-0.514388	0.584912	-0.0699973	0.189932	0.222064	-0.135776	0.198311	0.110011
Gglean017962	-0.835482	-0.680168	-0.474151	-0.424572	-0.331911	0.133355	0.335632	0.777113	0.361462	-0.125827	-0.63743	0.670167	-0.0193077	0.793282	0.35121	0.15578	0.394894	0.35775
Gglean021171	0.778555	0.948769	0.687642	0.486267	0.363577	-0.243105	-0.269565	-0.623505	-0.326154	-0.0343955	0.275455	-0.696486	-0.134218	-0.724449	-0.626807	-0.307287	-0.644686	-0.491352
Gglean001449	0.928168	0.515	0.461888	0.0799335	0.485893	-0.365157	-0.39846	-0.881207	-0.739855	0.430957	0.565857	-0.652893	0.0816288	-0.465637	-0.400841	-0.0477018	-0.356309	0.051488
Gglean004077	0.856385	0.410581	0.536359	-0.155256	0.424553	-0.475873	-0.469357	-0.872111	-0.88871	0.580133	0.484619	-0.531136	0.178564	-0.236883	-0.327073	0.0710875	-0.205584	0.091455
Gglean028302	-0.15129	-0.398004	-0.311848	-0.454085	-0.518015	-0.0625767	-0.366621	0.077011	-0.153644	0.315269	-0.020822	0.10099	-0.110787	0.504329	0.30126	-0.142833	0.0319667	0.246187
Gglean012756	0.022943	0.370072	0.73879	-0.162618	-0.297729	-0.638687	-0.401376	0.0675938	-0.261691	-0.153651	-0.546766	0.197301	0.359473	0.103118	-0.487421	-0.220901	-0.116027	-0.191896
Gglean021940	0.326001	-0.0457283	0.0996734	-0.486822	0.115749	-0.471647	-0.349095	-0.600299	-0.710223	0.840458	0.377559	-0.300068	-0.0794701	0.348239	0.2227	0.562353	0.171092	-0.0194678
Gglean024366	-0.304336	-0.534896	-0.277812	-0.77878	-0.109327	-0.244798	-0.0684469	-0.0379403	-0.399103	0.708761	-0.00267046	0.28012	0.0745671	0.826489	0.542668	0.70508	0.602803	0.0785272
Gglean010379	-0.526805	-0.681412	-0.577766	-0.502788	-0.62608	0.164199	-0.176152	0.277765	0.152485	0.209856	0.083631	0.60317	0.386412	0.468319	0.72544	0.355351	0.77764	0.0374882
Gglean019298	-0.409346	0.181173	0.21397	0.192097	-0.337249	0.0287255	0.0930734	0.417905	0.434282	-0.339518	-0.512733	0.055591	-0.372293	0.141085	-0.0500025	-0.147998	-0.229478	-0.460982
Gglean002286	-0.146577	-0.210594	0.0454914	-0.509543	0.100777	-0.404917	0.00349717	-0.0671386	-0.381946	0.487398	-0.189728	0.139598	0.0456646	0.604565	0.154987	0.576106	0.327746	0.0733198
Gglean020880	0.14343	0.0201753	-0.00513301	0.835762	0.598164	0.465574	0.636797	0.0521453	0.534889	-0.511611	0.173968	-0.39623	-0.471156	-0.616059	-0.201834	-0.195561	-0.446689	0.332957
Gglean014877	0.639604	0.0231869	-0.0126014	-0.0245403	0.20713	0.0576915	-0.332661	-0.74619	-0.482673	0.60046	0.786789	-0.671726	-0.311881	-0.218412	0.173321	0.0779154	-0.223107	0.185044
Gglean017802	0.212032	-0.0210146	0.054475	-0.548938	-0.0308116	-0.296484	-0.370118	-0.355769	-0.630457	0.684602	0.070455	-0.20756	-0.146229	0.501783	0.107348	0.15912	-0.0381274	0.0872209
Gglean027368	-0.864104	-0.413321	-0.424786	-0.0288305	-0.416971	0.29102	0.388926	0.954102	0.734247	-0.654067	-0.700816	0.803232	0.234481	0.303694	0.132728	-0.147637	0.342657	0.0784198
Gglean029769	0.920079	0.811803	0.711575	0.207621	0.353989	-0.42895	-0.482909	-0.830396	-0.65904	0.263181	0.419354	-0.675364	0.0589944	-0.581389	-0.553287	-0.180938	-0.48835	-0.281463
Gglean008658	0.451498	0.221927	0.254458	0.00132459	-0.0998298	-0.0266225	-0.44473	-0.558678	-0.345055	0.443506	0.444543	-0.602323	-0.380191	-0.12803	0.0831336	0.0500721	-0.301736	-0.0833708
Gglean003024	0.492551	0.392269	0.179245	0.628407	0.622274	0.064117	0.279966	-0.516699	0.0277946	0.0501311	0.579608	-0.665453	-0.427881	-0.611813	-0.0848934	0.113609	-0.341167	-0.325342
Gglean017324	0.0889394	0.310453	0.0176594	0.758739	0.0826146	0.277622	0.233872	0.196717	0.573004	-0.74203	-0.0259656	-0.154493	-0.126809	-0.71537	-0.381791	-0.577763	-0.464147	-0.0509643
Gglean015834	-0.0751322	-0.538836	-0.297312	-0.731441	-0.19835	-0.0418523	-0.280242	-0.213772	-0.472913	0.785151	0.234739	0.0569593	-0.0389307	0.691843	0.582787	0.440836	0.403277	0.291977
Gglean028885	0.357463	0.524233	0.101819	0.782757	0.42923	0.213207	0.308214	-0.022016	0.326367	-0.597605	0.0438327	-0.403735	-0.247711	-0.765835	-0.603703	-0.569271	-0.678514	-0.0344795
Gglean023747	0.51601	0.136788	0.391286	-0.204814	0.0629427	-0.432837	-0.470694	-0.536007	-0.627133	0.480801	0.170835	-0.443618	-0.129257	0.0931859	-0.20565	-0.0709704	-0.333153	0.239285
Gglean016262	0.930968	0.553813	0.476212	-0.00444143	0.25276	-0.257514	-0.594208	-0.892653	-0.763864	0.472161	0.608815	-0.659485	0.0762824	-0.451376	-0.324367	-0.149212	-0.367851	-0.0511597
Gglean025257	0.76823	0.578909	0.900178	0.086291	0.280187	-0.451232	-0.471322	-0.646776	-0.652309	0.164132	0.17166	-0.445458	0.23635	-0.416736	-0.590219	-0.177016	-0.371177	0.0598359
Gglean019509	0.284545	0.460497	0.0941588	0.898832	0.352231	0.520813	0.352571	-0.0129072	0.507236	-0.571532	0.156023	-0.586259	-0.601118	-0.780946	-0.377429	-0.526842	-0.763051	-0.106566
Gglean001355	0.608913	0.0411814	0.0649069	-0.206978	0.0412346	-0.0244821	-0.520425	-0.851719	-0.606154	0.78162	0.889638	-0.551993	-0.084599	-0.15233	0.361395	0.341282	0.0826314	-0.0781434
Gglean025698	0.253987	0.184569	-0.116615	0.507987	0.242695	0.402898	0.200345	0.0834476	0.267552	-0.486662	0.0529785	-0.239957	-0.174868	-0.520178	-0.402322	-0.713548	-0.569679	0.271927
Gglean014971	0.0723018	-0.310896	-0.23941	-0.461817	-0.0135227	0.0111289	-0.199082	-0.506148	-0.403839	0.86483	0.658257	-0.164615	-0.0827155	0.316207	0.735344	0.866639	0.563478	-0.206391
Gglean028917	0.125983	0.57078	0.157614	0.517363	-0.0880761	0.0738479	-0.0559369	0.00321603	0.318288	-0.410452	-0.00144772	-0.204937	-0.114151	-0.530628	-0.263552	-0.378744	-0.358541	-0.607284
Gglean016081	0.948114	0.564867	0.490883	0.393447	0.583697	-0.106884	-0.208469	-0.831628	-0.499391	0.231308	0.629422	-0.813153	-0.176171	-0.669938	-0.416151	-0.245268	-0.576141	0.0427698
Gglean023709	0.960771	0.489503	0.497472	0.154817	0.553729	-0.270992	-0.335425	-0.906026	-0.706748	0.414417	0.631627	-0.710937	0.0168889	-0.520114	-0.378641	-0.0726166	-0.392309	0.0973607
Gglean012818	-0.457884	-0.0827498	-0.0430503	0.220611	-0.246539	-0.207906	0.224047	0.507495	0.505186	-0.558725	-0.414371	0.509881	0.314963	-0.0430959	-0.0812576	-0.113799	0.199906	-0.256334
Gglean007252	-0.533896	-0.122146	-0.340019	0.640511	0.110513	0.559538	0.773214	0.730882	0.962979	-0.837046	-0.391259	0.186512	-0.371542	-0.224059	-0.0548369	-0.300826	-0.208687	0.0417336
Gglean010876	0.76095	0.361995	0.182876	0.035169	0.265128	-0.0637866	-0.384997	-0.80677	-0.568515	0.468827	0.762682	-0.562812	0.0433774	-0.440772	-0.0581663	0.00356789	-0.165546	-0.161598
Gglean013386	0.950662	0.519465	0.434179	0.18191	0.37888	-0.168355	-0.440524	-0.931953	-0.637009	0.432466	0.742887	-0.786799	-0.0878163	-0.581806	-0.269204	-0.0740762	-0.4127	-0.047399
Gglean020343	0.56107	0.604576	0.627621	-0.258321	0.0804433	-0.733321	-0.572671	-0.440882	-0.747075	0.172862	-0.103208	-0.0336454	0.622414	-0.143383	-0.638729	-0.199643	-0.122716	-0.140516
Gglean013409	0.847638	0.257798	0.332889	0.181012	0.656953	-0.191859	-0.118684	-0.741234	-0.590368	0.332833	0.537507	-0.674842	-0.129127	-0.408313	-0.368457	-0.154702	-0.464975	0.410988
Gglean003911	0.7374	0.399233	0.194255	0.416405	0.443458	0.283661	-0.118583	-0.708274	-0.227976	0.168594	0.800122	-0.655766	-0.0929583	-0.756481	-0.0833962	0.00477729	-0.245276	-0.0578953
Gglean004919	0.60699	0.343785	0.334552	-0.321004	0.195519	-0.496808	-0.481154	-0.80961	-0.819969	0.799703	0.460527	-0.524178	-0.0810371	0.0730924	-0.0118091	0.318492	-0.0895126	-0.280404
Gglean020294	0.939559	0.751014	0.556363	0.469636	0.553452	-0.0765216	-0.218275	-0.73791	-0.429545	0.0677628	0.460479	-0.830413	-0.205172	-0.752241	-0.608339	-0.362415	-0.724107	-0.0300292
Gglean030025	0.893489	0.693454	0.498978	0.633426	0.603581	0.107133	-0.0754892	-0.714052	-0.249537	-0.0156872	0.57998	-0.859751	-0.281982	-0.878559	-0.490658	-0.29679	-0.678314	-0.0713027
Gglean001189	0.706861	0.460296	0.539817	0.114115	0.525017	-0.366607	-0.168687	-0.424949	-0.553206	-0.0411213	0.0267107	-0.284721	0.314744	-0.400612	-0.756612	-0.430909	-0.442082	0.41276
Gglean016604	-0.45297	-0.529788	-0.366349	-0.267243	-0.346679	0.17041	0.0809952	0.24186	0.187019	0.277633	-0.0365456	0.0853939	-0.47048	0.603113	0.609277	0.231278	0.173059	0.0739091
Gglean001462	-0.856357	-0.458158	-0.369689	-0.0598806	-0.331764	0.370933	0.445675	0.88434	0.681358	-0.460538	-0.690047	0.556802	-0.169024	0.467622	0.224527	0.0279898	0.201969	0.173809
Gglean001666	0.887009	0.584886	0.54341	0.0167985	0.470272	-0.36414	-0.402146	-0.920647	-0.782201	0.556044	0.546227	-0.716342	-0.0502863	-0.359162	-0.325775	0.112685	-0.335893	-0.147816
Gglean006761	0.968404	0.5283	0.539147	0.103304	0.349476	-0.270728	-0.514499	-0.899913	-0.727936	0.417959	0.610132	-0.724509	-0.00010105	-0.501153	-0.376083	-0.201632	-0.459647	0.0525453
Gglean025732	0.88778	0.631808	0.552333	0.45195	0.631518	-0.0296389	-0.107225	-0.631053	-0.407782	-0.00613475	0.361255	-0.73629	-0.164024	-0.686645	-0.646672	-0.453145	-0.725377	0.183867
Gglean025384	0.667549	0.805754	0.703047	0.371224	0.613641	-0.390019	-0.0266376	-0.483713	-0.388632	-0.0558081	0.0324605	-0.527655	-0.0441677	-0.518403	-0.741032	-0.18243	-0.555886	-0.193365
Gglean007904	-0.867345	-0.621617	-0.527376	-0.211648	-0.452681	0.370977	0.333022	0.621304	0.585965	-0.0609535	-0.24621	0.522444	-0.153177	0.541498	0.717347	0.507317	0.595517	-0.131291
Gglean017745	0.312074	0.0592209	0.103038	0.49641	0.812711	0.244064	0.567535	-0.0654311	0.0931002	-0.311222	0.0616142	-0.282075	-0.15911	-0.419871	-0.409964	-0.244484	-0.389654	0.607848
Gglean024471	0.602894	0.269925	-0.00687691	0.620725	0.799961	0.345004	0.362521	-0.552278	-0.00760224	0.0693918	0.698156	-0.744917	-0.463404	-0.670846	-0.0940916	0.00481008	-0.416139	0.0357776
Gglean013688	-0.0587991	-0.221438	-0.104489	-0.497235	-0.375382	-0.341372	-0.433555	-0.0919273	-0.30028	0.232066	0.127234	0.520002	0.848972	0.148815	0.226372	0.263472	0.691809	-0.0518901
Gglean024635	-0.898485	-0.462201	-0.424772	-0.165195	-0.315854	0.043464	0.463636	0.927341	0.587567	-0.452373	-0.785196	0.743776	0.0381643	0.582935	0.150193	-0.0243332	0.292681	0.0821463
Gglean001415	0.943337	0.789497	0.695744	0.226554	0.412663	-0.419188	-0.441339	-0.827954	-0.663918	0.241812	0.420979	-0.673817	0.0727541	-0.595714	-0.587548	-0.232739	-0.514498	-0.206586
Gglean017596	0.814275	0.463749	0.353809	0.147479	0.733281	-0.182692	-0.0777992	-0.809477	-0.612892	0.41222	0.571279	-0.646458	-0.0400373	-0.444636	-0.309595	0.103787	-0.285885	-0.0122936
Gglean027172	0.939667	0.823119	0.749391	0.368144	0.421432	-0.247379	-0.38309	-0.76756	-0.535512	0.115611	0.377106	-0.776131	-0.0924451	-0.687186	-0.640753	-0.315465	-0.669528	-0.117369
Gglean000802	0.367664	-0.245528	-0.195061	0.193548	0.679328	0.403881	0.351727	-0.362301	-0.116988	0.199174	0.569307	-0.36383	-0.158731	-0.281967	0.104985	0.182032	-0.0363779	0.567344
Gglean023487	0.962204	0.610537	0.647789	0.237645	0.475191	-0.316455	-0.377182	-0.796324	-0.648676	0.213223	0.451482	-0.688801	0.024356	-0.588992	-0.57813	-0.308286	-0.55926	0.133913
Gglean023964	-0.458997	-0.379082	-0.268752	-0.580267	-0.2107	-0.151562	-0.00113774	0.250364	-0.0825807	0.169674	-0.194252	0.742494	0.719537	0.463295	0.353893	0.551427	0.879245	-0.0728451
Gglean004774	-0.333748	-0.044442	-0.0435426	0.111928	-0.0343835	-0.342254	0.239613	0.462638	0.302791	-0.544594	-0.478549	0.613399	0.589554	-0.0344811	-0.279695	-0.212648	0.226039	-0.0723185
Gglean012806	0.978049	0.69903	0.6654	0.316763	0.391475	-0.237867	-0.442594	-0.846314	-0.582691	0.211733	0.532993	-0.777297	-0.0461686	-0.688932	-0.522273	-0.262646	-0.578132	-0.0393197
Gglean024437	0.520795	0.676332	0.54383	0.334718	0.286889	0.012768	-0.152708	-0.192374	-0.186001	-0.262903	-0.160819	-0.443042	-0.136025	-0.458328	-0.73278	-0.517135	-0.703249	0.117292
Gglean020974	0.658602	0.728403	0.458348	-0.0561826	0.128985	-0.464038	-0.525737	-0.628028	-0.630331	0.280408	0.261506	-0.331053	0.322704	-0.356722	-0.434696	-0.076299	-0.192888	-0.476809
Gglean027175	0.5302	0.620617	0.559973	0.680834	0.578362	-0.0350882	0.202058	-0.15167	0.0221881	-0.487829	-0.126162	-0.478805	-0.20102	-0.646525	-0.824276	-0.621011	-0.808371	0.1948
Gglean009078	0.868462	0.466565	0.422859	-0.0233079	0.475506	-0.380048	-0.360671	-0.829767	-0.781071	0.482344	0.509131	-0.589898	0.0577851	-0.314549	-0.358468	-0.126624	-0.35114	0.0476978
Gglean007995	0.234968	0.714338	0.519098	0.00586567	-0.106273	-0.372215	-0.358986	0.00759686	-0.244212	-0.244931	-0.465682	-0.0234661	0.224552	-0.156847	-0.70731	-0.45192	-0.408627	-0.322152
Gglean026518	0.822221	0.499543	0.366237	0.149341	0.650023	-0.108082	-0.130253	-0.675924	-0.593867	0.279421	0.381982	-0.661922	-0.130919	-0.402467	-0.485119	-0.233783	-0.539517	0.173526
Gglean014241	-0.502228	-0.206392	-0.382163	-0.301637	-0.234607	0.120066	0.154908	0.340834	0.175187	0.178877	-0.313407	0.140681	-0.398813	0.592718	0.335293	0.284361	0.12116	-0.234663
Gglean019563	0.958357	0.614852	0.6037	0.0402451	0.29248	-0.332959	-0.58313	-0.893643	-0.779592	0.434401	0.530492	-0.69664	0.0447392	-0.461361	-0.42752	-0.161897	-0.445113	-0.0294111
Gglean025356	0.967094	0.634829	0.596198	0.197771	0.459463	-0.32826	-0.410095	-0.924158	-0.692074	0.40811	0.599069	-0.783746	-0.0809796	-0.536975	-0.404818	-0.103656	-0.481331	-0.111277
Gglean018140	-0.27747	-0.243218	-0.291507	0.514212	0.567349	0.457551	0.884945	0.413799	0.611363	-0.55591	-0.113456	0.141367	-0.142004	-0.244203	-0.0527661	-0.0829417	-0.0271926	0.248937
Gglean015568	0.75739	0.770642	0.458001	0.0700526	0.224272	-0.405812	-0.492112	-0.655003	-0.601125	0.237737	0.265326	-0.513601	0.104411	-0.421759	-0.520304	-0.265338	-0.443831	-0.327117
Gglean004093	0.34382	0.0809588	0.158727	-0.346809	-0.027364	-0.293218	-0.445949	-0.71045	-0.582041	0.812564	0.629612	-0.32414	0.0260244	0.0808885	0.402776	0.739748	0.356136	-0.38346
Gglean030256	0.952526	0.596758	0.596178	0.00705492	0.325396	-0.400012	-0.568469	-0.882038	-0.811769	0.432555	0.495131	-0.641162	0.122795	-0.435206	-0.460807	-0.159789	-0.411092	-0.002505
Gglean018368	0.932379	0.674268	0.507035	0.389007	0.473461	-0.191611	-0.303319	-0.87762	-0.494924	0.261635	0.674956	-0.812847	-0.134489	-0.719312	-0.383617	-0.115546	-0.500539	-0.250187
Gglean026552	-0.774457	-0.7724	-0.577612	-0.674221	-0.53661	0.126606	0.0283835	0.598503	0.178059	0.0869717	-0.367251	0.845064	0.422531	0.759626	0.573317	0.364305	0.800295	0.262615
Gglean017078	-0.856411	-0.609766	-0.496003	-0.46496	-0.42227	-0.0582106	0.263782	0.737629	0.323564	-0.0537326	-0.610275	0.695729	0.00806845	0.837923	0.393152	0.205928	0.44711	0.0820493
Gglean001727	0.861017	0.401888	0.345216	-0.127952	0.285718	-0.319317	-0.538957	-0.954896	-0.817984	0.675716	0.725151	-0.629182	0.0566445	-0.300924	-0.109477	0.107437	-0.174072	-0.114814
Gglean010557	0.935417	0.684701	0.693781	0.355485	0.485095	-0.302467	-0.329123	-0.849015	-0.557823	0.237124	0.519958	-0.774022	-0.0864464	-0.644269	-0.492059	-0.153382	-0.536478	-0.123846
Gglean010350	0.221329	0.0771588	0.245848	-0.636064	-0.0106119	-0.571102	-0.420558	-0.284055	-0.753848	0.56735	-0.154721	-0.0264207	0.149108	0.506308	-0.162869	0.119415	0.000321124	0.144051
Gglean029878	0.855211	0.376716	0.323822	0.0625692	0.481116	-0.254347	-0.321255	-0.966194	-0.688401	0.628924	0.797668	-0.736558	-0.11223	-0.394141	-0.0825312	0.234715	-0.206657	-0.11815
Gglean019898	0.702066	0.304073	0.125512	0.65678	0.497146	0.149041	0.0487452	-0.606404	-0.0379661	-0.00201792	0.725811	-0.762424	-0.363975	-0.784968	-0.187968	-0.218809	-0.523448	0.0456483
Gglean020678	-0.42524	-0.173102	0.201477	-0.0846511	-0.376261	-0.332951	-0.0027578	0.429746	0.21701	-0.318297	-0.515901	0.530877	0.36472	0.239019	-0.0508466	-0.00529299	0.261781	0.0225917
Gglean005154	0.504597	0.675893	0.449781	0.387413	0.386565	-0.0490107	-0.056777	-0.245696	-0.135139	-0.305363	-0.0393805	-0.316238	0.146669	-0.622259	-0.692177	-0.313889	-0.449329	-0.0232833
Gglean009361	-0.531852	-0.624605	-0.523077	-0.666061	-0.323979	-0.162136	-0.00427466	0.114707	-0.0887773	0.553689	0.0858695	0.501926	0.221936	0.732006	0.781177	0.778043	0.866598	-0.228768
Gglean005098	-0.0731957	0.0804961	0.127277	0.658247	0.17043	0.122763	0.374185	0.206385	0.547549	-0.583868	-0.059586	-0.0329435	-0.0991945	-0.473709	-0.171671	-0.177626	-0.179459	-0.0328341
Gglean011826	-0.508216	-0.182133	-0.373503	0.412551	0.325257	0.370134	0.849283	0.597477	0.697699	-0.499836	-0.377398	0.149339	-0.437949	0.0757294	0.0300793	-0.0704904	-0.12653	0.0177809
Gglean005869	0.789738	0.766956	0.482589	0.733141	0.67237	0.0601474	0.089859	-0.556993	-0.117389	-0.182939	0.385798	-0.807202	-0.340672	-0.864801	-0.607696	-0.407082	-0.778144	-0.140664
Gglean016208	-0.394641	0.0599297	-0.257471	0.587166	0.0112614	0.623527	0.546975	0.560752	0.834545	-0.698637	-0.294016	0.0177723	-0.4281	-0.287313	-0.062389	-0.26375	-0.279716	-0.133252
Gglean006550	-0.662945	-0.69788	-0.538302	-0.755019	-0.499083	-0.0647929	-0.0585966	0.276862	-0.0283177	0.525911	-0.109709	0.520042	0.0593805	0.912896	0.800133	0.679848	0.764945	-0.0897891
Gglean011844	0.908227	0.559165	0.383328	0.347027	0.420901	0.0198588	-0.323706	-0.868116	-0.454613	0.293782	0.775052	-0.787047	-0.11934	-0.718571	-0.231556	-0.110898	-0.41417	-0.125292
Gglean011316	0.859545	0.695573	0.618434	0.669423	0.533323	-0.0766438	-0.111111	-0.645239	-0.221978	-0.129811	0.445809	-0.770768	-0.176539	-0.882106	-0.602186	-0.350671	-0.687631	-0.0238791
Gglean009559	-0.787465	-0.616415	-0.448933	-0.702173	-0.517856	-0.10343	0.0367127	0.599592	0.100156	0.163343	-0.5538	0.709325	0.15367	0.929468	0.452878	0.371299	0.589896	0.11072
Gglean002915	-0.729943	-0.261782	-0.435502	0.415344	-0.0856837	0.599367	0.703539	0.808753	0.958013	-0.675642	-0.44563	0.308602	-0.390315	0.0412452	0.185157	-0.086234	-0.0021522	-0.0580889
Gglean002508	-0.744224	-0.219667	-0.345096	-0.167372	-0.125427	0.0573274	0.46827	0.666329	0.425118	-0.192512	-0.621622	0.455847	-0.192149	0.558837	0.180957	0.207667	0.218317	-0.282362
Gglean011152	-0.468142	-0.314382	-0.283772	0.436565	-0.150216	0.412992	0.450955	0.717937	0.784276	-0.764283	-0.444004	0.274376	-0.208563	-0.0747449	-0.0853241	-0.524686	-0.234584	0.397901
Gglean008078	-0.373847	-0.411466	-0.337863	-0.509966	-0.0692652	0.0653589	0.0908172	0.0287042	-0.106543	0.538714	0.0440169	0.172577	-0.100795	0.600658	0.586982	0.862108	0.58028	-0.110046
Gglean017471	0.912824	0.579546	0.487228	-0.0223947	0.322199	-0.343778	-0.5434	-0.945311	-0.794103	0.554034	0.645013	-0.659602	0.0820778	-0.422929	-0.272019	0.0506131	-0.2645	-0.191327
Gglean016306	-0.568871	-0.356102	-0.395008	0.248381	0.367401	0.178903	0.87748	0.67334	0.596341	-0.492824	-0.502667	0.344989	-0.221903	0.218069	-0.0395018	-0.0133051	0.00941496	0.266514
Gglean000746	-0.167835	0.169398	0.448203	0.0681132	-0.214685	-0.451191	-0.0540525	0.284303	0.0758593	-0.304447	-0.561705	0.153707	-0.00809457	0.15235	-0.363831	-0.288386	-0.247322	-0.156366
Gglean023251	0.939125	0.478999	0.529223	-0.0356122	0.289505	-0.328271	-0.583478	-0.922823	-0.816483	0.533349	0.603619	-0.67422	0.0550506	-0.385194	-0.312344	-0.0813223	-0.354534	0.0468867
Gglean022349	0.893094	0.516254	0.527341	0.08838	0.51124	-0.181044	-0.327668	-0.89987	-0.704878	0.482685	0.629858	-0.713487	-0.0445524	-0.458552	-0.277168	0.0791684	-0.312642	-0.00916149
Gglean016345	0.409766	0.399713	0.317258	0.911674	0.617179	0.307147	0.43152	-0.217346	0.336561	-0.402888	0.264532	-0.679145	-0.580787	-0.765288	-0.365578	-0.275673	-0.683056	0.0200214
Gglean029319	0.75459	0.295283	0.210038	-0.10263	0.279888	0.0251742	-0.44303	-0.879954	-0.663992	0.661443	0.793192	-0.627363	-0.0405983	-0.310787	0.0753646	0.204184	-0.0893704	-0.0969175
Gglean022592	0.918485	0.687929	0.675156	0.0304317	0.245693	-0.503478	-0.611367	-0.822707	-0.779372	0.329914	0.397744	-0.547146	0.240715	-0.469539	-0.538857	-0.217109	-0.390723	-0.112484
Gglean025548	-0.359867	-0.466384	-0.293157	-0.83669	-0.2995	-0.361207	-0.201176	-0.0159383	-0.39762	0.729368	-0.0393938	0.350386	0.134151	0.879148	0.587287	0.708475	0.661043	-0.113125
Gglean016200	0.166934	0.471957	0.128725	0.771157	0.238347	0.466096	0.288757	0.105949	0.504144	-0.617176	-0.0273633	-0.413243	-0.443393	-0.690266	-0.411783	-0.452898	-0.636123	-0.0961294
Gglean010394	0.9039	0.785141	0.671791	0.520898	0.48779	-0.242574	-0.252958	-0.67961	-0.38343	-0.0693674	0.361199	-0.703754	-0.0170895	-0.817523	-0.705642	-0.379842	-0.662784	-0.077021
Gglean018252	0.525315	0.542656	0.89379	-0.213367	-0.0168284	-0.602717	-0.618044	-0.513232	-0.706579	0.287837	-0.0357402	-0.218184	0.334431	-0.0936523	-0.456529	0.0237767	-0.14308	-0.187267
Gglean012843	0.472183	-0.0712912	-0.0479839	-0.346816	0.502312	-0.209685	-0.0931031	-0.582005	-0.681833	0.627872	0.442003	-0.234589	0.172977	0.0828854	0.0159511	0.324768	0.136377	0.308884
Gglean029348	0.543253	0.687557	0.908568	0.029398	-0.0897475	-0.511875	-0.599654	-0.435285	-0.506263	0.0481908	-0.0573662	-0.317638	0.185871	-0.30406	-0.569936	-0.244584	-0.379968	-0.288404
Gglean004148	-0.29464	0.156311	-0.0701654	0.779048	0.0309807	0.492893	0.525756	0.518193	0.872647	-0.80934	-0.286878	-0.0847386	-0.4943	-0.423219	-0.183907	-0.416594	-0.448934	-0.143197
Gglean015624	-0.505327	-0.313799	-0.341605	0.485937	-0.0762343	0.428286	0.555496	0.600538	0.834963	-0.649051	-0.207835	0.281351	-0.167542	-0.14468	0.158838	-0.176895	0.034786	0.103126
Gglean028255	0.301821	0.140689	0.2099	-0.441593	-0.0130791	-0.530834	-0.403978	-0.299539	-0.649285	0.43759	-0.0713356	-0.0999091	0.0967506	0.335666	-0.21952	-0.185595	-0.173864	0.0734284
Gglean000855	-0.337875	-0.105111	-0.233335	0.641937	0.0274064	0.199949	0.533213	0.47627	0.779672	-0.688118	-0.184026	0.114653	-0.234615	-0.29785	-0.0546872	-0.319644	-0.192743	-0.0632863
Gglean008905	0.534005	0.677087	0.395026	0.547056	0.323668	-0.358874	-0.05188	-0.291398	-0.0729708	-0.318165	0.0821463	-0.393056	-0.00841635	-0.653363	-0.661074	-0.480706	-0.580069	-0.268776
Gglean010582	0.397542	0.34174	0.477285	-0.199286	-0.159686	-0.38716	-0.542003	-0.203128	-0.497942	0.0374636	-0.210266	-0.0885575	0.284782	-0.0302705	-0.540931	-0.449252	-0.348556	0.24268
Gglean003483	0.940577	0.738184	0.694076	0.157424	0.328035	-0.383222	-0.531128	-0.797047	-0.688269	0.219183	0.390179	-0.610447	0.177212	-0.590823	-0.604993	-0.263574	-0.47795	-0.0653902
Gglean022695	0.64248	0.596131	0.906105	-0.0377495	0.062658	-0.523568	-0.596674	-0.594497	-0.645555	0.202331	0.112969	-0.306017	0.355335	-0.3216	-0.495803	-0.0508334	-0.199475	-0.179751
Gglean024088	0.848427	0.390229	0.453677	-0.0187	0.554627	-0.312472	-0.29992	-0.785882	-0.760516	0.430468	0.471893	-0.542714	0.120223	-0.33859	-0.388218	-0.0424846	-0.290515	0.196375
Gglean007843	-0.4475	-0.154838	0.142441	0.324665	-0.110345	0.292864	0.383566	0.55181	0.591014	-0.540422	-0.467597	0.170014	-0.271772	0.0220901	-0.0502458	-0.0764121	-0.112006	0.120863
Gglean005078	-0.597619	-0.624317	-0.389314	-0.687261	-0.358973	-0.235589	0.00624185	0.262089	-0.0842958	0.490435	-0.225074	0.448202	-0.00704005	0.923314	0.615929	0.637037	0.613689	-0.0215093
Gglean029923	0.738999	0.402441	0.382953	0.221342	0.733139	-0.196529	0.0100659	-0.530498	-0.496436	0.0972751	0.22822	-0.492714	0.0272682	-0.410409	-0.590179	-0.268967	-0.484189	0.344768
Gglean021825	0.854655	0.502839	0.519654	0.294936	0.318036	0.109123	-0.376599	-0.753506	-0.450242	0.264156	0.557499	-0.85141	-0.329269	-0.558141	-0.305811	-0.27095	-0.628254	0.0990085
Gglean009865	0.906518	0.782526	0.531537	0.279199	0.389641	-0.210367	-0.377695	-0.75707	-0.551229	0.177215	0.447004	-0.696946	-0.0240794	-0.635844	-0.553155	-0.310937	-0.57132	-0.214146
Gglean030926	0.907864	0.50009	0.470666	0.375346	0.6328	0.00505844	-0.143762	-0.854247	-0.47877	0.306797	0.691068	-0.850138	-0.248542	-0.647085	-0.302961	0.00285122	-0.473026	0.0742505
Gglean004782	0.454873	-0.0316933	0.242995	-0.462008	0.10675	-0.414087	-0.467153	-0.75617	-0.780532	0.874835	0.545058	-0.322872	0.0946416	0.191901	0.255165	0.588001	0.260383	-0.0352913
Gglean005812	0.717009	0.328239	0.0475118	0.396358	0.335859	0.308153	-0.143979	-0.628353	-0.201441	0.160975	0.739149	-0.730573	-0.316976	-0.641305	-0.112429	-0.272968	-0.48509	0.0326787
Gglean022267	0.421671	0.0132106	0.149464	-0.567497	-0.129345	-0.349579	-0.64091	-0.759604	-0.797967	0.96992	0.597638	-0.32988	0.0421029	0.2637	0.381619	0.571935	0.278747	-0.204402
Gglean008974	0.793108	0.729755	0.408048	0.461	0.211462	-0.01842	-0.346966	-0.682194	-0.269956	0.0618673	0.574571	-0.740069	-0.193558	-0.763715	-0.358409	-0.316709	-0.566194	-0.344271
Gglean015685	0.828947	0.730796	0.518565	0.602563	0.454495	-0.199729	-0.165282	-0.593272	-0.245583	-0.139051	0.368526	-0.713576	-0.148064	-0.817004	-0.658122	-0.45774	-0.726242	-0.122009
Gglean017706	-0.152736	-0.137083	-0.467229	0.56176	0.58395	0.490398	0.823948	0.131173	0.555439	-0.200916	0.230417	-0.27241	-0.63583	-0.216705	0.211147	0.129676	-0.165138	-0.0672894
Gglean007883	0.128908	0.611027	0.578344	0.594164	0.133674	-0.0480826	0.129719	0.0941587	0.279372	-0.562548	-0.276643	-0.207512	-0.162102	-0.49735	-0.543122	-0.403257	-0.505023	-0.371592
Gglean019735	0.883498	0.379325	0.389874	0.052946	0.361973	-0.120042	-0.417143	-0.814664	-0.677087	0.451294	0.575304	-0.735604	-0.15967	-0.365561	-0.290479	-0.234844	-0.503122	0.217338
Gglean016441	0.38153	0.765941	0.763767	0.463518	0.0243719	0.0174951	-0.216198	-0.190023	0.000116563	-0.292232	-0.116685	-0.500418	-0.302863	-0.510333	-0.545876	-0.407066	-0.669115	-0.393441
Gglean026264	-0.389329	-0.268852	-0.361867	0.580863	0.398699	0.423158	0.84983	0.462301	0.762246	-0.56291	-0.115298	0.0855746	-0.323788	-0.222767	0.0661764	0.0477608	-0.0309301	0.137558
Gglean023941	-0.410194	-0.326796	0.0133053	-0.153731	-0.158228	-0.367352	0.12654	0.37741	0.153477	-0.252272	-0.356561	0.663575	0.605804	0.203493	0.0224393	0.197097	0.52613	0.10361
Gglean011225	0.206931	0.283916	0.0743434	0.72235	0.674706	0.53858	0.624804	0.107121	0.389647	-0.53564	-0.0485533	-0.408366	-0.490776	-0.537817	-0.441234	-0.443598	-0.646347	0.290091
Gglean023593	-0.177987	-0.566502	-0.41442	-0.706536	-0.22222	-0.0771766	-0.233285	-0.255809	-0.377024	0.844758	0.399427	0.147071	0.0837058	0.626362	0.796977	0.835789	0.725155	-0.0201889
Gglean020321	0.943945	0.680204	0.551191	0.483809	0.486783	-0.163673	-0.270473	-0.801136	-0.421882	0.092849	0.60284	-0.771363	-0.0730599	-0.814837	-0.499891	-0.277229	-0.572175	-0.110892
Gglean012723	0.843907	0.415092	0.498846	-0.107169	0.304908	-0.3403	-0.516034	-0.80869	-0.812723	0.538865	0.435595	-0.63306	-0.0295144	-0.21026	-0.342023	-0.0767457	-0.39601	0.154522
Gglean008548	0.534142	0.686448	0.27255	0.42254	0.3222	0.00817921	-0.0700791	-0.346464	-0.124751	-0.106933	0.16899	-0.538311	-0.250471	-0.512987	-0.468021	-0.492466	-0.64256	-0.367093
Gglean010317	-0.11285	-0.57883	-0.265251	-0.240673	0.29106	0.14257	0.29172	0.140833	-0.0845715	0.116469	-0.066822	0.184526	0.0447021	0.345277	0.128756	0.063088	0.159476	0.83762
Gglean030140	0.546183	0.735379	0.859753	0.0704447	-0.0962503	-0.410685	-0.589219	-0.473976	-0.462609	0.0838581	0.0330895	-0.393497	0.0861166	-0.347367	-0.489046	-0.199352	-0.386322	-0.436533
Gglean004946	-0.97593	-0.654557	-0.597049	-0.306375	-0.53617	0.251355	0.319019	0.845316	0.602919	-0.214938	-0.553162	0.724108	-0.0296087	0.689302	0.538932	0.212031	0.511302	0.00939096
Gglean023768	-0.115	-0.205416	-0.561141	0.261458	0.574136	0.539907	0.697545	0.00838026	0.316843	0.059464	0.345144	-0.181111	-0.424231	-0.0831565	0.348242	0.318593	0.0828338	-0.0736435
Gglean002891	0.843564	0.249636	0.362527	-0.177722	0.284174	-0.268247	-0.534802	-0.905279	-0.834162	0.682415	0.671178	-0.625035	0.00152698	-0.208087	-0.102907	0.0543983	-0.215562	0.164494
Gglean025251	0.575544	0.133841	0.0645859	0.685365	0.469499	0.326585	0.151909	-0.440149	0.113979	-0.135913	0.65796	-0.640207	-0.334832	-0.764604	-0.122217	-0.259517	-0.459684	0.285549
Gglean025307	0.932399	0.536103	0.613607	-0.048836	0.229096	-0.369332	-0.641562	-0.88552	-0.825639	0.475772	0.518266	-0.621712	0.13216	-0.389584	-0.383584	-0.145238	-0.365303	0.0381144
Gglean014801	0.703514	0.395862	0.344556	-0.0813236	0.398499	-0.259057	-0.29244	-0.620497	-0.680714	0.429503	0.258095	-0.59242	-0.193595	-0.10488	-0.382065	-0.231044	-0.512622	0.166397
Gglean001274	0.765797	0.771185	0.91509	0.0951847	0.183355	-0.474766	-0.546231	-0.664063	-0.649687	0.206917	0.132367	-0.556608	0.0556432	-0.386219	-0.600156	-0.219722	-0.502675	-0.243345
Gglean009544	0.369932	0.53874	0.103269	0.740435	0.361031	0.437113	0.233054	-0.0415206	0.323849	-0.528105	0.0761538	-0.508801	-0.401951	-0.731767	-0.509378	-0.628457	-0.755004	0.0257598
Gglean009546	-0.331488	-0.0481585	0.0393643	-0.67514	-0.690729	-0.511456	-0.548526	0.246653	-0.254986	0.0991611	-0.446531	0.706188	0.76647	0.493461	0.0501477	0.0313183	0.531877	-0.256221
Gglean005524	0.138918	-0.312069	-0.189631	-0.261572	0.540178	-0.0510838	0.261426	-0.351685	-0.37436	0.566297	0.384635	-0.135464	-0.0605139	0.241573	0.284031	0.575516	0.290351	0.222483
Gglean018290	0.850631	0.703395	0.651134	-0.0838213	0.199588	-0.562955	-0.637396	-0.840838	-0.828543	0.458277	0.389434	-0.533367	0.205971	-0.347387	-0.441266	-0.0523004	-0.298649	-0.282874
Gglean026207	-0.66036	-0.573951	-0.412536	-0.766024	-0.460755	-0.231612	-0.0477055	0.375657	-0.0793777	0.412569	-0.371254	0.560821	0.0798619	0.973403	0.539678	0.490207	0.594968	-0.0541631
Gglean027474	-0.653543	-0.256369	-0.422505	-0.0858691	-0.188008	0.131432	0.388994	0.772162	0.494589	-0.561375	-0.604547	0.789893	0.441022	0.225485	-0.0262628	-0.212727	0.34265	0.00673629
Gglean002491	0.452577	0.0862211	0.214097	0.228613	0.75842	-0.272963	0.283044	-0.287993	-0.276405	-0.0485573	0.124836	-0.227796	0.10688	-0.306297	-0.465631	-0.132403	-0.253848	0.491516
Gglean006129	-0.278772	0.460173	0.124122	0.100337	-0.257779	0.0920967	0.0166599	0.393495	0.294696	-0.358104	-0.560389	0.0660911	-0.231396	0.0522555	-0.249116	-0.254874	-0.279804	-0.509929
Gglean028013	0.427614	0.553085	0.269726	0.828707	0.469623	0.115269	0.287214	-0.0504437	0.275954	-0.632016	0.00831601	-0.433837	-0.239623	-0.789244	-0.699021	-0.672111	-0.765819	0.0260692
Gglean020689	-0.692443	-0.467711	-0.275005	-0.738522	-0.834971	-0.251546	-0.328313	0.499617	0.0186676	0.130077	-0.472771	0.819104	0.501923	0.775744	0.427708	0.230656	0.692191	-0.128945
Gglean027428	0.740272	0.580102	0.451787	0.714405	0.416015	-0.0705147	-0.0690849	-0.579435	-0.07544	-0.149739	0.510625	-0.719179	-0.23168	-0.855468	-0.439862	-0.350497	-0.624592	-0.13675
Gglean025443	-0.826231	-0.581763	-0.452063	-0.232566	-0.223228	0.255483	0.483308	0.78842	0.494384	-0.214428	-0.615044	0.526707	-0.242006	0.683707	0.326758	0.100391	0.23873	0.248534
Gglean020151	0.883317	0.297865	0.387485	-0.0749687	0.239339	-0.224827	-0.566704	-0.877364	-0.765303	0.535553	0.675803	-0.604017	0.0908792	-0.359425	-0.189503	-0.0922847	-0.266658	0.18932
Gglean008573	0.857248	0.694959	0.533315	0.578954	0.45702	-0.189112	-0.187464	-0.613678	-0.281873	-0.121995	0.384782	-0.712608	-0.117379	-0.815272	-0.666446	-0.465492	-0.720801	-0.0297579
Gglean013673	0.952936	0.490875	0.493029	0.138893	0.539629	-0.249484	-0.339107	-0.870484	-0.707181	0.392195	0.585999	-0.712695	-0.0166153	-0.494305	-0.406871	-0.175017	-0.45702	0.127248
Gglean014578	0.85039	0.62273	0.414998	0.4764	0.415948	-0.0891195	-0.246871	-0.811452	-0.342462	0.207633	0.685661	-0.828203	-0.247533	-0.731837	-0.299563	-0.0920154	-0.506815	-0.295286
Gglean031048	0.143618	0.600562	0.440982	0.644814	0.355845	0.0179795	0.322899	0.029737	0.29048	-0.438169	-0.202424	-0.400909	-0.460257	-0.456848	-0.48969	-0.148405	-0.560827	-0.33413
Gglean027701	0.909735	0.476278	0.447295	0.153168	0.638459	-0.223155	-0.219488	-0.81716	-0.673692	0.366546	0.534159	-0.687588	-0.0417648	-0.463438	-0.425597	-0.139103	-0.449468	0.14421
Gglean010274	-0.799874	-0.271159	-0.413326	0.0897409	-0.339358	0.226134	0.445998	0.932132	0.746438	-0.653768	-0.739299	0.606233	-0.063148	0.31358	0.0325543	-0.274492	0.0696426	-0.0157015
Gglean017343	0.911546	0.723525	0.745744	0.488904	0.492502	-0.250509	-0.266868	-0.755763	-0.431583	0.0525487	0.444186	-0.760792	-0.0912192	-0.758637	-0.58898	-0.247721	-0.610896	-0.0734856
Gglean015375	0.88074	0.35916	0.386186	0.266885	0.632421	-0.127258	-0.161382	-0.762233	-0.533527	0.245508	0.585183	-0.659734	-0.0205332	-0.570847	-0.384132	-0.175539	-0.425958	0.312398
Gglean014342	-0.00250854	-0.0874832	-0.0138147	-0.62777	-0.115669	-0.317604	-0.29644	-0.320459	-0.545068	0.807444	0.128995	-0.106311	-0.172358	0.628398	0.388575	0.563752	0.260463	-0.270619
Gglean021597	0.942122	0.758025	0.639247	0.174447	0.335473	-0.336891	-0.508913	-0.810041	-0.668184	0.243645	0.433544	-0.662769	0.0865392	-0.593673	-0.565254	-0.267849	-0.510361	-0.125066
Gglean009433	-0.400707	-0.229931	-0.253174	0.0308847	-0.225388	0.150875	0.198216	0.334501	0.354458	-0.0250489	-0.252635	-0.0788721	-0.653656	0.373284	0.241194	-3.9015e-05	-0.20461	-0.0142066
Gglean011194	-0.777751	-0.342181	-0.435855	0.197882	-0.257887	0.588299	0.528963	0.903508	0.861897	-0.691168	-0.582562	0.51722	-0.13005	0.152362	0.144499	-0.174724	0.110614	0.121156
Gglean009874	0.354247	0.568043	0.944579	0.131456	-0.0442043	-0.351807	-0.376192	-0.195799	-0.286087	-0.165101	-0.261511	-0.188045	0.150261	-0.259941	-0.580644	-0.297319	-0.375604	-0.129817
Gglean027509	-0.453533	-0.227849	-0.264527	0.384112	-0.00674359	0.0429064	0.495711	0.362472	0.625254	-0.303553	-0.11057	0.103796	-0.340644	0.0224744	0.245925	0.162701	0.0613625	-0.27503
Gglean007543	0.95833	0.613285	0.524042	0.465122	0.590188	-0.113125	-0.19966	-0.833735	-0.45431	0.165353	0.639261	-0.817256	-0.137849	-0.766796	-0.45883	-0.21113	-0.569375	0.00232694
Gglean013787	0.820381	0.571273	0.49686	0.269877	0.608932	-0.322314	-0.129839	-0.636465	-0.538009	0.162587	0.293879	-0.667848	-0.170004	-0.439506	-0.593154	-0.34483	-0.647175	0.131386
Gglean007097	0.243073	0.0856684	-0.0275557	0.521473	0.148598	0.239729	0.123121	-0.372591	0.221861	0.111041	0.630736	-0.595843	-0.606486	-0.412044	0.293154	0.110659	-0.245407	-0.320431
Gglean020808	0.916054	0.739575	0.602351	0.45665	0.468103	-0.290237	-0.279448	-0.689229	-0.438639	-0.0140283	0.373887	-0.702812	-0.0306399	-0.751538	-0.696859	-0.417391	-0.68077	-0.0261772
Gglean022373	-0.850525	-0.390931	-0.433477	0.0477211	-0.276256	0.272224	0.538649	0.930745	0.738521	-0.555734	-0.73016	0.557252	-0.208061	0.436649	0.126299	-0.16303	0.0749064	0.0570057
Gglean017928	0.581643	0.124144	0.156096	-0.16842	0.259849	0.0211276	-0.280067	-0.62274	-0.599421	0.595159	0.470592	-0.60234	-0.337226	0.0107209	-0.00282874	-0.0126763	-0.328374	0.216913
Gglean022727	-0.528657	-0.177525	-0.0627231	-0.214768	-0.345811	-0.154565	0.044133	0.659128	0.266225	-0.51219	-0.697431	0.844139	0.728222	0.218769	-0.182932	-0.156986	0.404893	0.118995
Gglean014278	0.00347862	-0.457907	-0.228128	-0.684242	0.165288	-0.290406	-0.0770289	-0.217378	-0.569835	0.677985	0.105527	0.151934	0.201419	0.611506	0.282018	0.468012	0.418559	0.359653
Gglean006297	0.693627	0.0686639	0.1057	0.408962	0.520009	0.00702632	0.001038	-0.668078	-0.237801	0.192683	0.783062	-0.606746	-0.137876	-0.596358	-0.066011	-0.0566495	-0.272295	0.286045
Gglean011324	-0.646727	-0.359552	-0.517721	0.429841	0.118593	0.623322	0.793307	0.762259	0.91041	-0.686542	-0.371905	0.338451	-0.242925	-0.036984	0.128402	-0.0676767	0.0545214	0.174346
Gglean014208	-0.807831	-0.375923	-0.494063	0.23985	-0.268645	0.532325	0.560677	0.880243	0.910645	-0.664736	-0.507604	0.496507	-0.176951	0.137622	0.218871	-0.0894793	0.14918	0.0156866
Gglean031004	-0.625468	-0.115742	-0.313549	0.395955	-0.252884	0.654922	0.477672	0.649647	0.878414	-0.553827	-0.303952	0.166356	-0.451181	-0.0234568	0.259216	-0.0658122	-0.0355827	-0.277077
Gglean006039	0.939549	0.670781	0.587398	0.260325	0.570864	-0.252947	-0.28247	-0.88333	-0.630103	0.342862	0.562111	-0.773671	-0.0841875	-0.582101	-0.443798	-0.0528087	-0.471546	-0.120591
Gglean008472	0.319011	-0.296338	-0.144227	-0.444376	-0.0180219	-0.0352715	-0.391487	-0.678933	-0.563631	0.884797	0.800826	-0.261186	0.0377918	0.165346	0.616517	0.624849	0.43629	-0.00504979
Gglean022068	0.966297	0.625916	0.618827	0.0702709	0.331528	-0.347271	-0.55438	-0.864738	-0.766385	0.370424	0.486115	-0.670267	0.0888127	-0.491459	-0.494065	-0.227776	-0.472004	0.0178179
Gglean022634	0.73645	0.473103	0.437684	-0.326171	0.0248526	-0.525762	-0.748852	-0.800498	-0.877289	0.587224	0.447981	-0.324567	0.419157	-0.185291	-0.226462	0.0773862	-0.0116502	-0.201867
Gglean027661	-0.821841	-0.360043	-0.443833	0.244765	-0.204817	0.317916	0.623394	0.916826	0.877286	-0.69078	-0.619046	0.532716	-0.178693	0.213934	0.12339	-0.158394	0.0906139	0.0154296
Gglean002812	0.869664	0.478026	0.454581	0.0726698	0.214849	-0.0982217	-0.535151	-0.904987	-0.638691	0.497392	0.747131	-0.715326	-0.0620138	-0.487377	-0.115287	-0.0220466	-0.293521	-0.0951113
Gglean005195	0.505188	0.389722	0.176282	0.780431	0.395694	0.550004	0.171009	-0.265819	0.266915	-0.381733	0.429911	-0.638133	-0.397874	-0.881895	-0.308018	-0.387292	-0.607199	0.134594
Gglean025789	0.502491	0.564892	0.147023	0.623113	0.464858	0.416355	0.149554	-0.311714	0.107167	-0.215383	0.336456	-0.610273	-0.36844	-0.698633	-0.321243	-0.400939	-0.600132	-0.199502
Gglean015896	0.495874	0.509525	0.216867	0.786387	0.616667	0.216543	0.331803	-0.133014	0.195782	-0.508672	0.0988559	-0.545311	-0.349573	-0.757759	-0.649013	-0.651573	-0.810183	0.151432
Gglean025695	-0.731257	-0.224799	-0.304001	0.305345	-0.180017	0.252139	0.564621	0.853946	0.842354	-0.785461	-0.596917	0.605899	0.0968652	0.0259526	-0.0020042	-0.159996	0.17355	-0.072617
Gglean018028	0.373432	0.374503	0.0101391	0.866679	0.364858	0.420056	0.282728	-0.237319	0.410465	-0.342777	0.467576	-0.655688	-0.565906	-0.808777	-0.159528	-0.309769	-0.590876	-0.21438
Gglean008259	0.839058	0.391693	0.404581	0.183606	0.571825	-0.0979209	-0.20478	-0.914553	-0.582598	0.517106	0.764312	-0.769168	-0.171099	-0.479423	-0.107926	0.249067	-0.242937	-0.0162153
Gglean017015	0.208049	0.391259	0.255399	0.805252	0.678289	0.244377	0.599771	-0.0623152	0.380735	-0.454125	0.102085	-0.402792	-0.349949	-0.659319	-0.354122	-0.0350374	-0.399398	-0.161996
Gglean012586	-0.240918	-0.229771	-0.381403	0.537131	0.550903	0.692919	0.833709	0.35555	0.648504	-0.475986	-0.0100945	-0.0139994	-0.313928	-0.284664	0.0512735	0.0419384	-0.0576473	0.30992
Gglean009311	0.724128	0.521596	0.567278	-0.298901	0.0818718	-0.482453	-0.676604	-0.848496	-0.885563	0.707684	0.425717	-0.530824	0.0579445	-0.0684561	-0.16878	0.166858	-0.161744	-0.308164
Gglean025624	-0.899141	-0.493819	-0.436549	-0.410369	-0.576372	0.0271491	0.15622	0.881531	0.44654	-0.337125	-0.764277	0.893061	0.330382	0.645442	0.229749	0.0404894	0.50371	0.0598388
Gglean001609	0.830454	0.287956	0.333582	-0.0571558	0.32482	-0.107493	-0.435627	-0.814372	-0.716556	0.549835	0.598478	-0.677002	-0.125582	-0.257564	-0.18028	-0.124613	-0.384012	0.209773
Gglean004671	0.0818776	0.512015	0.256216	0.61081	0.475596	-0.0386497	0.491249	0.297903	0.321855	-0.728848	-0.477314	-0.0803055	-0.124734	-0.420443	-0.771235	-0.632706	-0.628237	-0.0207711
Gglean029014	0.27043	0.227891	-0.125464	0.699201	0.282808	0.370421	0.248495	-0.179733	0.381093	-0.319225	0.489853	-0.35304	-0.189404	-0.734143	-0.0307376	-0.194268	-0.241588	-0.215271
Gglean002995	0.911896	0.777101	0.648999	0.317905	0.448572	-0.262031	-0.331745	-0.700957	-0.542745	0.0495234	0.35914	-0.611325	0.106963	-0.689286	-0.671338	-0.416938	-0.578185	-0.0883426
Gglean006404	0.340113	0.631545	0.441441	0.629162	0.559002	-0.0908178	0.319361	0.0606582	0.133501	-0.662406	-0.315837	-0.212781	0.00999615	-0.621857	-0.885628	-0.646137	-0.666402	0.0534621
Gglean017044	-0.258952	-0.42946	-0.321995	-0.739937	-0.346563	-0.140976	-0.28527	-0.19675	-0.358978	0.82872	0.272563	0.172392	0.0432785	0.690641	0.774738	0.855878	0.709189	-0.262874
Gglean028617	0.681249	0.581257	0.329386	0.467235	0.860436	-0.156221	0.232065	-0.493272	-0.278499	-0.0682771	0.261413	-0.536759	-0.0512511	-0.624325	-0.624108	-0.168931	-0.491355	-0.00909081
Gglean025525	-0.921092	-0.705438	-0.743391	-0.230425	-0.317091	0.370519	0.494345	0.733764	0.61636	-0.108862	-0.337006	0.604622	-0.148437	0.632327	0.661157	0.371551	0.551004	-0.0132635
Gglean025726	0.949447	0.517375	0.529731	0.0168565	0.306535	-0.334409	-0.564915	-0.916417	-0.786326	0.502485	0.590756	-0.715641	-0.00539133	-0.411281	-0.34351	-0.118695	-0.419072	0.030972
Gglean005502	-0.897357	-0.526626	-0.450956	-0.342767	-0.394225	-0.0321288	0.331083	0.881875	0.46449	-0.376477	-0.731953	0.937866	0.388232	0.604633	0.207335	0.0882746	0.562006	0.0796519
Gglean022989	-0.343348	0.180037	0.282371	0.515156	0.00389459	0.0705997	0.409188	0.611347	0.622005	-0.840528	-0.669079	0.220587	-0.0795102	-0.207118	-0.446662	-0.441517	-0.322781	0.00255627
Gglean027450	-0.6057	-0.0880901	-0.321262	0.549707	0.111069	0.496674	0.778332	0.751719	0.925751	-0.771786	-0.474303	0.248507	-0.337629	-0.115566	-0.0314771	-0.14974	-0.110991	-0.106218
Gglean027948	0.943545	0.471925	0.535083	-0.0106018	0.351818	-0.345559	-0.535928	-0.889121	-0.805389	0.472368	0.555454	-0.65326	0.0836744	-0.408207	-0.385398	-0.1255	-0.382792	0.124429
Gglean026970	0.954555	0.588334	0.588683	0.0108446	0.317246	-0.356824	-0.567276	-0.913733	-0.805755	0.479773	0.55435	-0.688051	0.052389	-0.431224	-0.393106	-0.105332	-0.400821	-0.0272269
Gglean026887	0.215107	-0.333326	-0.282635	-0.196885	0.357217	0.109882	0.0678859	-0.491458	-0.305072	0.581034	0.711292	-0.133145	0.127776	-0.0193277	0.49019	0.710336	0.511633	0.134703
Gglean023730	-0.650953	-0.609309	-0.572996	-0.211907	-0.344179	0.270161	0.264178	0.40527	0.400145	0.175623	-0.0937168	0.197798	-0.494393	0.622273	0.7046	0.323814	0.276219	-0.0654161
Gglean030374	0.922712	0.734306	0.698489	0.157209	0.394318	-0.40326	-0.460187	-0.854344	-0.708468	0.356777	0.417024	-0.731188	-0.0353032	-0.484373	-0.523291	-0.101837	-0.509884	-0.175361
Gglean016288	-0.556245	-0.538297	-0.462384	0.00778625	0.00988687	0.494744	0.530433	0.737227	0.533027	-0.527838	-0.457155	0.563519	0.135355	0.201038	0.0580213	-0.239937	0.178351	0.650736
Gglean010529	0.280496	0.253203	0.21802	0.465286	0.835273	0.0789327	0.563013	-0.0631832	0.0515884	-0.339409	-0.0287036	-0.202555	-0.0169121	-0.455978	-0.509117	-0.114219	-0.297559	0.285353
Gglean003758	-0.249532	-0.499757	-0.361772	-0.12128	0.206597	0.0122442	0.353393	0.0321786	0.0950281	0.169744	0.23816	0.265348	0.187086	0.146012	0.431707	0.627851	0.598656	0.152912
Gglean007875	0.909624	0.665625	0.570731	0.253027	0.331817	-0.392296	-0.443095	-0.738951	-0.580042	0.125791	0.421764	-0.585246	0.154297	-0.641096	-0.602963	-0.3478	-0.505723	-0.0406682
Gglean013277	-0.616417	0.0034184	-0.134402	0.310623	-0.235249	0.0619265	0.419698	0.816756	0.728098	-0.807042	-0.736757	0.476257	-0.0124091	0.0288106	-0.238822	-0.411611	-0.11764	-0.157039
Gglean006148	0.753237	0.242979	0.487392	-0.203185	0.172656	-0.394137	-0.592897	-0.880248	-0.805952	0.667891	0.614565	-0.514438	0.137236	-0.19059	-0.0592794	0.24869	-0.0438255	0.0779221
Gglean014904	0.843586	0.400511	0.356445	-0.133687	0.228199	-0.262088	-0.569517	-0.911637	-0.798897	0.664683	0.6726	-0.657989	-0.0375375	-0.252434	-0.109249	0.013209	-0.259537	-0.0823992
Gglean019449	0.204279	0.280711	-0.0400591	0.843873	0.268272	0.429671	0.334964	-0.115992	0.528808	-0.393881	0.4082	-0.496565	-0.493653	-0.73825	-0.0383148	-0.237719	-0.431845	-0.290283
Gglean005643	0.932072	0.849548	0.714982	0.358913	0.424237	-0.357758	-0.377687	-0.769261	-0.54915	0.11356	0.373466	-0.720992	-0.0183851	-0.683114	-0.656675	-0.316753	-0.626295	-0.2161
Gglean005030	-0.0453868	0.166847	-0.0545531	0.756662	0.188934	0.689218	0.447297	0.108379	0.676333	-0.445934	0.216584	-0.389582	-0.603062	-0.57084	0.0747148	-0.0779963	-0.335843	-0.240437
Gglean019069	0.49152	0.87767	0.707094	0.418345	0.353789	-0.302988	-0.0771802	-0.22844	-0.187814	-0.282653	-0.251727	-0.424694	-0.0989147	-0.461223	-0.823934	-0.482469	-0.711505	-0.317482
Gglean017534	0.9541	0.515014	0.479407	0.0677197	0.347412	-0.261829	-0.515965	-0.901437	-0.73358	0.434306	0.634076	-0.688507	0.0582556	-0.506833	-0.350588	-0.124518	-0.384065	0.0624795
Gglean002417	-0.628494	-0.570317	-0.386191	-0.726755	-0.332232	-0.31524	0.0200756	0.414079	-0.0750854	0.194492	-0.371624	0.862767	0.644486	0.737415	0.385554	0.517174	0.875798	0.0498865
Gglean022107	-0.739029	-0.44992	-0.538872	0.20806	-0.287825	0.360045	0.490211	0.64847	0.80928	-0.412035	-0.205991	0.442398	-0.148942	0.157799	0.470205	0.128132	0.335356	-0.194768
Gglean010938	0.981975	0.615093	0.572369	0.346603	0.559667	-0.201265	-0.28818	-0.864388	-0.573191	0.246716	0.600804	-0.791026	-0.0862704	-0.674878	-0.47625	-0.22033	-0.552408	0.0161364
Gglean030255	-0.912171	-0.757796	-0.721813	-0.0849426	-0.251273	0.476678	0.590354	0.844667	0.745137	-0.368167	-0.398473	0.686191	-0.0125055	0.451241	0.510521	0.189743	0.503467	0.235368
Gglean021417	-0.293981	-0.0372819	-0.205833	0.400805	0.592607	0.12556	0.850142	0.518514	0.476905	-0.590854	-0.489201	0.188778	-0.139414	-0.0593203	-0.365596	-0.183638	-0.201816	0.255676
Gglean006729	-0.00402577	0.284345	-0.0877042	0.851886	0.268867	0.64459	0.502845	0.229502	0.721077	-0.662123	0.0157148	-0.369371	-0.576356	-0.643453	-0.214138	-0.389901	-0.562808	-0.107843
Gglean017891	0.532688	0.704919	0.557273	0.562406	0.116692	0.0286923	-0.204607	-0.264799	0.0028787	-0.34975	0.0453521	-0.561243	-0.241642	-0.689192	-0.626122	-0.583222	-0.760376	-0.161135
Gglean012604	-0.577679	-0.0298941	-0.294065	0.474852	-0.101031	0.646403	0.577994	0.76932	0.90019	-0.795782	-0.48669	0.261572	-0.28603	-0.140244	-0.038446	-0.323706	-0.158334	-0.087478
Gglean016621	0.258233	-0.108479	-0.119991	-0.00907628	0.7315	0.0107856	0.413079	-0.225294	-0.277543	0.246344	0.174275	-0.250144	-0.21058	0.0718234	-0.0975387	0.0635885	-0.155002	0.434854
Gglean015258	-0.625363	-0.166724	-0.302397	0.176018	-0.238726	0.255186	0.387546	0.809048	0.690864	-0.76127	-0.632106	0.630817	0.263668	0.0126464	-0.130768	-0.285893	0.137774	0.0455985
Gglean025976	-0.565874	-0.738444	-0.560777	-0.487862	-0.312806	0.159408	0.103532	0.21267	0.134709	0.343763	0.147309	0.512826	0.220494	0.528516	0.82232	0.778714	0.89632	0.0461061
Gglean019935	-0.314996	0.211973	0.0576382	0.569256	0.0128018	0.327983	0.444432	0.645212	0.713423	-0.938956	-0.56316	0.224746	-0.045724	-0.368147	-0.446546	-0.571924	-0.340746	-0.026471
Gglean018585	0.881031	0.430096	0.550706	-0.141156	0.264732	-0.502066	-0.599453	-0.849104	-0.874044	0.500477	0.472631	-0.481934	0.282174	-0.294859	-0.378722	-0.0792457	-0.235557	0.115776
Gglean027492	0.0243901	0.0374983	0.540834	-0.60697	-0.384788	-0.667003	-0.600157	-0.0937598	-0.57996	0.322671	-0.386406	0.251473	0.434855	0.486202	-0.170261	0.04731	0.15573	0.0078944
Gglean016836	0.915844	0.56034	0.412703	0.0870327	0.300143	-0.190696	-0.497884	-0.914404	-0.681082	0.475131	0.706069	-0.713329	-0.0187002	-0.50622	-0.241484	-0.0823006	-0.353091	-0.155185
Gglean002806	0.811469	0.71387	0.444477	0.409298	0.570181	-0.192892	-0.110696	-0.522586	-0.384439	-0.109154	0.232358	-0.54839	0.0413546	-0.671092	-0.743409	-0.527897	-0.655179	0.0161901
Gglean020405	0.889415	0.450519	0.446527	0.154507	0.246309	-0.229633	-0.499054	-0.735407	-0.589225	0.197071	0.531017	-0.545462	0.181744	-0.585974	-0.445032	-0.348118	-0.414872	0.18302
Gglean024920	0.391858	0.00488689	-0.0698123	-0.205317	0.204326	-0.172107	-0.230329	-0.684468	-0.483192	0.688176	0.76197	-0.288914	0.0895366	-0.083385	0.382854	0.600732	0.359173	-0.271183
Gglean019656	0.257587	0.0414116	-0.0482674	0.0904888	-0.126828	0.414959	-0.260947	-0.482252	-0.0426786	0.374364	0.747482	-0.398732	-0.190523	-0.311329	0.497147	0.407128	0.178904	-0.265524
Gglean026178	0.941285	0.504644	0.478626	0.19181	0.420971	-0.212459	-0.395456	-0.783454	-0.627361	0.245523	0.52017	-0.674304	0.0217164	-0.569131	-0.499006	-0.32961	-0.532009	0.181389
Gglean003447	0.790337	0.826218	0.775988	0.308264	0.255368	-0.304026	-0.424403	-0.607929	-0.461265	0.00195936	0.209998	-0.596925	0.0224788	-0.62929	-0.665215	-0.346379	-0.590094	-0.258196
Gglean023686	0.829229	0.809539	0.495351	0.557736	0.372389	-0.0803565	-0.234623	-0.595437	-0.253476	-0.122887	0.384323	-0.701337	-0.116889	-0.828948	-0.626661	-0.473104	-0.700197	-0.217065
Gglean005043	0.938731	0.496551	0.563652	-0.00173809	0.258809	-0.282733	-0.593309	-0.909433	-0.781914	0.489008	0.602295	-0.678202	0.0556011	-0.42859	-0.321173	-0.100999	-0.366072	0.0645672
Gglean018057	0.148937	-0.31231	-0.203774	-0.477572	0.06483	-0.098976	-0.209204	-0.537026	-0.487862	0.821374	0.645576	-0.0796479	0.148188	0.249371	0.606564	0.858532	0.622851	-0.072319
Gglean014269	-0.745192	-0.44313	-0.533363	0.149798	-0.141836	0.37743	0.589956	0.571008	0.73399	-0.2229	-0.180158	0.304079	-0.368494	0.284197	0.542995	0.41691	0.343766	-0.242938
Gglean014607	0.867161	0.845541	0.628823	0.565444	0.48707	-0.120995	-0.18382	-0.654941	-0.317456	-0.057161	0.370695	-0.784567	-0.210515	-0.787954	-0.644543	-0.441056	-0.757892	-0.221571
Gglean010763	-0.855187	-0.656292	-0.483138	-0.522904	-0.492875	-0.0638396	0.156391	0.605654	0.28342	0.110593	-0.448641	0.676499	0.0656763	0.830269	0.577694	0.536293	0.663153	-0.0393178
Gglean028919	0.789381	0.465537	0.410199	0.227118	0.673256	-0.169512	-0.075115	-0.837923	-0.539374	0.408179	0.65666	-0.65902	-0.0535741	-0.502039	-0.207959	0.2384	-0.203047	-0.116802
Gglean003128	0.898218	0.53725	0.427154	0.526849	0.581555	0.0217158	-0.130768	-0.827985	-0.337251	0.175036	0.75019	-0.841957	-0.225432	-0.79891	-0.298465	-0.109634	-0.498503	-0.0582115
Gglean014310	0.96883	0.721611	0.66434	0.17358	0.376661	-0.367613	-0.498957	-0.851822	-0.70202	0.285175	0.470119	-0.684446	0.0828997	-0.583443	-0.549764	-0.231981	-0.499576	-0.0780353
Gglean026963	-0.234885	-0.361108	-0.219929	-0.494648	-0.0530083	-0.141092	-0.0228877	-0.169794	-0.231462	0.627648	0.241477	0.166201	0.0961574	0.472958	0.610715	0.986256	0.718707	-0.223511
Gglean003571	-0.951533	-0.592658	-0.586255	-0.143555	-0.477346	0.342234	0.404634	0.874284	0.723561	-0.384419	-0.51551	0.716024	0.000218697	0.489832	0.472882	0.116597	0.468628	0.00418558
Gglean004996	0.610199	0.58389	0.501829	0.446528	0.200473	-0.0319477	-0.260573	-0.576813	-0.173455	0.0513735	0.45858	-0.608931	-0.148267	-0.640582	-0.235882	-0.0561358	-0.370092	-0.347702
Gglean016875	0.92137	0.582473	0.571427	0.261388	0.643309	-0.274227	-0.19744	-0.776933	-0.621643	0.243599	0.437866	-0.707126	-0.0568175	-0.534326	-0.55729	-0.211472	-0.55126	0.130228
Gglean004230	-0.367873	-0.0843257	0.0936856	-0.402986	-0.354802	-0.0351867	-0.120472	0.152735	-0.0524395	0.299297	-0.274728	0.134585	-0.210414	0.570645	0.336632	0.383546	0.233079	-0.261776
Gglean002025	0.925673	0.635802	0.677626	0.334258	0.428348	-0.241847	-0.359717	-0.878061	-0.550391	0.290633	0.604366	-0.799652	-0.132975	-0.637726	-0.380131	-0.105911	-0.493893	-0.11811
Gglean027427	-0.758828	-0.321978	-0.448659	0.369988	-0.103893	0.562807	0.703276	0.879359	0.949141	-0.734698	-0.527541	0.405868	-0.288544	0.0766826	0.127341	-0.183328	0.00471806	0.0651224
Gglean025722	0.556436	0.666026	0.926998	0.0758787	0.157173	-0.509753	-0.407668	-0.334683	-0.506664	-0.0788339	-0.241721	-0.260678	0.239808	-0.283308	-0.773814	-0.360194	-0.46995	0.0348902
Gglean021073	0.427223	0.0558346	0.0164675	-0.0230926	0.328973	-0.0434629	-0.0964151	-0.733192	-0.399971	0.728705	0.757319	-0.600806	-0.365277	-0.0713919	0.376833	0.656399	0.0825869	-0.26803
Gglean002364	0.908329	0.564308	0.569347	0.116151	0.295595	-0.295195	-0.517076	-0.968496	-0.688789	0.519421	0.709984	-0.755128	-0.0504776	-0.500107	-0.207491	0.100138	-0.3036	-0.20324
Gglean015465	0.894457	0.576963	0.561151	-0.0500358	0.239703	-0.288822	-0.587365	-0.848345	-0.793521	0.485461	0.483472	-0.663431	0.00490168	-0.343334	-0.371863	-0.156535	-0.426376	-0.0475159
Gglean003411	-0.235125	0.122839	-0.136205	0.803838	0.161602	0.380991	0.584857	0.427273	0.828926	-0.756042	-0.172801	-0.106574	-0.444248	-0.477508	-0.176515	-0.320964	-0.391577	-0.128406
Gglean026478	0.97753	0.585988	0.580598	0.20813	0.52051	-0.27858	-0.366212	-0.851723	-0.677798	0.296692	0.526454	-0.713207	0.0200174	-0.57532	-0.510363	-0.232775	-0.509941	0.108122
Gglean030909	0.940273	0.653559	0.769199	0.208611	0.359281	-0.362437	-0.479014	-0.840677	-0.663929	0.261026	0.472434	-0.678709	0.0620695	-0.584801	-0.508573	-0.221239	-0.482003	-0.0359176
Gglean016675	-0.855655	-0.592356	-0.58994	-0.477977	-0.517754	0.110039	0.171095	0.577576	0.348021	0.131063	-0.336977	0.616092	-0.0140893	0.772857	0.676641	0.474888	0.637689	-0.254429
Gglean011421	0.0335017	-0.142013	0.136074	0.406636	0.419711	0.0765735	0.417712	0.200598	0.256379	-0.484768	-0.173102	0.068907	0.0984929	-0.283615	-0.334671	-0.263526	-0.171995	0.633151
Gglean008336	0.963663	0.68569	0.623236	0.198162	0.454581	-0.274059	-0.424664	-0.848615	-0.678049	0.314182	0.477482	-0.750562	-0.040337	-0.551812	-0.520924	-0.203158	-0.546455	-0.0299614
Gglean020697	-0.40363	0.045232	0.299152	0.0982937	-0.0190278	-0.176813	0.29761	0.638049	0.312573	-0.626251	-0.876598	0.453206	0.184695	0.163409	-0.479776	-0.330975	-0.130102	0.188077
Gglean019645	0.459043	0.443175	0.0590544	0.783289	0.715662	0.308675	0.445626	-0.393029	0.20839	-0.143848	0.523467	-0.69759	-0.525356	-0.741667	-0.177172	-0.0254617	-0.474893	-0.283893
Gglean018250	-0.73192	-0.239984	-0.378308	0.343245	-0.16448	0.44987	0.612049	0.893727	0.900414	-0.772576	-0.62345	0.417863	-0.24753	0.0783657	0.00556251	-0.277293	-0.0672021	0.0522459
Gglean004174	0.725125	0.278025	0.323764	-0.401508	0.167924	-0.426881	-0.612711	-0.833233	-0.927799	0.737022	0.532963	-0.379549	0.269712	-0.044256	-0.0927593	0.149795	0.00555506	-0.0239535
Gglean011415	-0.738301	-0.570064	-0.472406	-0.499444	-0.162325	-0.0842325	0.330033	0.52819	0.173353	0.116539	-0.451994	0.644241	0.155113	0.764285	0.410548	0.558657	0.632059	0.0412339
Gglean017077	0.606771	0.496947	0.645448	0.522283	0.381269	-0.176232	-0.0883987	-0.290878	-0.136321	-0.358526	0.0250029	-0.398465	0.0507258	-0.649151	-0.707983	-0.622211	-0.634064	0.263274
Gglean016183	-0.843959	-0.518003	-0.56928	0.106861	-0.207442	0.533047	0.624455	0.851928	0.817359	-0.454859	-0.502534	0.424984	-0.385354	0.389235	0.352404	-0.00151393	0.128659	0.115497
Gglean019447	0.410511	0.0512923	0.126653	-0.507956	0.134782	-0.282012	-0.405488	-0.70461	-0.772284	0.925825	0.492777	-0.379845	-0.0830327	0.29438	0.280989	0.537161	0.16416	-0.143929
Gglean001164	-0.563152	-0.338027	-0.281468	0.0758868	-0.410536	0.0596863	0.18218	0.662208	0.562441	-0.586486	-0.436404	0.648688	0.362675	0.0747249	0.030584	-0.283423	0.246037	0.048803
Gglean028554	-0.700945	-0.504224	-0.401112	-0.432567	-0.117823	0.173666	0.374413	0.670571	0.240137	-0.158463	-0.567753	0.76551	0.341867	0.600972	0.225704	0.199446	0.549133	0.271162
Gglean013206	-0.858919	-0.497597	-0.580115	0.138532	-0.192434	0.325964	0.643711	0.780469	0.822346	-0.419982	-0.41234	0.484885	-0.259977	0.341014	0.415518	0.155514	0.288861	-0.100295
Gglean022145	0.0846844	0.146869	-0.0661319	0.882411	0.311222	0.465177	0.482485	0.0502041	0.64276	-0.514302	0.244547	-0.425276	-0.542545	-0.662714	-0.0854809	-0.243658	-0.461698	-0.0737698
Gglean025827	0.550414	0.230612	0.37926	0.150887	0.516681	-0.176949	0.000302768	-0.338432	-0.400449	0.086956	0.0190846	-0.479247	-0.234406	-0.141969	-0.520693	-0.353709	-0.606614	0.504033
Gglean029314	0.934867	0.546116	0.598642	0.032448	0.365609	-0.369158	-0.520518	-0.948157	-0.784722	0.510906	0.622256	-0.676808	0.0802554	-0.453402	-0.313369	0.0468595	-0.291217	-0.0548223
Gglean007661	0.847528	0.351167	0.506032	0.0792292	0.24006	-0.139159	-0.493315	-0.801456	-0.622008	0.347962	0.625167	-0.551436	0.157534	-0.493804	-0.234495	-0.1681	-0.269086	0.178331
Gglean020464	-0.130845	0.330029	0.0669484	0.601658	0.205171	0.107734	0.467263	0.486605	0.54126	-0.829535	-0.507072	0.0931962	-0.0953233	-0.355141	-0.567366	-0.718323	-0.511396	-0.0485018
Gglean002855	0.868966	0.471003	0.449132	0.0450422	0.219561	-0.151693	-0.563113	-0.757925	-0.647553	0.316328	0.507363	-0.581804	0.108632	-0.478505	-0.368161	-0.288343	-0.40088	0.115075
Gglean029616	0.835496	0.41714	0.282886	0.616821	0.592511	0.0588306	-0.0137195	-0.699301	-0.200534	0.0283838	0.703852	-0.777665	-0.235003	-0.818934	-0.332311	-0.253986	-0.55275	0.105348
Gglean016264	0.828638	0.378649	0.459387	-0.169283	0.315995	-0.455855	-0.513469	-0.943555	-0.868638	0.704565	0.632204	-0.586005	0.0845785	-0.204659	-0.141989	0.193175	-0.137392	-0.0909323
Gglean009616	-0.673631	-0.714104	-0.639443	-0.428872	-0.438743	-0.0276286	0.110156	0.375256	0.25678	0.174751	-0.0128107	0.647531	0.265024	0.564188	0.743954	0.486836	0.808185	-0.0887729
Gglean019054	0.890866	0.413629	0.58285	-0.0560727	0.274512	-0.351958	-0.557478	-0.802393	-0.798588	0.422718	0.44179	-0.574304	0.121811	-0.330925	-0.416664	-0.193554	-0.388284	0.263229
Gglean022043	0.782672	0.830113	0.664234	0.469952	0.44357	-0.118627	-0.193434	-0.455591	-0.314121	-0.237183	0.101999	-0.539484	0.0512956	-0.733254	-0.819349	-0.580924	-0.707194	-0.018337
Gglean016225	0.171716	-0.0696202	0.0609472	-0.392982	-0.185826	-0.514148	-0.410381	-0.455103	-0.504475	0.693625	0.331183	-0.162778	-0.0472456	0.357112	0.326014	0.346637	0.179152	-0.27209
Gglean029066	-0.0823438	-0.406375	-0.150591	-0.793842	-0.221124	-0.351343	-0.367492	-0.336746	-0.578639	0.910182	0.268456	0.10898	0.12347	0.696717	0.614441	0.789287	0.625465	-0.080507
Gglean014005	-0.693115	-0.563526	-0.535263	-0.367118	-0.411883	0.349809	0.180284	0.479762	0.332029	0.171501	-0.249897	0.30433	-0.371803	0.713034	0.646561	0.294791	0.31941	-0.0210441
Gglean022012	0.33852	0.0775821	0.0477193	-0.418821	-0.341326	-0.292886	-0.67803	-0.650935	-0.577154	0.774615	0.62546	-0.252152	0.0817458	0.113661	0.424963	0.387569	0.271437	-0.451751
Gglean010828	-0.533197	-0.591955	-0.5153	0.142823	-0.436588	0.494084	0.206684	0.513519	0.676489	-0.362879	0.00136358	0.359247	-0.060201	0.0361275	0.484075	-0.0654951	0.275969	0.249628
Gglean021665	0.790656	0.573729	0.805395	0.0420319	0.0904131	-0.410592	-0.64312	-0.757304	-0.667749	0.309184	0.376312	-0.526021	0.169976	-0.430669	-0.393507	-0.0866522	-0.309928	-0.134233
Gglean004595	0.959952	0.723571	0.665561	0.423318	0.5549	-0.269044	-0.268884	-0.768427	-0.511947	0.0793359	0.433194	-0.748614	-0.0427207	-0.733313	-0.65097	-0.33369	-0.644462	0.0140641
Gglean002656	0.773899	0.667893	0.329369	0.717005	0.485442	0.184606	-0.0216878	-0.558755	-0.0571946	-0.170853	0.530329	-0.779514	-0.305881	-0.909262	-0.470441	-0.428611	-0.704983	-0.144211
Gglean014220	0.715299	0.416344	0.264861	0.286549	0.143872	-0.0954537	-0.383336	-0.799228	-0.345798	0.352832	0.805442	-0.675447	-0.141921	-0.582723	0.00355723	0.0498935	-0.237344	-0.342776
Gglean021982	-0.51164	-0.641898	-0.584356	-0.652085	-0.24305	-0.0398328	0.05891	0.242778	-0.0713701	0.456806	-0.0863967	0.43959	0.0385546	0.808163	0.632422	0.447351	0.585409	0.0903949
Gglean027124	0.92252	0.437939	0.425056	-0.0330322	0.340908	-0.245318	-0.513476	-0.909297	-0.787657	0.537915	0.647503	-0.659603	0.0497022	-0.386406	-0.266378	-0.085347	-0.326873	0.0594366
Gglean004658	0.921008	0.43799	0.424766	0.164579	0.341622	-0.0710643	-0.440193	-0.931606	-0.617256	0.493315	0.767827	-0.827402	-0.200041	-0.507874	-0.162092	-0.05428	-0.418664	0.00568293
Gglean002879	0.83294	0.333098	0.340574	0.230148	0.737865	-0.185749	-0.0341815	-0.840975	-0.566148	0.413744	0.685961	-0.686668	-0.0964488	-0.476498	-0.232419	0.124722	-0.282078	0.121285
Gglean011301	0.9358	0.505503	0.58826	0.195673	0.549102	-0.259505	-0.311686	-0.771653	-0.656379	0.240866	0.435172	-0.662948	0.0262958	-0.526065	-0.550313	-0.279083	-0.528184	0.267825
Gglean024896	-0.605493	-0.320746	-0.528841	0.317133	-0.147484	0.781539	0.547392	0.751287	0.857073	-0.665797	-0.306404	0.364422	-0.171415	-0.057943	0.187984	-0.256497	0.0484075	0.155374
Gglean024426	-0.535591	-0.655652	-0.568427	-0.661285	-0.60638	0.0908451	-0.203229	0.135851	0.000899214	0.516803	0.171948	0.458538	0.167371	0.656302	0.892495	0.650877	0.824658	-0.176874
Gglean028629	-0.430588	-0.543763	-0.478075	-0.69795	-0.381612	0.0421718	-0.135154	0.00368705	-0.161151	0.700967	0.160955	0.249454	-0.0696128	0.763124	0.837899	0.720281	0.668262	-0.220427
Gglean010786	0.692722	0.581974	0.747473	-0.104285	0.193764	-0.5014	-0.545049	-0.801901	-0.744911	0.515275	0.37598	-0.489409	0.149624	-0.254768	-0.258932	0.304659	-0.0947011	-0.354075
Gglean012585	0.290638	0.402956	0.0881702	0.775511	0.761143	0.340295	0.586685	-0.121773	0.328455	-0.383073	0.188109	-0.471966	-0.386178	-0.675896	-0.340392	-0.0785486	-0.439454	-0.098976
Gglean029897	0.638971	0.633634	0.948355	0.309198	0.257617	-0.353484	-0.311652	-0.495053	-0.390338	-0.0299354	0.0577224	-0.49867	-0.00245443	-0.469248	-0.597564	-0.248963	-0.513435	-0.0759797
Gglean015186	0.927919	0.803277	0.731168	0.226108	0.432494	-0.424719	-0.422252	-0.782601	-0.657058	0.198915	0.335553	-0.661919	0.0616411	-0.578519	-0.649557	-0.263486	-0.552951	-0.153996
Gglean021261	0.794699	0.23354	0.306334	0.0920477	0.387981	0.0098664	-0.304977	-0.859271	-0.575804	0.576162	0.736271	-0.803321	-0.321454	-0.325766	-0.0228226	0.115771	-0.342806	0.180421
Gglean011131	-0.810789	-0.677506	-0.592039	0.102338	-0.207097	0.418332	0.598979	0.691204	0.780092	-0.308612	-0.23366	0.42178	-0.304027	0.342881	0.565911	0.247122	0.352006	0.109942
Gglean000625	0.87756	0.471411	0.504692	-0.111373	0.346948	-0.35436	-0.517643	-0.892088	-0.848707	0.60397	0.533343	-0.654497	-0.0036645	-0.249753	-0.283387	-0.0177969	-0.334054	-0.0131422
Gglean026723	0.921522	0.85914	0.761985	0.351564	0.421707	-0.316469	-0.378635	-0.742173	-0.546648	0.0975853	0.323477	-0.726084	-0.0443051	-0.663825	-0.67537	-0.332513	-0.65374	-0.169238
Gglean026115	0.896282	0.530038	0.586392	-0.128647	0.211178	-0.465528	-0.660111	-0.842116	-0.865873	0.47117	0.43624	-0.520901	0.243206	-0.324705	-0.4238	-0.165569	-0.316441	0.0223467
Gglean006045	0.912327	0.396563	0.460302	-0.0909893	0.293689	-0.304475	-0.565638	-0.906428	-0.828918	0.569653	0.611936	-0.644298	0.0608597	-0.32798	-0.267454	-0.0510898	-0.311828	0.132211
Gglean024915	0.250895	-0.0525427	0.143755	-0.776014	-0.162794	-0.576838	-0.611052	-0.539078	-0.859731	0.907927	0.239909	-0.0536347	0.228286	0.531217	0.243838	0.513209	0.348705	-0.0876608
Gglean020222	-0.934256	-0.634056	-0.554218	-0.340145	-0.306002	0.0463168	0.44548	0.774356	0.47838	-0.129429	-0.566944	0.728647	0.0204511	0.744247	0.465959	0.370861	0.564487	-0.0101683
Gglean006911	0.954291	0.563224	0.563015	0.182505	0.410587	-0.228714	-0.44544	-0.93217	-0.663557	0.407712	0.686355	-0.74408	-0.00199868	-0.591665	-0.316251	-0.031833	-0.368901	-0.0522467
Gglean010547	0.38094	0.0868454	-0.1831	0.592262	0.524622	0.523645	0.350568	-0.256273	0.230577	-0.189574	0.551006	-0.480799	-0.326627	-0.664878	-0.0354364	-0.230536	-0.335722	0.244723
Gglean004890	0.255592	-0.133141	-0.196485	0.40589	0.864672	0.170165	0.638721	-0.229581	0.0618236	-0.00529898	0.386257	-0.291607	-0.186799	-0.319042	-0.0515877	0.148076	-0.0963744	0.304581
Gglean000839	-0.655924	-0.364217	-0.126644	-0.740035	-0.665403	-0.367183	-0.256926	0.528606	-0.0516114	0.0384326	-0.642107	0.886164	0.646459	0.74814	0.207605	0.21473	0.676996	-0.060411
Gglean001169	0.971637	0.606367	0.653197	0.10152	0.371203	-0.335862	-0.516076	-0.86415	-0.754746	0.359982	0.484695	-0.693369	0.0507469	-0.494914	-0.499615	-0.225458	-0.495009	0.0715589
Gglean017927	-0.189522	-0.0592335	0.0173751	-0.304784	0.166105	-0.4334	0.14738	-0.0501295	-0.214596	0.353043	-0.143948	0.13636	0.0445858	0.427815	0.125425	0.574795	0.32101	-0.35413
Gglean015996	0.586331	0.10117	0.365062	-0.451948	-0.00730494	-0.587681	-0.660311	-0.564057	-0.854502	0.506252	0.19995	-0.153188	0.405025	0.0894321	-0.265356	-0.138888	-0.0735601	0.363359
Gglean008633	0.969784	0.608498	0.572422	0.179545	0.44233	-0.394382	-0.439519	-0.885702	-0.699004	0.332882	0.558773	-0.678403	0.0904806	-0.575467	-0.476419	-0.167349	-0.434601	-0.0200168
Gglean001482	0.792762	0.716376	0.566764	0.688985	0.478809	0.00479849	-0.100167	-0.617297	-0.135822	-0.15645	0.481056	-0.726763	-0.147691	-0.925773	-0.513724	-0.29019	-0.595371	-0.174818
Gglean000989	-0.810907	-0.215345	-0.309087	-0.0942147	-0.521887	0.108353	0.237084	0.914694	0.61378	-0.59992	-0.800827	0.745784	0.185253	0.372524	0.0155519	-0.249604	0.206167	-0.10314
Gglean008128	0.849151	0.353785	0.29259	0.303553	0.57824	0.12306	-0.128604	-0.769474	-0.447364	0.291811	0.708295	-0.748485	-0.198619	-0.577573	-0.219531	-0.177932	-0.450891	0.176
Gglean009182	-0.925121	-0.554525	-0.54231	-0.0425151	-0.270549	0.214816	0.56065	0.847095	0.723952	-0.380701	-0.552436	0.624734	-0.119223	0.489425	0.381236	0.244817	0.397743	-0.00376841
Gglean002143	0.749456	0.25448	0.13786	0.394166	0.59607	-0.0122204	0.0202174	-0.634077	-0.302035	0.10847	0.648074	-0.593686	-0.0798517	-0.63458	-0.288975	-0.229729	-0.399382	0.223062
Gglean028439	0.942939	0.620818	0.652629	0.408826	0.623638	-0.242353	-0.202601	-0.800921	-0.519084	0.145273	0.505349	-0.738461	-0.0374055	-0.701266	-0.552785	-0.206947	-0.546044	0.0575951
Gglean015596	0.931462	0.496264	0.553068	-0.0525188	0.258329	-0.373806	-0.611879	-0.884057	-0.821423	0.469231	0.548644	-0.591284	0.177913	-0.406254	-0.37312	-0.134285	-0.325093	0.0713531
Gglean023997	0.900741	0.486788	0.411617	-0.026561	0.226386	-0.23879	-0.593589	-0.893271	-0.745474	0.499091	0.662438	-0.635122	0.0888351	-0.442332	-0.246037	-0.098557	-0.300383	-0.0636685
Gglean018092	0.92645	0.483022	0.514576	0.0336423	0.210758	-0.193778	-0.600053	-0.916276	-0.724894	0.503303	0.665878	-0.738699	-0.0533694	-0.44522	-0.241828	-0.10292	-0.393349	0.0188441
Gglean008749	-0.101029	-0.0779767	-0.196311	0.236209	0.536198	0.0126182	0.630323	0.171779	0.197785	-0.192118	-0.0868638	0.0146211	-0.192333	-0.0150367	-0.108431	-0.0298377	-0.0969251	0.166593
Gglean002662	-0.0657588	-0.0474371	0.296501	-0.517585	-0.269022	-0.236293	-0.359712	-0.261748	-0.413796	0.613423	0.0853802	-0.00499845	-0.00449973	0.457295	0.382973	0.567734	0.360075	-0.396335
Gglean016516	-0.524153	-0.301951	-0.449209	0.32572	-0.20975	0.77351	0.434518	0.675862	0.809032	-0.652256	-0.243319	0.339743	-0.104038	-0.117732	0.181606	-0.318105	0.0385399	0.18409
Gglean008545	-0.382479	-0.288302	-0.207111	0.168183	0.48951	0.0713406	0.786942	0.412451	0.345898	-0.242057	-0.344487	0.176625	-0.252778	0.233314	-0.013077	0.188145	0.0322822	0.293374
Gglean008881	0.415893	0.501116	0.227839	0.81775	0.395229	0.240506	0.221934	-0.336914	0.283333	-0.253183	0.443811	-0.646351	-0.470909	-0.779667	-0.188233	-0.152265	-0.503109	-0.402996
Gglean002744	-0.528047	-0.0545365	-0.206364	0.371877	-0.132844	0.470703	0.455168	0.736788	0.765648	-0.748302	-0.550325	0.276315	-0.202719	-0.088341	-0.142985	-0.284725	-0.162241	0.0560806
Gglean022057	-0.911298	-0.565572	-0.426757	-0.38445	-0.599799	0.0751251	0.174251	0.857915	0.470845	-0.25514	-0.720539	0.767069	0.0919003	0.724528	0.326268	0.0886011	0.424218	0.116911
Gglean002777	0.92363	0.741552	0.788709	0.290217	0.396854	-0.230513	-0.422195	-0.814799	-0.584989	0.220652	0.439638	-0.761328	-0.0743274	-0.626765	-0.522714	-0.178557	-0.55214	-0.119029
Gglean023208	-0.29712	-0.153669	-0.221854	-0.36156	-0.315066	-0.234974	-0.0831733	0.432997	-0.0287203	-0.128443	-0.557746	0.394942	0.135519	0.467793	-0.181784	-0.391169	-0.0699218	0.252415
Gglean022186	-0.778299	-0.461873	-0.484425	0.274539	-0.267446	0.534201	0.57034	0.888551	0.917961	-0.702012	-0.503946	0.496982	-0.171277	0.134216	0.19737	-0.202526	0.0960163	0.20258
Gglean010425	-0.139371	0.149753	-0.0545725	0.82426	0.343526	0.544177	0.663513	0.439506	0.771358	-0.823606	-0.237966	-0.126033	-0.406151	-0.516074	-0.322981	-0.467909	-0.495583	0.116089
Gglean003832	0.452927	0.269229	0.298466	0.626612	0.611608	-0.142782	0.284355	-0.375297	0.0407248	-0.184611	0.383775	-0.400445	-0.0595555	-0.656357	-0.29161	-0.0432545	-0.26295	-0.020279
Gglean028322	0.933215	0.500929	0.493528	-0.0395012	0.280282	-0.341341	-0.586156	-0.910169	-0.809923	0.517152	0.603171	-0.650555	0.0817273	-0.397436	-0.319696	-0.102124	-0.344269	0.00342385
Gglean028789	0.481746	0.0955315	-0.0143159	0.698541	0.547018	0.433579	0.300631	-0.251375	0.210704	-0.315176	0.451526	-0.527759	-0.289592	-0.74811	-0.269995	-0.387998	-0.516612	0.43961
Gglean020792	0.463173	0.278932	0.349368	0.544617	0.55781	0.0158923	0.233152	-0.106453	0.0114347	-0.416018	-0.0161765	-0.391133	-0.178071	-0.54869	-0.665427	-0.527713	-0.660458	0.521571
Gglean016434	0.655439	0.218073	-0.00837405	0.460756	0.612967	0.107855	0.11865	-0.693887	-0.174105	0.266188	0.81679	-0.72383	-0.341628	-0.591837	0.00880044	0.147557	-0.276304	0.0136771
Gglean029883	0.0201739	0.110657	-0.0615875	0.714409	0.339147	0.213736	0.476419	0.020429	0.516345	-0.343338	0.183325	-0.333273	-0.486728	-0.445603	-0.00792708	-0.0757543	-0.309878	-0.20407
Gglean006423	0.837359	0.444301	0.596941	-0.0450795	0.465512	-0.445362	-0.362258	-0.742623	-0.797776	0.398353	0.323763	-0.554562	0.0633959	-0.260679	-0.496257	-0.151757	-0.415879	0.241058
Gglean027334	0.894337	0.579321	0.632886	0.161945	0.333127	-0.410757	-0.47337	-0.913609	-0.670285	0.424943	0.612842	-0.692043	0.0249037	-0.515109	-0.319146	0.0554347	-0.322014	-0.174335
Gglean019240	0.917254	0.66342	0.719398	0.227292	0.520591	-0.434787	-0.322201	-0.765781	-0.665239	0.222275	0.327162	-0.675414	-0.00940776	-0.496185	-0.63168	-0.283523	-0.589405	0.0492537
Gglean019413	0.854629	0.466485	0.433287	-0.043307	0.334683	-0.175599	-0.459588	-0.85743	-0.751783	0.559221	0.576365	-0.693047	-0.0970736	-0.293741	-0.228656	-0.072274	-0.377136	-0.016899
Gglean014040	0.636283	-0.0561278	0.0684878	0.0409949	0.283365	0.273036	-0.242273	-0.635859	-0.410018	0.427284	0.700523	-0.614554	-0.249056	-0.288411	0.0807721	-0.0670663	-0.271085	0.4702
Gglean025625	-0.606548	-0.203117	-0.123035	-0.700122	-0.572575	-0.429093	-0.203763	0.527189	-0.0867224	0.0252387	-0.709984	0.803128	0.529259	0.756742	0.0783658	0.0819844	0.500067	-0.192132
Gglean019048	-0.154653	-0.338033	-0.158542	-0.473233	0.158394	-0.0367703	0.123375	0.0946196	-0.278171	0.349061	-0.224598	0.124475	-0.0949793	0.602982	0.119037	0.21602	0.125438	0.418782
Gglean011346	0.75076	0.0719833	0.0969977	0.0510401	0.320794	0.0458705	-0.324634	-0.816373	-0.517848	0.506947	0.873907	-0.603019	-0.0429698	-0.42623	0.0800012	0.0791977	-0.120838	0.215095
Gglean026739	0.918277	0.566644	0.566931	-0.080831	0.240723	-0.337484	-0.629114	-0.881954	-0.834145	0.506283	0.512855	-0.635883	0.0932783	-0.363829	-0.369698	-0.110065	-0.363897	-0.0150834
Gglean029741	-0.631454	-0.377644	-0.511387	0.412964	-0.146206	0.54778	0.577098	0.660808	0.904933	-0.588736	-0.194611	0.329179	-0.214019	-0.0567364	0.315511	-0.045458	0.146959	-0.0292993
Gglean015497	0.834313	0.760417	0.818325	0.174355	0.338911	-0.465539	-0.4401	-0.646384	-0.628609	0.0918198	0.161581	-0.514089	0.171509	-0.510991	-0.714298	-0.334205	-0.521497	-0.0597799
Gglean020981	0.950249	0.670362	0.619314	0.25094	0.41299	-0.272529	-0.424484	-0.933304	-0.629303	0.386716	0.640594	-0.802849	-0.0957508	-0.601256	-0.355291	-0.0439189	-0.448851	-0.200469
Gglean006212	-0.619881	-0.793916	-0.764523	-0.0819681	-0.0974389	0.559585	0.497881	0.350895	0.523729	0.103769	0.217328	0.273605	-0.27875	0.349319	0.859218	0.535965	0.561951	0.130932
Gglean010885	0.483302	0.189788	0.275596	-0.390994	0.0436814	-0.50154	-0.533923	-0.79906	-0.765507	0.878091	0.551259	-0.406435	0.0163453	0.133924	0.217387	0.600964	0.185504	-0.361059
Gglean017398	0.941609	0.631862	0.583683	0.0124514	0.248429	-0.374406	-0.614885	-0.89744	-0.787416	0.450627	0.541638	-0.665726	0.0819974	-0.45359	-0.402857	-0.14596	-0.402757	-0.123867
Gglean009252	-0.924169	-0.459891	-0.514524	0.073382	-0.303304	0.318216	0.579116	0.916168	0.83122	-0.54107	-0.601592	0.619928	-0.1329	0.374533	0.298641	0.0468577	0.28523	-0.0457138
Gglean029978	-0.278733	0.119287	-0.107532	0.757374	0.367612	0.27956	0.77057	0.483252	0.777108	-0.781765	-0.295236	0.0247571	-0.312039	-0.398563	-0.260973	-0.267266	-0.304447	-0.101515
Gglean005714	0.280504	-0.386509	-0.0806473	-0.0609086	-0.112906	0.0962764	-0.296685	-0.303119	-0.182332	0.243108	0.489132	-0.173064	0.0265738	-0.0912395	0.246537	-0.103541	0.020338	0.595639
Gglean003492	-0.304311	-0.556975	-0.475985	-0.663207	-0.349838	0.0490089	-0.191933	-0.0606527	-0.221009	0.717045	0.19709	0.110598	-0.179143	0.731055	0.750966	0.548106	0.472687	-0.0259316
Gglean020399	0.218598	0.367084	0.735347	0.12214	-0.0268044	-0.488669	-0.216628	-0.0875075	-0.213678	-0.103804	-0.334425	-0.217462	-0.139175	-0.0110027	-0.491527	-0.335892	-0.4883	-0.0503618
Gglean008076	-0.280093	-0.416703	-0.230873	-0.941985	-0.463728	-0.461356	-0.431436	-0.0118726	-0.515367	0.659092	-0.0971373	0.509231	0.465262	0.833558	0.450487	0.469875	0.691554	-0.0348949
Gglean015222	0.816837	0.716784	0.540549	0.368648	0.282359	0.048371	-0.352213	-0.651097	-0.371381	0.0657304	0.414071	-0.739025	-0.16992	-0.680615	-0.494482	-0.334561	-0.633083	-0.120421
Gglean012045	-0.308801	-0.0207434	-0.209208	0.482881	0.0132258	0.0487183	0.434912	0.565801	0.631912	-0.788236	-0.383644	0.352911	0.137558	-0.264871	-0.294023	-0.523774	-0.148756	0.0229048
Gglean020567	-0.505734	-0.247134	-0.559054	0.345078	0.364596	0.568168	0.874118	0.498563	0.693727	-0.385303	-0.133207	0.169247	-0.337012	-0.0114845	0.226474	0.174784	0.116765	-0.061404
Gglean011345	0.939054	0.697038	0.581254	0.110578	0.351766	-0.350784	-0.508943	-0.836819	-0.717789	0.328853	0.459389	-0.644096	0.10216	-0.516599	-0.509781	-0.243096	-0.465457	-0.116019
Gglean007645	0.25444	0.519273	0.86184	0.0135718	0.0278818	-0.473478	-0.271749	-0.166664	-0.337667	-0.049639	-0.326456	-0.129114	0.115348	-0.0706975	-0.520676	-0.143285	-0.288316	-0.24037
Gglean022674	0.739457	0.163665	0.395249	0.246611	0.479774	-0.224407	-0.156424	-0.626744	-0.440794	0.173138	0.480526	-0.560861	-0.044926	-0.467814	-0.348923	-0.153372	-0.391004	0.478558
Gglean012002	0.616237	0.719607	0.647177	-0.0607814	0.141764	-0.412523	-0.476898	-0.3952	-0.599532	0.0214445	-0.0974249	-0.236238	0.333594	-0.305107	-0.714061	-0.410045	-0.402642	-0.0434343
Gglean022085	-0.820505	-0.342674	-0.458984	0.245774	-0.260544	0.416327	0.584017	0.922434	0.901074	-0.701707	-0.613316	0.504849	-0.209636	0.190675	0.132127	-0.190581	0.0596859	0.0163149
Gglean015157	0.611516	-0.0912799	0.0670999	-0.247837	0.448287	-0.0768772	-0.207324	-0.701672	-0.690143	0.667354	0.59741	-0.451968	-0.0240302	-0.0140564	0.0588644	0.210478	-0.0370643	0.449463
Gglean001506	0.911245	0.815039	0.759309	0.427794	0.45576	-0.327682	-0.323827	-0.726962	-0.482737	0.0328185	0.346655	-0.70166	-0.00650265	-0.72803	-0.675342	-0.315111	-0.622703	-0.13678
Gglean014981	-0.552307	-0.227696	-0.444767	0.334538	0.21456	0.462115	0.777708	0.779773	0.727473	-0.713934	-0.54138	0.395518	-0.116569	0.0263308	-0.133967	-0.280123	-0.07079	0.243065
Gglean023558	0.696915	0.886928	0.529504	0.55161	0.429478	0.0481121	-0.0930613	-0.497686	-0.171406	-0.15759	0.270612	-0.641732	-0.150239	-0.777044	-0.58671	-0.341954	-0.622127	-0.394649
Gglean023766	0.92397	0.499758	0.553758	-0.0551017	0.356719	-0.423258	-0.535995	-0.917224	-0.846994	0.547058	0.539774	-0.65744	0.0661536	-0.338778	-0.360253	-0.0307669	-0.347802	0.0289115
Gglean011337	0.72652	0.306404	0.374225	0.562517	0.588294	-0.0583377	0.0451894	-0.61243	-0.19379	0.0347274	0.556686	-0.703017	-0.271893	-0.652315	-0.310254	-0.177574	-0.509213	0.222756
Gglean027641	0.289051	-0.0429346	0.443079	-0.589064	-0.376631	-0.501951	-0.74522	-0.461258	-0.725198	0.649241	0.149067	-0.119087	0.16384	0.360065	0.101899	0.17857	0.104985	0.110689
Gglean021786	-0.742337	-0.62937	-0.610095	0.031062	-0.364028	0.414994	0.375876	0.553428	0.698553	-0.179389	-0.0619761	0.42352	-0.165915	0.292233	0.687613	0.328501	0.485781	-0.0956056
Gglean020175	0.968463	0.641088	0.721445	0.171789	0.372494	-0.331063	-0.503547	-0.885487	-0.707381	0.336695	0.513305	-0.718824	0.0371226	-0.558512	-0.480758	-0.151613	-0.470868	-0.0120293
Gglean001041	0.817414	0.452755	0.388998	-0.117848	0.37227	-0.197726	-0.450339	-0.877149	-0.784714	0.629937	0.587897	-0.623924	0.0132086	-0.2597	-0.170431	0.159646	-0.199832	-0.0558766
Gglean027347	0.396934	0.072098	-0.0914974	-0.0685204	0.231397	0.364967	-0.108079	-0.406438	-0.313813	0.384226	0.453151	-0.462324	-0.298827	-0.0931151	0.0843397	-0.0111495	-0.223469	0.137546
Gglean030296	0.146979	-0.287923	-0.418062	-0.243833	-0.0138038	0.298016	-0.154738	-0.47404	-0.222702	0.699482	0.754127	-0.330711	-0.274053	0.100011	0.675583	0.593299	0.306607	-0.0983171
Gglean023989	-0.786536	-0.362258	-0.199464	-0.189688	-0.382117	0.16009	0.285632	0.874697	0.501283	-0.484532	-0.835348	0.675135	0.0982034	0.491847	0.0162571	-0.101428	0.199051	0.202325
Gglean024865	0.906941	0.324294	0.352452	0.213157	0.601982	-0.115865	-0.20751	-0.860437	-0.589948	0.375817	0.733023	-0.692861	-0.0274412	-0.554874	-0.255614	-0.0680362	-0.33963	0.21992
Gglean018293	0.329625	-0.150546	-0.125834	-0.410783	0.0561614	-0.0866828	-0.343085	-0.683287	-0.566804	0.844121	0.772474	-0.244349	0.102613	0.0936077	0.528829	0.722118	0.469988	-0.16633
Gglean014837	-0.803939	-0.261792	-0.385163	0.195964	-0.325641	0.48914	0.490312	0.912641	0.860844	-0.6893	-0.64854	0.51156	-0.161562	0.191346	0.117809	-0.219218	0.0604814	-0.0413286
Gglean020002	0.505422	0.779995	0.441194	0.570808	0.301013	-0.0539819	-0.0292285	-0.417777	-0.0241604	-0.111241	0.235408	-0.66107	-0.387592	-0.632492	-0.420964	-0.152709	-0.589214	-0.568073
Gglean005808	0.689899	0.859235	0.74702	0.0727381	0.298715	-0.582326	-0.403853	-0.575861	-0.625378	0.165285	0.0204471	-0.446142	0.124592	-0.330798	-0.669026	-0.205268	-0.457752	-0.37898
Gglean019198	0.878473	0.388581	0.279623	0.354451	0.410023	0.0697807	-0.275012	-0.862143	-0.409611	0.328618	0.864087	-0.813162	-0.212612	-0.684577	-0.122132	-0.084493	-0.403201	0.0159527
Gglean000761	0.860088	0.746212	0.593019	0.322098	0.467619	-0.0806565	-0.283896	-0.612773	-0.474444	0.0308902	0.249778	-0.696297	-0.103741	-0.618786	-0.683511	-0.419106	-0.703074	0.0607504
Gglean005895	0.521638	0.403648	0.243378	0.904477	0.561171	0.375042	0.309959	-0.311885	0.284983	-0.384322	0.443616	-0.66996	-0.423417	-0.897952	-0.336614	-0.324513	-0.619528	0.0301197
Gglean017545	0.951303	0.684089	0.628953	0.0908143	0.308422	-0.362018	-0.548344	-0.89083	-0.751161	0.414374	0.513247	-0.728009	-0.0125166	-0.476682	-0.448281	-0.163317	-0.486762	-0.141192
Gglean011369	-0.323274	-0.00168671	0.287938	-0.266776	-0.331521	-0.25811	-0.178542	0.134639	-0.0138729	0.0554764	-0.279632	0.378967	0.369952	0.245969	0.134898	0.494743	0.48796	-0.440977
Gglean030906	0.946625	0.483057	0.45618	0.0446063	0.384069	-0.277869	-0.490044	-0.94372	-0.757294	0.513143	0.679853	-0.698746	0.0482166	-0.468966	-0.288516	0.00844979	-0.315722	0.0238734
Gglean013142	-0.615209	-0.522296	-0.527353	0.307777	-0.213434	0.604344	0.513885	0.551453	0.825158	-0.392822	-0.0265206	0.256519	-0.310763	0.0381486	0.522934	0.0659807	0.217577	0.0660693
Gglean000946	-0.378998	-0.670008	-0.547345	-0.633346	0.0635253	-0.0977845	0.205325	0.222718	-0.181402	0.324338	-0.111157	0.56305	0.387153	0.656511	0.372641	0.35518	0.626263	0.405325
Gglean002762	0.933911	0.611658	0.547401	0.266498	0.62061	-0.231985	-0.238116	-0.891435	-0.61776	0.35106	0.612182	-0.753479	-0.0524811	-0.597571	-0.398171	-0.00253385	-0.410386	-0.0750874
Gglean016697	0.952991	0.561116	0.493346	0.128563	0.337446	-0.183821	-0.508564	-0.947878	-0.683167	0.470967	0.715709	-0.778079	-0.0615995	-0.5481	-0.262866	-0.0507322	-0.390402	-0.0925021
Gglean025227	0.974902	0.647076	0.589001	0.244042	0.556651	-0.299162	-0.325909	-0.877373	-0.664332	0.308736	0.552024	-0.733939	0.00410162	-0.600511	-0.499804	-0.160057	-0.490257	-0.0261543
Gglean006872	0.840862	0.541347	0.26782	0.535015	0.552421	0.0883362	-0.0822513	-0.736485	-0.26297	0.103722	0.721755	-0.775338	-0.205852	-0.800701	-0.307424	-0.211486	-0.510363	-0.118013
Gglean022326	-0.332537	-0.274754	-0.213406	-0.291167	-0.200901	0.420576	0.05202	0.288717	0.100773	0.120584	-0.239968	0.0862124	-0.316397	0.462261	0.288458	0.0587756	0.0361304	0.200474
Gglean031302	-0.298548	0.0658388	-0.127419	0.760023	0.115549	0.432183	0.596026	0.433366	0.844122	-0.710154	-0.14044	-0.0342971	-0.391316	-0.420244	-0.0456256	-0.227819	-0.254213	-0.1941
Gglean000833	0.470391	0.589391	0.790271	-0.222214	-0.101365	-0.605066	-0.628149	-0.423304	-0.649245	0.233643	-0.120444	-0.218435	0.231201	-0.0508726	-0.492101	-0.135571	-0.25644	-0.28774
Gglean015727	-0.661548	-0.637118	-0.46149	-0.753	-0.366492	-0.199884	0.0224549	0.303896	-0.065	0.435026	-0.201324	0.657297	0.303588	0.85228	0.652407	0.756205	0.875305	-0.098512
Gglean017007	-0.800652	-0.435223	-0.371907	0.10396	-0.125074	0.180689	0.615154	0.899941	0.721976	-0.648752	-0.685402	0.702198	0.120432	0.288602	0.0506005	-0.0520863	0.267389	0.184733
Gglean001153	-0.677384	-0.655157	-0.542819	-0.481542	-0.433246	0.0971234	0.103828	0.399137	0.222114	0.183994	-0.101721	0.603525	0.193834	0.599404	0.692927	0.548404	0.766433	0.0146511
Gglean003299	-0.0829456	0.211501	-0.134223	0.737235	0.214214	0.38409	0.503405	0.197472	0.656438	-0.520488	0.0419508	-0.301392	-0.569867	-0.47844	-0.0868188	-0.298789	-0.447563	-0.281179
Gglean024160	0.230358	0.32669	0.0102151	0.463447	0.238426	0.292517	0.210984	0.096905	0.21342	-0.477036	-0.081291	-0.224307	-0.18606	-0.445663	-0.48213	-0.684818	-0.590519	0.160465
Gglean030876	-0.0634084	0.0875534	0.591267	-0.499186	-0.521875	-0.558263	-0.582779	0.0782285	-0.40645	0.0987122	-0.505656	0.295906	0.383421	0.410439	-0.234213	-0.114873	0.0597391	0.038124
Gglean004561	-0.498036	-0.388899	-0.540487	0.342387	0.457329	0.577927	0.940443	0.524986	0.672888	-0.37843	-0.181525	0.144446	-0.401263	0.0633638	0.196249	0.156125	0.0538161	0.20672
Gglean014744	-0.80939	-0.411391	-0.515692	0.159661	-0.366362	0.517808	0.457172	0.854235	0.868316	-0.629522	-0.451159	0.610325	0.0195259	0.140976	0.29582	-0.0797906	0.301026	-0.0191393
Gglean000447	0.345988	-0.21706	-0.307315	0.074261	0.242206	0.408554	-0.00530356	-0.558542	-0.130733	0.477889	0.913107	-0.448683	-0.232506	-0.282317	0.512933	0.416755	0.173278	0.0746571
Gglean020203	-0.426409	-0.0555111	-0.15086	0.0382152	-0.12108	-0.33885	0.264054	0.471233	0.312811	-0.379526	-0.437128	0.5134	0.266086	0.161831	-0.0879828	-0.121409	0.187829	-0.258979
Gglean025704	0.916681	0.573207	0.482254	0.0306878	0.197696	-0.221014	-0.60787	-0.902524	-0.720688	0.480943	0.646591	-0.698448	0.00191874	-0.464042	-0.266034	-0.145345	-0.381262	-0.143797
Gglean006444	-0.924864	-0.56974	-0.675034	-0.00901613	-0.279574	0.393852	0.58696	0.85045	0.786156	-0.375781	-0.466159	0.575502	-0.210627	0.463076	0.465359	0.135006	0.345994	-0.0509424
Gglean009243	-0.877695	-0.56197	-0.587442	-0.443994	-0.493606	-0.0249417	0.224623	0.675167	0.371788	0.0107263	-0.487583	0.673607	0.00744604	0.789375	0.523654	0.340075	0.54534	-0.180933
Gglean009262	0.691215	0.633019	0.382906	0.751933	0.487465	0.170591	0.040518	-0.455249	0.0266711	-0.273495	0.393737	-0.749013	-0.345222	-0.893358	-0.525693	-0.43704	-0.741415	-0.05291
Gglean026549	0.960259	0.646507	0.665075	0.0624545	0.337144	-0.387479	-0.551153	-0.869543	-0.78154	0.38045	0.466303	-0.664893	0.0928744	-0.477204	-0.503132	-0.178858	-0.453491	-0.00802201
Gglean017563	0.482737	0.380508	0.438228	0.731055	0.515084	-0.157132	0.209148	-0.28185	0.0996361	-0.342071	0.199255	-0.509165	-0.250132	-0.681398	-0.490124	-0.343034	-0.582138	0.0742881
Gglean024128	-0.424595	0.184583	0.196586	0.475872	-0.149419	0.0876072	0.363282	0.647537	0.668706	-0.793501	-0.654362	0.215159	-0.19508	-0.127393	-0.332234	-0.437354	-0.321219	-0.196095
Gglean001938	0.336128	0.00801558	0.0441169	-0.135752	0.258154	-0.00643462	-0.127213	-0.643613	-0.409798	0.738917	0.623336	-0.541216	-0.374552	0.0488104	0.379278	0.73601	0.121643	-0.178932
Gglean003986	0.764385	0.441071	0.573276	0.509059	0.586461	-0.189631	-0.04218	-0.614148	-0.292896	-0.0239821	0.423495	-0.609207	-0.0430521	-0.690236	-0.482315	-0.174534	-0.466934	0.211656
Gglean008526	0.218891	-0.160294	-0.176378	0.119052	-0.105778	0.133365	-0.168691	-0.4295	-0.0167021	0.348736	0.75081	-0.357813	-0.260632	-0.223372	0.500872	0.230159	0.103974	-0.138832
Gglean014891	0.610428	0.320513	0.191598	-0.343751	-0.0124528	-0.144005	-0.626367	-0.742587	-0.732878	0.697006	0.543289	-0.454017	0.0439854	-0.0541486	0.0509156	0.148464	-0.0509249	-0.162376
Gglean020007	0.742315	0.0729658	0.318145	0.0310272	0.33887	-0.153671	-0.333625	-0.873929	-0.598575	0.618345	0.793375	-0.683936	-0.167285	-0.287313	0.0706335	0.238113	-0.158889	0.183787
Gglean012412	0.741285	0.439453	0.196532	0.450546	0.515727	0.178134	-0.0377511	-0.527438	-0.216075	-0.077128	0.513979	-0.52496	0.0279439	-0.749993	-0.413445	-0.399538	-0.448819	0.142958
Gglean004650	0.918192	0.517668	0.510117	0.238952	0.314581	-0.0972504	-0.440928	-0.925934	-0.573065	0.443345	0.749882	-0.861297	-0.245814	-0.555218	-0.190302	-0.0691218	-0.468084	-0.101474
Gglean003694	0.903015	0.512555	0.467149	0.0510415	0.469222	-0.208454	-0.368242	-0.825649	-0.730948	0.436794	0.508593	-0.697066	-0.0670753	-0.381282	-0.392029	-0.177754	-0.471877	0.0893167
Gglean006986	0.944073	0.736414	0.617237	0.509644	0.552021	-0.224838	-0.21994	-0.723928	-0.424691	0.00153923	0.426657	-0.769057	-0.103996	-0.782626	-0.673169	-0.397588	-0.708584	-0.0189796
Gglean006629	-0.462605	-0.62133	-0.559379	-0.194332	0.148053	0.247659	0.481765	0.542442	0.268373	-0.211525	-0.347381	0.522252	0.172674	0.38221	0.128683	-0.0368186	0.283955	0.665703
Gglean027801	0.308046	0.243348	0.00950517	0.59341	0.594452	0.347202	0.428047	-0.00450986	0.241438	-0.526345	0.119905	-0.177469	0.0403739	-0.687668	-0.442057	-0.45556	-0.354573	0.302736
Gglean021781	0.776214	0.692833	0.780963	0.292817	0.313326	-0.527384	-0.377471	-0.517798	-0.49094	-0.0965653	0.0510798	-0.440282	0.206943	-0.554686	-0.806937	-0.484021	-0.59051	0.074112
Gglean018370	-0.362381	-0.0997692	-0.378797	0.644467	0.00370759	0.692009	0.559719	0.409817	0.876677	-0.55275	0.0564851	-0.0777965	-0.521584	-0.355389	0.239637	-0.118494	-0.150025	-0.171703
Gglean008241	0.82363	0.748832	0.801299	0.132606	0.368204	-0.570418	-0.432132	-0.656333	-0.669952	0.130888	0.128874	-0.493598	0.200734	-0.461537	-0.72936	-0.255123	-0.485624	-0.0460171
Gglean005059	0.204502	0.511307	0.0490137	0.423514	0.0523764	0.18204	0.00711841	-0.0545179	0.199875	-0.349621	0.105682	-0.132384	0.0820465	-0.560298	-0.287392	-0.266892	-0.213799	-0.420318
Gglean010742	-0.90165	-0.623909	-0.51535	-0.210225	-0.35378	0.185842	0.43973	0.799918	0.574845	-0.205826	-0.571602	0.558579	-0.238465	0.685106	0.427747	0.205461	0.324125	0.100111
Gglean019905	-0.791067	-0.241536	-0.422726	0.205674	-0.145772	0.420042	0.640466	0.904927	0.823153	-0.649904	-0.680913	0.456736	-0.274607	0.251414	0.0636527	-0.15827	0.00444556	-0.0129174
Gglean009202	0.930166	0.612011	0.545163	0.175059	0.396246	-0.142223	-0.409684	-0.802279	-0.640072	0.313719	0.482981	-0.769389	-0.139517	-0.504435	-0.464554	-0.303112	-0.604287	0.0758489
Gglean028863	0.438483	0.759712	0.578993	0.656164	0.301854	0.0986725	0.0188008	-0.0817005	0.12836	-0.572977	-0.171735	-0.419092	-0.127478	-0.734876	-0.787428	-0.58889	-0.736419	-0.080558
Gglean020616	0.841898	0.468321	0.206783	0.462891	0.441272	0.0288532	-0.186774	-0.767918	-0.301126	0.180122	0.770507	-0.781611	-0.216783	-0.748866	-0.235848	-0.174229	-0.47746	-0.0675589
Gglean021648	-0.490324	-0.294328	-0.44624	0.448251	-0.112966	0.723572	0.507617	0.531919	0.852185	-0.569552	-0.0254243	0.233314	-0.161921	-0.242104	0.310273	0.0123369	0.16574	0.00976083
Gglean005899	-0.604184	-0.229407	-0.0757604	-0.296607	-0.357556	-0.157225	0.121575	0.693692	0.219374	-0.269932	-0.821256	0.513003	-0.0160209	0.615743	-0.0963552	-0.159622	0.0254175	0.143955
Gglean026114	-0.185514	-0.42385	-0.107408	-0.87686	-0.323578	-0.459474	-0.404778	-0.182189	-0.56406	0.765133	0.0832113	0.378671	0.425635	0.734715	0.528625	0.710736	0.763394	-0.0327277
Gglean017511	-0.654747	-0.288705	-0.320592	-0.0753731	-0.135356	0.179477	0.434083	0.809663	0.474409	-0.44923	-0.781548	0.465158	-0.172606	0.475356	-0.0681729	-0.270745	-0.0632819	0.278795
Gglean007660	0.699827	0.235075	0.138953	-0.0899379	0.442612	-0.0976137	-0.245896	-0.87754	-0.659782	0.721799	0.785903	-0.637663	-0.129918	-0.221087	0.0986003	0.401299	-0.0448789	-0.093775
Gglean029476	0.963918	0.654607	0.617187	0.176322	0.411644	-0.358437	-0.462758	-0.833619	-0.688387	0.26549	0.476428	-0.660382	0.105338	-0.588419	-0.550395	-0.236669	-0.481824	0.0273745
Gglean022676	-0.133628	0.111007	-0.238329	0.801146	0.217824	0.654251	0.577734	0.294587	0.791857	-0.620763	0.0448641	-0.286099	-0.601822	-0.533068	-0.0522431	-0.306855	-0.444858	-0.115915
Gglean018622	0.710448	0.596407	0.447129	0.719038	0.632865	-0.0852888	0.115884	-0.603337	-0.095507	-0.0515939	0.484051	-0.796057	-0.390872	-0.759986	-0.415119	-0.146206	-0.621062	-0.195069
Gglean020105	-0.709616	-0.578048	-0.392636	-0.695898	-0.52948	-0.077404	-0.0396542	0.517131	0.0470379	0.231222	-0.516186	0.592183	0.0570321	0.933334	0.451106	0.295002	0.480529	0.0965944
Gglean006532	0.50975	0.204867	0.0314516	0.754134	0.560334	0.348487	0.309481	-0.304107	0.198889	-0.278415	0.483952	-0.594351	-0.369278	-0.752427	-0.276792	-0.381912	-0.570495	0.196818
Gglean003724	-0.323707	0.057589	-0.244315	0.739299	0.0831446	0.517239	0.599464	0.42512	0.868867	-0.661962	-0.0620283	-0.0414643	-0.423865	-0.416136	0.0483864	-0.167795	-0.2035	-0.283557
Gglean004572	0.758885	0.610132	0.482534	0.356289	0.285071	-0.234701	-0.321591	-0.809785	-0.391722	0.335654	0.619706	-0.827691	-0.349852	-0.548333	-0.20223	0.0266223	-0.468192	-0.425578
Gglean023564	0.920447	0.560742	0.609545	-0.0258612	0.257114	-0.322424	-0.59502	-0.820945	-0.793335	0.396059	0.436017	-0.606789	0.121701	-0.399981	-0.462542	-0.234378	-0.430086	0.103729
Gglean021313	0.96358	0.613874	0.594778	0.0609556	0.348049	-0.309347	-0.536949	-0.873563	-0.769412	0.403716	0.504948	-0.696379	0.0413551	-0.470035	-0.464299	-0.194303	-0.473492	0.0260892
Gglean009978	0.0636027	0.518568	0.71093	0.413522	-0.0314675	-0.194348	-0.0332208	0.133258	0.173545	-0.48164	-0.448684	-0.142945	-0.131409	-0.290967	-0.554505	-0.370605	-0.486531	-0.24381
Gglean022940	0.91399	0.398661	0.380665	0.0406956	0.273309	-0.217942	-0.531658	-0.90275	-0.700274	0.481646	0.710109	-0.672185	0.0399816	-0.471559	-0.225915	-0.0790827	-0.316081	0.0956128
Gglean028035	-0.454521	-0.390494	-0.044956	-0.466753	-0.671586	-0.375915	-0.329597	0.458368	0.0247044	-0.145426	-0.51317	0.713072	0.586054	0.464347	0.0555085	-0.108084	0.401991	0.251653
Gglean010952	0.755948	0.353283	0.373687	0.220414	0.821273	-0.295784	0.0620549	-0.674999	-0.538788	0.242089	0.424334	-0.52335	0.0543895	-0.439899	-0.440618	0.0224272	-0.301168	0.215483
Gglean008131	0.142542	0.545072	0.593382	0.512295	0.114229	-0.141861	0.0595573	0.208753	0.216303	-0.727119	-0.466514	0.0423882	0.23472	-0.508038	-0.764024	-0.585982	-0.442464	-0.0634841
Gglean022058	0.944726	0.480522	0.525563	-0.0195272	0.326944	-0.354896	-0.556222	-0.899001	-0.811016	0.486137	0.572402	-0.650024	0.0921069	-0.406346	-0.367322	-0.119444	-0.368835	0.0986836
Gglean028227	0.925712	0.490098	0.587326	0.148221	0.547091	-0.344529	-0.325803	-0.867726	-0.705553	0.37516	0.535342	-0.670424	0.0543991	-0.497204	-0.439234	-0.0222928	-0.377567	0.132544
Gglean006435	-0.71927	-0.370089	-0.552291	-0.123896	-0.304127	0.163605	0.367714	0.826669	0.526037	-0.436203	-0.651478	0.607486	-0.00498096	0.462273	0.0753905	-0.282313	0.106002	0.0938883
Gglean022368	-0.922123	-0.490407	-0.571099	0.0550737	-0.28684	0.387954	0.579712	0.847825	0.825225	-0.450999	-0.482103	0.602205	-0.121573	0.361154	0.41692	0.196267	0.393981	-0.134446
Gglean008413	0.133111	-0.509579	-0.154138	-0.459707	0.013071	-0.160314	-0.230242	-0.419202	-0.453633	0.675269	0.529624	0.0393435	0.255815	0.279564	0.519675	0.614345	0.568091	0.314744
Gglean018315	0.0992832	0.207689	-0.0737803	0.187275	-0.106443	0.487457	-0.0540355	0.166485	0.175375	-0.33184	-0.113929	-0.125028	-0.162981	-0.23529	-0.257416	-0.625071	-0.444515	0.161156
Gglean004379	-0.362693	-0.60045	-0.663878	-0.242121	-0.0933236	0.477964	0.196034	0.0210736	0.20089	0.39624	0.442174	0.143399	-0.124028	0.284298	0.873312	0.711276	0.655023	-0.0571587
Gglean022949	0.807234	0.617242	0.67708	0.385871	0.45088	-0.264728	-0.248717	-0.564456	-0.412596	-0.0583967	0.193109	-0.607725	-0.0106915	-0.623489	-0.709146	-0.396793	-0.648794	0.215179
Gglean018153	0.0979653	-0.314931	-0.118595	-0.582718	-0.078547	-0.266752	-0.31802	-0.464367	-0.555444	0.88857	0.402156	-0.172747	-0.124566	0.512098	0.522501	0.713416	0.370208	0.00558765
Gglean012932	0.951997	0.686422	0.664185	0.233305	0.433055	-0.325347	-0.429683	-0.920302	-0.65523	0.360636	0.589115	-0.76149	-0.0188965	-0.607576	-0.419449	-0.0223653	-0.426377	-0.18479
Gglean011985	0.579033	0.307345	0.24625	-0.152952	0.308683	-0.26491	-0.322452	-0.842022	-0.643424	0.731561	0.692577	-0.489487	0.0250616	-0.163685	0.153294	0.619232	0.166108	-0.382891
Gglean018106	0.286191	0.362174	0.114132	0.966847	0.521301	0.339466	0.503522	-0.0393316	0.514295	-0.597863	0.197786	-0.508864	-0.476974	-0.814771	-0.3762	-0.421746	-0.639914	-0.00816787
Gglean023398	0.471129	0.286964	0.132313	0.25061	0.896114	0.000503845	0.386563	-0.375075	-0.274326	0.117531	0.192403	-0.452323	-0.206228	-0.266406	-0.366683	0.0162731	-0.347935	0.156918
Gglean011577	0.516988	0.589876	0.94546	0.00117729	0.00566196	-0.493801	-0.518956	-0.48471	-0.53382	0.159095	-0.00745433	-0.325413	0.156922	-0.224409	-0.454036	-0.0755018	-0.278178	-0.25939
Gglean020421	-0.91521	-0.444843	-0.331511	-0.20758	-0.527516	0.133758	0.27117	0.88033	0.596557	-0.411937	-0.723997	0.771439	0.142759	0.53937	0.259023	0.0954128	0.425887	-0.0453858
Gglean022585	0.905554	0.506497	0.459797	-0.0785847	0.24069	-0.251239	-0.597723	-0.905761	-0.803971	0.559181	0.615523	-0.666928	0.0289109	-0.362048	-0.259427	-0.0688601	-0.33128	-0.0402184
Gglean016532	0.931488	0.718873	0.748061	0.32573	0.346389	-0.323805	-0.445498	-0.847553	-0.565531	0.231493	0.508069	-0.780279	-0.0888281	-0.650679	-0.488913	-0.189923	-0.556869	-0.162298
Gglean016307	0.390797	0.146751	0.021894	0.686114	0.34793	0.179295	0.207462	-0.35519	0.225282	-0.123646	0.594583	-0.5495	-0.395381	-0.642872	0.00225943	-0.146102	-0.359175	-0.103035
Gglean022558	-0.636633	-0.524356	-0.591262	0.275884	0.174788	0.588794	0.805443	0.740349	0.778505	-0.544621	-0.349516	0.367199	-0.247523	0.133837	0.191912	-0.0710146	0.0900285	0.361875
Gglean019631	-0.559621	-0.357379	-0.246525	-0.428089	-0.518072	-0.381372	-0.109919	0.434689	0.11083	-0.070306	-0.390751	0.805625	0.651519	0.4657	0.23672	0.20098	0.67091	-0.16422
Gglean026680	0.69292	0.767758	0.307461	0.587544	0.359015	0.0889689	-0.109461	-0.481067	-0.0929299	-0.154208	0.364505	-0.710205	-0.298589	-0.780096	-0.512301	-0.441707	-0.707708	-0.286076
Gglean005333	0.292125	0.0351194	0.2378	0.459911	0.402096	-0.0289436	0.227274	-0.0994738	0.0677109	-0.192619	-0.000634206	-0.424511	-0.421034	-0.243306	-0.348346	-0.315943	-0.577726	0.506634
Gglean023643	0.894141	0.542807	0.46258	0.0824804	0.586848	-0.238476	-0.283541	-0.87569	-0.72086	0.475436	0.566478	-0.715635	-0.0651047	-0.423238	-0.3507	0.0111371	-0.380506	-0.0511867
Gglean029680	0.252284	-0.37069	-0.0117023	-0.55774	0.161598	-0.312608	-0.266789	-0.454946	-0.656567	0.68218	0.371122	0.0167378	0.330999	0.310446	0.258532	0.464145	0.421459	0.438751
Gglean006340	0.642547	0.274077	0.273853	-0.35166	0.153878	-0.414726	-0.534202	-0.852099	-0.842582	0.829705	0.584091	-0.477159	0.0467414	0.0226636	0.0572378	0.384896	0.0327525	-0.196491
Gglean030444	0.934998	0.467347	0.400954	0.0205728	0.328866	-0.220905	-0.514266	-0.891955	-0.743718	0.478135	0.649404	-0.677707	0.0358333	-0.446662	-0.299151	-0.153355	-0.378518	0.0721891
Gglean011750	0.631119	0.649804	0.476278	0.692102	0.612975	-0.1869	0.13576	-0.518741	-0.0696385	-0.134133	0.359258	-0.668247	-0.263424	-0.753863	-0.482013	-0.101685	-0.539032	-0.291274
Gglean028092	-0.0270714	0.14905	0.0634606	0.797719	0.06297	0.51201	0.357913	0.266965	0.690573	-0.685643	-0.0297148	-0.254929	-0.460977	-0.561853	-0.181631	-0.477358	-0.508512	0.0831921
Gglean006519	0.199583	0.275598	-0.0857499	0.874634	0.396327	0.596855	0.441872	-0.0401986	0.575033	-0.486306	0.34079	-0.483374	-0.490094	-0.779172	-0.112629	-0.270519	-0.465783	-0.123835
Gglean009304	0.909516	0.697393	0.767373	0.190459	0.364432	-0.382685	-0.467619	-0.881403	-0.67472	0.357385	0.492633	-0.720353	-0.0101543	-0.527687	-0.435913	-0.0586611	-0.437349	-0.221896
Gglean028390	0.772308	0.514676	0.430911	0.666216	0.564416	0.0274523	0.000788224	-0.68025	-0.142674	0.000973542	0.646067	-0.776867	-0.274577	-0.826894	-0.309976	-0.155889	-0.519056	-0.120745
Gglean010865	0.595361	0.751454	0.779444	0.627444	0.296015	-0.266036	-0.117122	-0.332472	-0.0875874	-0.354366	0.00883202	-0.534204	-0.137202	-0.697795	-0.738032	-0.501366	-0.726645	-0.191444
Gglean026292	0.696784	0.470776	0.283414	-0.11195	0.205012	-0.276426	-0.478394	-0.871974	-0.676841	0.633915	0.708408	-0.505712	0.125669	-0.313799	0.0111757	0.341831	0.0368835	-0.458939
Gglean024136	0.96536	0.500822	0.493674	0.16837	0.366314	-0.234966	-0.472818	-0.908121	-0.66497	0.381977	0.685823	-0.720989	0.0238203	-0.58723	-0.341025	-0.121319	-0.399185	0.0611985
Gglean024406	0.574093	0.648003	0.269866	0.722066	0.447527	0.200082	0.115484	-0.468503	0.0836253	-0.147007	0.480789	-0.75249	-0.464464	-0.803592	-0.310837	-0.201315	-0.602423	-0.412311
Gglean000666	0.881059	0.54651	0.518716	0.0219663	0.129003	-0.174484	-0.630664	-0.890229	-0.693486	0.495786	0.651151	-0.723516	-0.0696653	-0.439434	-0.206364	-0.100703	-0.378485	-0.123807
Gglean003291	0.347683	0.52231	0.916316	-0.116555	-0.0974806	-0.64498	-0.502498	-0.210885	-0.498989	-0.021616	-0.371393	-0.0611113	0.322936	-0.0463328	-0.63269	-0.255689	-0.287128	-0.0678956
Gglean027698	0.779074	0.396792	0.445662	0.0779847	0.119762	-0.277464	-0.548969	-0.854383	-0.58252	0.445483	0.714466	-0.551662	0.136704	-0.47674	-0.0860459	0.112001	-0.114481	-0.133318
Gglean005088	0.0994753	-0.205757	0.207852	-0.708127	-0.434566	-0.539005	-0.656874	-0.356993	-0.660716	0.694801	0.146272	0.10255	0.302061	0.502852	0.286012	0.359314	0.381083	0.0290213
Gglean028318	0.730679	0.290916	0.397392	-0.277044	0.188979	-0.30673	-0.560078	-0.912695	-0.842776	0.804915	0.645453	-0.590744	-0.0243822	-0.0805808	0.04117	0.30807	-0.063549	-0.07139
Gglean028630	0.722182	0.297156	0.142955	0.0618163	0.174857	0.0620913	-0.411123	-0.804444	-0.49388	0.538005	0.781696	-0.729987	-0.276813	-0.361282	0.0627295	-0.0309854	-0.314271	-0.127271
Gglean012094	0.823583	0.616591	0.719888	0.383423	0.456578	-0.450522	-0.24377	-0.656972	-0.469397	0.0578621	0.278339	-0.667136	-0.102048	-0.565199	-0.631341	-0.337985	-0.643823	0.0524522
Gglean018425	-0.642605	-0.492302	-0.56233	0.166159	-0.200996	0.326971	0.506838	0.6115	0.683683	-0.278136	-0.26364	0.186924	-0.555611	0.342646	0.376091	-0.0578711	-0.0284768	0.066516
Gglean007700	-0.517453	-0.537997	-0.692695	0.0229564	0.371129	0.400792	0.787751	0.430466	0.447514	-0.0779069	-0.094703	0.248525	-0.275564	0.312485	0.383657	0.34842	0.291048	0.209327
Gglean006946	0.814624	0.349936	0.383049	0.0386472	0.497872	-0.241036	-0.260196	-0.779467	-0.682066	0.491156	0.493624	-0.727866	-0.247321	-0.249568	-0.294812	-0.0954929	-0.482956	0.221996
Gglean019703	0.953106	0.625629	0.52294	0.225361	0.543499	-0.226131	-0.330434	-0.862412	-0.639435	0.297828	0.584624	-0.688787	0.0723394	-0.63121	-0.459566	-0.118934	-0.413945	-0.0325689
Gglean026832	0.908822	0.667512	0.517278	0.548565	0.547433	-0.100681	-0.164571	-0.795316	-0.350402	0.114598	0.620668	-0.869995	-0.275998	-0.792199	-0.436678	-0.210907	-0.629542	-0.119903
Gglean020850	0.342923	0.514805	0.392011	0.31947	-0.121142	-0.124442	-0.330849	-0.238227	-0.0307757	-0.178549	0.13541	-0.215405	0.126558	-0.484898	-0.277364	-0.261164	-0.240433	-0.351375
Gglean013174	0.0266166	-0.220248	-0.339842	0.0736684	0.129324	0.22745	0.125272	-0.35444	0.0569855	0.45834	0.669086	-0.284913	-0.307035	-0.0432045	0.629759	0.713861	0.336187	-0.299135
Gglean022635	0.837558	0.26971	0.347827	-0.0887923	0.385472	-0.174144	-0.428049	-0.952796	-0.765208	0.683401	0.78141	-0.653923	0.0052362	-0.313772	-0.0273008	0.247309	-0.111646	0.0607923
Gglean019823	0.0930791	0.315289	0.0503652	0.640154	0.154925	0.665735	0.27623	0.265857	0.510252	-0.704715	-0.1359	-0.216209	-0.267146	-0.600332	-0.407817	-0.650037	-0.577951	0.198329
Gglean026532	0.849403	0.638633	0.679571	-0.0505908	0.349003	-0.555282	-0.519117	-0.772367	-0.813837	0.36342	0.278943	-0.482866	0.265105	-0.349723	-0.558281	-0.0725066	-0.316866	-0.0171807
Gglean029587	0.863505	0.373795	0.315982	0.205765	0.645863	-0.163846	-0.142311	-0.88859	-0.586611	0.451877	0.753602	-0.717273	-0.0908959	-0.513388	-0.197914	0.105459	-0.281768	0.0240542
Gglean018683	-0.0497621	-0.204871	-0.263897	0.657766	0.111977	0.698777	0.392512	0.111906	0.657198	-0.395747	0.364251	-0.25299	-0.428938	-0.513561	0.239042	-0.101101	-0.162607	0.204029
Gglean024133	0.414435	0.143165	-0.165237	0.405256	0.767428	0.419042	0.409253	-0.332026	0.000828544	0.0195237	0.451202	-0.482983	-0.277812	-0.474365	-0.113596	0.0295129	-0.263333	0.19679
Gglean005070	0.667612	0.42083	0.468966	-0.366612	0.0653103	-0.39676	-0.653723	-0.722166	-0.862113	0.628902	0.313817	-0.415824	0.131864	-0.000722369	-0.199333	-0.0290265	-0.182706	-0.0818373
Gglean023388	0.216964	-0.079575	-0.117862	-0.296149	-0.0532966	0.24324	-0.293457	-0.567563	-0.353936	0.777311	0.689391	-0.409926	-0.294317	0.116492	0.618177	0.675985	0.278047	-0.256266
Gglean004737	0.84258	0.36197	0.379563	-0.215122	0.211512	-0.362474	-0.626104	-0.944091	-0.869403	0.715919	0.672218	-0.58408	0.108311	-0.223739	-0.100129	0.137709	-0.131524	-0.0489494
Gglean017532	-0.908871	-0.591209	-0.574274	-0.082621	-0.274173	0.318219	0.546338	0.912033	0.711234	-0.490874	-0.576758	0.78218	0.138846	0.425578	0.312666	0.10007	0.469532	0.156409
Gglean003486	-0.620728	-0.0866829	-0.337056	0.341897	-0.369067	0.519119	0.365879	0.802451	0.856093	-0.765318	-0.51343	0.372199	-0.170855	-0.0514234	0.00800315	-0.40624	-0.0995216	-0.095426
Gglean019786	0.402813	-0.0638343	-0.151636	-0.0354056	0.269304	0.415298	-0.0585389	-0.415888	-0.277737	0.395588	0.524436	-0.469669	-0.337821	-0.0809525	0.17656	-0.0959579	-0.224257	0.294059
Gglean008897	0.414115	0.326996	0.488781	-0.344712	-0.0445162	-0.747417	-0.549866	-0.253634	-0.67327	0.0910403	-0.217347	0.164207	0.70971	0.0065001	-0.593711	-0.316618	-0.0584188	0.152999
Gglean027254	-0.724265	-0.703452	-0.742819	-0.0451063	-0.0867259	0.575303	0.603058	0.527306	0.618573	-0.0415404	-0.0214127	0.315304	-0.376037	0.410582	0.730133	0.432469	0.441302	0.0934041
Gglean024893	-0.591911	-0.0677484	-0.214432	0.459213	0.0582994	0.468145	0.692461	0.802476	0.846602	-0.800646	-0.628572	0.279667	-0.304284	-0.0423446	-0.150049	-0.289155	-0.196537	0.0701492
Gglean018858	-0.901453	-0.670998	-0.727279	-0.413994	-0.357518	0.332395	0.380898	0.726642	0.468461	-0.0709148	-0.389568	0.749951	0.119988	0.672436	0.599804	0.368655	0.676491	-0.0105856
Gglean003958	-0.395126	-0.455031	-0.544616	0.235915	-0.00708778	0.327815	0.474605	0.227832	0.532398	-0.0203773	0.211031	-0.0133134	-0.513385	0.136928	0.571077	0.188759	0.118809	-0.116784
Gglean011616	0.414415	0.66722	0.952136	0.155669	0.0443202	-0.386691	-0.354999	-0.275615	-0.332399	-0.108053	-0.210199	-0.263837	0.107428	-0.290762	-0.597267	-0.257737	-0.404449	-0.256398
Gglean002056	-0.542297	-0.206269	-0.39839	0.563286	-0.059043	0.654452	0.617091	0.651574	0.948895	-0.693623	-0.231157	0.171885	-0.375325	-0.187574	0.167143	-0.203219	-0.0842952	-0.0492208
Gglean014194	-0.702823	-0.529989	-0.758944	0.121789	0.0247192	0.598212	0.703112	0.546804	0.719745	-0.159764	-0.0571165	0.260352	-0.41971	0.280241	0.616055	0.379273	0.339916	-0.0834832
Gglean005176	0.926648	0.78081	0.687136	0.429918	0.475823	-0.34258	-0.298767	-0.697019	-0.485254	-0.00306162	0.328029	-0.697347	-0.0151784	-0.725983	-0.735539	-0.423087	-0.690917	-0.0447925
Gglean000751	0.781284	0.296298	0.199599	0.0133433	0.331612	-0.0472683	-0.374578	-0.930583	-0.613111	0.640972	0.900379	-0.669893	-0.0621384	-0.408647	0.0962192	0.292925	-0.0665354	-0.14902
Gglean020529	-0.669635	-0.281424	-0.428331	0.455846	0.123197	0.392046	0.839777	0.790595	0.896315	-0.723442	-0.468693	0.347568	-0.291655	0.0113525	0.0407082	-0.152456	-0.0302446	0.0457686
Gglean023714	0.792902	0.647762	0.839874	0.0575626	0.0830281	-0.411239	-0.637508	-0.72282	-0.660024	0.264402	0.297525	-0.565672	0.0873575	-0.426189	-0.476275	-0.184162	-0.42555	-0.160243
Gglean017940	0.852978	0.631088	0.62866	0.320409	0.652197	-0.367558	-0.130418	-0.655832	-0.536166	0.0423484	0.288366	-0.549475	0.124548	-0.609124	-0.690079	-0.314957	-0.519218	0.0910367
Gglean008370	-0.817538	-0.61617	-0.435781	-0.698767	-0.471297	-0.183013	0.0734598	0.568497	0.106853	0.159581	-0.494254	0.841906	0.388611	0.867045	0.502626	0.549086	0.819856	-0.0510714
Gglean013966	0.96078	0.723454	0.695321	0.295867	0.492179	-0.277295	-0.36832	-0.768759	-0.60492	0.137691	0.381394	-0.699683	0.0332745	-0.652846	-0.659366	-0.331186	-0.605948	0.0406561
Gglean025569	0.740827	0.610607	0.466535	0.419229	0.711008	-0.0506663	0.0670066	-0.461182	-0.334642	-0.10339	0.164963	-0.587299	-0.114293	-0.584716	-0.711712	-0.454273	-0.685177	0.191657
Gglean013118	0.813436	0.371562	0.473377	-0.00112933	0.258334	-0.179492	-0.486479	-0.942517	-0.683243	0.616929	0.778652	-0.685806	-0.0535935	-0.384764	-0.01229	0.205655	-0.152582	-0.134561
Gglean012405	0.870845	0.722075	0.679838	0.389143	0.564241	-0.333012	-0.223594	-0.753758	-0.49204	0.125449	0.401886	-0.695376	-0.0305958	-0.669003	-0.575809	-0.130732	-0.511366	-0.123506
Gglean012610	0.737046	0.147817	0.107027	-0.0191648	0.413018	0.053756	-0.263882	-0.760277	-0.581358	0.490319	0.746423	-0.525159	0.0451978	-0.356936	-0.0267381	0.0229077	-0.129869	0.184835
Gglean013581	0.410621	0.410225	0.879802	0.0100267	0.0074702	-0.43762	-0.412567	-0.410513	-0.443356	0.15697	-0.00970523	-0.292417	0.0793341	-0.145992	-0.344236	0.0251255	-0.217614	-0.139275
Gglean007816	0.970765	0.728674	0.622326	0.267427	0.507224	-0.330916	-0.362358	-0.861297	-0.645178	0.270196	0.50802	-0.735682	-0.0011139	-0.620792	-0.540164	-0.208586	-0.52914	-0.129504
Gglean012469	0.613253	0.453376	0.0685562	0.728898	0.69337	0.403027	0.291238	-0.518054	0.0837086	-0.0765335	0.646419	-0.759986	-0.432058	-0.82424	-0.195944	-0.0938091	-0.494286	-0.135016
Gglean024192	0.933112	0.428738	0.40313	0.111015	0.520214	-0.179345	-0.331169	-0.923394	-0.702098	0.506562	0.705719	-0.751641	-0.0871564	-0.454763	-0.252151	-0.0246003	-0.373738	0.0696565
Gglean028553	0.896844	0.554381	0.537512	-0.114871	0.334227	-0.485475	-0.565034	-0.889236	-0.875953	0.540196	0.480215	-0.575646	0.172011	-0.314643	-0.394011	-0.018756	-0.289777	-0.073056
Gglean020139	0.77171	0.473076	0.257756	0.230204	0.384229	-0.173788	-0.260486	-0.855005	-0.471203	0.417513	0.801493	-0.656981	-0.0587859	-0.557898	-0.0736542	0.119531	-0.195007	-0.344008
Gglean014746	-0.391638	-0.474071	-0.469602	0.355332	0.311739	0.281229	0.749754	0.511131	0.5917	-0.42242	-0.22184	0.123324	-0.392188	0.0805676	0.0561054	-0.137223	-0.133162	0.480868
Gglean012792	-0.73205	-0.288734	-0.333991	0.0948492	-0.250672	0.0133412	0.467685	0.870083	0.652815	-0.626323	-0.728805	0.59396	-0.0271882	0.325589	-0.0410586	-0.314413	0.0318899	0.0481756
Gglean004628	0.0815936	-0.202405	-0.251786	0.299212	0.78072	0.172355	0.676995	-0.195556	0.105524	0.142273	0.382127	-0.281796	-0.347624	-0.131885	0.184672	0.440514	0.0538302	0.149897
Gglean019432	0.962418	0.602492	0.425591	0.301885	0.513493	-0.130007	-0.308799	-0.838349	-0.560043	0.25198	0.624037	-0.764156	-0.0616546	-0.671948	-0.453201	-0.239093	-0.533663	0.00652076
Gglean029626	0.49862	0.131761	0.392162	-0.457049	0.0120199	-0.410294	-0.584808	-0.670459	-0.808587	0.764792	0.301046	-0.396447	-0.0197211	0.230506	0.0183519	0.255724	-0.0511676	0.0568382
Gglean027645	-0.623544	-0.411777	-0.358887	-0.266004	-0.709541	0.318915	-0.101312	0.530192	0.415359	-0.195103	-0.237671	0.606597	0.279235	0.300544	0.457761	0.0504092	0.505769	-0.0769221
Gglean009422	-0.888025	-0.529579	-0.535195	-0.255081	-0.185023	0.0241003	0.508465	0.762104	0.500298	-0.231492	-0.574508	0.753512	0.151892	0.5928	0.344754	0.37539	0.580237	-0.0544135
Gglean012504	0.264461	-0.0496646	-0.177347	0.0556151	0.176438	0.341212	-0.0144579	-0.572126	-0.134056	0.600799	0.809538	-0.54864	-0.464698	-0.119182	0.5776	0.572896	0.121365	-0.281317
Gglean030276	0.958728	0.748263	0.691543	0.370985	0.537229	-0.302188	-0.305812	-0.799333	-0.559043	0.134266	0.435418	-0.733312	-0.00150064	-0.70396	-0.632972	-0.252879	-0.586644	-0.0551938
Gglean010395	-0.603766	-0.0670437	0.0763028	0.262015	-0.238147	0.128027	0.382156	0.820155	0.665779	-0.7798	-0.807122	0.444873	-0.0585581	0.103559	-0.249885	-0.388075	-0.150249	0.0715994
Gglean002868	-0.938036	-0.685403	-0.599725	-0.492594	-0.618421	0.109215	0.168445	0.806671	0.429707	-0.113415	-0.572833	0.807843	0.13132	0.793952	0.513677	0.181561	0.572599	0.0855705
Gglean023070	-0.626828	-0.415627	-0.538455	0.188354	-0.135211	0.461191	0.531958	0.514107	0.685569	-0.177532	-0.15309	0.099937	-0.61186	0.30174	0.486746	0.14305	0.0466314	-0.145947
Gglean018570	0.425436	0.694602	0.900057	0.126464	0.0886816	-0.426497	-0.330724	-0.195973	-0.356756	-0.180942	-0.352922	-0.248855	0.0950366	-0.255426	-0.760409	-0.404904	-0.530663	-0.0882886
Gglean004868	-0.635624	-0.365011	-0.585172	0.468433	0.149274	0.694597	0.857513	0.72126	0.938476	-0.646198	-0.253011	0.270698	-0.353758	-0.0627173	0.222623	-0.0714317	0.0395776	0.103044
Gglean018668	-0.770198	-0.435943	-0.43696	-0.142622	-0.396385	0.107723	0.286899	0.838435	0.562328	-0.556806	-0.61831	0.893432	0.500228	0.302055	0.112124	-0.120573	0.477904	0.0906702
Gglean002636	0.905993	0.426384	0.373534	0.0533317	0.3743	-0.108721	-0.430109	-0.885475	-0.694388	0.502351	0.692636	-0.726973	-0.0873442	-0.426581	-0.216686	-0.125227	-0.39159	0.0553457
Gglean016616	0.850042	0.805327	0.702378	0.0195818	0.2667	-0.520448	-0.563439	-0.769998	-0.757214	0.332073	0.261785	-0.574114	0.128215	-0.394731	-0.580839	-0.171247	-0.448695	-0.285396
Gglean006976	0.293472	0.502929	0.81508	0.0438566	0.055694	-0.524422	-0.296899	-0.171624	-0.321285	-0.167761	-0.270694	0.0575374	0.498748	-0.246781	-0.575812	-0.120103	-0.0809584	-0.150554
Gglean010347	0.623759	0.806236	0.560514	0.693397	0.29632	0.166858	-0.0919597	-0.364269	0.0219527	-0.336231	0.205068	-0.649144	-0.252611	-0.838086	-0.60017	-0.440479	-0.718589	-0.254396
Gglean016765	-0.661338	-0.185843	-0.315762	0.176369	-0.158569	0.209056	0.488747	0.550766	0.650646	-0.278444	-0.344864	0.197975	-0.444854	0.255897	0.300149	0.200604	0.0861328	-0.386617
Gglean031272	-0.84925	-0.487849	-0.529237	0.107161	-0.0788767	0.351309	0.727535	0.913584	0.78473	-0.576744	-0.614728	0.580454	-0.156573	0.351391	0.178797	-0.0555269	0.181396	0.166973
Gglean015355	0.508558	0.768389	0.937084	0.394673	0.195332	-0.303885	-0.23141	-0.261422	-0.213223	-0.296847	-0.195857	-0.377371	0.0227744	-0.50965	-0.760974	-0.433085	-0.604698	-0.158278
Gglean013480	0.314014	0.483069	0.614963	0.0171477	-0.205656	-0.295112	-0.497264	-0.410539	-0.286906	0.144663	0.18641	-0.168159	0.258594	-0.300703	-0.114389	0.225724	0.0804017	-0.498179
Gglean025717	0.97088	0.540874	0.447114	0.217014	0.405551	-0.116746	-0.417861	-0.877997	-0.619737	0.350124	0.665566	-0.783806	-0.094241	-0.594985	-0.362561	-0.233446	-0.515178	0.0642205
Gglean005167	0.941073	0.589711	0.599102	-0.0225877	0.285721	-0.383967	-0.600081	-0.862774	-0.816883	0.429595	0.47125	-0.625963	0.12791	-0.415451	-0.460151	-0.184365	-0.413385	0.0194862
Gglean005124	0.5266	0.213058	0.338797	-0.0250119	0.528178	-0.193289	-0.0567358	-0.675284	-0.543098	0.576893	0.466632	-0.573772	-0.261538	-0.0865532	-0.0117287	0.436986	-0.113806	-0.0714113
Gglean021802	0.928589	0.663815	0.508163	0.431529	0.479919	-0.04708	-0.268574	-0.873679	-0.443075	0.253479	0.70838	-0.868961	-0.230357	-0.741849	-0.332828	-0.123764	-0.533663	-0.205863
Gglean023800	0.768261	0.516835	0.297854	0.500815	0.595412	0.307805	0.00148222	-0.724071	-0.225278	0.170225	0.737468	-0.821229	-0.340342	-0.746099	-0.173556	-0.0284316	-0.444306	-0.147457
Gglean027900	0.941772	0.562646	0.499979	0.0228709	0.297253	-0.238392	-0.551691	-0.904332	-0.758424	0.473132	0.616845	-0.697455	0.0232901	-0.461248	-0.329516	-0.140376	-0.396322	-0.0415533
Gglean010526	0.88231	0.40619	0.467789	-0.145141	0.278631	-0.337436	-0.580056	-0.933696	-0.861157	0.663337	0.622058	-0.658061	0.0120709	-0.249534	-0.192138	0.0508102	-0.265798	0.0142772
Gglean011921	0.92038	0.438336	0.515532	-0.0863306	0.256105	-0.352948	-0.609317	-0.901843	-0.835444	0.535288	0.58512	-0.62202	0.113235	-0.354825	-0.307841	-0.0838485	-0.315193	0.105009
Gglean020743	0.566819	0.25204	0.12311	0.428781	0.883058	0.173249	0.394031	-0.375753	-0.171695	-0.00560234	0.29023	-0.598344	-0.37284	-0.421092	-0.402422	-0.268513	-0.579597	0.360689
Gglean029714	-0.882501	-0.374868	-0.272738	-0.0499202	-0.428475	0.146185	0.388468	0.941257	0.678356	-0.571654	-0.80283	0.702326	0.0268316	0.45162	0.108005	-0.0988878	0.224304	0.0310586
Gglean011638	-0.800928	-0.512006	-0.618944	0.221481	-0.175461	0.4829	0.643222	0.717263	0.872467	-0.423096	-0.246361	0.403421	-0.297301	0.200195	0.487113	0.221703	0.310748	-0.0575999
Gglean020969	-0.822562	-0.431259	-0.394961	-0.56784	-0.350689	-0.0501222	0.212093	0.645222	0.205498	0.0159354	-0.608374	0.779929	0.272803	0.779716	0.369744	0.450083	0.668329	-0.137094
Gglean017765	0.77982	0.682123	0.899162	-0.00452624	0.157258	-0.587765	-0.617005	-0.67471	-0.731315	0.218348	0.140149	-0.416073	0.30341	-0.374681	-0.61292	-0.18342	-0.352266	-0.0872233
Gglean000023	0.152781	-0.264105	-0.0640278	-0.70309	-0.10328	-0.411254	-0.441892	-0.540487	-0.69595	0.904719	0.469578	0.0452558	0.333704	0.432424	0.502321	0.760711	0.63942	-0.105926
Gglean006002	-0.481502	-0.182025	-0.422544	0.507025	-0.144877	0.479031	0.488937	0.591529	0.847767	-0.581741	-0.256465	0.0309631	-0.563182	-0.0789248	0.113357	-0.306157	-0.282624	-0.0570043
Gglean031003	0.853987	0.553203	0.344573	0.442184	0.655841	-0.0313377	-0.0540448	-0.820165	-0.390761	0.259737	0.715099	-0.798938	-0.222626	-0.682293	-0.270839	-0.0291966	-0.440166	-0.150222
Gglean006612	0.458532	0.367561	0.129782	0.815351	0.609236	0.604257	0.394792	-0.285321	0.289506	-0.283472	0.447432	-0.717924	-0.584216	-0.783944	-0.223679	-0.220643	-0.604703	0.0350323
Gglean003949	0.858244	0.430846	0.371431	0.251809	0.381423	0.0701067	-0.337532	-0.922782	-0.490821	0.472231	0.855083	-0.849044	-0.254813	-0.58793	-0.046558	0.118371	-0.327873	-0.111763
Gglean015696	0.92074	0.442064	0.404793	-0.0186302	0.391546	-0.256858	-0.47906	-0.947661	-0.784197	0.591926	0.68889	-0.707348	-0.0112616	-0.379204	-0.216823	0.0171435	-0.306282	0.014991
Gglean002582	-0.846505	-0.279165	-0.296888	0.0212267	-0.37056	0.093937	0.400608	0.895282	0.704025	-0.630196	-0.7416	0.754565	0.207717	0.296808	0.0653354	-0.0468477	0.32093	-0.138987
Gglean029879	0.467152	-0.187328	0.112117	-0.501933	-0.011282	-0.284036	-0.540513	-0.612981	-0.75817	0.761493	0.464715	-0.278982	0.0629146	0.250044	0.18781	0.166677	0.069978	0.378398
Gglean005546	-0.91345	-0.467405	-0.483562	-0.0659108	-0.309994	0.266096	0.520445	0.982444	0.716791	-0.566337	-0.763184	0.722535	0.000487002	0.469318	0.156174	-0.102412	0.249532	0.131472
Gglean012819	-0.211627	-0.477495	-0.337066	-0.554127	-0.0785728	-0.0306389	-0.0432019	-0.232647	-0.271392	0.791964	0.366953	0.042341	-0.127786	0.596757	0.783779	0.875534	0.625357	-0.164333
Gglean000865	0.219956	0.710834	0.565802	0.650831	0.163152	0.0633573	0.107109	0.0995741	0.277238	-0.632918	-0.338098	-0.343745	-0.290919	-0.570528	-0.706064	-0.596751	-0.747978	-0.230338
[truncated: 11,712 more rows]

## Sheet: MEantiquewhite2
	MEdarkred	MEcoral1	MEdarkseagreen3	MEplum	MEplum2	MEdarkseagreen4	MEcoral2	MEdarkolivegreen	MElavenderblush3	MElightcyan1	MEpalevioletred3	MEdarkslateblue	MEyellow3	MEantiquewhite2	MEdarkviolet	MEdarkturquoise	MEfirebrick3	MEgrey
Gglean022335	0.0113026	0.0539184	0.284978	0.00612759	0.117219	0.257609	0.859209	0.335885	0.851318	0.142786	0.443913	0.00805206	0.173972	0.000973113	0.013066	0.00142073	3.94406e-05	0.267866
Gglean027637	0.136608	0.497921	0.426733	0.000575037	0.0363508	0.0138584	0.136264	0.31691	0.150083	0.265509	0.00838685	0.0422741	0.241075	5.26599e-05	0.889781	0.56889	0.233933	0.909221
Gglean022575	0.0287912	0.179514	0.818087	0.000982182	0.128911	0.0180214	0.648129	0.0982268	0.386844	0.458381	0.00495358	0.00293161	0.120237	1.07061e-05	0.733323	0.301308	0.0560744	0.832763
Gglean004887	0.0817373	0.0588708	0.459438	3.44995e-05	0.0318479	0.329616	0.2067	0.664309	0.218362	0.00736473	0.401824	0.17541	0.931011	1.09909e-07	0.0232336	0.0447679	0.0400627	0.871995
Gglean011536	0.010428	0.0127738	0.138133	0.000732392	0.0285856	0.587687	0.59477	0.314346	0.737832	0.0293595	0.386608	0.110248	0.74354	3.84572e-08	0.00328597	0.0187579	0.0194485	0.802803
Gglean024159	2.75616e-05	0.00388336	0.0289523	0.0314392	0.330357	0.449225	0.17104	0.00490313	0.346552	0.970849	0.0342547	2.79063e-05	0.200396	0.000195788	0.0869581	0.0520452	0.000634896	0.906721
Gglean017554	0.0213073	0.00519192	0.0488014	0.000638598	0.114578	0.934338	0.769298	0.567259	0.69379	0.011047	0.96942	0.0927807	0.798058	9.3643e-05	0.000124151	4.97569e-05	0.000142005	0.888284
Gglean021698	0.420035	0.2769	0.840672	0.000923849	0.039194	0.316478	0.0595647	0.770825	0.0950402	0.00468413	0.684773	0.686448	0.736641	0.000338524	0.0810798	0.160533	0.267478	0.768746
Gglean004728	9.81432e-08	0.0011389	0.0560534	0.012476	0.00519869	0.861783	0.708024	0.00100763	0.205521	0.981642	0.0221991	2.38777e-05	0.389822	1.01305e-05	0.0155803	0.161556	0.00142119	0.950527
Gglean021382	0.30463	0.720982	0.438979	0.560524	0.762599	0.565396	0.514788	0.531185	0.143193	0.344249	0.664811	0.192797	0.152601	0.341605	0.355808	0.247589	0.0492217	0.217983
Gglean007234	0.00347078	0.00266928	0.0691237	7.76828e-06	0.0447007	0.536245	0.721174	0.0752496	0.645666	0.195119	0.113499	0.000184989	0.0739574	1.45972e-07	0.0383904	0.05487	0.000170712	0.441231
Gglean029082	1.1875e-05	0.0180396	0.0963468	0.00834967	0.0917918	0.488218	0.4716	0.00311841	0.457871	0.903824	0.00880931	1.22679e-05	0.189157	1.21428e-05	0.0941338	0.107481	0.00129426	0.874531
Gglean002599	0.00832547	0.0522442	0.306424	0.00651923	0.135206	0.297302	0.940505	0.122442	0.863459	0.18792	0.0564751	0.0861233	0.676731	9.4545e-08	0.110295	0.114859	0.132975	0.920189
Gglean029760	0.209464	0.121757	0.954164	5.58617e-05	0.214668	0.0285448	0.289019	0.370667	0.0764265	0.208435	0.0322468	0.0112464	0.0411913	5.35973e-05	0.834588	0.548186	0.0784507	0.19672
Gglean013485	0.820113	0.757161	0.646084	0.0543436	0.924706	0.2412	0.776846	0.755208	0.0966083	0.0485584	0.437859	0.869106	0.410589	0.00898024	0.778961	0.379298	0.993932	0.918697
Gglean013863	0.0517518	0.0136028	0.089374	0.00449818	0.247547	0.652219	0.91022	0.868771	0.59915	0.00349647	0.748581	0.245608	0.804637	0.000101953	0.000127727	0.000173655	0.00195057	0.443129
Gglean004805	0.97556	0.955746	0.293415	0.288765	0.36134	0.174701	0.249694	0.464658	0.334973	0.806582	0.0241005	0.711495	0.95196	0.156563	0.112557	0.027462	0.14295	0.101693
Gglean004875	0.0261319	0.00627304	0.0669378	0.000196852	0.124288	0.555883	0.696924	0.614911	0.484822	0.00462651	0.855196	0.101191	0.864219	1.46521e-06	0.000619389	0.000182222	0.000721695	0.794167
Gglean002029	0.000442951	0.0084305	0.121421	0.000140762	0.0491199	0.288751	0.990893	0.0201143	0.919088	0.389661	0.0146495	0.000122404	0.185353	1.9775e-10	0.0985355	0.11321	0.00254557	0.729412
Gglean012937	0.0228872	0.158953	0.835415	0.0311194	0.0317475	0.792856	0.63122	0.114243	0.941706	0.423845	0.0374453	0.24257	0.398981	0.000153239	0.225075	0.484824	0.514119	0.952078
Gglean028948	0.000977941	0.000825453	0.0139723	9.82827e-05	0.0473945	0.889778	0.993622	0.130519	0.957493	0.0644449	0.420359	0.00494919	0.515966	2.68224e-08	0.00046327	0.00542865	6.98968e-05	0.975009
Gglean012483	0.0520669	0.0689026	0.28849	6.61875e-06	0.0342104	0.181746	0.265567	0.246886	0.244393	0.104361	0.0773679	0.0141098	0.235845	1.82698e-07	0.210193	0.452863	0.0503917	0.742237
Gglean031281	0.0184136	0.0938866	0.564323	0.000446879	0.0541508	0.176018	0.544529	0.1313	0.492072	0.196812	0.018679	0.0340484	0.717192	1.43061e-08	0.263881	0.278013	0.121559	0.857012
Gglean022937	0.0502302	0.106509	0.576085	0.000348513	0.102856	0.0958297	0.511319	0.167969	0.314965	0.202038	0.019682	0.035298	0.554567	1.09258e-07	0.457814	0.439967	0.177237	0.541056
Gglean012786	0.0958506	0.202948	0.646196	0.445061	0.241909	0.0962469	0.933818	0.265298	0.724677	0.985188	0.150505	0.149389	0.789978	0.054324	0.495975	0.643665	0.354354	0.774134
Gglean027903	0.0114198	0.0311461	0.355101	0.00227547	0.475615	0.254703	0.597428	0.0646103	0.646685	0.393693	0.0182201	0.00687863	0.413235	1.14477e-06	0.347742	0.196892	0.0465774	0.417619
Gglean015024	0.261855	0.295399	0.69356	0.000284301	0.0070139	0.247367	0.0441001	0.842377	0.146331	0.0205766	0.485694	0.249686	0.741033	0.000150373	0.093949	0.393713	0.160536	0.644121
Gglean024687	0.0800961	0.289285	0.650036	0.00994996	0.143403	0.19679	0.639335	0.210664	0.510388	0.260546	0.0292938	0.218216	0.675874	2.58668e-05	0.552986	0.566717	0.589913	0.951408
Gglean029794	0.092733	0.281759	0.256646	0.416234	0.278566	0.489792	0.642295	0.084383	0.422617	0.958304	0.124519	0.629441	0.0756034	0.0261656	0.460699	0.363988	0.557343	0.641613
Gglean025327	0.0943201	0.385264	0.552196	0.000639315	0.101172	0.0100308	0.307428	0.369835	0.172594	0.182401	0.0234242	0.0304738	0.206111	4.33121e-05	0.62447	0.121424	0.0640305	0.736422
Gglean027614	0.0454901	0.0738244	0.426492	0.000157758	0.0299737	0.216357	0.322606	0.249676	0.349246	0.0923745	0.0790864	0.0661774	0.790394	2.08792e-08	0.161358	0.397775	0.14559	0.806758
Gglean000564	0.0430227	0.0786071	0.486082	0.000181912	0.0117606	0.705995	0.182508	0.602528	0.463167	0.0426064	0.662194	0.0262826	0.14279	0.00132729	0.00598034	0.00291943	6.74381e-05	0.473234
Gglean022754	0.100368	0.0199012	0.382435	0.132299	0.229097	0.802377	0.943162	0.671644	0.897762	0.135907	0.975367	0.402057	0.62432	0.0130765	0.00905661	0.0704624	0.0801563	0.989247
Gglean017753	0.102161	0.0342987	0.87881	0.0389628	0.0940749	0.147678	0.562443	0.413223	0.686231	0.296673	0.363753	0.073074	0.474192	0.00361539	0.124591	0.227898	0.0572997	0.550481
Gglean014464	0.460283	0.0313632	0.194959	0.144177	0.815109	0.926615	0.634781	0.472456	0.651905	0.400107	0.425641	0.668741	0.51014	0.0245855	0.647136	0.948415	0.977521	0.00738406
Gglean007858	0.0296142	0.00502716	0.0539969	0.0546626	0.191247	0.324379	0.836782	0.524452	0.889194	0.09144	0.850737	0.0909697	0.794777	0.00355491	0.00173532	0.00318067	0.00195537	0.611572
Gglean019021	0.00727297	2.98244e-05	0.0301094	0.000467806	0.0958118	0.914143	0.999913	0.199886	0.829638	0.0554841	0.553324	0.0271698	0.81935	6.4978e-08	0.00113679	0.0299539	0.00290106	0.261689
Gglean030327	0.596352	0.242829	0.95742	0.00229287	0.356019	0.0431233	0.235012	0.530855	0.0615592	0.321268	0.0578518	0.114529	0.169843	0.0029027	0.627388	0.684147	0.604602	0.0649926
Gglean010732	0.00205595	0.00510468	0.086812	0.000781001	0.0649518	0.533933	0.979616	0.0524534	0.942935	0.21496	0.0576261	0.0139709	0.888228	2.64816e-11	0.0489942	0.146908	0.0354202	0.586959
Gglean005674	0.0696697	0.123847	0.524764	0.00244802	0.091313	0.365902	0.425844	0.822512	0.419409	0.00866987	0.631722	0.2908	0.860639	6.62949e-05	0.0104083	0.00164906	0.0192485	0.222313
Gglean000604	0.00125588	0.00506047	0.100978	0.00315683	0.0871552	0.490498	0.785504	0.0336768	0.878866	0.331787	0.0485862	0.0117742	0.95897	4.56315e-09	0.0577734	0.192787	0.0442822	0.600909
Gglean017549	0.010208	0.00132785	0.063326	0.00488656	0.414773	0.292177	0.568555	0.280739	0.809516	0.0656806	0.453831	0.0345322	0.769516	1.99766e-06	0.00909333	0.00391685	0.00255019	0.773578
Gglean027928	0.0107974	0.00972058	0.0678039	8.25463e-05	0.069411	0.408318	0.652402	0.450921	0.555363	0.0131348	0.63038	0.0269169	0.472766	1.16302e-06	0.00117103	0.00024478	6.81651e-05	0.521013
Gglean025391	0.007236	0.000423222	0.0681699	0.00578362	0.159353	0.800836	0.815643	0.318161	0.980402	0.0508897	0.78394	0.056283	0.987997	1.92572e-05	0.000227213	0.00418944	0.00120124	0.952149
Gglean006550	0.00271196	0.00128022	0.0211892	0.000292219	0.0349861	0.798394	0.81735	0.266044	0.911189	0.0249786	0.664758	0.0269487	0.814946	1.26419e-07	6.69231e-05	0.00190917	0.0002172	0.723106
Gglean005078	0.00881371	0.005615	0.11029	0.00162527	0.143483	0.346652	0.980389	0.293429	0.739471	0.0387941	0.36921	0.0621231	0.977882	4.71821e-08	0.00649694	0.0044653	0.00675041	0.932489
Gglean026207	0.00285622	0.0127474	0.0888804	0.000210126	0.0543124	0.355089	0.850898	0.124474	0.754214	0.0888528	0.129308	0.0154684	0.752758	1.15856e-11	0.020798	0.0388984	0.00919818	0.830974
Gglean028013	0.0767065	0.0172752	0.279066	2.14449e-05	0.0492566	0.64878	0.247838	0.842438	0.26768	0.00489365	0.973875	0.0720572	0.338214	9.85892e-05	0.00124707	0.00224798	0.000211455	0.918218
Gglean015896	0.0363637	0.0307789	0.387374	0.000108742	0.0064151	0.388101	0.17858	0.598774	0.436227	0.0311073	0.696345	0.0192549	0.155036	0.000269609	0.00356587	0.00339432	4.58223e-05	0.548623
Gglean010763	6.11078e-06	0.00309591	0.0422473	0.0259734	0.0376888	0.801304	0.53545	0.00772668	0.254416	0.662209	0.0618365	0.00205022	0.7957	2.00333e-05	0.0120463	0.0217708	0.00270061	0.876904
Gglean011415	0.000467617	0.0135098	0.0477461	0.0348334	0.519877	0.73966	0.181049	0.0242448	0.491509	0.645149	0.0596808	0.00390454	0.538832	0.00022162	0.0905851	0.0159579	0.00488986	0.870952
Gglean001482	8.72053e-05	0.000824398	0.014185	0.00156455	0.0444039	0.984924	0.692502	0.00634585	0.591007	0.535293	0.0432742	0.000634328	0.558658	3.66444e-08	0.029202	0.242752	0.00913892	0.487799
Gglean019048	0.540049	0.170068	0.52978	0.047304	0.530169	0.884828	0.625742	0.708808	0.263698	0.155682	0.370251	0.622642	0.707747	0.00807536	0.638032	0.389277	0.619932	0.0836781
Gglean005895	0.0264011	0.0966833	0.330466	2.57366e-07	0.0153904	0.125141	0.210663	0.207692	0.251694	0.115334	0.0651761	0.0023505	0.0799641	4.27504e-07	0.171982	0.188897	0.00610568	0.905561
Gglean015727	0.00278915	0.00445868	0.0538792	0.000309877	0.134682	0.426481	0.929528	0.220193	0.797762	0.0711929	0.423085	0.00303516	0.220684	7.09554e-06	0.00333992	0.00028224	1.97329e-06	0.697355
Gglean027801	0.21364	0.330527	0.97014	0.00943045	0.00927454	0.158047	0.076376	0.98583	0.334456	0.0248375	0.635565	0.481116	0.873623	0.00161079	0.0662387	0.0574493	0.148814	0.222048
Gglean028863	0.0687239	0.000254414	0.0118102	0.00310365	0.223465	0.696884	0.940975	0.74724	0.611735	0.0129352	0.495622	0.0834264	0.614206	0.00051273	0.000104943	0.0101308	0.000491985	0.750668
Gglean020105	0.000971929	0.0119816	0.107022	0.00133953	0.0238367	0.760153	0.875859	0.0279696	0.852963	0.355922	0.0283072	0.00961657	0.822152	1.58943e-08	0.0602461	0.234671	0.0435372	0.70299
Gglean008370	3.42393e-05	0.00647013	0.0706481	0.00125438	0.0483435	0.467294	0.772061	0.0138271	0.673023	0.527052	0.037075	1.1799e-05	0.110991	3.20818e-06	0.0335116	0.0182723	3.11517e-05	0.840501
Gglean006612	0.0556387	0.133463	0.607764	3.73876e-05	0.00727828	0.00790739	0.104938	0.251107	0.243915	0.254326	0.0626282	0.000793375	0.0108983	0.000118108	0.372264	0.378957	0.00784937	0.89024
Gglean013262	0.0903086	0.123588	0.639352	4.36225e-07	0.00864441	0.0626733	0.0704865	0.308908	0.128016	0.10925	0.0577612	0.010581	0.103821	1.41559e-06	0.341946	0.479087	0.0468271	0.726067
Gglean027530	0.0568573	0.187252	0.483351	0.00314785	0.136127	0.222771	0.662135	0.288533	0.457315	0.107112	0.0792075	0.199889	0.666362	1.23161e-06	0.23206	0.258255	0.302089	0.900264
Gglean024429	0.64548	0.845157	0.193502	0.00143068	0.0594273	0.00435482	0.0235521	0.931467	0.0249454	0.11159	0.0522709	0.32189	0.410097	0.00199067	0.755055	0.728519	0.635526	0.630477
Gglean006809	0.00568769	0.00576648	0.0588579	0.000115945	0.078122	0.758548	0.818252	0.325132	0.697291	0.0205867	0.564076	0.0265336	0.62634	4.43411e-07	0.000643586	0.000201374	8.64761e-05	0.735067
Gglean007518	0.281344	0.231565	0.577436	0.0155529	0.114368	0.715651	0.33833	0.136948	0.494499	0.981763	0.0396616	0.0249186	0.0918887	0.0249788	0.836492	0.218721	0.501993	0.0830091
Gglean012938	0.0745246	0.183259	0.98229	0.00630227	0.0605815	0.348167	0.417047	0.363011	0.485118	0.121595	0.0952545	0.296157	0.601458	2.41631e-05	0.208075	0.243277	0.349432	0.942044
Gglean023046	0.0508989	0.0281593	0.156394	0.00237106	0.337975	0.688838	0.931696	0.236926	0.533358	0.112958	0.171699	0.127845	0.8612	2.02201e-06	0.134212	0.270987	0.176524	0.431282
Gglean021692	0.111111	0.0146203	0.133709	0.052892	0.921495	0.468799	0.407129	0.816808	0.691203	0.0308322	0.954772	0.386018	0.672112	0.00199608	0.0147537	0.000802818	0.0251502	0.733774
Gglean021158	0.266984	0.249744	0.629166	0.000171175	0.0561646	0.225381	0.133673	0.288898	0.147256	0.388153	0.0635706	0.0141673	0.0448828	0.00166356	0.847493	0.655304	0.188729	0.306125
Gglean022455	0.00125822	0.0119614	0.0518949	0.0323896	0.550555	0.567589	0.200831	0.068912	0.60075	0.475179	0.244503	0.0037169	0.410837	0.00113819	0.0340545	0.00253052	0.000327569	0.851903
Gglean014187	0.260457	0.00289136	0.527663	0.00404407	0.2736	0.183425	0.472157	0.440198	0.286586	0.377963	0.42219	0.0104638	0.0174811	0.0128378	0.386527	0.450754	0.0177218	0.00672497
Gglean018200	0.00123213	0.000815921	0.0288361	0.000320454	0.0274625	0.979652	0.867747	0.17654	0.964086	0.0548843	0.572344	0.00972897	0.598384	8.17529e-07	6.89306e-05	0.00133073	2.45564e-05	0.900935
Gglean028337	0.0404278	0.0381139	0.561764	0.000163798	0.0610111	0.256437	0.400031	0.181652	0.3994	0.303307	0.0926926	0.00111194	0.0307929	0.000172128	0.192572	0.279633	0.00373345	0.380431
Gglean003827	0.0384343	0.0242017	0.217616	0.000856951	0.301298	0.270245	0.916073	0.521807	0.408045	0.0164635	0.407452	0.112236	0.899662	4.28351e-07	0.0222839	0.00264096	0.0107412	0.880223
Gglean009570	0.244901	0.0258901	0.0762129	0.653431	0.0924129	0.665695	0.0163222	0.751493	0.687029	0.30133	0.696613	0.745167	0.406765	0.158636	0.0987341	0.00296205	0.127507	0.313468
Gglean028343	0.280141	0.22614	0.847868	0.00425929	0.410706	0.081652	0.518504	0.263554	0.176894	0.473778	0.0125622	0.0748215	0.319411	0.000640886	0.74812	0.818194	0.555744	0.0924902
Gglean017271	0.032719	0.0166855	0.234326	0.0355151	0.0955293	0.754328	0.92938	0.120211	0.926952	0.343267	0.126611	0.222846	0.373471	4.4552e-05	0.128822	0.675777	0.49918	0.243817
Gglean027148	0.0950532	0.00125686	0.038027	0.00595964	0.627882	0.919754	0.701592	0.961057	0.531688	0.00340865	0.473189	0.253858	0.906715	0.000360611	0.000123449	0.000351148	0.0014541	0.793378
Gglean024191	0.00352972	0.054039	0.230626	0.000102033	0.00407619	0.114566	0.382859	0.0469532	0.715075	0.395353	0.0198808	0.000589032	0.154154	7.07793e-07	0.186741	0.357304	0.0145897	0.899325
Gglean000052	3.42274e-05	0.00162666	0.0853428	0.00203941	0.011093	0.378164	0.95086	0.0112221	0.598435	0.571242	0.0426985	5.26981e-05	0.23324	8.70457e-07	0.0237686	0.0791812	0.0005171	0.866378
Gglean011620	0.0204944	0.00137512	0.0773538	6.45539e-05	0.127952	0.858699	0.799898	0.36834	0.545938	0.0258719	0.669828	0.0307887	0.519087	3.24874e-06	0.00132892	0.0110431	0.000578102	0.472421
Gglean007704	0.272789	0.773557	0.272171	0.0503469	0.0247684	0.0248604	0.143049	0.512672	0.381175	0.418421	0.0780836	0.307453	0.89625	0.00824781	0.788885	0.989341	0.738233	0.514958
Gglean028920	0.000183754	0.00721182	0.069551	0.00195697	0.0107993	0.514439	0.911667	0.0370371	0.693221	0.319523	0.0909427	0.0029187	0.561118	8.03871e-07	0.0132321	0.0425804	0.00290204	0.787046
Gglean020799	2.92161e-05	0.00254788	0.0145348	0.00244973	0.00483313	0.897258	0.960835	0.00899398	0.44752	0.581437	0.0779341	0.00016127	0.31361	8.36119e-06	0.0111543	0.129793	0.00100562	0.89436
Gglean000044	0.298544	0.488741	0.831256	0.0686279	0.253406	0.10765	0.584374	0.726413	0.426239	0.109708	0.269748	0.8273	0.231115	0.00149778	0.420714	0.503388	0.942971	0.588848
Gglean027522	0.0381176	0.00441212	0.20571	4.38284e-05	0.0895031	0.104548	0.503998	0.251248	0.32699	0.164762	0.237688	0.00082976	0.022236	5.57377e-05	0.127479	0.119069	0.000829079	0.425477
Gglean005048	0.00820163	0.0510287	0.226893	0.00544943	0.156048	0.308502	0.852299	0.0287665	0.897539	0.562327	0.0081326	0.016066	0.817338	7.29578e-07	0.402925	0.643928	0.218041	0.481769
Gglean018524	0.308003	0.119306	0.19592	0.593272	0.783912	0.156863	0.43083	0.784003	0.624097	0.160817	0.618051	0.376021	0.000621379	0.0649487	0.023827	0.297922	0.87664	0.746222
Gglean021237	0.000995072	0.0035356	0.0581412	0.000229054	0.0570385	0.199755	0.974302	0.0435401	0.896932	0.348522	0.0821352	1.15855e-05	0.0452328	1.1776e-06	0.0502212	0.0597933	5.80891e-05	0.814529
Gglean019874	7.29873e-05	0.0169843	0.165284	0.016361	0.0784042	0.476827	0.565064	0.0148288	0.454907	0.813759	0.0490017	6.26042e-05	0.15349	0.000354248	0.0443304	0.0418406	0.000203102	0.743836
Gglean022195	0.0101142	0.0612685	0.348029	1.08204e-05	0.0866663	0.0835367	0.61287	0.101953	0.372242	0.220985	0.0198935	0.000427533	0.0608483	3.36949e-08	0.26042	0.116744	0.00365509	0.945724
Gglean025665	0.0110236	0.000507099	0.0405072	0.000383982	0.140144	0.807198	0.969856	0.376032	0.701904	0.0167709	0.707885	0.0623485	0.921855	3.02005e-07	0.000510946	0.00102707	0.000946086	0.666158
Gglean001296	0.524111	0.816894	0.536496	0.0162639	0.0511187	0.303115	0.0654339	0.886093	0.198737	0.142106	0.192113	0.654083	0.939454	0.00993157	0.666115	0.854016	0.832387	0.825079
Gglean013735	0.0894678	0.02469	0.300793	0.000138593	0.0959192	0.182869	0.415288	0.365888	0.246026	0.0579666	0.16494	0.0880756	0.745018	9.32013e-08	0.167419	0.325131	0.132438	0.353873
Gglean015731	2.74338e-07	0.000686681	0.010956	0.0246514	0.0519069	0.722417	0.337964	0.00117979	0.186552	0.979102	0.0342984	3.85196e-05	0.448198	1.55498e-05	0.0211508	0.14862	0.0018932	0.951706
Gglean004672	0.000832625	0.00844865	0.0535501	0.000701091	0.0643868	0.723212	0.974852	0.0813837	0.908344	0.263012	0.239781	0.000258876	0.0883974	0.000132484	0.0100463	0.00195488	5.58528e-07	0.748367
Gglean012409	1.78408e-05	0.00367513	0.0719821	0.0214878	0.0911599	0.56021	0.419353	0.0081676	0.352702	0.758101	0.0469889	0.000182313	0.366233	2.87058e-05	0.0263881	0.0515996	0.000875663	0.915647
Gglean009261	0.32749	0.0266347	0.871062	0.350113	0.783004	0.187338	0.4442	0.723912	0.801948	0.541851	0.915322	0.15421	0.297101	0.159092	0.311774	0.0775193	0.0449233	0.189872
Gglean021701	0.00643421	0.0593271	0.353411	0.000638195	0.0513519	0.104276	0.733156	0.0325077	0.674759	0.507889	0.00402336	0.00193946	0.290698	6.11195e-08	0.42795	0.554186	0.0777761	0.671165
Gglean023276	0.0594791	0.00282956	0.179368	7.41308e-05	0.035019	0.353488	0.348725	0.473391	0.330025	0.0202208	0.525415	0.0737079	0.715392	8.96275e-08	0.0116428	0.108801	0.0214512	0.341708
Gglean013031	0.643967	0.695881	0.848974	0.0484914	0.824429	0.268432	0.935057	0.881899	0.15075	0.199124	0.166727	0.611573	0.990961	0.0243714	0.850969	0.597536	0.792968	0.461187
Gglean031235	0.124937	0.228533	0.575336	1.24594e-05	0.11365	0.0414473	0.27047	0.392792	0.108337	0.0979954	0.0671678	0.0191297	0.127708	1.07368e-05	0.492696	0.236742	0.0452557	0.856078
Gglean027139	0.152146	0.0150728	0.365628	0.000153852	0.296844	0.0847226	0.580156	0.410225	0.149582	0.0828027	0.165289	0.0452971	0.340276	2.1309e-06	0.329778	0.346227	0.0899723	0.112817
Gglean030880	6.11728e-05	0.0148367	0.250636	0.0095031	0.0198163	0.55407	0.888327	0.0261003	0.49945	0.533569	0.0709622	0.00105264	0.432414	4.19026e-05	0.0135849	0.0294458	0.000746238	0.551545
Gglean015623	0.00276508	0.00425433	0.0943586	3.2517e-05	0.0999701	0.177149	0.948236	0.0827592	0.618547	0.177765	0.0862317	0.000280654	0.120311	2.41653e-09	0.0529456	0.0506436	0.000423069	0.671687
Gglean027670	0.0805157	0.0898198	0.100159	0.0142184	0.173416	0.485331	0.820796	0.601137	0.65937	0.0289844	0.688353	0.420884	0.355103	8.32493e-05	0.0174479	0.129546	0.181853	0.48282
Gglean013565	0.122616	0.0213828	0.511046	0.00014842	0.0672704	0.336798	0.23383	0.988982	0.224934	0.007619	0.902251	0.0634196	0.184894	0.000820128	0.00311909	0.00244705	9.93318e-05	0.829502
Gglean001414	0.523427	0.0349201	0.940423	0.0699098	0.561518	0.218097	0.661208	0.35347	0.389901	0.904212	0.166189	0.0850715	0.136516	0.0637076	0.790088	0.67279	0.458333	0.000116337
Gglean015080	0.293331	0.17042	0.757476	7.91581e-05	0.0963822	0.0954608	0.139387	0.738275	0.0690447	0.0241927	0.194479	0.208177	0.620277	6.44183e-06	0.344688	0.272155	0.210421	0.552761
Gglean007493	0.031238	0.00962987	0.277113	0.00262938	0.370953	0.222423	0.9441	0.405437	0.54569	0.0801456	0.40442	0.0228501	0.285404	0.000134546	0.0385606	0.000981871	0.000562377	0.646322
Gglean017631	0.639368	0.988454	0.652973	0.0440825	0.868019	0.158583	0.432544	0.305433	0.0194742	0.0103965	0.895703	0.46307	0.354623	0.0295077	0.845073	0.363316	0.816665	0.888738
Gglean012994	0.00613068	0.00130675	0.0134693	0.000863452	0.0743541	0.836691	0.982494	0.215625	0.949236	0.0427259	0.545288	0.0761239	0.75743	2.4294e-07	0.000894281	0.0212496	0.0098947	0.753652
Gglean009636	0.0062426	0.00115205	0.0331352	0.00076374	0.23159	0.217538	0.805894	0.216374	0.748332	0.11421	0.44165	0.0011166	0.104178	2.64453e-05	0.0116419	0.00298051	4.66817e-06	0.879356
Gglean030366	0.0203458	0.0277159	0.296104	2.70466e-05	0.232686	0.12335	0.809144	0.181683	0.333713	0.197934	0.0932689	0.000139942	0.00992401	1.94975e-05	0.184702	0.0294896	7.8682e-05	0.662331
Gglean019511	0.196442	0.0937602	0.391611	0.000514927	0.490248	0.461345	0.628603	0.772878	0.153056	0.00089976	0.92862	0.3101	0.728097	0.000295708	0.0103569	1.06003e-05	0.00258196	0.559513
Gglean010997	0.0369304	0.000416838	0.0221771	0.00124835	0.747695	0.891166	0.509764	0.394477	0.573119	0.0350814	0.745915	0.0554562	0.724248	1.41611e-05	0.00644503	0.0131276	0.00298042	0.270679
Gglean013213	0.0316536	0.0107038	0.181319	0.00487834	0.148663	0.695435	0.949915	0.391187	0.724058	0.0462276	0.560607	0.170659	0.653662	9.81427e-06	0.00620068	0.0362577	0.0361167	0.647051
Gglean002272	0.120468	0.0822512	0.269739	4.04793e-05	0.105889	0.0456074	0.346845	0.321729	0.165854	0.194776	0.172813	0.00216047	0.0189306	0.000205749	0.381575	0.538092	0.0144473	0.664611
Gglean026983	0.00691629	0.0131642	0.130148	0.000128049	0.115542	0.203739	0.919213	0.069296	0.583375	0.252854	0.0417615	0.00176517	0.237592	1.34825e-08	0.170332	0.196044	0.0137237	0.565335
Gglean012862	0.00175764	0.048671	0.469877	0.00179297	0.0566455	0.272769	0.861079	0.107132	0.913817	0.24848	0.0784698	0.00326273	0.274506	1.73077e-05	0.0483603	0.00308302	0.000498899	0.473632
Gglean017812	0.00106737	0.00342262	0.117305	0.000642717	0.00619466	0.468226	0.600702	0.0721575	0.944859	0.21811	0.159805	0.00225556	0.380682	5.30287e-07	0.00807676	0.0681957	0.00137608	0.922137
Gglean028244	0.00423276	0.00369377	0.0627982	0.0263845	0.155196	0.840383	0.674634	0.246214	0.667514	0.112289	0.596296	0.116712	0.629929	0.000187012	0.00133627	0.00215994	0.00752269	0.818188
Gglean026002	0.217059	0.11614	0.65517	0.00336403	0.339511	0.0621112	0.619351	0.49809	0.192829	0.118215	0.124311	0.143618	0.639271	5.47323e-05	0.530745	0.387373	0.266141	0.336426
Gglean015836	0.245362	0.0774923	0.424841	3.06636e-06	0.121419	0.0937068	0.178491	0.984223	0.0498028	0.00204012	0.524593	0.204296	0.632331	4.47608e-07	0.0827199	0.0611214	0.0519613	0.882175
Gglean025660	0.104007	0.00607763	0.500913	0.000512185	0.302602	0.133821	0.654628	0.424259	0.249017	0.102161	0.27064	0.0349955	0.254551	8.14196e-05	0.179833	0.0790891	0.0188734	0.119279
Gglean029838	0.0198516	0.0648346	0.264761	0.0150399	0.171741	0.575673	0.880683	0.0566366	0.95177	0.4977	0.0321361	0.0806582	0.711487	2.15053e-05	0.32274	0.683817	0.384748	0.431142
Gglean016082	0.000597943	0.00179462	0.0702223	0.022884	0.321224	0.536182	0.344903	0.0692151	0.582911	0.300998	0.189829	0.0152234	0.92821	1.90824e-05	0.0115688	0.00664781	0.00335173	0.941042
Gglean029232	0.0141535	0.0315377	0.186705	0.0106166	0.103356	0.347318	0.972289	0.0439601	0.958147	0.56742	0.0358841	0.0184331	0.774677	1.51599e-05	0.271781	0.866851	0.209467	0.437427
Gglean001606	0.0302921	0.0147739	0.126646	0.00145485	0.147362	0.65912	0.751428	0.715168	0.600122	0.00689557	0.996596	0.134927	0.864018	9.15322e-05	0.000406474	1.8142e-06	0.000243879	0.545833
Gglean003616	5.58875e-05	0.000869182	0.0240182	0.0203048	0.180626	0.653091	0.300168	0.026809	0.400511	0.447589	0.18303	0.0023759	0.682605	2.88384e-05	0.00593727	0.00659368	0.000479278	0.976975
Gglean018746	8.79571e-07	0.0107281	0.0831045	0.0170412	0.0131315	0.660191	0.652159	0.002801	0.258327	0.833906	0.0187914	0.000379223	0.634456	5.65017e-06	0.0241957	0.108814	0.00464254	0.621377
[truncated: 260 more rows]

## Sheet: MMcoral1
	MEdarkred	MEcoral1	MEdarkseagreen3	MEplum	MEplum2	MEdarkseagreen4	MEcoral2	MEdarkolivegreen	MElavenderblush3	MElightcyan1	MEpalevioletred3	MEdarkslateblue	MEyellow3	MEantiquewhite2	MEdarkviolet	MEdarkturquoise	MEfirebrick3	MEgrey
[truncated: 72 more rows]

[truncated: 16 more sheets: MMcoral2, MMdarkolivegreen, MMdarkred, MMdarkseagreen3, MMdarkseagreen4, MMdarkslateblue, MMdarkturquoise, MMdarkviolet, MMfirebrick3, MMlavenderblush3, MMlightcyan1, MMpalevioletred3, MMplum, MMplum2, MMyellow3, Sheet16]
