# Supplementary material for: Transcriptomic Analysis Reveals Candidate Genes for Female Sterility in Pomegranate Flowers
Source: Front Plant Sci. 2017 Aug 23;8:1430. doi: 10.3389/fpls.2017.01430 (PMC5572335; doi:10.3389/fpls.2017.01430)
Supplement: TABLE S6 — Gene Ontology enrichment of each gene module. [file Table_6.XLSX]

## Sheet: antiquewhite2_BP
GO_ID	GOTerm	Annotated_num	Annotated genes	Significant_diff_gene	Cluster size	pvalue	gene_list
GO:0044281	small molecule metabolic process	1813	14142	69	259	1.5e-08	Gglean000044 Gglean000604 Gglean000747 Gglean001606 Gglean001978 Gglean002029 Gglean002359 Gglean002599 Gglean002663 Gglean004064 Gglean004575 Gglean004875 Gglean005048 Gglean005078 Gglean005499 Gglean005545 Gglean005674 Gglean005722 Gglean005866 Gglean006550 Gglean008032 Gglean008370 Gglean008622 Gglean010693 Gglean010732 Gglean011620 Gglean012759 Gglean012862 Gglean014087 Gglean014104 Gglean014…
GO:0009072	aromatic amino acid family metabolic process	110	14142	14	259	3.2e-08	Gglean000044 Gglean008032 Gglean010732 Gglean014087 Gglean016510 Gglean022754 Gglean022778 Gglean024497 Gglean027522 Gglean027614 Gglean028871 Gglean028920 Gglean029177 Gglean031281
GO:0006732	coenzyme metabolic process	249	14142	19	259	4.9e-07	Gglean000044 Gglean000604 Gglean002663 Gglean004064 Gglean004875 Gglean005078 Gglean005545 Gglean008032 Gglean008370 Gglean012862 Gglean014087 Gglean014464 Gglean015727 Gglean021205 Gglean022335 Gglean022778 Gglean024497 Gglean028871 Gglean031281
GO:0051186	cofactor metabolic process	343	14142	22	259	1.2e-06	Gglean000044 Gglean000604 Gglean002663 Gglean004064 Gglean004875 Gglean005078 Gglean005545 Gglean008032 Gglean008370 Gglean012862 Gglean013042 Gglean014087 Gglean014464 Gglean014717 Gglean015727 Gglean021205 Gglean022335 Gglean022778 Gglean024497 Gglean027522 Gglean028871 Gglean031281
GO:0006520	cellular amino acid metabolic process	521	14142	28	259	1.3e-06	Gglean000044 Gglean000747 Gglean002663 Gglean004064 Gglean004575 Gglean005078 Gglean005499 Gglean008032 Gglean010693 Gglean010732 Gglean012759 Gglean014087 Gglean014104 Gglean016510 Gglean019048 Gglean022003 Gglean022335 Gglean022728 Gglean022754 Gglean022778 Gglean024497 Gglean027522 Gglean027614 Gglean028871 Gglean028920 Gglean029177 Gglean029838 Gglean031281
GO:1901605	alpha-amino acid metabolic process	324	14142	21	259	1.7e-06	Gglean000044 Gglean000747 Gglean002663 Gglean004064 Gglean004575 Gglean005078 Gglean005499 Gglean008032 Gglean010693 Gglean010732 Gglean012759 Gglean014087 Gglean014104 Gglean022728 Gglean022778 Gglean024497 Gglean027614 Gglean028920 Gglean029177 Gglean029838 Gglean031281
GO:0044711	single-organism biosynthetic process	1524	14142	56	259	1.9e-06	Gglean000044 Gglean000604 Gglean000747 Gglean001606 Gglean002029 Gglean002101 Gglean003019 Gglean003996 Gglean004064 Gglean004575 Gglean005078 Gglean005499 Gglean005545 Gglean005674 Gglean005722 Gglean005866 Gglean006809 Gglean008032 Gglean010732 Gglean012318 Gglean012759 Gglean012862 Gglean013042 Gglean013565 Gglean014087 Gglean014104 Gglean015727 Gglean015930 Gglean016010 Gglean016388 Gglean016…
GO:0031408	oxylipin biosynthetic process	22	14142	6	259	3.2e-06	Gglean000044 Gglean008032 Gglean020105 Gglean024497 Gglean027614 Gglean031281
GO:0019752	carboxylic acid metabolic process	1068	14142	43	259	4.3e-06	Gglean000044 Gglean000747 Gglean001978 Gglean002599 Gglean002663 Gglean004064 Gglean004575 Gglean005078 Gglean005499 Gglean005674 Gglean005722 Gglean005866 Gglean006550 Gglean008032 Gglean010693 Gglean010732 Gglean011620 Gglean012759 Gglean014087 Gglean014104 Gglean015727 Gglean016510 Gglean017549 Gglean017947 Gglean018338 Gglean019048 Gglean020105 Gglean020438 Gglean022003 Gglean022335 Gglean022…
GO:0031407	oxylipin metabolic process	23	14142	6	259	4.3e-06	Gglean000044 Gglean008032 Gglean020105 Gglean024497 Gglean027614 Gglean031281
GO:0009695	jasmonic acid biosynthetic process	35	14142	7	259	4.6e-06	Gglean000044 Gglean005674 Gglean008032 Gglean020105 Gglean024497 Gglean027614 Gglean031281
GO:0043436	oxoacid metabolic process	1072	14142	43	259	4.7e-06	Gglean000044 Gglean000747 Gglean001978 Gglean002599 Gglean002663 Gglean004064 Gglean004575 Gglean005078 Gglean005499 Gglean005674 Gglean005722 Gglean005866 Gglean006550 Gglean008032 Gglean010693 Gglean010732 Gglean011620 Gglean012759 Gglean014087 Gglean014104 Gglean015727 Gglean016510 Gglean017549 Gglean017947 Gglean018338 Gglean019048 Gglean020105 Gglean020438 Gglean022003 Gglean022335 Gglean022…
GO:0006082	organic acid metabolic process	1073	14142	43	259	4.8e-06	Gglean000044 Gglean000747 Gglean001978 Gglean002599 Gglean002663 Gglean004064 Gglean004575 Gglean005078 Gglean005499 Gglean005674 Gglean005722 Gglean005866 Gglean006550 Gglean008032 Gglean010693 Gglean010732 Gglean011620 Gglean012759 Gglean014087 Gglean014104 Gglean015727 Gglean016510 Gglean017549 Gglean017947 Gglean018338 Gglean019048 Gglean020105 Gglean020438 Gglean022003 Gglean022335 Gglean022…
GO:1901606	alpha-amino acid catabolic process	67	14142	9	259	6.3e-06	Gglean000044 Gglean008032 Gglean010693 Gglean010732 Gglean022778 Gglean024497 Gglean027614 Gglean028920 Gglean031281
GO:0044710	single-organism metabolic process	4055	14142	111	259	9.7e-06	Gglean000044 Gglean000200 Gglean000604 Gglean000747 Gglean001606 Gglean001978 Gglean002029 Gglean002101 Gglean002359 Gglean002599 Gglean002663 Gglean003019 Gglean003214 Gglean003996 Gglean004064 Gglean004575 Gglean004875 Gglean004888 Gglean005048 Gglean005078 Gglean005499 Gglean005523 Gglean005545 Gglean005674 Gglean005722 Gglean005866 Gglean006550 Gglean006809 Gglean008032 Gglean008370 Gglean008…
GO:0009694	jasmonic acid metabolic process	39	14142	7	259	9.8e-06	Gglean000044 Gglean005674 Gglean008032 Gglean020105 Gglean024497 Gglean027614 Gglean031281
GO:1901564	organonitrogen compound metabolic process	1301	14142	48	259	1.2e-05	Gglean000044 Gglean000747 Gglean002029 Gglean002663 Gglean004064 Gglean004575 Gglean004875 Gglean005048 Gglean005078 Gglean005499 Gglean005545 Gglean008032 Gglean008370 Gglean008622 Gglean010693 Gglean010732 Gglean012759 Gglean012862 Gglean013042 Gglean014087 Gglean014104 Gglean014427 Gglean014705 Gglean014717 Gglean015079 Gglean015116 Gglean016510 Gglean017271 Gglean017554 Gglean019048 Gglean022…
GO:1901566	organonitrogen compound biosynthetic process	622	14142	29	259	1.4e-05	Gglean000044 Gglean000747 Gglean002029 Gglean004064 Gglean004575 Gglean005078 Gglean005499 Gglean005545 Gglean008032 Gglean010732 Gglean012759 Gglean013042 Gglean014087 Gglean014104 Gglean014717 Gglean017271 Gglean022335 Gglean022728 Gglean022778 Gglean024497 Gglean027614 Gglean027670 Gglean028871 Gglean028920 Gglean028935 Gglean029177 Gglean029838 Gglean030018 Gglean031281
GO:0006544	glycine metabolic process	28	14142	6	259	1.5e-05	Gglean000044 Gglean002663 Gglean004064 Gglean008032 Gglean024497 Gglean031281
GO:0009310	amine catabolic process	28	14142	6	259	1.5e-05	Gglean010732 Gglean022335 Gglean022778 Gglean024497 Gglean027614 Gglean028920
GO:0042402	cellular biogenic amine catabolic process	28	14142	6	259	1.5e-05	Gglean010732 Gglean022335 Gglean022778 Gglean024497 Gglean027614 Gglean028920
GO:0009063	cellular amino acid catabolic process	75	14142	9	259	1.6e-05	Gglean000044 Gglean008032 Gglean010693 Gglean010732 Gglean022778 Gglean024497 Gglean027614 Gglean028920 Gglean031281
GO:0009108	coenzyme biosynthetic process	96	14142	10	259	1.9e-05	Gglean000044 Gglean000604 Gglean005078 Gglean005545 Gglean008032 Gglean014087 Gglean015727 Gglean024497 Gglean028871 Gglean031281
GO:0006569	tryptophan catabolic process	20	14142	5	259	3.5e-05	Gglean010732 Gglean022778 Gglean024497 Gglean027614 Gglean028920
GO:0019216	regulation of lipid metabolic process	20	14142	5	259	3.5e-05	Gglean000044 Gglean008032 Gglean011620 Gglean024497 Gglean031281
GO:0042436	indole-containing compound catabolic process	20	14142	5	259	3.5e-05	Gglean010732 Gglean022778 Gglean024497 Gglean027614 Gglean028920
GO:0046218	indolalkylamine catabolic process	20	14142	5	259	3.5e-05	Gglean010732 Gglean022778 Gglean024497 Gglean027614 Gglean028920
GO:0008299	isoprenoid biosynthetic process	223	14142	15	259	3.6e-05	Gglean000044 Gglean000604 Gglean001606 Gglean003019 Gglean005866 Gglean008032 Gglean012862 Gglean013042 Gglean014087 Gglean016010 Gglean017947 Gglean022778 Gglean022976 Gglean024497 Gglean031281
GO:0044712	single-organism catabolic process	876	14142	35	259	4.6e-05	Gglean000044 Gglean001978 Gglean002029 Gglean002599 Gglean004875 Gglean005048 Gglean006550 Gglean008032 Gglean008370 Gglean008622 Gglean010693 Gglean010732 Gglean011620 Gglean013565 Gglean014087 Gglean014427 Gglean014705 Gglean015079 Gglean015116 Gglean017549 Gglean017554 Gglean020438 Gglean021382 Gglean022195 Gglean022778 Gglean023046 Gglean024497 Gglean026332 Gglean027148 Gglean027522 Gglean027…
GO:0006720	isoprenoid metabolic process	232	14142	15	259	5.7e-05	Gglean000044 Gglean000604 Gglean001606 Gglean003019 Gglean005866 Gglean008032 Gglean012862 Gglean013042 Gglean014087 Gglean016010 Gglean017947 Gglean022778 Gglean022976 Gglean024497 Gglean031281
GO:0009071	serine family amino acid catabolic process	22	14142	5	259	5.8e-05	Gglean000044 Gglean008032 Gglean010693 Gglean024497 Gglean031281
GO:0042446	hormone biosynthetic process	70	14142	8	259	6.9e-05	Gglean000604 Gglean010732 Gglean021205 Gglean022335 Gglean022778 Gglean024497 Gglean027614 Gglean028920
GO:1901575	organic substance catabolic process	1120	14142	41	259	7e-05	Gglean000044 Gglean000843 Gglean001276 Gglean001978 Gglean002029 Gglean002101 Gglean002599 Gglean004875 Gglean005048 Gglean006550 Gglean008032 Gglean008370 Gglean008622 Gglean010693 Gglean010732 Gglean011620 Gglean014087 Gglean014427 Gglean014464 Gglean014705 Gglean015079 Gglean015116 Gglean017549 Gglean017554 Gglean019874 Gglean020438 Gglean021382 Gglean022195 Gglean022335 Gglean022778 Gglean023…
GO:0009084	glutamine family amino acid biosynthetic process	23	14142	5	259	7.3e-05	Gglean000747 Gglean004575 Gglean014104 Gglean028920 Gglean029838
GO:0006733	oxidoreduction coenzyme metabolic process	135	14142	11	259	7.4e-05	Gglean000044 Gglean004875 Gglean005078 Gglean005545 Gglean008032 Gglean008370 Gglean014087 Gglean022778 Gglean024497 Gglean028871 Gglean031281
GO:0006542	glutamine biosynthetic process	5	14142	3	259	7.5e-05	Gglean000747 Gglean028920 Gglean029838
GO:0044283	small molecule biosynthetic process	649	14142	28	259	8e-05	Gglean000044 Gglean000604 Gglean000747 Gglean001606 Gglean004575 Gglean005078 Gglean005499 Gglean005674 Gglean005722 Gglean008032 Gglean010732 Gglean012759 Gglean014087 Gglean014104 Gglean020105 Gglean021205 Gglean022335 Gglean022378 Gglean022728 Gglean022778 Gglean024497 Gglean027614 Gglean028871 Gglean028920 Gglean029177 Gglean029838 Gglean030176 Gglean031281
GO:0009074	aromatic amino acid family catabolic process	24	14142	5	259	9.1e-05	Gglean010732 Gglean022778 Gglean024497 Gglean027614 Gglean028920
GO:0008652	cellular amino acid biosynthetic process	306	14142	17	259	0.00012	Gglean000044 Gglean000747 Gglean004575 Gglean005078 Gglean005499 Gglean008032 Gglean012759 Gglean014087 Gglean014104 Gglean022335 Gglean022728 Gglean024497 Gglean028871 Gglean028920 Gglean029177 Gglean029838 Gglean031281
GO:0006090	pyruvate metabolic process	222	14142	14	259	0.00013	Gglean000044 Gglean005866 Gglean006550 Gglean008032 Gglean010693 Gglean014087 Gglean015727 Gglean017549 Gglean017947 Gglean020438 Gglean022778 Gglean024497 Gglean028948 Gglean031281
GO:0051188	cofactor biosynthetic process	171	14142	12	259	0.00015	Gglean000044 Gglean000604 Gglean005078 Gglean005545 Gglean008032 Gglean013042 Gglean014087 Gglean014717 Gglean015727 Gglean024497 Gglean028871 Gglean031281
GO:0009056	catabolic process	1200	14142	42	259	0.00016	Gglean000044 Gglean000843 Gglean001276 Gglean001978 Gglean002029 Gglean002101 Gglean002599 Gglean004875 Gglean005048 Gglean006550 Gglean008032 Gglean008370 Gglean008622 Gglean010693 Gglean010732 Gglean011620 Gglean013565 Gglean014087 Gglean014427 Gglean014464 Gglean014705 Gglean015079 Gglean015116 Gglean017549 Gglean017554 Gglean019874 Gglean020438 Gglean021382 Gglean022195 Gglean022335 Gglean022…
GO:1901565	organonitrogen compound catabolic process	438	14142	21	259	0.00016	Gglean000044 Gglean002029 Gglean005048 Gglean008032 Gglean008622 Gglean010693 Gglean010732 Gglean014427 Gglean014705 Gglean015079 Gglean015116 Gglean017554 Gglean022195 Gglean022335 Gglean022778 Gglean023046 Gglean024497 Gglean027522 Gglean027614 Gglean028920 Gglean031281
GO:0009683	indoleacetic acid metabolic process	27	14142	5	259	0.00017	Gglean010732 Gglean022778 Gglean024497 Gglean027614 Gglean028920
GO:0009684	indoleacetic acid biosynthetic process	27	14142	5	259	0.00017	Gglean010732 Gglean022778 Gglean024497 Gglean027614 Gglean028920
GO:0016053	organic acid biosynthetic process	522	14142	23	259	0.00027	Gglean000044 Gglean000747 Gglean004575 Gglean005078 Gglean005499 Gglean005674 Gglean005722 Gglean008032 Gglean010732 Gglean012759 Gglean014087 Gglean014104 Gglean020105 Gglean022335 Gglean022728 Gglean022778 Gglean024497 Gglean027614 Gglean028871 Gglean028920 Gglean029177 Gglean029838 Gglean031281
GO:0046394	carboxylic acid biosynthetic process	522	14142	23	259	0.00027	Gglean000044 Gglean000747 Gglean004575 Gglean005078 Gglean005499 Gglean005674 Gglean005722 Gglean008032 Gglean010732 Gglean012759 Gglean014087 Gglean014104 Gglean020105 Gglean022335 Gglean022728 Gglean022778 Gglean024497 Gglean027614 Gglean028871 Gglean028920 Gglean029177 Gglean029838 Gglean031281
GO:0006636	unsaturated fatty acid biosynthetic process	30	14142	5	259	0.00028	Gglean000044 Gglean008032 Gglean014087 Gglean024497 Gglean031281
GO:0033559	unsaturated fatty acid metabolic process	30	14142	5	259	0.00028	Gglean000044 Gglean008032 Gglean014087 Gglean024497 Gglean031281
GO:0019637	organophosphate metabolic process	884	14142	33	259	0.00028	Gglean000044 Gglean002029 Gglean002359 Gglean003996 Gglean004064 Gglean004575 Gglean004875 Gglean005048 Gglean005545 Gglean005866 Gglean008032 Gglean008370 Gglean008622 Gglean012759 Gglean012862 Gglean013042 Gglean014087 Gglean014427 Gglean015079 Gglean015116 Gglean016585 Gglean017554 Gglean017947 Gglean022195 Gglean022778 Gglean023046 Gglean024497 Gglean026332 Gglean027670 Gglean028871 Gglean030…
GO:0008610	lipid biosynthetic process	524	14142	23	259	0.00028	Gglean000044 Gglean000604 Gglean001606 Gglean003019 Gglean003996 Gglean005866 Gglean008032 Gglean012318 Gglean012862 Gglean013042 Gglean014087 Gglean016010 Gglean016585 Gglean017947 Gglean020105 Gglean021205 Gglean022335 Gglean022378 Gglean022778 Gglean022976 Gglean024497 Gglean027614 Gglean031281
GO:0042445	hormone metabolic process	86	14142	8	259	0.00029	Gglean000604 Gglean010732 Gglean021205 Gglean022335 Gglean022778 Gglean024497 Gglean027614 Gglean028920
GO:0006568	tryptophan metabolic process	31	14142	5	259	0.00033	Gglean010732 Gglean022778 Gglean024497 Gglean027614 Gglean028920
GO:0006586	indolalkylamine metabolic process	31	14142	5	259	0.00033	Gglean010732 Gglean022778 Gglean024497 Gglean027614 Gglean028920
GO:0009240	isopentenyl diphosphate biosynthetic process	110	14142	9	259	0.00033	Gglean000044 Gglean005866 Gglean008032 Gglean013042 Gglean014087 Gglean017947 Gglean022778 Gglean024497 Gglean031281
GO:0046490	isopentenyl diphosphate metabolic process	110	14142	9	259	0.00033	Gglean000044 Gglean005866 Gglean008032 Gglean013042 Gglean014087 Gglean017947 Gglean022778 Gglean024497 Gglean031281
GO:0009106	lipoate metabolic process	18	14142	4	259	0.00037	Gglean000044 Gglean008032 Gglean024497 Gglean031281
GO:0032787	monocarboxylic acid metabolic process	604	14142	25	259	0.00037	Gglean000044 Gglean001978 Gglean002599 Gglean005674 Gglean005722 Gglean005866 Gglean006550 Gglean008032 Gglean010693 Gglean010732 Gglean011620 Gglean014087 Gglean015727 Gglean016510 Gglean017549 Gglean017947 Gglean020105 Gglean020438 Gglean022754 Gglean022778 Gglean024497 Gglean027614 Gglean028920 Gglean028948 Gglean031281
GO:0044282	small molecule catabolic process	189	14142	12	259	0.00038	Gglean000044 Gglean002599 Gglean008032 Gglean010693 Gglean010732 Gglean011620 Gglean022778 Gglean024497 Gglean026332 Gglean027614 Gglean028920 Gglean031281
GO:0009851	auxin biosynthetic process	34	14142	5	259	0.00051	Gglean010732 Gglean022778 Gglean024497 Gglean027614 Gglean028920
GO:1901617	organic hydroxy compound biosynthetic process	196	14142	12	259	0.00052	Gglean000604 Gglean001606 Gglean005722 Gglean008032 Gglean019485 Gglean021205 Gglean022335 Gglean022378 Gglean024497 Gglean026620 Gglean030176 Gglean031281
GO:0044262	cellular carbohydrate metabolic process	379	14142	18	259	0.00053	Gglean000044 Gglean002101 Gglean004664 Gglean004888 Gglean005866 Gglean009897 Gglean011620 Gglean012318 Gglean015930 Gglean021205 Gglean022778 Gglean024448 Gglean026207 Gglean026332 Gglean026983 Gglean028341 Gglean030541 Gglean031281
GO:0006546	glycine catabolic process	20	14142	4	259	0.00057	Gglean000044 Gglean008032 Gglean024497 Gglean031281
GO:0006007	glucose catabolic process	144	14142	10	259	0.00058	Gglean000044 Gglean004875 Gglean008370 Gglean014087 Gglean021382 Gglean022778 Gglean026332 Gglean027148 Gglean028871 Gglean031281
GO:0019320	hexose catabolic process	144	14142	10	259	0.00058	Gglean000044 Gglean004875 Gglean008370 Gglean014087 Gglean021382 Gglean022778 Gglean026332 Gglean027148 Gglean028871 Gglean031281
GO:0046365	monosaccharide catabolic process	144	14142	10	259	0.00058	Gglean000044 Gglean004875 Gglean008370 Gglean014087 Gglean021382 Gglean022778 Gglean026332 Gglean027148 Gglean028871 Gglean031281
GO:0042435	indole-containing compound biosynthetic process	35	14142	5	259	0.00058	Gglean010732 Gglean022778 Gglean024497 Gglean027614 Gglean028920
GO:0055086	nucleobase-containing small molecule metabolic process	664	14142	26	259	0.00066	Gglean000044 Gglean002029 Gglean004064 Gglean004575 Gglean004875 Gglean005048 Gglean005545 Gglean008032 Gglean008370 Gglean008622 Gglean012862 Gglean014087 Gglean014427 Gglean014705 Gglean015079 Gglean015116 Gglean017271 Gglean017554 Gglean022195 Gglean022778 Gglean023046 Gglean024497 Gglean027670 Gglean028871 Gglean030018 Gglean031281
GO:0044724	single-organism carbohydrate catabolic process	260	14142	14	259	0.00067	Gglean000044 Gglean004875 Gglean006550 Gglean008370 Gglean014087 Gglean017549 Gglean020438 Gglean021382 Gglean022778 Gglean026332 Gglean027148 Gglean028871 Gglean028948 Gglean031281
GO:0016054	organic acid catabolic process	175	14142	11	259	0.00072	Gglean000044 Gglean002599 Gglean008032 Gglean010693 Gglean010732 Gglean011620 Gglean022778 Gglean024497 Gglean027614 Gglean028920 Gglean031281
GO:0046395	carboxylic acid catabolic process	175	14142	11	259	0.00072	Gglean000044 Gglean002599 Gglean008032 Gglean010693 Gglean010732 Gglean011620 Gglean022778 Gglean024497 Gglean027614 Gglean028920 Gglean031281
GO:1901615	organic hydroxy compound metabolic process	296	14142	15	259	0.00081	Gglean000604 Gglean001606 Gglean001978 Gglean002359 Gglean005722 Gglean008032 Gglean019485 Gglean021205 Gglean022335 Gglean022378 Gglean024497 Gglean026332 Gglean026620 Gglean030176 Gglean031281
GO:0006084	acetyl-CoA metabolic process	38	14142	5	259	0.00086	Gglean000604 Gglean014464 Gglean015727 Gglean021205 Gglean022335
GO:0009058	biosynthetic process	3062	14142	82	259	0.00088	Gglean000044 Gglean000604 Gglean000747 Gglean001606 Gglean002029 Gglean002101 Gglean002272 Gglean003019 Gglean003996 Gglean004064 Gglean004575 Gglean005078 Gglean005499 Gglean005545 Gglean005674 Gglean005722 Gglean005866 Gglean006809 Gglean008032 Gglean009897 Gglean010732 Gglean010848 Gglean011620 Gglean012297 Gglean012318 Gglean012483 Gglean012759 Gglean012862 Gglean012937 Gglean013042 Gglean013…
GO:0009813	flavonoid biosynthetic process	58	14142	6	259	0.00097	Gglean012297 Gglean012937 Gglean016388 Gglean019485 Gglean020650 Gglean026620
GO:0034754	cellular hormone metabolic process	40	14142	5	259	0.00109	Gglean010732 Gglean022778 Gglean024497 Gglean027614 Gglean028920
GO:0009117	nucleotide metabolic process	619	14142	24	259	0.00122	Gglean000044 Gglean002029 Gglean004064 Gglean004575 Gglean004875 Gglean005048 Gglean005545 Gglean008032 Gglean008370 Gglean008622 Gglean012862 Gglean014087 Gglean014427 Gglean015079 Gglean015116 Gglean017554 Gglean022195 Gglean022778 Gglean023046 Gglean024497 Gglean027670 Gglean028871 Gglean030018 Gglean031281
GO:0006637	acyl-CoA metabolic process	41	14142	5	259	0.00122	Gglean000604 Gglean014464 Gglean015727 Gglean021205 Gglean022335
GO:0009850	auxin metabolic process	41	14142	5	259	0.00122	Gglean010732 Gglean022778 Gglean024497 Gglean027614 Gglean028920
GO:0035383	thioester metabolic process	41	14142	5	259	0.00122	Gglean000604 Gglean014464 Gglean015727 Gglean021205 Gglean022335
GO:1901362	organic cyclic compound biosynthetic process	1283	14142	41	259	0.00123	Gglean000044 Gglean000604 Gglean001606 Gglean002029 Gglean004064 Gglean004575 Gglean005545 Gglean005722 Gglean006809 Gglean008032 Gglean010732 Gglean010848 Gglean012759 Gglean013042 Gglean013565 Gglean014087 Gglean014187 Gglean014717 Gglean016388 Gglean017271 Gglean017631 Gglean021205 Gglean022335 Gglean022378 Gglean022728 Gglean022778 Gglean023151 Gglean024159 Gglean024497 Gglean025391 Gglean026…
GO:0019288	isopentenyl diphosphate biosynthetic process, methylerythritol 4-phosphate pathway	107	14142	8	259	0.00127	Gglean000044 Gglean005866 Gglean008032 Gglean014087 Gglean017947 Gglean022778 Gglean024497 Gglean031281
GO:0019682	glyceraldehyde-3-phosphate metabolic process	107	14142	8	259	0.00127	Gglean000044 Gglean005866 Gglean008032 Gglean014087 Gglean017947 Gglean022778 Gglean024497 Gglean031281
GO:0006753	nucleoside phosphate metabolic process	623	14142	24	259	0.00133	Gglean000044 Gglean002029 Gglean004064 Gglean004575 Gglean004875 Gglean005048 Gglean005545 Gglean008032 Gglean008370 Gglean008622 Gglean012862 Gglean014087 Gglean014427 Gglean015079 Gglean015116 Gglean017554 Gglean022195 Gglean022778 Gglean023046 Gglean024497 Gglean027670 Gglean028871 Gglean030018 Gglean031281
GO:0090407	organophosphate biosynthetic process	416	14142	18	259	0.00155	Gglean000044 Gglean002029 Gglean003996 Gglean004064 Gglean004575 Gglean005545 Gglean005866 Gglean008032 Gglean013042 Gglean014087 Gglean016585 Gglean017947 Gglean022778 Gglean024497 Gglean027670 Gglean030018 Gglean030176 Gglean031281
GO:0006081	cellular aldehyde metabolic process	165	14142	10	259	0.00164	Gglean000044 Gglean001978 Gglean005866 Gglean008032 Gglean011620 Gglean014087 Gglean017947 Gglean022778 Gglean024497 Gglean031281
GO:0044763	single-organism cellular process	4536	14142	111	259	0.00189	Gglean000044 Gglean000564 Gglean000604 Gglean000747 Gglean001606 Gglean001978 Gglean002029 Gglean002101 Gglean002359 Gglean002481 Gglean002599 Gglean002663 Gglean003019 Gglean003214 Gglean003616 Gglean003996 Gglean004064 Gglean004575 Gglean004728 Gglean004875 Gglean005048 Gglean005078 Gglean005499 Gglean005523 Gglean005545 Gglean005674 Gglean005722 Gglean005866 Gglean006550 Gglean006612 Gglean006…
GO:0009644	response to high light intensity	66	14142	6	259	0.00191	Gglean001296 Gglean002101 Gglean014087 Gglean015116 Gglean022778 Gglean031281
GO:0009812	flavonoid metabolic process	66	14142	6	259	0.00191	Gglean012297 Gglean012937 Gglean016388 Gglean019485 Gglean020650 Gglean026620
GO:0046700	heterocycle catabolic process	390	14142	17	259	0.00193	Gglean002029 Gglean005048 Gglean008622 Gglean010732 Gglean014427 Gglean014705 Gglean015079 Gglean015116 Gglean017554 Gglean019874 Gglean022195 Gglean022778 Gglean023046 Gglean024497 Gglean027522 Gglean027614 Gglean028920
GO:0044255	cellular lipid metabolic process	641	14142	24	259	0.00195	Gglean000044 Gglean000604 Gglean001606 Gglean002599 Gglean003019 Gglean003996 Gglean005866 Gglean008032 Gglean010732 Gglean011620 Gglean012318 Gglean012759 Gglean012862 Gglean013042 Gglean014087 Gglean016010 Gglean016585 Gglean017947 Gglean020105 Gglean022778 Gglean022976 Gglean024497 Gglean027614 Gglean031281
GO:0046496	nicotinamide nucleotide metabolic process	115	14142	8	259	0.00201	Gglean000044 Gglean004875 Gglean005545 Gglean008370 Gglean014087 Gglean022778 Gglean028871 Gglean031281
GO:1901576	organic substance biosynthetic process	2909	14142	77	259	0.00202	Gglean000044 Gglean000604 Gglean000747 Gglean001606 Gglean002029 Gglean002101 Gglean003019 Gglean003996 Gglean004064 Gglean004575 Gglean005078 Gglean005499 Gglean005545 Gglean005674 Gglean005722 Gglean005866 Gglean006809 Gglean008032 Gglean009897 Gglean010732 Gglean010848 Gglean012297 Gglean012318 Gglean012483 Gglean012759 Gglean012862 Gglean012937 Gglean013042 Gglean013485 Gglean013565 Gglean014…
GO:0044270	cellular nitrogen compound catabolic process	392	14142	17	259	0.00204	Gglean002029 Gglean005048 Gglean008622 Gglean010732 Gglean014427 Gglean014705 Gglean015079 Gglean015116 Gglean017554 Gglean019874 Gglean022195 Gglean022778 Gglean023046 Gglean024497 Gglean027522 Gglean027614 Gglean028920
GO:0042430	indole-containing compound metabolic process	46	14142	5	259	0.00207	Gglean010732 Gglean022778 Gglean024497 Gglean027614 Gglean028920
GO:0019362	pyridine nucleotide metabolic process	116	14142	8	259	0.00212	Gglean000044 Gglean004875 Gglean005545 Gglean008370 Gglean014087 Gglean022778 Gglean028871 Gglean031281
GO:0055114	oxidation-reduction process	1493	14142	45	259	0.00225	Gglean000044 Gglean000200 Gglean001606 Gglean002599 Gglean003214 Gglean004875 Gglean005674 Gglean006809 Gglean008370 Gglean008808 Gglean009261 Gglean010732 Gglean011620 Gglean012862 Gglean014087 Gglean014464 Gglean014717 Gglean015080 Gglean015727 Gglean016010 Gglean016510 Gglean017075 Gglean017549 Gglean018200 Gglean018338 Gglean018428 Gglean019485 Gglean020105 Gglean020650 Gglean021698 Gglean021…
GO:0006541	glutamine metabolic process	14	14142	3	259	0.00238	Gglean000747 Gglean028920 Gglean029838
GO:0009064	glutamine family amino acid metabolic process	48	14142	5	259	0.0025	Gglean000747 Gglean004575 Gglean014104 Gglean028920 Gglean029838
GO:0006790	sulfur compound metabolic process	299	14142	14	259	0.00251	Gglean000044 Gglean000604 Gglean008032 Gglean010693 Gglean012759 Gglean014087 Gglean014464 Gglean015727 Gglean021205 Gglean022335 Gglean022778 Gglean024497 Gglean026332 Gglean031281
GO:0015994	chlorophyll metabolic process	94	14142	7	259	0.00259	Gglean000044 Gglean008032 Gglean013042 Gglean014087 Gglean024497 Gglean027522 Gglean031281
GO:0008654	phospholipid biosynthetic process	208	14142	11	259	0.00286	Gglean000044 Gglean003996 Gglean005866 Gglean008032 Gglean013042 Gglean014087 Gglean016585 Gglean017947 Gglean022778 Gglean024497 Gglean031281
GO:0072330	monocarboxylic acid biosynthetic process	239	14142	12	259	0.00287	Gglean000044 Gglean005674 Gglean005722 Gglean008032 Gglean010732 Gglean014087 Gglean020105 Gglean022778 Gglean024497 Gglean027614 Gglean028920 Gglean031281
GO:0072524	pyridine-containing compound metabolic process	122	14142	8	259	0.00291	Gglean000044 Gglean004875 Gglean005545 Gglean008370 Gglean014087 Gglean022778 Gglean028871 Gglean031281
GO:0015980	energy derivation by oxidation of organic compounds	72	14142	6	259	0.00297	Gglean008808 Gglean011620 Gglean018338 Gglean024448 Gglean026207 Gglean026332
GO:0009069	serine family amino acid metabolic process	124	14142	8	259	0.00322	Gglean000044 Gglean002663 Gglean004064 Gglean008032 Gglean010693 Gglean014087 Gglean024497 Gglean031281
GO:0033013	tetrapyrrole metabolic process	124	14142	8	259	0.00322	Gglean000044 Gglean008032 Gglean013042 Gglean014087 Gglean014717 Gglean024497 Gglean027522 Gglean031281
GO:0016052	carbohydrate catabolic process	308	14142	14	259	0.00329	Gglean000044 Gglean004875 Gglean006550 Gglean008370 Gglean014087 Gglean017549 Gglean020438 Gglean021382 Gglean022778 Gglean026332 Gglean027148 Gglean028871 Gglean028948 Gglean031281
GO:0044699	single-organism process	6404	14142	146	259	0.00343	Gglean000044 Gglean000200 Gglean000564 Gglean000604 Gglean000747 Gglean001414 Gglean001606 Gglean001978 Gglean002029 Gglean002101 Gglean002359 Gglean002481 Gglean002599 Gglean002663 Gglean003019 Gglean003214 Gglean003616 Gglean003996 Gglean004064 Gglean004575 Gglean004728 Gglean004875 Gglean004888 Gglean005048 Gglean005078 Gglean005499 Gglean005523 Gglean005545 Gglean005674 Gglean005722 Gglean005…
GO:0006099	tricarboxylic acid cycle	32	14142	4	259	0.00349	Gglean008808 Gglean011620 Gglean018338 Gglean026207
GO:0006108	malate metabolic process	16	14142	3	259	0.00355	Gglean011620 Gglean017549 Gglean028341
GO:0009399	nitrogen fixation	5	14142	2	259	0.00376	Gglean000747 Gglean028920
GO:0006629	lipid metabolic process	831	14142	28	259	0.00384	Gglean000044 Gglean000604 Gglean001606 Gglean002599 Gglean003019 Gglean003996 Gglean005866 Gglean008032 Gglean010732 Gglean011620 Gglean012318 Gglean012759 Gglean012862 Gglean013042 Gglean014087 Gglean016010 Gglean016585 Gglean017947 Gglean020105 Gglean021205 Gglean021698 Gglean022335 Gglean022378 Gglean022778 Gglean022976 Gglean024497 Gglean027614 Gglean031281
GO:0006644	phospholipid metabolic process	248	14142	12	259	0.00387	Gglean000044 Gglean003996 Gglean005866 Gglean008032 Gglean012759 Gglean013042 Gglean014087 Gglean016585 Gglean017947 Gglean022778 Gglean024497 Gglean031281
GO:0019438	aromatic compound biosynthetic process	1159	14142	36	259	0.00407	Gglean000044 Gglean002029 Gglean004064 Gglean004575 Gglean005545 Gglean005722 Gglean006809 Gglean008032 Gglean010732 Gglean010848 Gglean012759 Gglean013042 Gglean013565 Gglean014087 Gglean014187 Gglean014717 Gglean016388 Gglean017271 Gglean017631 Gglean022728 Gglean022778 Gglean023151 Gglean024159 Gglean024497 Gglean025391 Gglean026620 Gglean027614 Gglean027670 Gglean028871 Gglean028920 Gglean029…
GO:0006091	generation of precursor metabolites and energy	350	14142	15	259	0.00413	Gglean001606 Gglean006550 Gglean008808 Gglean011620 Gglean013565 Gglean017549 Gglean018338 Gglean020438 Gglean022778 Gglean024448 Gglean026207 Gglean026332 Gglean028871 Gglean028948 Gglean031281
GO:0006576	cellular biogenic amine metabolic process	79	14142	6	259	0.00472	Gglean010732 Gglean022335 Gglean022778 Gglean024497 Gglean027614 Gglean028920
GO:1901361	organic cyclic compound catabolic process	427	14142	17	259	0.00488	Gglean002029 Gglean005048 Gglean008622 Gglean010732 Gglean014427 Gglean014705 Gglean015079 Gglean015116 Gglean017554 Gglean019874 Gglean022195 Gglean022778 Gglean023046 Gglean024497 Gglean027522 Gglean027614 Gglean028920
GO:0044248	cellular catabolic process	887	14142	29	259	0.00499	Gglean000044 Gglean000843 Gglean001276 Gglean001978 Gglean002029 Gglean002101 Gglean002599 Gglean005048 Gglean008032 Gglean008622 Gglean010693 Gglean010732 Gglean011620 Gglean013565 Gglean014427 Gglean014705 Gglean015079 Gglean015116 Gglean017554 Gglean019874 Gglean022195 Gglean022778 Gglean023046 Gglean024497 Gglean027522 Gglean027614 Gglean028244 Gglean028920 Gglean031281
GO:0006098	pentose-phosphate shunt	106	14142	7	259	0.00506	Gglean000044 Gglean004875 Gglean008370 Gglean014087 Gglean022778 Gglean028871 Gglean031281
GO:0046148	pigment biosynthetic process	163	14142	9	259	0.00513	Gglean000044 Gglean013042 Gglean014087 Gglean016010 Gglean016388 Gglean017271 Gglean019485 Gglean026620 Gglean031281
GO:0044249	cellular biosynthetic process	2774	14142	72	259	0.0052	Gglean000044 Gglean000604 Gglean000747 Gglean001606 Gglean002029 Gglean002101 Gglean003019 Gglean003996 Gglean004064 Gglean004575 Gglean005078 Gglean005499 Gglean005545 Gglean005674 Gglean005722 Gglean005866 Gglean006809 Gglean008032 Gglean009897 Gglean010732 Gglean010848 Gglean011620 Gglean012318 Gglean012483 Gglean012759 Gglean012862 Gglean013042 Gglean013485 Gglean013565 Gglean014087 Gglean014…
GO:0006740	NADPH regeneration	107	14142	7	259	0.00533	Gglean000044 Gglean004875 Gglean008370 Gglean014087 Gglean022778 Gglean028871 Gglean031281
GO:0000105	histidine biosynthetic process	6	14142	2	259	0.00557	Gglean012759 Gglean022728
GO:0010496	intercellular transport	6	14142	2	259	0.00557	Gglean012409 Gglean012483
GO:1901607	alpha-amino acid biosynthetic process	228	14142	11	259	0.00572	Gglean000747 Gglean004575 Gglean005078 Gglean005499 Gglean012759 Gglean014087 Gglean014104 Gglean022728 Gglean028920 Gglean029177 Gglean029838
GO:0006739	NADP metabolic process	109	14142	7	259	0.00589	Gglean000044 Gglean004875 Gglean008370 Gglean014087 Gglean022778 Gglean028871 Gglean031281
GO:0044106	cellular amine metabolic process	83	14142	6	259	0.00601	Gglean010732 Gglean022335 Gglean022778 Gglean024497 Gglean027614 Gglean028920
GO:0016126	sterol biosynthetic process	59	14142	5	259	0.00613	Gglean000604 Gglean001606 Gglean021205 Gglean022335 Gglean022378
GO:0042440	pigment metabolic process	199	14142	10	259	0.00627	Gglean000044 Gglean013042 Gglean014087 Gglean016010 Gglean016388 Gglean017271 Gglean019485 Gglean026620 Gglean027522 Gglean031281
GO:0044723	single-organism carbohydrate metabolic process	751	14142	25	259	0.00727	Gglean000044 Gglean002101 Gglean004875 Gglean004888 Gglean005866 Gglean006550 Gglean008370 Gglean009897 Gglean011620 Gglean012318 Gglean014087 Gglean015930 Gglean017549 Gglean020438 Gglean021205 Gglean021382 Gglean022778 Gglean024448 Gglean026332 Gglean026983 Gglean027148 Gglean028871 Gglean028948 Gglean030541 Gglean031281
GO:0009642	response to light intensity	88	14142	6	259	0.00795	Gglean001296 Gglean002101 Gglean014087 Gglean015116 Gglean022778 Gglean031281
GO:0016125	sterol metabolic process	63	14142	5	259	0.00808	Gglean000604 Gglean001606 Gglean021205 Gglean022335 Gglean022378
GO:0018130	heterocycle biosynthetic process	1085	14142	33	259	0.00818	Gglean000044 Gglean002029 Gglean004064 Gglean004575 Gglean005545 Gglean008032 Gglean010732 Gglean010848 Gglean012759 Gglean013042 Gglean013565 Gglean014087 Gglean014187 Gglean014717 Gglean016388 Gglean017271 Gglean017631 Gglean022728 Gglean022778 Gglean023151 Gglean024159 Gglean024497 Gglean025391 Gglean026620 Gglean027614 Gglean027670 Gglean028871 Gglean028920 Gglean029232 Gglean030018 Gglean030…
GO:0016143	S-glycoside metabolic process	65	14142	5	259	0.0092	Gglean000044 Gglean022778 Gglean024497 Gglean026332 Gglean031281
GO:0019757	glycosinolate metabolic process	65	14142	5	259	0.0092	Gglean000044 Gglean022778 Gglean024497 Gglean026332 Gglean031281
GO:0019760	glucosinolate metabolic process	65	14142	5	259	0.0092	Gglean000044 Gglean022778 Gglean024497 Gglean026332 Gglean031281
GO:0042537	benzene-containing compound metabolic process	65	14142	5	259	0.0092	Gglean005722 Gglean016510 Gglean022754 Gglean024497 Gglean031281
GO:0045333	cellular respiration	65	14142	5	259	0.0092	Gglean008808 Gglean011620 Gglean018338 Gglean026207 Gglean026332
GO:0006006	glucose metabolic process	211	14142	10	259	0.00931	Gglean000044 Gglean004875 Gglean008370 Gglean014087 Gglean021382 Gglean022778 Gglean026332 Gglean027148 Gglean028871 Gglean031281
GO:0072522	purine-containing compound biosynthetic process	91	14142	6	259	0.00931	Gglean002029 Gglean004064 Gglean004575 Gglean017271 Gglean027670 Gglean030018
GO:0019439	aromatic compound catabolic process	421	14142	16	259	0.00957	Gglean002029 Gglean005048 Gglean008622 Gglean010732 Gglean014427 Gglean015079 Gglean015116 Gglean017554 Gglean019874 Gglean022195 Gglean022778 Gglean023046 Gglean024497 Gglean027522 Gglean027614 Gglean028920
GO:0009744	response to sucrose	66	14142	5	259	0.0098	Gglean014087 Gglean021205 Gglean022778 Gglean025665 Gglean031281
GO:0034285	response to disaccharide	66	14142	5	259	0.0098	Gglean014087 Gglean021205 Gglean022778 Gglean025665 Gglean031281
GO:0006778	porphyrin-containing compound metabolic process	120	14142	7	259	0.00981	Gglean000044 Gglean008032 Gglean013042 Gglean014087 Gglean024497 Gglean027522 Gglean031281
GO:0006188	IMP biosynthetic process	8	14142	2	259	0.01012	Gglean027670 Gglean030018
GO:0006547	histidine metabolic process	8	14142	2	259	0.01012	Gglean012759 Gglean022728
GO:0035999	tetrahydrofolate interconversion	8	14142	2	259	0.01012	Gglean002663 Gglean004064
GO:0046040	IMP metabolic process	8	14142	2	259	0.01012	Gglean027670 Gglean030018
GO:0052803	imidazole-containing compound metabolic process	8	14142	2	259	0.01012	Gglean012759 Gglean022728
GO:0071704	organic substance metabolic process	6238	14142	140	259	0.01123	Gglean000044 Gglean000604 Gglean000677 Gglean000747 Gglean000843 Gglean001276 Gglean001296 Gglean001606 Gglean001978 Gglean002029 Gglean002101 Gglean002359 Gglean002599 Gglean002663 Gglean003019 Gglean003996 Gglean004064 Gglean004575 Gglean004664 Gglean004672 Gglean004805 Gglean004875 Gglean004888 Gglean004921 Gglean005048 Gglean005078 Gglean005499 Gglean005523 Gglean005545 Gglean005674 Gglean005…
GO:0010200	response to chitin	69	14142	5	259	0.01175	Gglean002481 Gglean005674 Gglean024497 Gglean028920 Gglean031281
GO:0005975	carbohydrate metabolic process	1115	14142	33	259	0.01205	Gglean000044 Gglean002101 Gglean004664 Gglean004875 Gglean004888 Gglean005866 Gglean006550 Gglean008370 Gglean009897 Gglean011620 Gglean012318 Gglean013863 Gglean014087 Gglean015930 Gglean017549 Gglean020438 Gglean021205 Gglean021382 Gglean022335 Gglean022778 Gglean022937 Gglean024448 Gglean026207 Gglean026332 Gglean026983 Gglean027148 Gglean028341 Gglean028416 Gglean028871 Gglean028948 Gglean030…
GO:0016114	terpenoid biosynthetic process	125	14142	7	259	0.01211	Gglean000044 Gglean000604 Gglean001606 Gglean013042 Gglean014087 Gglean016010 Gglean031281
GO:0010817	regulation of hormone levels	156	14142	8	259	0.01242	Gglean000604 Gglean010732 Gglean021205 Gglean022335 Gglean022778 Gglean024497 Gglean027614 Gglean028920
GO:0006526	arginine biosynthetic process	9	14142	2	259	0.01284	Gglean004575 Gglean014104
GO:0009060	aerobic respiration	47	14142	4	259	0.01376	Gglean008808 Gglean011620 Gglean018338 Gglean026207
GO:0009126	purine nucleoside monophosphate metabolic process	225	14142	10	259	0.01416	Gglean002029 Gglean005048 Gglean014427 Gglean015079 Gglean015116 Gglean017554 Gglean022195 Gglean023046 Gglean027670 Gglean030018
GO:0009167	purine ribonucleoside monophosphate metabolic process	225	14142	10	259	0.01416	Gglean002029 Gglean005048 Gglean014427 Gglean015079 Gglean015116 Gglean017554 Gglean022195 Gglean023046 Gglean027670 Gglean030018
GO:0048193	Golgi vesicle transport	129	14142	7	259	0.01421	Gglean002101 Gglean003996 Gglean014464 Gglean015623 Gglean020299 Gglean021205 Gglean030541
GO:0006164	purine nucleotide biosynthetic process	73	14142	5	259	0.01474	Gglean002029 Gglean004064 Gglean004575 Gglean027670 Gglean030018
GO:0042742	defense response to bacterium	130	14142	7	259	0.01478	Gglean001296 Gglean001606 Gglean014104 Gglean015727 Gglean022778 Gglean024497 Gglean031281
GO:0006633	fatty acid biosynthetic process	131	14142	7	259	0.01536	Gglean000044 Gglean008032 Gglean014087 Gglean020105 Gglean024497 Gglean027614 Gglean031281
GO:0042558	pteridine-containing compound metabolic process	27	14142	3	259	0.01582	Gglean002663 Gglean004064 Gglean028871
GO:0006085	acetyl-CoA biosynthetic process	10	14142	2	259	0.01585	Gglean000604 Gglean015727
GO:0009250	glucan biosynthetic process	164	14142	8	259	0.01637	Gglean000044 Gglean002101 Gglean005866 Gglean021205 Gglean022778 Gglean024448 Gglean030541 Gglean031281
GO:0009308	amine metabolic process	103	14142	6	259	0.01646	Gglean010732 Gglean022335 Gglean022778 Gglean024497 Gglean027614 Gglean028920
GO:0006721	terpenoid metabolic process	134	14142	7	259	0.01719	Gglean000044 Gglean000604 Gglean001606 Gglean013042 Gglean014087 Gglean016010 Gglean031281
GO:0006694	steroid biosynthetic process	76	14142	5	259	0.0173	Gglean000604 Gglean001606 Gglean021205 Gglean022335 Gglean022378
GO:0010243	response to organonitrogen compound	76	14142	5	259	0.0173	Gglean002481 Gglean005674 Gglean024497 Gglean028920 Gglean031281
GO:0006066	alcohol metabolic process	166	14142	8	259	0.01748	Gglean000604 Gglean001606 Gglean002359 Gglean021205 Gglean022335 Gglean022378 Gglean026332 Gglean030176
GO:0009161	ribonucleoside monophosphate metabolic process	234	14142	10	259	0.01815	Gglean002029 Gglean005048 Gglean014427 Gglean015079 Gglean015116 Gglean017554 Gglean022195 Gglean023046 Gglean027670 Gglean030018
GO:0071941	nitrogen cycle metabolic process	11	14142	2	259	0.01912	Gglean000747 Gglean028920
GO:0009123	nucleoside monophosphate metabolic process	236	14142	10	259	0.01914	Gglean002029 Gglean005048 Gglean014427 Gglean015079 Gglean015116 Gglean017554 Gglean022195 Gglean023046 Gglean027670 Gglean030018
GO:0043648	dicarboxylic acid metabolic process	52	14142	4	259	0.01935	Gglean005078 Gglean011620 Gglean017549 Gglean028341
GO:0046189	phenol-containing compound biosynthetic process	52	14142	4	259	0.01935	Gglean005722 Gglean024497 Gglean026620 Gglean031281
GO:0080167	response to karrikin	52	14142	4	259	0.01935	Gglean009693 Gglean014427 Gglean021701 Gglean027781
GO:1901135	carbohydrate derivative metabolic process	817	14142	25	259	0.01944	Gglean000044 Gglean000843 Gglean002029 Gglean005048 Gglean005866 Gglean008032 Gglean008622 Gglean009897 Gglean012318 Gglean012862 Gglean014087 Gglean014427 Gglean015079 Gglean015116 Gglean017271 Gglean017554 Gglean017947 Gglean022195 Gglean022778 Gglean023046 Gglean024497 Gglean026332 Gglean027670 Gglean030018 Gglean031281
GO:0072521	purine-containing compound metabolic process	419	14142	15	259	0.01956	Gglean002029 Gglean004064 Gglean004575 Gglean005048 Gglean008622 Gglean012862 Gglean014427 Gglean015079 Gglean015116 Gglean017271 Gglean017554 Gglean022195 Gglean023046 Gglean027670 Gglean030018
GO:0019318	hexose metabolic process	239	14142	10	259	0.0207	Gglean000044 Gglean004875 Gglean008370 Gglean014087 Gglean021382 Gglean022778 Gglean026332 Gglean027148 Gglean028871 Gglean031281
GO:0034637	cellular carbohydrate biosynthetic process	239	14142	10	259	0.0207	Gglean000044 Gglean002101 Gglean005866 Gglean015930 Gglean021205 Gglean022778 Gglean024448 Gglean026983 Gglean030541 Gglean031281
GO:0006200	ATP catabolic process	172	14142	8	259	0.02116	Gglean002029 Gglean005048 Gglean014427 Gglean015079 Gglean015116 Gglean017554 Gglean022195 Gglean023046
GO:0009125	nucleoside monophosphate catabolic process	172	14142	8	259	0.02116	Gglean002029 Gglean005048 Gglean014427 Gglean015079 Gglean015116 Gglean017554 Gglean022195 Gglean023046
GO:0009128	purine nucleoside monophosphate catabolic process	172	14142	8	259	0.02116	Gglean002029 Gglean005048 Gglean014427 Gglean015079 Gglean015116 Gglean017554 Gglean022195 Gglean023046
GO:0009158	ribonucleoside monophosphate catabolic process	172	14142	8	259	0.02116	Gglean002029 Gglean005048 Gglean014427 Gglean015079 Gglean015116 Gglean017554 Gglean022195 Gglean023046
GO:0009169	purine ribonucleoside monophosphate catabolic process	172	14142	8	259	0.02116	Gglean002029 Gglean005048 Gglean014427 Gglean015079 Gglean015116 Gglean017554 Gglean022195 Gglean023046
GO:0019748	secondary metabolic process	240	14142	10	259	0.02124	Gglean000044 Gglean005674 Gglean006809 Gglean008032 Gglean022335 Gglean022778 Gglean024497 Gglean026332 Gglean026620 Gglean031281
GO:1902582	single-organism intracellular transport	424	14142	15	259	0.02151	Gglean001414 Gglean002101 Gglean003996 Gglean009897 Gglean013565 Gglean014464 Gglean015623 Gglean020299 Gglean021205 Gglean024497 Gglean026002 Gglean026332 Gglean027148 Gglean030541 Gglean031281
GO:0042542	response to hydrogen peroxide	81	14142	5	259	0.02217	Gglean000044 Gglean001296 Gglean002101 Gglean013565 Gglean015116
GO:0046653	tetrahydrofolate metabolic process	12	14142	2	259	0.02265	Gglean002663 Gglean004064
GO:0010155	regulation of proton transport	31	14142	3	259	0.02295	Gglean014087 Gglean022778 Gglean031281
GO:0016129	phytosteroid biosynthetic process	31	14142	3	259	0.02295	Gglean000604 Gglean021205 Gglean022335
GO:0016132	brassinosteroid biosynthetic process	31	14142	3	259	0.02295	Gglean000604 Gglean021205 Gglean022335
GO:0006163	purine nucleotide metabolic process	390	14142	14	259	0.02321	Gglean002029 Gglean004064 Gglean004575 Gglean005048 Gglean008622 Gglean012862 Gglean014427 Gglean015079 Gglean015116 Gglean017554 Gglean022195 Gglean023046 Gglean027670 Gglean030018
GO:0019252	starch biosynthetic process	82	14142	5	259	0.02325	Gglean000044 Gglean005866 Gglean022778 Gglean024448 Gglean031281
GO:0018958	phenol-containing compound metabolic process	55	14142	4	259	0.02329	Gglean005722 Gglean024497 Gglean026620 Gglean031281
GO:1901360	organic cyclic compound metabolic process	2862	14142	70	259	0.02401	Gglean000044 Gglean000604 Gglean001606 Gglean002029 Gglean002663 Gglean004064 Gglean004575 Gglean004875 Gglean004921 Gglean005048 Gglean005545 Gglean005674 Gglean005722 Gglean005866 Gglean006522 Gglean006809 Gglean008032 Gglean008370 Gglean008622 Gglean010732 Gglean010848 Gglean012483 Gglean012759 Gglean012862 Gglean013042 Gglean013485 Gglean013565 Gglean014087 Gglean014187 Gglean014427 Gglean014…
GO:0008202	steroid metabolic process	83	14142	5	259	0.02435	Gglean000604 Gglean001606 Gglean021205 Gglean022335 Gglean022378
GO:0016128	phytosteroid metabolic process	32	14142	3	259	0.02497	Gglean000604 Gglean021205 Gglean022335
GO:0016131	brassinosteroid metabolic process	32	14142	3	259	0.02497	Gglean000604 Gglean021205 Gglean022335
GO:0009657	plastid organization	212	14142	9	259	0.02531	Gglean005048 Gglean005866 Gglean013565 Gglean014087 Gglean016242 Gglean022003 Gglean022778 Gglean028871 Gglean031281
GO:0006743	ubiquinone metabolic process	13	14142	2	259	0.02642	Gglean005078 Gglean014087
GO:0006744	ubiquinone biosynthetic process	13	14142	2	259	0.02642	Gglean005078 Gglean014087
GO:0035384	thioester biosynthetic process	13	14142	2	259	0.02642	Gglean000604 Gglean015727
GO:0071616	acyl-CoA biosynthetic process	13	14142	2	259	0.02642	Gglean000604 Gglean015727
GO:0009753	response to jasmonic acid	85	14142	5	259	0.02666	Gglean005674 Gglean024497 Gglean026620 Gglean027614 Gglean031281
GO:0046165	alcohol biosynthetic process	115	14142	6	259	0.02671	Gglean000604 Gglean001606 Gglean021205 Gglean022335 Gglean022378 Gglean030176
GO:1901657	glycosyl compound metabolic process	476	14142	16	259	0.02725	Gglean000044 Gglean002029 Gglean005048 Gglean008622 Gglean012862 Gglean014427 Gglean015079 Gglean015116 Gglean017271 Gglean017554 Gglean022195 Gglean022778 Gglean023046 Gglean024497 Gglean026332 Gglean031281
GO:0006631	fatty acid metabolic process	251	14142	10	259	0.02786	Gglean000044 Gglean002599 Gglean008032 Gglean010732 Gglean011620 Gglean014087 Gglean020105 Gglean024497 Gglean027614 Gglean031281
GO:0009611	response to wounding	86	14142	5	259	0.02787	Gglean010732 Gglean020105 Gglean024497 Gglean026620 Gglean027614
GO:0033014	tetrapyrrole biosynthetic process	86	14142	5	259	0.02787	Gglean000044 Gglean013042 Gglean014087 Gglean014717 Gglean031281
GO:0009408	response to heat	87	14142	5	259	0.02911	Gglean001296 Gglean002101 Gglean005048 Gglean015116 Gglean022726
GO:0006655	phosphatidylglycerol biosynthetic process	34	14142	3	259	0.02927	Gglean000044 Gglean014087 Gglean031281
GO:0046471	phosphatidylglycerol metabolic process	34	14142	3	259	0.02927	Gglean000044 Gglean014087 Gglean031281
GO:0015995	chlorophyll biosynthetic process	60	14142	4	259	0.03088	Gglean000044 Gglean013042 Gglean014087 Gglean031281
GO:0006725	cellular aromatic compound metabolic process	2757	14142	67	259	0.03157	Gglean000044 Gglean002029 Gglean002663 Gglean004064 Gglean004575 Gglean004875 Gglean004921 Gglean005048 Gglean005545 Gglean005674 Gglean005722 Gglean005866 Gglean006522 Gglean006809 Gglean008032 Gglean008370 Gglean008622 Gglean010732 Gglean010848 Gglean012483 Gglean012759 Gglean012862 Gglean013042 Gglean013485 Gglean013565 Gglean014087 Gglean014187 Gglean014427 Gglean014705 Gglean014717 Gglean015…
GO:0005984	disaccharide metabolic process	89	14142	5	259	0.03169	Gglean000044 Gglean005866 Gglean012318 Gglean022778 Gglean026983
GO:0006766	vitamin metabolic process	61	14142	4	259	0.03255	Gglean000044 Gglean008032 Gglean024497 Gglean031281
GO:0016144	S-glycoside biosynthetic process	61	14142	4	259	0.03255	Gglean000044 Gglean022778 Gglean024497 Gglean026332
GO:0019758	glycosinolate biosynthetic process	61	14142	4	259	0.03255	Gglean000044 Gglean022778 Gglean024497 Gglean026332
GO:0019761	glucosinolate biosynthetic process	61	14142	4	259	0.03255	Gglean000044 Gglean022778 Gglean024497 Gglean026332
GO:0033692	cellular polysaccharide biosynthetic process	223	14142	9	259	0.03351	Gglean000044 Gglean002101 Gglean005866 Gglean015930 Gglean021205 Gglean022778 Gglean024448 Gglean030541 Gglean031281
GO:0046474	glycerophospholipid biosynthetic process	91	14142	5	259	0.03442	Gglean000044 Gglean003996 Gglean014087 Gglean016585 Gglean031281
GO:0006073	cellular glucan metabolic process	225	14142	9	259	0.03518	Gglean000044 Gglean002101 Gglean005866 Gglean009897 Gglean021205 Gglean022778 Gglean024448 Gglean030541 Gglean031281
GO:0044042	glucan metabolic process	225	14142	9	259	0.03518	Gglean000044 Gglean002101 Gglean005866 Gglean009897 Gglean021205 Gglean022778 Gglean024448 Gglean030541 Gglean031281
GO:0044271	cellular nitrogen compound biosynthetic process	1080	14142	30	259	0.03559	Gglean000044 Gglean002029 Gglean004064 Gglean004575 Gglean005545 Gglean008032 Gglean010732 Gglean010848 Gglean013042 Gglean013565 Gglean014087 Gglean014187 Gglean014717 Gglean016388 Gglean017271 Gglean017631 Gglean022778 Gglean023151 Gglean024159 Gglean024497 Gglean025391 Gglean027614 Gglean027670 Gglean028871 Gglean028920 Gglean029232 Gglean030018 Gglean030366 Gglean030880 Gglean031281
GO:0009607	response to biotic stimulus	453	14142	15	259	0.0358	Gglean001296 Gglean001606 Gglean004887 Gglean005636 Gglean005674 Gglean005722 Gglean012483 Gglean014104 Gglean015727 Gglean016510 Gglean017554 Gglean022778 Gglean024497 Gglean029082 Gglean031281
GO:1901700	response to oxygen-containing compound	739	14142	22	259	0.03602	Gglean000044 Gglean001296 Gglean002101 Gglean002481 Gglean004887 Gglean005674 Gglean013565 Gglean014087 Gglean015116 Gglean019021 Gglean021205 Gglean022778 Gglean024497 Gglean025665 Gglean026620 Gglean027614 Gglean028348 Gglean028920 Gglean029105 Gglean030176 Gglean031235 Gglean031281
GO:0046482	para-aminobenzoic acid metabolic process	16	14142	2	259	0.0391	Gglean016510 Gglean022754
GO:1901661	quinone metabolic process	16	14142	2	259	0.0391	Gglean005078 Gglean014087
GO:1901663	quinone biosynthetic process	16	14142	2	259	0.0391	Gglean005078 Gglean014087
GO:0006650	glycerophospholipid metabolic process	128	14142	6	259	0.04183	Gglean000044 Gglean003996 Gglean012759 Gglean014087 Gglean016585 Gglean031281
GO:0005982	starch metabolic process	96	14142	5	259	0.04184	Gglean000044 Gglean005866 Gglean022778 Gglean024448 Gglean031281
GO:0005996	monosaccharide metabolic process	270	14142	10	259	0.04257	Gglean000044 Gglean004875 Gglean008370 Gglean014087 Gglean021382 Gglean022778 Gglean026332 Gglean027148 Gglean028871 Gglean031281
GO:0045017	glycerolipid biosynthetic process	97	14142	5	259	0.04344	Gglean000044 Gglean003996 Gglean014087 Gglean016585 Gglean031281
GO:0006525	arginine metabolic process	17	14142	2	259	0.04375	Gglean004575 Gglean014104
GO:0043207	response to external biotic stimulus	426	14142	14	259	0.04399	Gglean001296 Gglean001606 Gglean004887 Gglean005636 Gglean005674 Gglean005722 Gglean012483 Gglean014104 Gglean015727 Gglean016510 Gglean017554 Gglean022778 Gglean024497 Gglean031281
GO:0051707	response to other organism	426	14142	14	259	0.04399	Gglean001296 Gglean001606 Gglean004887 Gglean005636 Gglean005674 Gglean005722 Gglean012483 Gglean014104 Gglean015727 Gglean016510 Gglean017554 Gglean022778 Gglean024497 Gglean031281
GO:0010114	response to red light	41	14142	3	259	0.04718	Gglean014087 Gglean022778 Gglean031281
GO:0042180	cellular ketone metabolic process	41	14142	3	259	0.04718	Gglean005078 Gglean011620 Gglean014087
GO:0051641	cellular localization	636	14142	19	259	0.04805	Gglean001414 Gglean002101 Gglean003996 Gglean005866 Gglean007858 Gglean009897 Gglean013565 Gglean014464 Gglean015623 Gglean016242 Gglean020299 Gglean021205 Gglean024497 Gglean026002 Gglean026332 Gglean027148 Gglean028871 Gglean030541 Gglean031281
GO:0019742	pentacyclic triterpenoid metabolic process	18	14142	2	259	0.04859	Gglean000604 Gglean001606
GO:0019745	pentacyclic triterpenoid biosynthetic process	18	14142	2	259	0.04859	Gglean000604 Gglean001606

## Sheet: coral1-BP
GO_ID	GOTerm	Annotated_num	Annotated genes	Significant_diff_gene	Cluster size	pvalue	gene_list
GO:0009309	amine biosynthetic process	36	14142	2	42	0.005	Gglean000048 Gglean000822
GO:0042401	cellular biogenic amine biosynthetic process	36	14142	2	42	0.005	Gglean000048 Gglean000822
GO:0009902	chloroplast relocation	58	14142	2	42	0.013	Gglean019109 Gglean030477
GO:0051644	plastid localization	58	14142	2	42	0.013	Gglean019109 Gglean030477
GO:0051667	establishment of plastid localization	58	14142	2	42	0.013	Gglean019109 Gglean030477
GO:0006165	nucleoside diphosphate phosphorylation	5	14142	1	42	0.015	Gglean016601
GO:0006183	GTP biosynthetic process	5	14142	1	42	0.015	Gglean016601
GO:0006228	UTP biosynthetic process	5	14142	1	42	0.015	Gglean016601
GO:0046051	UTP metabolic process	5	14142	1	42	0.015	Gglean016601
GO:0051656	establishment of organelle localization	63	14142	2	42	0.015	Gglean019109 Gglean030477
GO:1901136	carbohydrate derivative catabolic process	328	14142	4	42	0.015	Gglean001356 Gglean003975 Gglean008600 Gglean021171
GO:0009144	purine nucleoside triphosphate metabolic process	341	14142	4	42	0.017	Gglean001356 Gglean008600 Gglean016601 Gglean021171
GO:0009205	purine ribonucleoside triphosphate metabolic process	341	14142	4	42	0.017	Gglean001356 Gglean008600 Gglean016601 Gglean021171
GO:0031425	chloroplast RNA processing	6	14142	1	42	0.018	Gglean021171
GO:0034308	primary alcohol metabolic process	6	14142	1	42	0.018	Gglean012087
GO:1901070	guanosine-containing compound biosynthetic process	6	14142	1	42	0.018	Gglean016601
GO:0009199	ribonucleoside triphosphate metabolic process	346	14142	4	42	0.018	Gglean001356 Gglean008600 Gglean016601 Gglean021171
GO:0009141	nucleoside triphosphate metabolic process	349	14142	4	42	0.019	Gglean001356 Gglean008600 Gglean016601 Gglean021171
GO:0051640	organelle localization	75	14142	2	42	0.021	Gglean019109 Gglean030477
GO:0006576	cellular biogenic amine metabolic process	79	14142	2	42	0.023	Gglean000048 Gglean000822
GO:0009150	purine ribonucleotide metabolic process	371	14142	4	42	0.023	Gglean001356 Gglean008600 Gglean016601 Gglean021171
GO:0000162	tryptophan biosynthetic process	8	14142	1	42	0.023	Gglean000048
GO:0006241	CTP biosynthetic process	8	14142	1	42	0.023	Gglean016601
GO:0009148	pyrimidine nucleoside triphosphate biosynthetic process	8	14142	1	42	0.023	Gglean016601
GO:0009208	pyrimidine ribonucleoside triphosphate metabolic process	8	14142	1	42	0.023	Gglean016601
GO:0009209	pyrimidine ribonucleoside triphosphate biosynthetic process	8	14142	1	42	0.023	Gglean016601
GO:0046036	CTP metabolic process	8	14142	1	42	0.023	Gglean016601
GO:0046219	indolalkylamine biosynthetic process	8	14142	1	42	0.023	Gglean000048
GO:0044106	cellular amine metabolic process	83	14142	2	42	0.025	Gglean000048 Gglean000822
GO:0046128	purine ribonucleoside metabolic process	381	14142	4	42	0.025	Gglean001356 Gglean008600 Gglean016601 Gglean021171
GO:0042278	purine nucleoside metabolic process	382	14142	4	42	0.025	Gglean001356 Gglean008600 Gglean016601 Gglean021171
GO:0009132	nucleoside diphosphate metabolic process	9	14142	1	42	0.026	Gglean016601
GO:0009147	pyrimidine nucleoside triphosphate metabolic process	9	14142	1	42	0.026	Gglean016601
GO:0070838	divalent metal ion transport	86	14142	2	42	0.026	Gglean030477 Gglean031123
GO:0072511	divalent inorganic cation transport	86	14142	2	42	0.026	Gglean030477 Gglean031123
GO:0006163	purine nucleotide metabolic process	390	14142	4	42	0.027	Gglean001356 Gglean008600 Gglean016601 Gglean021171
GO:0046700	heterocycle catabolic process	390	14142	4	42	0.027	Gglean000048 Gglean001356 Gglean008600 Gglean021171
GO:0044270	cellular nitrogen compound catabolic process	392	14142	4	42	0.027	Gglean000048 Gglean001356 Gglean008600 Gglean021171
GO:0009119	ribonucleoside metabolic process	396	14142	4	42	0.028	Gglean001356 Gglean008600 Gglean016601 Gglean021171
GO:0009116	nucleoside metabolic process	409	14142	4	42	0.031	Gglean001356 Gglean008600 Gglean016601 Gglean021171
GO:0006396	RNA processing	412	14142	4	42	0.032	Gglean001224 Gglean019109 Gglean021171 Gglean030477
GO:0009396	folic acid-containing compound biosynthetic process	11	14142	1	42	0.032	Gglean002509
GO:0030163	protein catabolic process	237	14142	3	42	0.032	Gglean002585 Gglean003975 Gglean008600
GO:0009259	ribonucleotide metabolic process	416	14142	4	42	0.033	Gglean001356 Gglean008600 Gglean016601 Gglean021171
GO:0019693	ribose phosphate metabolic process	416	14142	4	42	0.033	Gglean001356 Gglean008600 Gglean016601 Gglean021171
GO:0072521	purine-containing compound metabolic process	419	14142	4	42	0.034	Gglean001356 Gglean008600 Gglean016601 Gglean021171
GO:0019439	aromatic compound catabolic process	421	14142	4	42	0.034	Gglean000048 Gglean001356 Gglean008600 Gglean021171
GO:0044271	cellular nitrogen compound biosynthetic process	1080	14142	7	42	0.035	Gglean000048 Gglean000822 Gglean001224 Gglean002509 Gglean004858 Gglean016601 Gglean019109
GO:1901361	organic cyclic compound catabolic process	427	14142	4	42	0.036	Gglean000048 Gglean001356 Gglean008600 Gglean021171
GO:0044265	cellular macromolecule catabolic process	249	14142	3	42	0.036	Gglean002585 Gglean003975 Gglean008600
GO:0009308	amine metabolic process	103	14142	2	42	0.037	Gglean000048 Gglean000822
GO:0046132	pyrimidine ribonucleoside biosynthetic process	13	14142	1	42	0.038	Gglean016601
GO:0046134	pyrimidine nucleoside biosynthetic process	13	14142	1	42	0.038	Gglean016601
GO:0046939	nucleotide phosphorylation	13	14142	1	42	0.038	Gglean016601
GO:1901565	organonitrogen compound catabolic process	438	14142	4	42	0.039	Gglean000048 Gglean001356 Gglean008600 Gglean021171
GO:0017004	cytochrome complex assembly	14	14142	1	42	0.041	Gglean025333
GO:0042559	pteridine-containing compound biosynthetic process	14	14142	1	42	0.041	Gglean002509
GO:0019637	organophosphate metabolic process	884	14142	6	42	0.042	Gglean001356 Gglean004828 Gglean008600 Gglean016601 Gglean021171 Gglean021643
GO:0044248	cellular catabolic process	887	14142	6	42	0.043	Gglean000048 Gglean001356 Gglean002585 Gglean003975 Gglean008600 Gglean021171
GO:0006470	protein dephosphorylation	112	14142	2	42	0.043	Gglean002689 Gglean019109
GO:0009668	plastid membrane organization	113	14142	2	42	0.044	Gglean019109 Gglean030477
GO:0010027	thylakoid membrane organization	113	14142	2	42	0.044	Gglean019109 Gglean030477
GO:0030001	metal ion transport	279	14142	3	42	0.048	Gglean007115 Gglean030477 Gglean031123
GO:0006213	pyrimidine nucleoside metabolic process	17	14142	1	42	0.049	Gglean016601
GO:0046131	pyrimidine ribonucleoside metabolic process	17	14142	1	42	0.049	Gglean016601
GO:1901657	glycosyl compound metabolic process	476	14142	4	42	0.05	Gglean001356 Gglean008600 Gglean016601 Gglean021171

## Sheet: coral2-BP
GO_ID	GOTerm	Annotated_num	Annotated genes	Significant_diff_gene	Cluster size	pvalue	gene_list
GO:0044265	cellular macromolecule catabolic process	249	14142	7	62	4.4e-05	Gglean005051 Gglean009065 Gglean011826 Gglean012075 Gglean017821 Gglean018140 Gglean022012
GO:0016567	protein ubiquitination	131	14142	5	62	0.00015	Gglean001438 Gglean005051 Gglean011254 Gglean017821 Gglean018140
GO:0032446	protein modification by small protein conjugation	140	14142	5	62	0.0002	Gglean001438 Gglean005051 Gglean011254 Gglean017821 Gglean018140
GO:0009057	macromolecule catabolic process	339	14142	7	62	0.0003	Gglean005051 Gglean009065 Gglean011826 Gglean012075 Gglean017821 Gglean018140 Gglean022012
GO:0070647	protein modification by small protein conjugation or removal	183	14142	5	62	0.00069	Gglean001438 Gglean005051 Gglean011254 Gglean017821 Gglean018140
GO:0044267	cellular protein metabolic process	2002	14142	17	62	0.00078	Gglean001043 Gglean001438 Gglean005051 Gglean009065 Gglean011254 Gglean011826 Gglean012075 Gglean013076 Gglean017821 Gglean018140 Gglean021417 Gglean021785 Gglean021827 Gglean022012 Gglean023369 Gglean024899 Gglean030288
GO:0051603	proteolysis involved in cellular protein catabolic process	203	14142	5	62	0.0011	Gglean005051 Gglean011826 Gglean012075 Gglean017821 Gglean022012
GO:0044257	cellular protein catabolic process	213	14142	5	62	0.00136	Gglean005051 Gglean011826 Gglean012075 Gglean017821 Gglean022012
GO:0044260	cellular macromolecule metabolic process	3698	14142	24	62	0.00192	Gglean001038 Gglean001043 Gglean001438 Gglean001705 Gglean005051 Gglean005384 Gglean009065 Gglean011254 Gglean011826 Gglean012075 Gglean013076 Gglean014601 Gglean016450 Gglean017821 Gglean018140 Gglean021417 Gglean021785 Gglean021827 Gglean022012 Gglean022375 Gglean023369 Gglean024899 Gglean028091 Gglean030288
GO:0051649	establishment of localization in cell	602	14142	8	62	0.00199	Gglean000019 Gglean007967 Gglean012075 Gglean016826 Gglean018140 Gglean018718 Gglean022375 Gglean024899
GO:0043412	macromolecule modification	1410	14142	13	62	0.00201	Gglean001438 Gglean005051 Gglean009065 Gglean011254 Gglean013076 Gglean014601 Gglean017821 Gglean018140 Gglean021417 Gglean021785 Gglean021827 Gglean023369 Gglean024899
GO:0030163	protein catabolic process	237	14142	5	62	0.00218	Gglean005051 Gglean011826 Gglean012075 Gglean017821 Gglean022012
GO:0016197	endosomal transport	18	14142	2	62	0.00219	Gglean012075 Gglean018140
GO:0006464	cellular protein modification process	1255	14142	12	62	0.00233	Gglean001438 Gglean005051 Gglean009065 Gglean011254 Gglean013076 Gglean017821 Gglean018140 Gglean021417 Gglean021785 Gglean021827 Gglean023369 Gglean024899
GO:0036211	protein modification process	1255	14142	12	62	0.00233	Gglean001438 Gglean005051 Gglean009065 Gglean011254 Gglean013076 Gglean017821 Gglean018140 Gglean021417 Gglean021785 Gglean021827 Gglean023369 Gglean024899
GO:0016071	mRNA metabolic process	147	14142	4	62	0.0025	Gglean001705 Gglean005384 Gglean009065 Gglean018140
GO:0051641	cellular localization	636	14142	8	62	0.0028	Gglean000019 Gglean007967 Gglean012075 Gglean016826 Gglean018140 Gglean018718 Gglean022375 Gglean024899
GO:0006511	ubiquitin-dependent protein catabolic process	156	14142	4	62	0.0031	Gglean005051 Gglean011826 Gglean017821 Gglean022012
GO:0019941	modification-dependent protein catabolic process	157	14142	4	62	0.00318	Gglean005051 Gglean011826 Gglean017821 Gglean022012
GO:0043632	modification-dependent macromolecule catabolic process	157	14142	4	62	0.00318	Gglean005051 Gglean011826 Gglean017821 Gglean022012
GO:0043170	macromolecule metabolic process	4068	14142	25	62	0.00324	Gglean001038 Gglean001043 Gglean001438 Gglean001705 Gglean005051 Gglean005384 Gglean009065 Gglean011254 Gglean011826 Gglean012075 Gglean013076 Gglean013912 Gglean014601 Gglean016450 Gglean017821 Gglean018140 Gglean021417 Gglean021785 Gglean021827 Gglean022012 Gglean022375 Gglean023369 Gglean024899 Gglean028091 Gglean030288
GO:0000956	nuclear-transcribed mRNA catabolic process	22	14142	2	62	0.00327	Gglean009065 Gglean018140
GO:0006397	mRNA processing	77	14142	3	62	0.00331	Gglean001705 Gglean005384 Gglean009065
GO:0006402	mRNA catabolic process	23	14142	2	62	0.00358	Gglean009065 Gglean018140
GO:0019538	protein metabolic process	2297	14142	17	62	0.00375	Gglean001043 Gglean001438 Gglean005051 Gglean009065 Gglean011254 Gglean011826 Gglean012075 Gglean013076 Gglean017821 Gglean018140 Gglean021417 Gglean021785 Gglean021827 Gglean022012 Gglean023369 Gglean024899 Gglean030288
GO:0046907	intracellular transport	527	14142	7	62	0.00393	Gglean000019 Gglean007967 Gglean012075 Gglean018140 Gglean018718 Gglean022375 Gglean024899
GO:0006401	RNA catabolic process	28	14142	2	62	0.00528	Gglean009065 Gglean018140
GO:0032940	secretion by cell	29	14142	2	62	0.00566	Gglean016826 Gglean018140
GO:0046903	secretion	29	14142	2	62	0.00566	Gglean016826 Gglean018140
GO:0009791	post-embryonic development	735	14142	8	62	0.00674	Gglean001438 Gglean009065 Gglean009349 Gglean012075 Gglean013076 Gglean021417 Gglean024899 Gglean028091
GO:0048608	reproductive structure development	583	14142	7	62	0.00681	Gglean001438 Gglean009065 Gglean009349 Gglean012075 Gglean021417 Gglean024899 Gglean028091
GO:0061458	reproductive system development	583	14142	7	62	0.00681	Gglean001438 Gglean009065 Gglean009349 Gglean012075 Gglean021417 Gglean024899 Gglean028091
GO:0007623	circadian rhythm	32	14142	2	62	0.00686	Gglean009065 Gglean013076
GO:0048511	rhythmic process	32	14142	2	62	0.00686	Gglean009065 Gglean013076
GO:0044767	single-organism developmental process	1392	14142	11	62	0.01533	Gglean001246 Gglean001438 Gglean009065 Gglean009349 Gglean010947 Gglean012075 Gglean013076 Gglean018140 Gglean021417 Gglean024899 Gglean028091
GO:0003006	developmental process involved in reproduction	689	14142	7	62	0.01622	Gglean001438 Gglean009065 Gglean009349 Gglean012075 Gglean021417 Gglean024899 Gglean028091
GO:0016070	RNA metabolic process	1219	14142	10	62	0.01662	Gglean001038 Gglean001438 Gglean001705 Gglean005384 Gglean009065 Gglean013076 Gglean014601 Gglean016450 Gglean018140 Gglean030288
GO:0007164	establishment of tissue polarity	5	14142	1	62	0.01939	Gglean012075
GO:0015969	guanosine tetraphosphate metabolic process	5	14142	1	62	0.01939	Gglean024766
GO:0032386	regulation of intracellular transport	5	14142	1	62	0.01939	Gglean012075
GO:0034035	purine ribonucleoside bisphosphate metabolic process	5	14142	1	62	0.01939	Gglean024766
GO:0051017	actin filament bundle assembly	5	14142	1	62	0.01939	Gglean021186
GO:0060341	regulation of cellular localization	5	14142	1	62	0.01939	Gglean012075
GO:0061572	actin filament bundle organization	5	14142	1	62	0.01939	Gglean021186
GO:0032502	developmental process	1444	14142	11	62	0.01979	Gglean001246 Gglean001438 Gglean009065 Gglean009349 Gglean010947 Gglean012075 Gglean013076 Gglean018140 Gglean021417 Gglean024899 Gglean028091
GO:0044237	cellular metabolic process	5917	14142	30	62	0.02026	Gglean001038 Gglean001043 Gglean001438 Gglean001705 Gglean005051 Gglean005384 Gglean007967 Gglean008757 Gglean009065 Gglean011254 Gglean011826 Gglean012075 Gglean013076 Gglean013869 Gglean014601 Gglean016450 Gglean017821 Gglean018140 Gglean019808 Gglean021417 Gglean021785 Gglean021827 Gglean022012 Gglean022375 Gglean023369 Gglean024766 Gglean024899 Gglean028047 Gglean028091 Gglean030288
GO:0016192	vesicle-mediated transport	273	14142	4	62	0.02134	Gglean012075 Gglean016826 Gglean018718 Gglean024899
GO:0034645	cellular macromolecule biosynthetic process	1677	14142	12	62	0.02317	Gglean001043 Gglean001438 Gglean005051 Gglean005384 Gglean009065 Gglean012075 Gglean013076 Gglean014601 Gglean016450 Gglean017821 Gglean024899 Gglean030288
GO:0000578	embryonic axis specification	6	14142	1	62	0.02322	Gglean012075
GO:0007602	phototransduction	6	14142	1	62	0.02322	Gglean013076
GO:0009585	red, far-red light phototransduction	6	14142	1	62	0.02322	Gglean013076
GO:0009638	phototropism	6	14142	1	62	0.02322	Gglean013076
GO:0032784	regulation of DNA-templated transcription, elongation	6	14142	1	62	0.02322	Gglean030288
GO:0048522	positive regulation of cellular process	285	14142	4	62	0.02454	Gglean009065 Gglean012075 Gglean013869 Gglean030288
GO:0022414	reproductive process	750	14142	7	62	0.02468	Gglean001438 Gglean009065 Gglean009349 Gglean012075 Gglean021417 Gglean024899 Gglean028091
GO:0050794	regulation of cellular process	1706	14142	12	62	0.02621	Gglean001438 Gglean008757 Gglean009065 Gglean012075 Gglean013076 Gglean013869 Gglean014601 Gglean016450 Gglean018140 Gglean028047 Gglean028091 Gglean030288
GO:0009583	detection of light stimulus	7	14142	1	62	0.02704	Gglean013076
GO:0017006	protein-tetrapyrrole linkage	7	14142	1	62	0.02704	Gglean013076
GO:0018202	peptidyl-histidine modification	7	14142	1	62	0.02704	Gglean013076
GO:0009059	macromolecule biosynthetic process	1716	14142	12	62	0.02733	Gglean001043 Gglean001438 Gglean005051 Gglean005384 Gglean009065 Gglean012075 Gglean013076 Gglean014601 Gglean016450 Gglean017821 Gglean024899 Gglean030288
GO:0007015	actin filament organization	67	14142	2	62	0.02807	Gglean012075 Gglean021186
GO:0010467	gene expression	1528	14142	11	62	0.029	Gglean001038 Gglean001043 Gglean001438 Gglean001705 Gglean005384 Gglean009065 Gglean013076 Gglean013912 Gglean014601 Gglean016450 Gglean030288
GO:0051276	chromosome organization	301	14142	4	62	0.02923	Gglean001438 Gglean012075 Gglean016450 Gglean023369
GO:0019219	regulation of nucleobase-containing compound metabolic process	609	14142	6	62	0.02964	Gglean001438 Gglean009065 Gglean013076 Gglean014601 Gglean016450 Gglean030288
GO:0051171	regulation of nitrogen compound metabolic process	621	14142	6	62	0.03221	Gglean001438 Gglean009065 Gglean013076 Gglean014601 Gglean016450 Gglean030288
GO:0032501	multicellular organismal process	1355	14142	10	62	0.03242	Gglean001246 Gglean001438 Gglean009065 Gglean009349 Gglean012075 Gglean013076 Gglean021417 Gglean021785 Gglean024899 Gglean028091
GO:1902589	single-organism organelle organization	461	14142	5	62	0.03265	Gglean001438 Gglean012075 Gglean016450 Gglean021186 Gglean023369
GO:0030036	actin cytoskeleton organization	74	14142	2	62	0.03371	Gglean012075 Gglean021186
GO:0006508	proteolysis	467	14142	5	62	0.03426	Gglean005051 Gglean011826 Gglean012075 Gglean017821 Gglean022012
GO:0009788	negative regulation of abscisic acid-activated signaling pathway	9	14142	1	62	0.03463	Gglean018140
GO:0010017	red or far-red light signaling pathway	9	14142	1	62	0.03463	Gglean013076
GO:0010540	basipetal auxin transport	9	14142	1	62	0.03463	Gglean012075
GO:0018298	protein-chromophore linkage	9	14142	1	62	0.03463	Gglean013076
GO:0071489	cellular response to red or far red light	9	14142	1	62	0.03463	Gglean013076
GO:1901420	negative regulation of response to alcohol	9	14142	1	62	0.03463	Gglean018140
GO:0043543	protein acylation	76	14142	2	62	0.03539	Gglean009065 Gglean021417
GO:0060255	regulation of macromolecule metabolic process	822	14142	7	62	0.03816	Gglean001438 Gglean009065 Gglean013076 Gglean013912 Gglean014601 Gglean016450 Gglean030288
GO:0009582	detection of abiotic stimulus	10	14142	1	62	0.03841	Gglean013076
GO:0010072	primary shoot apical meristem specification	10	14142	1	62	0.03841	Gglean012075
GO:0071840	cellular component organization or biogenesis	1599	14142	11	62	0.039	Gglean001246 Gglean001438 Gglean005051 Gglean010947 Gglean012075 Gglean016450 Gglean021186 Gglean022012 Gglean022375 Gglean023369 Gglean024899
GO:0048518	positive regulation of biological process	332	14142	4	62	0.03977	Gglean009065 Gglean012075 Gglean013869 Gglean030288
GO:0048523	negative regulation of cellular process	196	14142	3	62	0.04072	Gglean013076 Gglean014601 Gglean018140
GO:0031323	regulation of cellular metabolic process	838	14142	7	62	0.04171	Gglean001438 Gglean009065 Gglean013076 Gglean013869 Gglean014601 Gglean016450 Gglean030288
GO:0050789	regulation of biological process	2041	14142	13	62	0.04248	Gglean001438 Gglean008757 Gglean009065 Gglean012075 Gglean013076 Gglean013869 Gglean013912 Gglean014601 Gglean016450 Gglean018140 Gglean028047 Gglean028091 Gglean030288
GO:0000003	reproduction	200	14142	3	62	0.04282	Gglean012075 Gglean016450 Gglean028091
GO:0019222	regulation of metabolic process	1037	14142	8	62	0.04462	Gglean001438 Gglean009065 Gglean013076 Gglean013869 Gglean013912 Gglean014601 Gglean016450 Gglean030288
GO:0010468	regulation of gene expression	672	14142	6	62	0.04474	Gglean001438 Gglean009065 Gglean013076 Gglean013912 Gglean014601 Gglean030288
GO:0009581	detection of external stimulus	12	14142	1	62	0.04592	Gglean013076
GO:0009880	embryonic pattern specification	12	14142	1	62	0.04592	Gglean012075
GO:0010311	lateral root formation	12	14142	1	62	0.04592	Gglean012075
GO:0042732	D-xylose metabolic process	12	14142	1	62	0.04592	Gglean024899
GO:0090421	embryonic meristem initiation	12	14142	1	62	0.04592	Gglean012075
GO:0031325	positive regulation of cellular metabolic process	207	14142	3	62	0.04662	Gglean009065 Gglean013869 Gglean030288
GO:0016043	cellular component organization	1447	14142	10	62	0.04798	Gglean001246 Gglean001438 Gglean010947 Gglean012075 Gglean016450 Gglean021186 Gglean022012 Gglean022375 Gglean023369 Gglean024899
GO:0032011	ARF protein signal transduction	13	14142	1	62	0.04965	Gglean012075
GO:0032012	regulation of ARF protein signal transduction	13	14142	1	62	0.04965	Gglean012075
GO:0007275	multicellular organismal development	1256	14142	9	62	0.04992	Gglean001246 Gglean001438 Gglean009065 Gglean009349 Gglean012075 Gglean013076 Gglean021417 Gglean024899 Gglean028091

## Sheet: darkolivegreen_BP
GO_ID	GOTerm	Annotated_num	Annotated genes	Significant_diff_gene	Cluster size	pvalue	gene_list
GO:0033036	macromolecule localization	609	14142	78	889	1.1e-08	Gglean000368 Gglean000972 Gglean001041 Gglean001785 Gglean002582 Gglean003510 Gglean003617 Gglean003831 Gglean004241 Gglean004692 Gglean006196 Gglean006219 Gglean006437 Gglean007350 Gglean007846 Gglean008578 Gglean009049 Gglean009212 Gglean009903 Gglean010630 Gglean010699 Gglean011341 Gglean012343 Gglean012508 Gglean013249 Gglean013340 Gglean013414 Gglean013509 Gglean013561 Gglean014099 Gglean014…
GO:0008104	protein localization	518	14142	69	889	1.8e-08	Gglean000368 Gglean000972 Gglean001041 Gglean001785 Gglean002582 Gglean003510 Gglean003617 Gglean003831 Gglean004241 Gglean006196 Gglean006219 Gglean006437 Gglean007350 Gglean007846 Gglean008578 Gglean009049 Gglean009212 Gglean009903 Gglean010630 Gglean010699 Gglean011341 Gglean012343 Gglean012508 Gglean013249 Gglean013340 Gglean013414 Gglean013509 Gglean013561 Gglean014099 Gglean014481 Gglean014…
GO:0071702	organic substance transport	831	14142	94	889	1.6e-07	Gglean000368 Gglean000736 Gglean000801 Gglean000972 Gglean001041 Gglean001422 Gglean001785 Gglean002582 Gglean002683 Gglean002841 Gglean003510 Gglean003617 Gglean003831 Gglean004241 Gglean004692 Gglean006196 Gglean006219 Gglean006437 Gglean006660 Gglean007100 Gglean007350 Gglean008578 Gglean008701 Gglean008984 Gglean009049 Gglean009062 Gglean009212 Gglean009903 Gglean010630 Gglean010699 Gglean010…
GO:0015031	protein transport	498	14142	62	889	1.1e-06	Gglean000368 Gglean000972 Gglean001041 Gglean001785 Gglean002582 Gglean003510 Gglean003617 Gglean003831 Gglean004241 Gglean006196 Gglean006219 Gglean006437 Gglean007350 Gglean008578 Gglean009049 Gglean009212 Gglean009903 Gglean010630 Gglean010699 Gglean011341 Gglean012343 Gglean012508 Gglean013340 Gglean013414 Gglean013509 Gglean013561 Gglean014099 Gglean014481 Gglean014595 Gglean014986 Gglean016…
GO:0045184	establishment of protein localization	499	14142	62	889	1.2e-06	Gglean000368 Gglean000972 Gglean001041 Gglean001785 Gglean002582 Gglean003510 Gglean003617 Gglean003831 Gglean004241 Gglean006196 Gglean006219 Gglean006437 Gglean007350 Gglean008578 Gglean009049 Gglean009212 Gglean009903 Gglean010630 Gglean010699 Gglean011341 Gglean012343 Gglean012508 Gglean013340 Gglean013414 Gglean013509 Gglean013561 Gglean014099 Gglean014481 Gglean014595 Gglean014986 Gglean016…
GO:0051179	localization	2058	14142	187	889	1.4e-06	Gglean000368 Gglean000616 Gglean000736 Gglean000801 Gglean000972 Gglean001041 Gglean001106 Gglean001164 Gglean001422 Gglean001508 Gglean001785 Gglean002477 Gglean002582 Gglean002683 Gglean002841 Gglean003219 Gglean003449 Gglean003505 Gglean003510 Gglean003536 Gglean003617 Gglean003663 Gglean003672 Gglean003831 Gglean003845 Gglean004241 Gglean004692 Gglean004815 Gglean004817 Gglean005169 Gglean006…
GO:0051641	cellular localization	636	14142	71	889	9.6e-06	Gglean000616 Gglean000972 Gglean001041 Gglean001106 Gglean001785 Gglean002477 Gglean003510 Gglean003617 Gglean003831 Gglean004241 Gglean006196 Gglean006219 Gglean007350 Gglean008578 Gglean009212 Gglean009892 Gglean009903 Gglean010630 Gglean010699 Gglean012343 Gglean012508 Gglean013340 Gglean013414 Gglean013509 Gglean013513 Gglean013561 Gglean013577 Gglean013857 Gglean013962 Gglean014099 Gglean014…
GO:0046907	intracellular transport	527	14142	61	889	1.4e-05	Gglean000972 Gglean001041 Gglean001106 Gglean001785 Gglean002477 Gglean003510 Gglean003617 Gglean003831 Gglean004241 Gglean006196 Gglean006219 Gglean007350 Gglean008578 Gglean009212 Gglean009892 Gglean009903 Gglean010630 Gglean010699 Gglean012343 Gglean012508 Gglean013340 Gglean013414 Gglean013509 Gglean013513 Gglean013561 Gglean013857 Gglean013962 Gglean014099 Gglean014463 Gglean014481 Gglean014…
GO:0051234	establishment of localization	1994	14142	176	889	2e-05	Gglean000368 Gglean000736 Gglean000801 Gglean000972 Gglean001041 Gglean001106 Gglean001164 Gglean001422 Gglean001508 Gglean001785 Gglean002477 Gglean002582 Gglean002683 Gglean002841 Gglean003219 Gglean003449 Gglean003505 Gglean003510 Gglean003536 Gglean003617 Gglean003663 Gglean003672 Gglean003831 Gglean003845 Gglean004241 Gglean004692 Gglean004815 Gglean004817 Gglean005169 Gglean006196 Gglean006…
GO:0006810	transport	1958	14142	173	889	2.3e-05	Gglean000368 Gglean000736 Gglean000801 Gglean000972 Gglean001041 Gglean001106 Gglean001164 Gglean001422 Gglean001508 Gglean001785 Gglean002477 Gglean002582 Gglean002683 Gglean002841 Gglean003219 Gglean003449 Gglean003505 Gglean003510 Gglean003536 Gglean003617 Gglean003663 Gglean003672 Gglean003831 Gglean003845 Gglean004241 Gglean004692 Gglean004815 Gglean004817 Gglean005169 Gglean006196 Gglean006…
GO:0006914	autophagy	23	14142	8	889	7.5e-05	Gglean002241 Gglean003449 Gglean003510 Gglean010699 Gglean011259 Gglean020623 Gglean020695 Gglean026214
GO:0008202	steroid metabolic process	83	14142	16	889	9.9e-05	Gglean000074 Gglean000395 Gglean009228 Gglean009311 Gglean012096 Gglean015164 Gglean016240 Gglean016245 Gglean017738 Gglean018710 Gglean019969 Gglean020139 Gglean021817 Gglean025940 Gglean028943 Gglean030650
GO:0016126	sterol biosynthetic process	59	14142	13	889	0.00011	Gglean000074 Gglean000395 Gglean009311 Gglean012096 Gglean015164 Gglean016240 Gglean017738 Gglean019969 Gglean020139 Gglean021817 Gglean025940 Gglean028943 Gglean030650
GO:0070727	cellular macromolecule localization	414	14142	48	889	0.00011	Gglean000972 Gglean001041 Gglean001785 Gglean003510 Gglean003617 Gglean003831 Gglean004241 Gglean006196 Gglean006219 Gglean007350 Gglean008578 Gglean009212 Gglean009903 Gglean010630 Gglean010699 Gglean012343 Gglean012508 Gglean013340 Gglean013414 Gglean013509 Gglean013561 Gglean014099 Gglean014386 Gglean014481 Gglean014595 Gglean014986 Gglean016264 Gglean016352 Gglean017222 Gglean017459 Gglean019…
GO:0051649	establishment of localization in cell	602	14142	64	889	0.00012	Gglean000972 Gglean001041 Gglean001106 Gglean001785 Gglean002477 Gglean003510 Gglean003617 Gglean003831 Gglean004241 Gglean006196 Gglean006219 Gglean007350 Gglean008578 Gglean009212 Gglean009892 Gglean009903 Gglean010630 Gglean010699 Gglean012343 Gglean012508 Gglean013340 Gglean013414 Gglean013509 Gglean013513 Gglean013561 Gglean013857 Gglean013962 Gglean014099 Gglean014463 Gglean014481 Gglean014…
GO:0006694	steroid biosynthetic process	76	14142	15	889	0.00012	Gglean000074 Gglean000395 Gglean009228 Gglean009311 Gglean012096 Gglean015164 Gglean016240 Gglean017738 Gglean018710 Gglean019969 Gglean020139 Gglean021817 Gglean025940 Gglean028943 Gglean030650
GO:0010033	response to organic substance	835	14142	82	889	0.0002	Gglean000763 Gglean001164 Gglean001280 Gglean001785 Gglean002395 Gglean003617 Gglean003633 Gglean003672 Gglean003831 Gglean003965 Gglean004128 Gglean004415 Gglean006196 Gglean006261 Gglean006437 Gglean007846 Gglean007873 Gglean008000 Gglean008087 Gglean008578 Gglean009903 Gglean011429 Gglean011831 Gglean012041 Gglean012508 Gglean013242 Gglean013249 Gglean014386 Gglean014481 Gglean014918 Gglean015…
GO:0046165	alcohol biosynthetic process	115	14142	19	889	0.0002	Gglean000074 Gglean000395 Gglean000763 Gglean001422 Gglean009228 Gglean009311 Gglean012096 Gglean015164 Gglean016240 Gglean017738 Gglean018131 Gglean018710 Gglean019905 Gglean019969 Gglean020139 Gglean021817 Gglean025940 Gglean028943 Gglean030650
GO:0016125	sterol metabolic process	63	14142	13	889	0.00022	Gglean000074 Gglean000395 Gglean009311 Gglean012096 Gglean015164 Gglean016240 Gglean017738 Gglean019969 Gglean020139 Gglean021817 Gglean025940 Gglean028943 Gglean030650
GO:0034613	cellular protein localization	404	14142	46	889	0.00024	Gglean000972 Gglean001041 Gglean001785 Gglean003510 Gglean003617 Gglean003831 Gglean004241 Gglean006196 Gglean006219 Gglean007350 Gglean008578 Gglean009212 Gglean009903 Gglean010630 Gglean010699 Gglean012343 Gglean012508 Gglean013340 Gglean013414 Gglean013509 Gglean013561 Gglean014099 Gglean014481 Gglean014595 Gglean014986 Gglean016264 Gglean016352 Gglean017222 Gglean017459 Gglean019558 Gglean020…
GO:1901617	organic hydroxy compound biosynthetic process	196	14142	27	889	0.00025	Gglean000074 Gglean000395 Gglean000763 Gglean001422 Gglean003845 Gglean009228 Gglean009311 Gglean012096 Gglean015053 Gglean015164 Gglean016240 Gglean017738 Gglean018131 Gglean018710 Gglean019558 Gglean019731 Gglean019905 Gglean019969 Gglean020139 Gglean020623 Gglean020695 Gglean021817 Gglean025940 Gglean026310 Gglean028943 Gglean030650 Gglean031306
GO:0006886	intracellular protein transport	395	14142	45	889	0.00027	Gglean000972 Gglean001041 Gglean001785 Gglean003510 Gglean003617 Gglean003831 Gglean004241 Gglean006196 Gglean006219 Gglean007350 Gglean008578 Gglean009212 Gglean009903 Gglean010630 Gglean010699 Gglean012343 Gglean012508 Gglean013340 Gglean013414 Gglean013509 Gglean013561 Gglean014099 Gglean014481 Gglean014595 Gglean014986 Gglean016264 Gglean016352 Gglean017222 Gglean017459 Gglean019558 Gglean020…
GO:0006637	acyl-CoA metabolic process	41	14142	10	889	0.00028	Gglean000074 Gglean009311 Gglean012096 Gglean012590 Gglean015871 Gglean016274 Gglean019246 Gglean020139 Gglean025940 Gglean028943
GO:0035383	thioester metabolic process	41	14142	10	889	0.00028	Gglean000074 Gglean009311 Gglean012096 Gglean012590 Gglean015871 Gglean016274 Gglean019246 Gglean020139 Gglean025940 Gglean028943
GO:0016192	vesicle-mediated transport	273	14142	34	889	0.0003	Gglean000972 Gglean001106 Gglean001164 Gglean002477 Gglean003449 Gglean003617 Gglean006196 Gglean006437 Gglean007350 Gglean009212 Gglean009892 Gglean009903 Gglean010630 Gglean013414 Gglean013509 Gglean013513 Gglean013561 Gglean013857 Gglean014099 Gglean014595 Gglean015717 Gglean015871 Gglean016264 Gglean016375 Gglean017459 Gglean018201 Gglean020192 Gglean021474 Gglean022192 Gglean023823 Gglean024…
GO:0044711	single-organism biosynthetic process	1524	14142	134	889	0.00031	Gglean000074 Gglean000184 Gglean000395 Gglean000634 Gglean000763 Gglean001422 Gglean001550 Gglean001562 Gglean002384 Gglean002532 Gglean003505 Gglean003845 Gglean004494 Gglean004692 Gglean004737 Gglean005052 Gglean005169 Gglean005615 Gglean005659 Gglean005970 Gglean006395 Gglean007495 Gglean007811 Gglean007846 Gglean007856 Gglean008035 Gglean008203 Gglean009148 Gglean009212 Gglean009228 Gglean009…
GO:0009610	response to symbiotic fungus	11	14142	5	889	0.00043	Gglean007429 Gglean009903 Gglean017930 Gglean020623 Gglean020695
GO:0030163	protein catabolic process	237	14142	30	889	0.00051	Gglean000695 Gglean000763 Gglean001785 Gglean006196 Gglean006435 Gglean006502 Gglean008578 Gglean009228 Gglean009903 Gglean011831 Gglean012005 Gglean012590 Gglean013077 Gglean014201 Gglean015219 Gglean015717 Gglean015871 Gglean016000 Gglean017222 Gglean017592 Gglean018783 Gglean019698 Gglean022170 Gglean022634 Gglean025702 Gglean026415 Gglean026416 Gglean028470 Gglean028660 Gglean029359
GO:0009108	coenzyme biosynthetic process	96	14142	16	889	0.00056	Gglean000634 Gglean010777 Gglean012590 Gglean013722 Gglean014481 Gglean016274 Gglean016648 Gglean019246 Gglean019558 Gglean019731 Gglean020546 Gglean022631 Gglean025497 Gglean025940 Gglean029406 Gglean030405
GO:0006084	acetyl-CoA metabolic process	38	14142	9	889	0.0007	Gglean000074 Gglean009311 Gglean012096 Gglean012590 Gglean015871 Gglean016274 Gglean020139 Gglean025940 Gglean028943
GO:0016129	phytosteroid biosynthetic process	31	14142	8	889	0.00075	Gglean000074 Gglean009228 Gglean009311 Gglean012096 Gglean018710 Gglean020139 Gglean025940 Gglean028943
GO:0016132	brassinosteroid biosynthetic process	31	14142	8	889	0.00075	Gglean000074 Gglean009228 Gglean009311 Gglean012096 Gglean018710 Gglean020139 Gglean025940 Gglean028943
GO:0044257	cellular protein catabolic process	213	14142	27	889	0.00094	Gglean000695 Gglean000763 Gglean001785 Gglean006196 Gglean006502 Gglean008578 Gglean009228 Gglean009903 Gglean011831 Gglean012005 Gglean012590 Gglean013077 Gglean014201 Gglean015219 Gglean015717 Gglean016000 Gglean017222 Gglean017592 Gglean018783 Gglean019698 Gglean022170 Gglean022634 Gglean025702 Gglean026415 Gglean026416 Gglean028470 Gglean029359
GO:0016128	phytosteroid metabolic process	32	14142	8	889	0.00094	Gglean000074 Gglean009228 Gglean009311 Gglean012096 Gglean018710 Gglean020139 Gglean025940 Gglean028943
GO:0016131	brassinosteroid metabolic process	32	14142	8	889	0.00094	Gglean000074 Gglean009228 Gglean009311 Gglean012096 Gglean018710 Gglean020139 Gglean025940 Gglean028943
GO:0051603	proteolysis involved in cellular protein catabolic process	203	14142	26	889	0.00099	Gglean000695 Gglean000763 Gglean001785 Gglean006196 Gglean006502 Gglean008578 Gglean009228 Gglean009903 Gglean011831 Gglean012005 Gglean012590 Gglean013077 Gglean014201 Gglean015219 Gglean015717 Gglean016000 Gglean017222 Gglean017592 Gglean018783 Gglean019698 Gglean022170 Gglean022634 Gglean025702 Gglean026415 Gglean026416 Gglean028470
GO:0035966	response to topologically incorrect protein	101	14142	16	889	0.001	Gglean000763 Gglean001785 Gglean008578 Gglean009903 Gglean011831 Gglean014481 Gglean015053 Gglean015717 Gglean016000 Gglean017222 Gglean017592 Gglean018783 Gglean019698 Gglean023080 Gglean023132 Gglean024737
GO:0009608	response to symbiont	13	14142	5	889	0.00107	Gglean007429 Gglean009903 Gglean017930 Gglean020623 Gglean020695
GO:0044248	cellular catabolic process	887	14142	82	889	0.0013	Gglean000695 Gglean000763 Gglean000912 Gglean001666 Gglean001785 Gglean001917 Gglean002241 Gglean003449 Gglean003510 Gglean003536 Gglean003617 Gglean003672 Gglean005134 Gglean006196 Gglean006260 Gglean006437 Gglean006502 Gglean006716 Gglean007350 Gglean007846 Gglean008035 Gglean008083 Gglean008190 Gglean008578 Gglean009228 Gglean009903 Gglean010386 Gglean010699 Gglean011259 Gglean011527 Gglean011…
GO:0051186	cofactor metabolic process	343	14142	38	889	0.00136	Gglean000074 Gglean000634 Gglean001422 Gglean004692 Gglean007975 Gglean008190 Gglean009311 Gglean010777 Gglean012096 Gglean012335 Gglean012590 Gglean012792 Gglean013722 Gglean014481 Gglean015719 Gglean015871 Gglean016274 Gglean016648 Gglean017579 Gglean017592 Gglean019246 Gglean019558 Gglean019731 Gglean020139 Gglean020546 Gglean021342 Gglean021718 Gglean022631 Gglean023848 Gglean025497 Gglean025…
GO:0006066	alcohol metabolic process	166	14142	22	889	0.00152	Gglean000074 Gglean000395 Gglean000763 Gglean001422 Gglean008000 Gglean009228 Gglean009311 Gglean012096 Gglean015164 Gglean016240 Gglean017738 Gglean018131 Gglean018710 Gglean019905 Gglean019969 Gglean020139 Gglean021817 Gglean025940 Gglean028943 Gglean029785 Gglean030650 Gglean030803
GO:0072525	pyridine-containing compound biosynthetic process	14	14142	5	889	0.00157	Gglean013722 Gglean016648 Gglean019731 Gglean029406 Gglean031306
GO:0044763	single-organism cellular process	4536	14142	340	889	0.00184	Gglean000074 Gglean000184 Gglean000287 Gglean000368 Gglean000395 Gglean000406 Gglean000563 Gglean000616 Gglean000634 Gglean000736 Gglean000763 Gglean000912 Gglean001070 Gglean001164 Gglean001422 Gglean001508 Gglean001550 Gglean001562 Gglean001666 Gglean001917 Gglean002384 Gglean002395 Gglean002532 Gglean002582 Gglean002683 Gglean003219 Gglean003329 Gglean003505 Gglean003536 Gglean003617 Gglean003…
GO:0009251	glucan catabolic process	9	14142	4	889	0.00189	Gglean013498 Gglean013499 Gglean026345 Gglean029121
GO:0044247	cellular polysaccharide catabolic process	9	14142	4	889	0.00189	Gglean013498 Gglean013499 Gglean026345 Gglean029121
GO:0032880	regulation of protein localization	21	14142	6	889	0.00197	Gglean007846 Gglean013249 Gglean015219 Gglean016686 Gglean026415 Gglean026416
GO:0009057	macromolecule catabolic process	339	14142	37	889	0.00203	Gglean000695 Gglean000763 Gglean001785 Gglean006196 Gglean006260 Gglean006435 Gglean006502 Gglean008578 Gglean009228 Gglean009903 Gglean011831 Gglean012005 Gglean012590 Gglean013077 Gglean013498 Gglean013499 Gglean014201 Gglean015219 Gglean015717 Gglean015871 Gglean016000 Gglean016649 Gglean017222 Gglean017592 Gglean018783 Gglean019698 Gglean022170 Gglean022634 Gglean025702 Gglean026345 Gglean026…
GO:0006766	vitamin metabolic process	61	14142	11	889	0.00209	Gglean000634 Gglean001422 Gglean003845 Gglean010544 Gglean013813 Gglean019558 Gglean019731 Gglean022631 Gglean023848 Gglean025940 Gglean031306
GO:0042446	hormone biosynthetic process	70	14142	12	889	0.0021	Gglean000074 Gglean007846 Gglean009228 Gglean009311 Gglean012096 Gglean016797 Gglean018710 Gglean019558 Gglean020139 Gglean025940 Gglean028943 Gglean029340
GO:0044265	cellular macromolecule catabolic process	249	14142	29	889	0.00232	Gglean000695 Gglean000763 Gglean001785 Gglean006196 Gglean006260 Gglean006502 Gglean008578 Gglean009228 Gglean009903 Gglean011831 Gglean012005 Gglean012590 Gglean013077 Gglean014201 Gglean015219 Gglean015717 Gglean016000 Gglean017222 Gglean017592 Gglean018783 Gglean019698 Gglean022170 Gglean022634 Gglean025702 Gglean026415 Gglean026416 Gglean028470 Gglean029359 Gglean029843
GO:0044283	small molecule biosynthetic process	649	14142	62	889	0.00238	Gglean000074 Gglean000395 Gglean000634 Gglean000763 Gglean001422 Gglean003845 Gglean004692 Gglean004737 Gglean005052 Gglean005659 Gglean007846 Gglean007856 Gglean009148 Gglean009228 Gglean009311 Gglean010257 Gglean010544 Gglean010777 Gglean012096 Gglean012792 Gglean013813 Gglean013857 Gglean015053 Gglean015164 Gglean016240 Gglean016672 Gglean017003 Gglean017587 Gglean017738 Gglean017930 Gglean018…
GO:0044723	single-organism carbohydrate metabolic process	751	14142	70	889	0.00239	Gglean000184 Gglean000563 Gglean000886 Gglean001070 Gglean001550 Gglean001562 Gglean002384 Gglean002532 Gglean004494 Gglean005052 Gglean005615 Gglean005940 Gglean005973 Gglean006395 Gglean007739 Gglean007846 Gglean008372 Gglean008541 Gglean009167 Gglean009212 Gglean009534 Gglean011831 Gglean012096 Gglean012203 Gglean012343 Gglean012590 Gglean012606 Gglean013077 Gglean013857 Gglean014201 Gglean014…
GO:1901615	organic hydroxy compound metabolic process	296	14142	33	889	0.00247	Gglean000074 Gglean000395 Gglean000763 Gglean001422 Gglean003845 Gglean008000 Gglean009228 Gglean009311 Gglean012096 Gglean013813 Gglean015053 Gglean015164 Gglean016240 Gglean017738 Gglean018131 Gglean018710 Gglean019558 Gglean019731 Gglean019905 Gglean019969 Gglean020139 Gglean020623 Gglean020695 Gglean021817 Gglean022970 Gglean025056 Gglean025940 Gglean026310 Gglean028943 Gglean029785 Gglean030…
GO:0090407	organophosphate biosynthetic process	416	14142	43	889	0.00264	Gglean000763 Gglean001422 Gglean003505 Gglean004494 Gglean004692 Gglean005169 Gglean005615 Gglean007495 Gglean007846 Gglean008035 Gglean008203 Gglean010065 Gglean010890 Gglean011153 Gglean012508 Gglean013077 Gglean013722 Gglean014481 Gglean014593 Gglean015164 Gglean016053 Gglean016274 Gglean016648 Gglean017579 Gglean017592 Gglean018131 Gglean019558 Gglean019731 Gglean019905 Gglean020492 Gglean020…
GO:0010498	proteasomal protein catabolic process	91	14142	14	889	0.00268	Gglean001785 Gglean008578 Gglean009903 Gglean011831 Gglean012590 Gglean013077 Gglean014201 Gglean015219 Gglean015717 Gglean017222 Gglean018783 Gglean019698 Gglean026415 Gglean026416
GO:0009750	response to fructose	46	14142	9	889	0.00294	Gglean003831 Gglean007846 Gglean008000 Gglean014918 Gglean019246 Gglean023762 Gglean023763 Gglean029340 Gglean031273
GO:0016036	cellular response to phosphate starvation	31	14142	7	889	0.00366	Gglean004692 Gglean004815 Gglean005970 Gglean008188 Gglean017230 Gglean021718 Gglean027328
GO:0009063	cellular amino acid catabolic process	75	14142	12	889	0.00379	Gglean000912 Gglean006716 Gglean013813 Gglean017770 Gglean019558 Gglean025624 Gglean025940 Gglean026292 Gglean029340 Gglean029691 Gglean030903 Gglean031273
GO:0006629	lipid metabolic process	831	14142	75	889	0.0039	Gglean000074 Gglean000395 Gglean000763 Gglean001422 Gglean001632 Gglean003617 Gglean004494 Gglean004692 Gglean004737 Gglean005169 Gglean005615 Gglean005970 Gglean006196 Gglean007350 Gglean007495 Gglean007846 Gglean008000 Gglean008203 Gglean008578 Gglean009148 Gglean009228 Gglean009311 Gglean010386 Gglean010777 Gglean010890 Gglean011549 Gglean012005 Gglean012014 Gglean012096 Gglean012508 Gglean015…
GO:0043248	proteasome assembly	66	14142	11	889	0.00397	Gglean000763 Gglean001785 Gglean008578 Gglean009903 Gglean011831 Gglean015717 Gglean016000 Gglean017222 Gglean017592 Gglean018783 Gglean019698
GO:0051788	response to misfolded protein	66	14142	11	889	0.00397	Gglean000763 Gglean001785 Gglean008578 Gglean009903 Gglean011831 Gglean015717 Gglean016000 Gglean017222 Gglean017592 Gglean018783 Gglean019698
GO:1901606	alpha-amino acid catabolic process	67	14142	11	889	0.00447	Gglean000912 Gglean006716 Gglean013813 Gglean017770 Gglean019558 Gglean025624 Gglean025940 Gglean026292 Gglean029340 Gglean029691 Gglean031273
GO:0006732	coenzyme metabolic process	249	14142	28	889	0.00451	Gglean000074 Gglean000634 Gglean009311 Gglean010777 Gglean012096 Gglean012590 Gglean012792 Gglean013722 Gglean014481 Gglean015719 Gglean015871 Gglean016274 Gglean016648 Gglean017592 Gglean019246 Gglean019558 Gglean019731 Gglean020139 Gglean020546 Gglean021342 Gglean022631 Gglean023848 Gglean025497 Gglean025940 Gglean026345 Gglean028943 Gglean029406 Gglean030405
GO:0009110	vitamin biosynthetic process	49	14142	9	889	0.00458	Gglean000634 Gglean001422 Gglean003845 Gglean010544 Gglean013813 Gglean019731 Gglean022631 Gglean023848 Gglean031306
GO:0010015	root morphogenesis	149	14142	19	889	0.00475	Gglean000616 Gglean001562 Gglean003831 Gglean004128 Gglean006016 Gglean007846 Gglean008016 Gglean009228 Gglean009534 Gglean015219 Gglean016772 Gglean018647 Gglean018710 Gglean019169 Gglean019720 Gglean021702 Gglean026292 Gglean026415 Gglean026416
GO:0006508	proteolysis	467	14142	46	889	0.00481	Gglean000695 Gglean000763 Gglean000828 Gglean001785 Gglean002477 Gglean004973 Gglean005970 Gglean006196 Gglean006435 Gglean006502 Gglean007856 Gglean008016 Gglean008578 Gglean009228 Gglean009903 Gglean010274 Gglean011559 Gglean011831 Gglean012005 Gglean012590 Gglean013039 Gglean013077 Gglean014201 Gglean015219 Gglean015440 Gglean015717 Gglean016000 Gglean017222 Gglean017511 Gglean017592 Gglean018…
GO:0051188	cofactor biosynthetic process	171	14142	21	889	0.00482	Gglean000634 Gglean004692 Gglean007975 Gglean010777 Gglean012590 Gglean013722 Gglean014481 Gglean016274 Gglean016648 Gglean017579 Gglean019246 Gglean019558 Gglean019731 Gglean020546 Gglean021342 Gglean021718 Gglean022631 Gglean025497 Gglean025940 Gglean029406 Gglean030405
GO:0006970	response to osmotic stress	286	14142	31	889	0.00502	Gglean001164 Gglean003831 Gglean004415 Gglean007846 Gglean009167 Gglean010630 Gglean013267 Gglean013857 Gglean014918 Gglean016686 Gglean017222 Gglean017592 Gglean017930 Gglean018126 Gglean018143 Gglean019905 Gglean020203 Gglean020236 Gglean021782 Gglean023080 Gglean023519 Gglean023763 Gglean024737 Gglean025497 Gglean026584 Gglean027694 Gglean027698 Gglean027943 Gglean029340 Gglean029843 Gglean030…
GO:0009651	response to salt stress	251	14142	28	889	0.00504	Gglean001164 Gglean003831 Gglean004415 Gglean007846 Gglean009167 Gglean010630 Gglean013267 Gglean013857 Gglean014918 Gglean016686 Gglean017222 Gglean017930 Gglean018126 Gglean018143 Gglean020203 Gglean020236 Gglean021782 Gglean023080 Gglean023519 Gglean023763 Gglean024737 Gglean025497 Gglean027694 Gglean027698 Gglean027943 Gglean029340 Gglean029843 Gglean030503
GO:0015937	coenzyme A biosynthetic process	6	14142	3	889	0.00508	Gglean016274 Gglean020546 Gglean025497
GO:0033866	nucleoside bisphosphate biosynthetic process	6	14142	3	889	0.00508	Gglean016274 Gglean020546 Gglean025497
GO:0034030	ribonucleoside bisphosphate biosynthetic process	6	14142	3	889	0.00508	Gglean016274 Gglean020546 Gglean025497
GO:0034033	purine nucleoside bisphosphate biosynthetic process	6	14142	3	889	0.00508	Gglean016274 Gglean020546 Gglean025497
GO:0030243	cellulose metabolic process	78	14142	12	889	0.00526	Gglean000184 Gglean001562 Gglean005615 Gglean009212 Gglean009534 Gglean012606 Gglean013498 Gglean013499 Gglean018942 Gglean023762 Gglean023763 Gglean023823
GO:0016054	organic acid catabolic process	175	14142	21	889	0.00629	Gglean000912 Gglean003617 Gglean006196 Gglean006716 Gglean007350 Gglean008578 Gglean012005 Gglean013813 Gglean015717 Gglean017222 Gglean017770 Gglean017930 Gglean019558 Gglean024714 Gglean025624 Gglean025940 Gglean026292 Gglean029340 Gglean029691 Gglean030903 Gglean031273
GO:0046395	carboxylic acid catabolic process	175	14142	21	889	0.00629	Gglean000912 Gglean003617 Gglean006196 Gglean006716 Gglean007350 Gglean008578 Gglean012005 Gglean013813 Gglean015717 Gglean017222 Gglean017770 Gglean017930 Gglean019558 Gglean024714 Gglean025624 Gglean025940 Gglean026292 Gglean029340 Gglean029691 Gglean030903 Gglean031273
GO:0051273	beta-glucan metabolic process	90	14142	13	889	0.00648	Gglean000184 Gglean001562 Gglean005615 Gglean009212 Gglean009534 Gglean012606 Gglean013498 Gglean013499 Gglean014386 Gglean018942 Gglean023762 Gglean023763 Gglean023823
GO:0042221	response to chemical	1291	14142	108	889	0.00652	Gglean000287 Gglean000763 Gglean001164 Gglean001280 Gglean001785 Gglean002395 Gglean003617 Gglean003633 Gglean003672 Gglean003831 Gglean003938 Gglean003965 Gglean004128 Gglean004415 Gglean006196 Gglean006219 Gglean006261 Gglean006437 Gglean007846 Gglean007873 Gglean008000 Gglean008087 Gglean008578 Gglean009167 Gglean009212 Gglean009903 Gglean010657 Gglean011429 Gglean011831 Gglean012041 Gglean012…
GO:0007264	small GTPase mediated signal transduction	111	14142	15	889	0.00675	Gglean000368 Gglean002582 Gglean003329 Gglean006437 Gglean009049 Gglean009212 Gglean009539 Gglean009930 Gglean013223 Gglean018201 Gglean019346 Gglean025299 Gglean027533 Gglean029208 Gglean030212
GO:0046474	glycerophospholipid biosynthetic process	91	14142	13	889	0.00711	Gglean000763 Gglean004692 Gglean005169 Gglean005615 Gglean007495 Gglean008203 Gglean010890 Gglean012508 Gglean016053 Gglean018131 Gglean020492 Gglean024307 Gglean027566
GO:0006366	transcription from RNA polymerase II promoter	44	14142	8	889	0.00784	Gglean004008 Gglean004415 Gglean004627 Gglean012005 Gglean012041 Gglean013191 Gglean018196 Gglean023080
GO:0080147	root hair cell development	82	14142	12	889	0.00787	Gglean000616 Gglean007846 Gglean009534 Gglean015219 Gglean016772 Gglean018647 Gglean018710 Gglean019169 Gglean019720 Gglean021702 Gglean026415 Gglean026416
GO:0070085	glycosylation	103	14142	14	889	0.00827	Gglean000563 Gglean000886 Gglean001070 Gglean005973 Gglean012203 Gglean017579 Gglean018082 Gglean020473 Gglean021951 Gglean024746 Gglean024807 Gglean026251 Gglean026372 Gglean028216
GO:0009877	nodulation	7	14142	3	889	0.00844	Gglean002511 Gglean004692 Gglean009991
GO:0009954	proximal/distal pattern formation	7	14142	3	889	0.00844	Gglean004422 Gglean007350 Gglean020203
GO:0019363	pyridine nucleotide biosynthetic process	7	14142	3	889	0.00844	Gglean013722 Gglean016648 Gglean029406
GO:0006486	protein glycosylation	93	14142	13	889	0.00852	Gglean000563 Gglean001070 Gglean005973 Gglean012203 Gglean017579 Gglean018082 Gglean020473 Gglean021951 Gglean024746 Gglean024807 Gglean026251 Gglean026372 Gglean028216
GO:0009101	glycoprotein biosynthetic process	93	14142	13	889	0.00852	Gglean000563 Gglean001070 Gglean005973 Gglean012203 Gglean017579 Gglean018082 Gglean020473 Gglean021951 Gglean024746 Gglean024807 Gglean026251 Gglean026372 Gglean028216
GO:0043413	macromolecule glycosylation	93	14142	13	889	0.00852	Gglean000563 Gglean001070 Gglean005973 Gglean012203 Gglean017579 Gglean018082 Gglean020473 Gglean021951 Gglean024746 Gglean024807 Gglean026251 Gglean026372 Gglean028216
GO:0035384	thioester biosynthetic process	13	14142	4	889	0.00864	Gglean012590 Gglean016274 Gglean019246 Gglean025940
GO:0071616	acyl-CoA biosynthetic process	13	14142	4	889	0.00864	Gglean012590 Gglean016274 Gglean019246 Gglean025940
GO:0006520	cellular amino acid metabolic process	521	14142	49	889	0.00881	Gglean000074 Gglean000634 Gglean000912 Gglean003845 Gglean005052 Gglean005659 Gglean005867 Gglean006716 Gglean007846 Gglean007856 Gglean009228 Gglean010257 Gglean010699 Gglean012792 Gglean013077 Gglean013813 Gglean013857 Gglean014797 Gglean015717 Gglean016672 Gglean017397 Gglean017770 Gglean018337 Gglean019558 Gglean020203 Gglean020932 Gglean022631 Gglean022928 Gglean023132 Gglean025382 Gglean025…
GO:0009746	response to hexose	54	14142	9	889	0.00881	Gglean003831 Gglean007846 Gglean008000 Gglean014918 Gglean019246 Gglean023762 Gglean023763 Gglean029340 Gglean031273
GO:0044765	single-organism transport	1538	14142	125	889	0.00883	Gglean000736 Gglean000801 Gglean001041 Gglean001106 Gglean001422 Gglean001508 Gglean001785 Gglean002477 Gglean002683 Gglean002841 Gglean003219 Gglean003505 Gglean003510 Gglean003536 Gglean003617 Gglean003672 Gglean003831 Gglean003845 Gglean004692 Gglean004815 Gglean004817 Gglean006196 Gglean006232 Gglean006616 Gglean006660 Gglean007100 Gglean007350 Gglean007811 Gglean007846 Gglean008035 Gglean008…
GO:0044699	single-organism process	6404	14142	457	889	0.00909	Gglean000062 Gglean000074 Gglean000184 Gglean000287 Gglean000368 Gglean000395 Gglean000406 Gglean000563 Gglean000616 Gglean000634 Gglean000676 Gglean000736 Gglean000763 Gglean000792 Gglean000801 Gglean000886 Gglean000912 Gglean001041 Gglean001070 Gglean001106 Gglean001164 Gglean001204 Gglean001422 Gglean001508 Gglean001519 Gglean001550 Gglean001562 Gglean001632 Gglean001666 Gglean001765 Gglean001…
GO:0022622	root system development	204	14142	23	889	0.00922	Gglean000616 Gglean000736 Gglean000763 Gglean001562 Gglean003831 Gglean004128 Gglean006016 Gglean007846 Gglean008016 Gglean009228 Gglean009534 Gglean009977 Gglean015219 Gglean016772 Gglean018647 Gglean018710 Gglean019169 Gglean019720 Gglean021702 Gglean026292 Gglean026415 Gglean026416 Gglean030405
GO:0048364	root development	204	14142	23	889	0.00922	Gglean000616 Gglean000736 Gglean000763 Gglean001562 Gglean003831 Gglean004128 Gglean006016 Gglean007846 Gglean008016 Gglean009228 Gglean009534 Gglean009977 Gglean015219 Gglean016772 Gglean018647 Gglean018710 Gglean019169 Gglean019720 Gglean021702 Gglean026292 Gglean026415 Gglean026416 Gglean030405
GO:0040007	growth	335	14142	34	889	0.00925	Gglean000368 Gglean000616 Gglean000763 Gglean001562 Gglean003672 Gglean003831 Gglean006016 Gglean007811 Gglean008016 Gglean009534 Gglean011831 Gglean012041 Gglean012073 Gglean013857 Gglean015219 Gglean016772 Gglean017003 Gglean018647 Gglean018710 Gglean018783 Gglean019169 Gglean019698 Gglean019720 Gglean020205 Gglean020586 Gglean020685 Gglean021702 Gglean025497 Gglean025945 Gglean026292 Gglean026…
GO:0048589	developmental growth	263	14142	28	889	0.0094	Gglean000368 Gglean000616 Gglean000763 Gglean001562 Gglean003672 Gglean006016 Gglean007811 Gglean008016 Gglean009534 Gglean011831 Gglean012073 Gglean015219 Gglean016772 Gglean017003 Gglean018647 Gglean018710 Gglean018783 Gglean019169 Gglean019698 Gglean019720 Gglean020205 Gglean020685 Gglean021702 Gglean025945 Gglean026292 Gglean026415 Gglean026416 Gglean028808
GO:0060560	developmental growth involved in morphogenesis	205	14142	23	889	0.00975	Gglean000616 Gglean000763 Gglean001562 Gglean003672 Gglean006016 Gglean009534 Gglean011831 Gglean015219 Gglean016772 Gglean017003 Gglean018647 Gglean018710 Gglean018783 Gglean019169 Gglean019698 Gglean019720 Gglean020205 Gglean020685 Gglean021702 Gglean025945 Gglean026415 Gglean026416 Gglean028808
GO:0008610	lipid biosynthetic process	524	14142	49	889	0.00976	Gglean000074 Gglean000395 Gglean000763 Gglean004494 Gglean004692 Gglean004737 Gglean005169 Gglean005615 Gglean005970 Gglean007495 Gglean007846 Gglean008203 Gglean009148 Gglean009228 Gglean009311 Gglean010777 Gglean010890 Gglean011549 Gglean012096 Gglean012508 Gglean015164 Gglean016053 Gglean016240 Gglean017003 Gglean017587 Gglean017738 Gglean017930 Gglean018042 Gglean018131 Gglean018710 Gglean019…
GO:0009056	catabolic process	1200	14142	100	889	0.00983	Gglean000695 Gglean000763 Gglean000912 Gglean001666 Gglean001785 Gglean001917 Gglean002241 Gglean003449 Gglean003510 Gglean003536 Gglean003617 Gglean003672 Gglean005052 Gglean005134 Gglean006196 Gglean006260 Gglean006435 Gglean006437 Gglean006502 Gglean006716 Gglean007350 Gglean007739 Gglean007846 Gglean008035 Gglean008083 Gglean008190 Gglean008578 Gglean009167 Gglean009228 Gglean009903 Gglean010…
GO:1902582	single-organism intracellular transport	424	14142	41	889	0.01019	Gglean001041 Gglean001106 Gglean001785 Gglean002477 Gglean003510 Gglean003617 Gglean003831 Gglean006196 Gglean007350 Gglean008578 Gglean009212 Gglean009892 Gglean009903 Gglean010699 Gglean012508 Gglean013513 Gglean013561 Gglean013857 Gglean013962 Gglean014463 Gglean014481 Gglean015717 Gglean015871 Gglean016375 Gglean017222 Gglean019558 Gglean020929 Gglean022192 Gglean023080 Gglean023799 Gglean023…
GO:0048588	developmental cell growth	138	14142	17	889	0.01026	Gglean000616 Gglean000763 Gglean003672 Gglean006016 Gglean009534 Gglean015219 Gglean016772 Gglean017003 Gglean018647 Gglean018710 Gglean019169 Gglean019720 Gglean020205 Gglean021702 Gglean026415 Gglean026416 Gglean028808
GO:0034284	response to monosaccharide	56	14142	9	889	0.01116	Gglean003831 Gglean007846 Gglean008000 Gglean014918 Gglean019246 Gglean023762 Gglean023763 Gglean029340 Gglean031273
GO:0042445	hormone metabolic process	86	14142	12	889	0.0114	Gglean000074 Gglean007846 Gglean009228 Gglean009311 Gglean012096 Gglean016797 Gglean018710 Gglean019558 Gglean020139 Gglean025940 Gglean028943 Gglean029340
GO:0006357	regulation of transcription from RNA polymerase II promoter	14	14142	4	889	0.01147	Gglean004008 Gglean004415 Gglean012041 Gglean013191
GO:0015748	organophosphate ester transport	47	14142	8	889	0.01167	Gglean000736 Gglean007100 Gglean008701 Gglean015512 Gglean016672 Gglean017071 Gglean023799 Gglean029719
GO:0048193	Golgi vesicle transport	129	14142	16	889	0.01178	Gglean001106 Gglean002477 Gglean003617 Gglean006196 Gglean007350 Gglean009212 Gglean009892 Gglean013513 Gglean013561 Gglean013857 Gglean015717 Gglean015871 Gglean016375 Gglean022192 Gglean023823 Gglean027202
GO:0009100	glycoprotein metabolic process	97	14142	13	889	0.012	Gglean000563 Gglean001070 Gglean005973 Gglean012203 Gglean017579 Gglean018082 Gglean020473 Gglean021951 Gglean024746 Gglean024807 Gglean026251 Gglean026372 Gglean028216
GO:0045017	glycerolipid biosynthetic process	97	14142	13	889	0.012	Gglean000763 Gglean004692 Gglean005169 Gglean005615 Gglean007495 Gglean008203 Gglean010890 Gglean012508 Gglean016053 Gglean018131 Gglean020492 Gglean024307 Gglean027566
GO:0009152	purine ribonucleotide biosynthetic process	57	14142	9	889	0.01249	Gglean003505 Gglean008035 Gglean010065 Gglean016274 Gglean017592 Gglean020546 Gglean025062 Gglean025497 Gglean027698
GO:1901566	organonitrogen compound biosynthetic process	622	14142	56	889	0.01252	Gglean000074 Gglean000634 Gglean000763 Gglean003505 Gglean004692 Gglean005052 Gglean005659 Gglean007846 Gglean007856 Gglean007975 Gglean008035 Gglean010065 Gglean010257 Gglean010544 Gglean011153 Gglean012792 Gglean013722 Gglean013813 Gglean013857 Gglean014481 Gglean016240 Gglean016274 Gglean016648 Gglean016672 Gglean016797 Gglean017003 Gglean017397 Gglean017579 Gglean017592 Gglean018131 Gglean018…
GO:0006862	nucleotide transport	30	14142	6	889	0.0129	Gglean000736 Gglean007100 Gglean008701 Gglean016672 Gglean023799 Gglean029719
GO:0019321	pentose metabolic process	30	14142	6	889	0.0129	Gglean015719 Gglean019558 Gglean023224 Gglean023536 Gglean023823 Gglean029233
GO:0044282	small molecule catabolic process	189	14142	21	889	0.01455	Gglean000912 Gglean003617 Gglean006196 Gglean006716 Gglean007350 Gglean008578 Gglean012005 Gglean013813 Gglean015717 Gglean017222 Gglean017770 Gglean017930 Gglean019558 Gglean024714 Gglean025624 Gglean025940 Gglean026292 Gglean029340 Gglean029691 Gglean030903 Gglean031273
GO:0006511	ubiquitin-dependent protein catabolic process	156	14142	18	889	0.01592	Gglean000695 Gglean000763 Gglean001785 Gglean006196 Gglean008578 Gglean009228 Gglean009903 Gglean011831 Gglean012005 Gglean015717 Gglean016000 Gglean017222 Gglean017592 Gglean018783 Gglean019698 Gglean022170 Gglean025702 Gglean028470
GO:0010054	trichoblast differentiation	112	14142	14	889	0.01668	Gglean000616 Gglean001562 Gglean004128 Gglean007846 Gglean009534 Gglean015219 Gglean016772 Gglean018647 Gglean018710 Gglean019169 Gglean019720 Gglean021702 Gglean026415 Gglean026416
GO:0009733	response to auxin	123	14142	15	889	0.01668	Gglean003617 Gglean006437 Gglean012041 Gglean014481 Gglean015219 Gglean019169 Gglean019720 Gglean019824 Gglean020911 Gglean022702 Gglean023080 Gglean024737 Gglean026415 Gglean026416 Gglean028808
GO:0048767	root hair elongation	80	14142	11	889	0.01669	Gglean000616 Gglean009534 Gglean015219 Gglean016772 Gglean018647 Gglean018710 Gglean019169 Gglean019720 Gglean021702 Gglean026415 Gglean026416
GO:0019941	modification-dependent protein catabolic process	157	14142	18	889	0.0169	Gglean000695 Gglean000763 Gglean001785 Gglean006196 Gglean008578 Gglean009228 Gglean009903 Gglean011831 Gglean012005 Gglean015717 Gglean016000 Gglean017222 Gglean017592 Gglean018783 Gglean019698 Gglean022170 Gglean025702 Gglean028470
GO:0043632	modification-dependent macromolecule catabolic process	157	14142	18	889	0.0169	Gglean000695 Gglean000763 Gglean001785 Gglean006196 Gglean008578 Gglean009228 Gglean009903 Gglean011831 Gglean012005 Gglean015717 Gglean016000 Gglean017222 Gglean017592 Gglean018783 Gglean019698 Gglean022170 Gglean025702 Gglean028470
GO:0009719	response to endogenous stimulus	543	14142	49	889	0.01807	Gglean001164 Gglean001280 Gglean002395 Gglean003617 Gglean003633 Gglean004128 Gglean004415 Gglean006196 Gglean006437 Gglean007873 Gglean008000 Gglean008087 Gglean012041 Gglean013242 Gglean013249 Gglean014481 Gglean015219 Gglean016686 Gglean017175 Gglean017243 Gglean017635 Gglean019169 Gglean019496 Gglean019558 Gglean019720 Gglean019824 Gglean019905 Gglean020623 Gglean020695 Gglean020911 Gglean020…
GO:0015780	nucleotide-sugar transport	9	14142	3	889	0.01833	Gglean007100 Gglean008701 Gglean016672
GO:0006863	purine nucleobase transport	16	14142	4	889	0.01875	Gglean002841 Gglean008984 Gglean012038 Gglean017071
GO:0008284	positive regulation of cell proliferation	16	14142	4	889	0.01875	Gglean009903 Gglean011831 Gglean012041 Gglean028618
GO:0033865	nucleoside bisphosphate metabolic process	16	14142	4	889	0.01875	Gglean009541 Gglean016274 Gglean020546 Gglean025497
GO:0033875	ribonucleoside bisphosphate metabolic process	16	14142	4	889	0.01875	Gglean009541 Gglean016274 Gglean020546 Gglean025497
GO:0034032	purine nucleoside bisphosphate metabolic process	16	14142	4	889	0.01875	Gglean009541 Gglean016274 Gglean020546 Gglean025497
GO:0030244	cellulose biosynthetic process	61	14142	9	889	0.01902	Gglean000184 Gglean005615 Gglean009212 Gglean009534 Gglean012606 Gglean018942 Gglean023762 Gglean023763 Gglean023823
GO:0042451	purine nucleoside biosynthetic process	61	14142	9	889	0.01902	Gglean003505 Gglean008035 Gglean010065 Gglean016274 Gglean017592 Gglean020546 Gglean025062 Gglean025497 Gglean027698
GO:0046129	purine ribonucleoside biosynthetic process	61	14142	9	889	0.01902	Gglean003505 Gglean008035 Gglean010065 Gglean016274 Gglean017592 Gglean020546 Gglean025062 Gglean025497 Gglean027698
GO:0048469	cell maturation	103	14142	13	889	0.01916	Gglean000616 Gglean001562 Gglean007846 Gglean009534 Gglean015219 Gglean016772 Gglean018647 Gglean018710 Gglean019169 Gglean019720 Gglean021702 Gglean026415 Gglean026416
GO:0048764	trichoblast maturation	103	14142	13	889	0.01916	Gglean000616 Gglean001562 Gglean007846 Gglean009534 Gglean015219 Gglean016772 Gglean018647 Gglean018710 Gglean019169 Gglean019720 Gglean021702 Gglean026415 Gglean026416
GO:0048765	root hair cell differentiation	103	14142	13	889	0.01916	Gglean000616 Gglean001562 Gglean007846 Gglean009534 Gglean015219 Gglean016772 Gglean018647 Gglean018710 Gglean019169 Gglean019720 Gglean021702 Gglean026415 Gglean026416
GO:0046486	glycerolipid metabolic process	137	14142	16	889	0.02002	Gglean000763 Gglean004692 Gglean005169 Gglean005615 Gglean007495 Gglean008203 Gglean010386 Gglean010890 Gglean012508 Gglean016053 Gglean017464 Gglean018131 Gglean020492 Gglean024307 Gglean024331 Gglean027566
GO:1902578	single-organism localization	137	14142	16	889	0.02002	Gglean001041 Gglean003617 Gglean003831 Gglean006196 Gglean007350 Gglean008578 Gglean012508 Gglean013561 Gglean014481 Gglean019558 Gglean022928 Gglean023080 Gglean024714 Gglean024737 Gglean025114 Gglean028882
GO:1902580	single-organism cellular localization	137	14142	16	889	0.02002	Gglean001041 Gglean003617 Gglean003831 Gglean006196 Gglean007350 Gglean008578 Gglean012508 Gglean013561 Gglean014481 Gglean019558 Gglean022928 Gglean023080 Gglean024714 Gglean024737 Gglean025114 Gglean028882
GO:0043161	proteasome-mediated ubiquitin-dependent protein catabolic process	52	14142	8	889	0.02087	Gglean001785 Gglean008578 Gglean009903 Gglean011831 Gglean015717 Gglean017222 Gglean018783 Gglean019698
GO:0016049	cell growth	257	14142	26	889	0.02184	Gglean000616 Gglean000763 Gglean001562 Gglean003672 Gglean006016 Gglean007811 Gglean009534 Gglean011831 Gglean013857 Gglean015219 Gglean016772 Gglean017003 Gglean018647 Gglean018710 Gglean018783 Gglean019169 Gglean019698 Gglean019720 Gglean020205 Gglean020586 Gglean020685 Gglean021702 Gglean025945 Gglean026415 Gglean026416 Gglean028808
GO:0021700	developmental maturation	116	14142	14	889	0.02204	Gglean000616 Gglean001562 Gglean007846 Gglean009534 Gglean010611 Gglean015219 Gglean016772 Gglean018647 Gglean018710 Gglean019169 Gglean019720 Gglean021702 Gglean026415 Gglean026416
GO:0006793	phosphorus metabolic process	1910	14142	148	889	0.02226	Gglean000074 Gglean000117 Gglean000184 Gglean000287 Gglean000630 Gglean000690 Gglean000763 Gglean000879 Gglean000957 Gglean001280 Gglean001422 Gglean001666 Gglean001917 Gglean002395 Gglean003293 Gglean003505 Gglean003536 Gglean003620 Gglean004260 Gglean004415 Gglean004494 Gglean004692 Gglean004884 Gglean004970 Gglean005102 Gglean005169 Gglean005603 Gglean005615 Gglean005635 Gglean005865 Gglean006…
GO:0051274	beta-glucan biosynthetic process	73	14142	10	889	0.02245	Gglean000184 Gglean005615 Gglean009212 Gglean009534 Gglean012606 Gglean014386 Gglean018942 Gglean023762 Gglean023763 Gglean023823
GO:0044710	single-organism metabolic process	4055	14142	296	889	0.02273	Gglean000074 Gglean000184 Gglean000395 Gglean000563 Gglean000634 Gglean000676 Gglean000763 Gglean000886 Gglean000912 Gglean001070 Gglean001204 Gglean001422 Gglean001519 Gglean001550 Gglean001562 Gglean001632 Gglean001666 Gglean001765 Gglean001917 Gglean002384 Gglean002532 Gglean003401 Gglean003505 Gglean003536 Gglean003617 Gglean003672 Gglean003845 Gglean003938 Gglean003965 Gglean004008 Gglean004…
GO:0006650	glycerophospholipid metabolic process	128	14142	15	889	0.02317	Gglean000763 Gglean004692 Gglean005169 Gglean005615 Gglean007495 Gglean008203 Gglean010890 Gglean012508 Gglean016053 Gglean017464 Gglean018131 Gglean020492 Gglean024307 Gglean024331 Gglean027566
GO:0042592	homeostatic process	186	14142	20	889	0.02319	Gglean000287 Gglean000406 Gglean003831 Gglean006799 Gglean007495 Gglean011831 Gglean013223 Gglean013267 Gglean018007 Gglean018710 Gglean018958 Gglean019169 Gglean020205 Gglean020586 Gglean020722 Gglean021269 Gglean021492 Gglean025780 Gglean028169 Gglean029602
GO:0015851	nucleobase transport	17	14142	4	889	0.02325	Gglean002841 Gglean008984 Gglean012038 Gglean017071
GO:0044275	cellular carbohydrate catabolic process	17	14142	4	889	0.02325	Gglean013498 Gglean013499 Gglean026345 Gglean029121
GO:0006085	acetyl-CoA biosynthetic process	10	14142	3	889	0.02491	Gglean012590 Gglean016274 Gglean025940
GO:0010227	floral organ abscission	10	14142	3	889	0.02491	Gglean004422 Gglean007350 Gglean020203
GO:0016032	viral process	10	14142	3	889	0.02491	Gglean002553 Gglean023948 Gglean028169
GO:0046916	cellular transition metal ion homeostasis	10	14142	3	889	0.02491	Gglean003831 Gglean018958 Gglean021492
GO:0051645	Golgi localization	10	14142	3	889	0.02491	Gglean000616 Gglean013577 Gglean029208
GO:0060151	peroxisome localization	10	14142	3	889	0.02491	Gglean000616 Gglean013577 Gglean029208
GO:0042364	water-soluble vitamin biosynthetic process	44	14142	7	889	0.02521	Gglean000634 Gglean010544 Gglean013813 Gglean019731 Gglean022631 Gglean023848 Gglean031306
GO:0040008	regulation of growth	96	14142	12	889	0.02551	Gglean000368 Gglean006016 Gglean007811 Gglean008016 Gglean011831 Gglean012073 Gglean018783 Gglean019169 Gglean019698 Gglean020205 Gglean026292 Gglean030405
GO:0006811	ion transport	675	14142	58	889	0.0264	Gglean000801 Gglean001508 Gglean002683 Gglean002841 Gglean003505 Gglean003617 Gglean003672 Gglean003845 Gglean004815 Gglean004817 Gglean006196 Gglean006232 Gglean006616 Gglean006660 Gglean008035 Gglean008635 Gglean008984 Gglean009257 Gglean009529 Gglean010065 Gglean010630 Gglean010657 Gglean010694 Gglean011527 Gglean012038 Gglean012292 Gglean012606 Gglean013242 Gglean013561 Gglean014312 Gglean014…
GO:0006891	intra-Golgi vesicle-mediated transport	26	14142	5	889	0.02657	Gglean003617 Gglean006196 Gglean007350 Gglean013513 Gglean013561
GO:0010053	root epidermal cell differentiation	119	14142	14	889	0.02683	Gglean000616 Gglean001562 Gglean004128 Gglean007846 Gglean009534 Gglean015219 Gglean016772 Gglean018647 Gglean018710 Gglean019169 Gglean019720 Gglean021702 Gglean026415 Gglean026416
GO:0016051	carbohydrate biosynthetic process	375	14142	35	889	0.02696	Gglean000184 Gglean001550 Gglean001562 Gglean002384 Gglean002532 Gglean005615 Gglean006395 Gglean009212 Gglean009534 Gglean011831 Gglean012096 Gglean012590 Gglean012606 Gglean013077 Gglean013857 Gglean014201 Gglean014386 Gglean015219 Gglean016772 Gglean017397 Gglean018710 Gglean018942 Gglean019558 Gglean019720 Gglean019936 Gglean023762 Gglean023763 Gglean023823 Gglean024485 Gglean024737 Gglean025…
GO:0006869	lipid transport	65	14142	9	889	0.02773	Gglean003617 Gglean004692 Gglean006196 Gglean013561 Gglean015512 Gglean018877 Gglean020637 Gglean021772 Gglean028172
GO:0044403	symbiosis, encompassing mutualism through parasitism	45	14142	7	889	0.0282	Gglean002511 Gglean002553 Gglean004692 Gglean009991 Gglean014386 Gglean023948 Gglean028169
GO:0019742	pentacyclic triterpenoid metabolic process	18	14142	4	889	0.02836	Gglean000395 Gglean021817 Gglean028943 Gglean030650
GO:0019745	pentacyclic triterpenoid biosynthetic process	18	14142	4	889	0.02836	Gglean000395 Gglean021817 Gglean028943 Gglean030650
GO:0006464	cellular protein modification process	1255	14142	100	889	0.0307	Gglean000074 Gglean000117 Gglean000563 Gglean000630 Gglean000690 Gglean000763 Gglean000879 Gglean000957 Gglean001070 Gglean001280 Gglean002395 Gglean003293 Gglean003620 Gglean004260 Gglean004415 Gglean004884 Gglean005102 Gglean005603 Gglean005615 Gglean005635 Gglean005865 Gglean005973 Gglean006148 Gglean006196 Gglean006261 Gglean007227 Gglean007811 Gglean008087 Gglean009228 Gglean009445 Gglean010…
GO:0036211	protein modification process	1255	14142	100	889	0.0307	Gglean000074 Gglean000117 Gglean000563 Gglean000630 Gglean000690 Gglean000763 Gglean000879 Gglean000957 Gglean001070 Gglean001280 Gglean002395 Gglean003293 Gglean003620 Gglean004260 Gglean004415 Gglean004884 Gglean005102 Gglean005603 Gglean005615 Gglean005635 Gglean005865 Gglean005973 Gglean006148 Gglean006196 Gglean006261 Gglean007227 Gglean007811 Gglean008087 Gglean009228 Gglean009445 Gglean010…
GO:0044255	cellular lipid metabolic process	641	14142	55	889	0.03082	Gglean000395 Gglean000763 Gglean001422 Gglean003617 Gglean004494 Gglean004692 Gglean004737 Gglean005169 Gglean005615 Gglean005970 Gglean006196 Gglean007350 Gglean007495 Gglean007846 Gglean008000 Gglean008203 Gglean008578 Gglean009148 Gglean010386 Gglean010777 Gglean010890 Gglean011549 Gglean012005 Gglean012508 Gglean015164 Gglean015717 Gglean016053 Gglean016240 Gglean017003 Gglean017222 Gglean017…
GO:0010817	regulation of hormone levels	156	14142	17	889	0.03083	Gglean000074 Gglean003831 Gglean006016 Gglean007846 Gglean009228 Gglean009311 Gglean012096 Gglean016772 Gglean016797 Gglean018710 Gglean019558 Gglean019720 Gglean020139 Gglean025940 Gglean026292 Gglean028943 Gglean029340
GO:1901264	carbohydrate derivative transport	27	14142	5	889	0.03087	Gglean007100 Gglean008701 Gglean016672 Gglean017071 Gglean029719
GO:1901137	carbohydrate derivative biosynthetic process	341	14142	32	889	0.03124	Gglean000563 Gglean001070 Gglean003505 Gglean004692 Gglean005615 Gglean005970 Gglean005973 Gglean007846 Gglean008035 Gglean010065 Gglean011153 Gglean012203 Gglean014593 Gglean016274 Gglean017579 Gglean017592 Gglean018082 Gglean020473 Gglean020546 Gglean020685 Gglean021718 Gglean021951 Gglean024746 Gglean024807 Gglean025062 Gglean025497 Gglean026251 Gglean026345 Gglean026372 Gglean027328 Gglean027…
GO:0006625	protein targeting to peroxisome	46	14142	7	889	0.03142	Gglean003617 Gglean006196 Gglean007350 Gglean008578 Gglean013561 Gglean024714 Gglean025114
GO:0006767	water-soluble vitamin metabolic process	46	14142	7	889	0.03142	Gglean000634 Gglean010544 Gglean013813 Gglean019731 Gglean022631 Gglean023848 Gglean031306
GO:0043574	peroxisomal transport	46	14142	7	889	0.03142	Gglean003617 Gglean006196 Gglean007350 Gglean008578 Gglean013561 Gglean024714 Gglean025114
GO:0072662	protein localization to peroxisome	46	14142	7	889	0.03142	Gglean003617 Gglean006196 Gglean007350 Gglean008578 Gglean013561 Gglean024714 Gglean025114
GO:0072663	establishment of protein localization to peroxisome	46	14142	7	889	0.03142	Gglean003617 Gglean006196 Gglean007350 Gglean008578 Gglean013561 Gglean024714 Gglean025114
GO:0043094	cellular metabolic compound salvage	88	14142	11	889	0.03165	Gglean000763 Gglean008000 Gglean010257 Gglean012792 Gglean014514 Gglean016000 Gglean017222 Gglean017592 Gglean026563 Gglean029170 Gglean029406
GO:0009804	coumarin metabolic process	11	14142	3	889	0.03258	Gglean017135 Gglean023080 Gglean025550
GO:0009805	coumarin biosynthetic process	11	14142	3	889	0.03258	Gglean017135 Gglean023080 Gglean025550
GO:0015936	coenzyme A metabolic process	11	14142	3	889	0.03258	Gglean016274 Gglean020546 Gglean025497
GO:0051646	mitochondrion localization	11	14142	3	889	0.03258	Gglean000616 Gglean013577 Gglean029208
GO:0050896	response to stimulus	2770	14142	206	889	0.03402	Gglean000287 Gglean000368 Gglean000763 Gglean000859 Gglean001164 Gglean001204 Gglean001280 Gglean001422 Gglean001519 Gglean001785 Gglean002361 Gglean002395 Gglean002582 Gglean002609 Gglean003329 Gglean003617 Gglean003633 Gglean003672 Gglean003831 Gglean003938 Gglean003965 Gglean004008 Gglean004128 Gglean004415 Gglean004692 Gglean004815 Gglean004884 Gglean005970 Gglean006041 Gglean006196 Gglean006…
GO:0006722	triterpenoid metabolic process	19	14142	4	889	0.03408	Gglean000395 Gglean021817 Gglean028943 Gglean030650
GO:0016104	triterpenoid biosynthetic process	19	14142	4	889	0.03408	Gglean000395 Gglean021817 Gglean028943 Gglean030650
GO:0044419	interspecies interaction between organisms	47	14142	7	889	0.03488	Gglean002511 Gglean002553 Gglean004692 Gglean009991 Gglean014386 Gglean023948 Gglean028169
GO:0048868	pollen tube development	79	14142	10	889	0.03653	Gglean000763 Gglean001562 Gglean003672 Gglean006016 Gglean017003 Gglean019169 Gglean020205 Gglean025945 Gglean028808 Gglean029602
GO:0032879	regulation of localization	90	14142	11	889	0.03653	Gglean003672 Gglean004817 Gglean007846 Gglean013249 Gglean013561 Gglean015219 Gglean016686 Gglean016772 Gglean018783 Gglean026415 Gglean026416
GO:0008654	phospholipid biosynthetic process	208	14142	21	889	0.03733	Gglean000763 Gglean004494 Gglean004692 Gglean005169 Gglean005615 Gglean007495 Gglean007846 Gglean008203 Gglean010890 Gglean012508 Gglean015164 Gglean016053 Gglean018131 Gglean019558 Gglean020492 Gglean021342 Gglean021718 Gglean024307 Gglean025940 Gglean026345 Gglean027566
GO:0009145	purine nucleoside triphosphate biosynthetic process	38	14142	6	889	0.03829	Gglean003505 Gglean008035 Gglean010065 Gglean017592 Gglean025062 Gglean027698
GO:0009206	purine ribonucleoside triphosphate biosynthetic process	38	14142	6	889	0.03829	Gglean003505 Gglean008035 Gglean010065 Gglean017592 Gglean025062 Gglean027698
GO:0006661	phosphatidylinositol biosynthetic process	48	14142	7	889	0.03858	Gglean005169 Gglean005615 Gglean007495 Gglean010890 Gglean016053 Gglean020492 Gglean024307
GO:0006165	nucleoside diphosphate phosphorylation	5	14142	2	889	0.03882	Gglean025062 Gglean027698
GO:0006183	GTP biosynthetic process	5	14142	2	889	0.03882	Gglean025062 Gglean027698
GO:0006228	UTP biosynthetic process	5	14142	2	889	0.03882	Gglean025062 Gglean027698
GO:0006552	leucine catabolic process	5	14142	2	889	0.03882	Gglean013813 Gglean031273
GO:0006775	fat-soluble vitamin metabolic process	5	14142	2	889	0.03882	Gglean001422 Gglean003845
GO:0008614	pyridoxine metabolic process	5	14142	2	889	0.03882	Gglean019731 Gglean031306
GO:0008615	pyridoxine biosynthetic process	5	14142	2	889	0.03882	Gglean019731 Gglean031306
GO:0009083	branched-chain amino acid catabolic process	5	14142	2	889	0.03882	Gglean013813 Gglean031273
GO:0010044	response to aluminum ion	5	14142	2	889	0.03882	Gglean015155 Gglean022702
GO:0010189	vitamin E biosynthetic process	5	14142	2	889	0.03882	Gglean001422 Gglean003845
GO:0019359	nicotinamide nucleotide biosynthetic process	5	14142	2	889	0.03882	Gglean013722 Gglean016648
GO:0019674	NAD metabolic process	5	14142	2	889	0.03882	Gglean013722 Gglean016648
GO:0042360	vitamin E metabolic process	5	14142	2	889	0.03882	Gglean001422 Gglean003845
GO:0042362	fat-soluble vitamin biosynthetic process	5	14142	2	889	0.03882	Gglean001422 Gglean003845
GO:0046051	UTP metabolic process	5	14142	2	889	0.03882	Gglean025062 Gglean027698
GO:0051193	regulation of cofactor metabolic process	5	14142	2	889	0.03882	Gglean025497 Gglean030405
GO:0010200	response to chitin	69	14142	9	889	0.03893	Gglean004415 Gglean013242 Gglean019558 Gglean020623 Gglean020695 Gglean022192 Gglean022918 Gglean023132 Gglean023519
GO:0005975	carbohydrate metabolic process	1115	14142	89	889	0.03893	Gglean000184 Gglean000563 Gglean000777 Gglean000886 Gglean001070 Gglean001550 Gglean001562 Gglean002384 Gglean002414 Gglean002524 Gglean002532 Gglean002996 Gglean004494 Gglean004623 Gglean005052 Gglean005615 Gglean005940 Gglean005973 Gglean006395 Gglean006654 Gglean007739 Gglean007846 Gglean008340 Gglean008372 Gglean008541 Gglean009167 Gglean009212 Gglean009534 Gglean011673 Gglean011831 Gglean012…
GO:0006546	glycine catabolic process	20	14142	4	889	0.04042	Gglean019558 Gglean025940 Gglean026292 Gglean029691
GO:0006787	porphyrin-containing compound catabolic process	29	14142	5	889	0.04073	Gglean008190 Gglean025974 Gglean026345 Gglean029359 Gglean030615
GO:0033015	tetrapyrrole catabolic process	29	14142	5	889	0.04073	Gglean008190 Gglean025974 Gglean026345 Gglean029359 Gglean030615
GO:0051187	cofactor catabolic process	29	14142	5	889	0.04073	Gglean008190 Gglean025974 Gglean026345 Gglean029359 Gglean030615
GO:0035556	intracellular signal transduction	336	14142	31	889	0.04089	Gglean000368 Gglean000763 Gglean002582 Gglean003329 Gglean004884 Gglean006196 Gglean006437 Gglean009049 Gglean009212 Gglean009539 Gglean009930 Gglean010073 Gglean013223 Gglean013789 Gglean013835 Gglean013862 Gglean014481 Gglean015012 Gglean015871 Gglean017464 Gglean018201 Gglean019346 Gglean019558 Gglean021554 Gglean022853 Gglean023080 Gglean024737 Gglean025299 Gglean027533 Gglean029208 Gglean030…
GO:0009308	amine metabolic process	103	14142	12	889	0.04109	Gglean000763 Gglean005867 Gglean009228 Gglean016797 Gglean017397 Gglean018131 Gglean019558 Gglean022928 Gglean026676 Gglean029340 Gglean029785 Gglean030161
GO:0019725	cellular homeostasis	138	14142	15	889	0.04159	Gglean000287 Gglean000406 Gglean003831 Gglean006799 Gglean007495 Gglean013223 Gglean018007 Gglean018958 Gglean020205 Gglean020586 Gglean020722 Gglean021269 Gglean021492 Gglean025780 Gglean029602
GO:1901605	alpha-amino acid metabolic process	324	14142	30	889	0.04204	Gglean000074 Gglean000912 Gglean005659 Gglean005867 Gglean006716 Gglean007846 Gglean007856 Gglean010257 Gglean012792 Gglean013813 Gglean013857 Gglean016672 Gglean017770 Gglean018337 Gglean019558 Gglean020203 Gglean022928 Gglean025382 Gglean025497 Gglean025624 Gglean025838 Gglean025940 Gglean026292 Gglean026584 Gglean029340 Gglean029691 Gglean030554 Gglean030903 Gglean031273 Gglean031306
GO:0006644	phospholipid metabolic process	248	14142	24	889	0.04205	Gglean000763 Gglean004494 Gglean004692 Gglean005169 Gglean005615 Gglean007495 Gglean007846 Gglean008203 Gglean010890 Gglean012508 Gglean015164 Gglean016053 Gglean017464 Gglean018131 Gglean019558 Gglean020492 Gglean021342 Gglean021718 Gglean024307 Gglean024331 Gglean025940 Gglean026345 Gglean027202 Gglean027566
GO:0031050	dsRNA fragmentation	49	14142	7	889	0.04253	Gglean003965 Gglean006261 Gglean014386 Gglean017587 Gglean017813 Gglean028298 Gglean028582
GO:0043331	response to dsRNA	49	14142	7	889	0.04253	Gglean003965 Gglean006261 Gglean014386 Gglean017587 Gglean017813 Gglean028298 Gglean028582
GO:0070918	production of small RNA involved in gene silencing by RNA	49	14142	7	889	0.04253	Gglean003965 Gglean006261 Gglean014386 Gglean017587 Gglean017813 Gglean028298 Gglean028582
GO:0071359	cellular response to dsRNA	49	14142	7	889	0.04253	Gglean003965 Gglean006261 Gglean014386 Gglean017587 Gglean017813 Gglean028298 Gglean028582
GO:0001558	regulation of cell growth	39	14142	6	889	0.0428	Gglean007811 Gglean011831 Gglean018783 Gglean019169 Gglean019698 Gglean020205
GO:0006790	sulfur compound metabolic process	299	14142	28	889	0.04283	Gglean000074 Gglean005659 Gglean007846 Gglean007856 Gglean009228 Gglean009311 Gglean010257 Gglean010777 Gglean012096 Gglean012590 Gglean012792 Gglean013813 Gglean013857 Gglean015871 Gglean016274 Gglean016672 Gglean019246 Gglean019558 Gglean020139 Gglean020203 Gglean021718 Gglean025497 Gglean025780 Gglean025838 Gglean025940 Gglean026292 Gglean026345 Gglean028943
GO:0042157	lipoprotein metabolic process	60	14142	8	889	0.04471	Gglean000563 Gglean000763 Gglean005615 Gglean006196 Gglean008087 Gglean014514 Gglean015560 Gglean017222
GO:0009932	cell tip growth	93	14142	11	889	0.04481	Gglean000763 Gglean001562 Gglean003672 Gglean006016 Gglean016772 Gglean017003 Gglean018710 Gglean019169 Gglean019720 Gglean020205 Gglean028808
GO:0006636	unsaturated fatty acid biosynthetic process	30	14142	5	889	0.0463	Gglean004692 Gglean019558 Gglean021718 Gglean023072 Gglean025940
GO:0033559	unsaturated fatty acid metabolic process	30	14142	5	889	0.0463	Gglean004692 Gglean019558 Gglean021718 Gglean023072 Gglean025940
GO:0044267	cellular protein metabolic process	2002	14142	151	889	0.04728	Gglean000074 Gglean000117 Gglean000563 Gglean000630 Gglean000690 Gglean000695 Gglean000763 Gglean000828 Gglean000879 Gglean000957 Gglean001070 Gglean001244 Gglean001280 Gglean001785 Gglean001917 Gglean002245 Gglean002395 Gglean002477 Gglean002609 Gglean003293 Gglean003620 Gglean003938 Gglean004260 Gglean004415 Gglean004627 Gglean004884 Gglean005102 Gglean005603 Gglean005615 Gglean005635 Gglean005…
GO:0043603	cellular amide metabolic process	40	14142	6	889	0.04763	Gglean000634 Gglean000828 Gglean017770 Gglean022631 Gglean025780 Gglean030903
GO:0007031	peroxisome organization	61	14142	8	889	0.04858	Gglean003617 Gglean006196 Gglean007350 Gglean008578 Gglean013561 Gglean017930 Gglean024714 Gglean025114
GO:0035194	posttranscriptional gene silencing by RNA	61	14142	8	889	0.04858	Gglean003965 Gglean006261 Gglean011429 Gglean014386 Gglean017587 Gglean017813 Gglean028298 Gglean028582
GO:0044106	cellular amine metabolic process	83	14142	10	889	0.04876	Gglean000763 Gglean005867 Gglean009228 Gglean017397 Gglean018131 Gglean019558 Gglean022928 Gglean029340 Gglean029785 Gglean030161
GO:0009163	nucleoside biosynthetic process	72	14142	9	889	0.0491	Gglean003505 Gglean008035 Gglean010065 Gglean016274 Gglean017592 Gglean020546 Gglean025062 Gglean025497 Gglean027698
GO:0042455	ribonucleoside biosynthetic process	72	14142	9	889	0.0491	Gglean003505 Gglean008035 Gglean010065 Gglean016274 Gglean017592 Gglean020546 Gglean025062 Gglean025497 Gglean027698
GO:0043623	cellular protein complex assembly	265	14142	25	889	0.04971	Gglean000763 Gglean001785 Gglean008578 Gglean009903 Gglean011831 Gglean012073 Gglean012096 Gglean012187 Gglean012508 Gglean014201 Gglean015717 Gglean016000 Gglean017222 Gglean017592 Gglean018258 Gglean018783 Gglean019698 Gglean019720 Gglean023856 Gglean023947 Gglean025056 Gglean025838 Gglean025923 Gglean025940 Gglean028694

## Sheet: darkred-BP
GO_ID	GOTerm	Annotated_num	Annotated genes	Significant_diff_gene	Cluster size	pvalue	gene_list
GO:0006412	translation	491	14142	322	3345	< 1e-30	Gglean000032 Gglean000164 Gglean000225 Gglean000370 Gglean000638 Gglean000658 Gglean000805 Gglean000813 Gglean000905 Gglean000945 Gglean000959 Gglean000961 Gglean001079 Gglean001111 Gglean001169 Gglean001170 Gglean001552 Gglean001572 Gglean001620 Gglean001652 Gglean001715 Gglean001806 Gglean001884 Gglean002061 Gglean002256 Gglean002304 Gglean002799 Gglean002800 Gglean002806 Gglean002859 Gglean002…
GO:0010467	gene expression	1528	14142	682	3345	< 1e-30	Gglean000032 Gglean000164 Gglean000176 Gglean000211 Gglean000225 Gglean000240 Gglean000370 Gglean000492 Gglean000550 Gglean000638 Gglean000658 Gglean000805 Gglean000813 Gglean000905 Gglean000921 Gglean000933 Gglean000945 Gglean000959 Gglean000961 Gglean000992 Gglean001014 Gglean001015 Gglean001045 Gglean001079 Gglean001102 Gglean001111 Gglean001169 Gglean001170 Gglean001187 Gglean001213 Gglean001…
GO:0044267	cellular protein metabolic process	2002	14142	806	3345	< 1e-30	Gglean000032 Gglean000096 Gglean000164 Gglean000211 Gglean000225 Gglean000263 Gglean000370 Gglean000501 Gglean000625 Gglean000638 Gglean000657 Gglean000658 Gglean000729 Gglean000762 Gglean000805 Gglean000813 Gglean000819 Gglean000877 Gglean000905 Gglean000925 Gglean000941 Gglean000945 Gglean000959 Gglean000961 Gglean000966 Gglean001014 Gglean001058 Gglean001079 Gglean001093 Gglean001101 Gglean001…
GO:0019538	protein metabolic process	2297	14142	880	3345	< 1e-30	Gglean000032 Gglean000096 Gglean000164 Gglean000211 Gglean000225 Gglean000263 Gglean000370 Gglean000402 Gglean000501 Gglean000511 Gglean000552 Gglean000625 Gglean000638 Gglean000657 Gglean000658 Gglean000729 Gglean000762 Gglean000805 Gglean000813 Gglean000819 Gglean000877 Gglean000905 Gglean000925 Gglean000941 Gglean000945 Gglean000959 Gglean000961 Gglean000966 Gglean001014 Gglean001017 Gglean001…
GO:0044260	cellular macromolecule metabolic process	3698	14142	1250	3345	< 1e-30	Gglean000027 Gglean000032 Gglean000093 Gglean000096 Gglean000164 Gglean000176 Gglean000211 Gglean000225 Gglean000240 Gglean000257 Gglean000263 Gglean000370 Gglean000425 Gglean000492 Gglean000501 Gglean000550 Gglean000625 Gglean000638 Gglean000657 Gglean000658 Gglean000729 Gglean000762 Gglean000805 Gglean000813 Gglean000819 Gglean000877 Gglean000898 Gglean000905 Gglean000921 Gglean000925 Gglean000…
GO:0043170	macromolecule metabolic process	4068	14142	1338	3345	< 1e-30	Gglean000027 Gglean000032 Gglean000093 Gglean000096 Gglean000164 Gglean000176 Gglean000211 Gglean000225 Gglean000240 Gglean000257 Gglean000263 Gglean000370 Gglean000402 Gglean000425 Gglean000492 Gglean000501 Gglean000511 Gglean000550 Gglean000552 Gglean000625 Gglean000638 Gglean000657 Gglean000658 Gglean000729 Gglean000762 Gglean000805 Gglean000813 Gglean000819 Gglean000877 Gglean000898 Gglean000…
GO:0009059	macromolecule biosynthetic process	1716	14142	647	3345	< 1e-30	Gglean000032 Gglean000093 Gglean000164 Gglean000176 Gglean000211 Gglean000225 Gglean000370 Gglean000492 Gglean000501 Gglean000550 Gglean000638 Gglean000658 Gglean000762 Gglean000805 Gglean000813 Gglean000905 Gglean000921 Gglean000941 Gglean000945 Gglean000959 Gglean000961 Gglean000992 Gglean001014 Gglean001015 Gglean001017 Gglean001044 Gglean001045 Gglean001079 Gglean001111 Gglean001169 Gglean001…
GO:0034645	cellular macromolecule biosynthetic process	1677	14142	634	3345	< 1e-30	Gglean000032 Gglean000093 Gglean000164 Gglean000176 Gglean000211 Gglean000225 Gglean000370 Gglean000492 Gglean000501 Gglean000550 Gglean000638 Gglean000658 Gglean000762 Gglean000805 Gglean000813 Gglean000905 Gglean000921 Gglean000941 Gglean000945 Gglean000959 Gglean000961 Gglean000992 Gglean001014 Gglean001015 Gglean001017 Gglean001045 Gglean001079 Gglean001111 Gglean001169 Gglean001170 Gglean001…
GO:0006996	organelle organization	908	14142	386	3345	< 1e-30	Gglean000093 Gglean000176 Gglean000211 Gglean000257 Gglean000492 Gglean000501 Gglean000574 Gglean000618 Gglean000795 Gglean000802 Gglean000819 Gglean000898 Gglean001017 Gglean001058 Gglean001093 Gglean001165 Gglean001233 Gglean001284 Gglean001626 Gglean001670 Gglean001696 Gglean001793 Gglean001831 Gglean001837 Gglean001867 Gglean001891 Gglean002143 Gglean002296 Gglean002377 Gglean002379 Gglean002…
GO:0044237	cellular metabolic process	5917	14142	1767	3345	< 1e-30	Gglean000020 Gglean000027 Gglean000032 Gglean000093 Gglean000094 Gglean000096 Gglean000142 Gglean000164 Gglean000176 Gglean000211 Gglean000225 Gglean000240 Gglean000257 Gglean000263 Gglean000267 Gglean000348 Gglean000370 Gglean000384 Gglean000420 Gglean000425 Gglean000492 Gglean000501 Gglean000505 Gglean000531 Gglean000550 Gglean000618 Gglean000625 Gglean000638 Gglean000657 Gglean000658 Gglean000…
GO:0044238	primary metabolic process	5820	14142	1741	3345	< 1e-30	Gglean000020 Gglean000027 Gglean000032 Gglean000093 Gglean000096 Gglean000142 Gglean000164 Gglean000176 Gglean000211 Gglean000225 Gglean000240 Gglean000257 Gglean000263 Gglean000370 Gglean000384 Gglean000402 Gglean000420 Gglean000425 Gglean000492 Gglean000501 Gglean000511 Gglean000550 Gglean000552 Gglean000618 Gglean000625 Gglean000638 Gglean000657 Gglean000658 Gglean000729 Gglean000738 Gglean000…
GO:0044249	cellular biosynthetic process	2774	14142	932	3345	7.1e-29	Gglean000020 Gglean000032 Gglean000093 Gglean000096 Gglean000164 Gglean000176 Gglean000211 Gglean000225 Gglean000267 Gglean000370 Gglean000384 Gglean000492 Gglean000501 Gglean000505 Gglean000531 Gglean000550 Gglean000638 Gglean000658 Gglean000762 Gglean000795 Gglean000805 Gglean000813 Gglean000819 Gglean000875 Gglean000891 Gglean000905 Gglean000921 Gglean000941 Gglean000945 Gglean000959 Gglean000…
GO:1901576	organic substance biosynthetic process	2909	14142	964	3345	1.4e-27	Gglean000020 Gglean000032 Gglean000093 Gglean000096 Gglean000142 Gglean000164 Gglean000176 Gglean000211 Gglean000225 Gglean000267 Gglean000370 Gglean000384 Gglean000492 Gglean000501 Gglean000505 Gglean000531 Gglean000550 Gglean000638 Gglean000658 Gglean000762 Gglean000795 Gglean000805 Gglean000813 Gglean000819 Gglean000875 Gglean000891 Gglean000905 Gglean000921 Gglean000941 Gglean000945 Gglean000…
GO:0071704	organic substance metabolic process	6238	14142	1826	3345	1e-26	Gglean000020 Gglean000027 Gglean000032 Gglean000093 Gglean000096 Gglean000142 Gglean000164 Gglean000176 Gglean000211 Gglean000225 Gglean000240 Gglean000257 Gglean000263 Gglean000267 Gglean000370 Gglean000384 Gglean000402 Gglean000420 Gglean000425 Gglean000492 Gglean000501 Gglean000505 Gglean000511 Gglean000531 Gglean000550 Gglean000552 Gglean000618 Gglean000625 Gglean000638 Gglean000657 Gglean000…
GO:0071840	cellular component organization or biogenesis	1599	14142	585	3345	1.3e-26	Gglean000093 Gglean000176 Gglean000211 Gglean000257 Gglean000286 Gglean000492 Gglean000501 Gglean000574 Gglean000618 Gglean000762 Gglean000795 Gglean000802 Gglean000819 Gglean000878 Gglean000898 Gglean001014 Gglean001017 Gglean001040 Gglean001044 Gglean001058 Gglean001093 Gglean001111 Gglean001165 Gglean001233 Gglean001284 Gglean001462 Gglean001486 Gglean001620 Gglean001626 Gglean001670 Gglean001…
GO:0009058	biosynthetic process	3062	14142	994	3345	7e-25	Gglean000020 Gglean000032 Gglean000093 Gglean000096 Gglean000142 Gglean000164 Gglean000176 Gglean000211 Gglean000225 Gglean000267 Gglean000370 Gglean000384 Gglean000492 Gglean000501 Gglean000505 Gglean000531 Gglean000550 Gglean000574 Gglean000638 Gglean000658 Gglean000762 Gglean000795 Gglean000805 Gglean000813 Gglean000819 Gglean000875 Gglean000891 Gglean000905 Gglean000921 Gglean000941 Gglean000…
GO:0044085	cellular component biogenesis	675	14142	289	3345	4.2e-24	Gglean000211 Gglean000501 Gglean000574 Gglean000762 Gglean000898 Gglean001014 Gglean001017 Gglean001111 Gglean001486 Gglean001620 Gglean001626 Gglean001806 Gglean001831 Gglean001867 Gglean001891 Gglean001955 Gglean002144 Gglean002207 Gglean002274 Gglean002379 Gglean002381 Gglean002435 Gglean002551 Gglean002644 Gglean002962 Gglean002987 Gglean003446 Gglean003483 Gglean003548 Gglean003598 Gglean003…
GO:0016043	cellular component organization	1447	14142	529	3345	9.7e-24	Gglean000093 Gglean000176 Gglean000211 Gglean000257 Gglean000286 Gglean000492 Gglean000501 Gglean000574 Gglean000618 Gglean000762 Gglean000795 Gglean000802 Gglean000819 Gglean000878 Gglean000898 Gglean001014 Gglean001017 Gglean001040 Gglean001044 Gglean001058 Gglean001093 Gglean001111 Gglean001165 Gglean001233 Gglean001284 Gglean001462 Gglean001626 Gglean001670 Gglean001696 Gglean001793 Gglean001…
GO:0009987	cellular process	7533	14142	2121	3345	2.1e-23	Gglean000020 Gglean000027 Gglean000032 Gglean000081 Gglean000082 Gglean000093 Gglean000094 Gglean000096 Gglean000110 Gglean000129 Gglean000142 Gglean000164 Gglean000176 Gglean000211 Gglean000225 Gglean000240 Gglean000257 Gglean000263 Gglean000267 Gglean000286 Gglean000348 Gglean000367 Gglean000370 Gglean000384 Gglean000420 Gglean000425 Gglean000491 Gglean000492 Gglean000499 Gglean000501 Gglean000…
GO:0022613	ribonucleoprotein complex biogenesis	185	14142	109	3345	3.6e-22	Gglean001111 Gglean001486 Gglean001620 Gglean001806 Gglean002144 Gglean002207 Gglean002381 Gglean002644 Gglean002987 Gglean003446 Gglean003548 Gglean003694 Gglean004103 Gglean004178 Gglean004253 Gglean004413 Gglean004435 Gglean004690 Gglean004718 Gglean004841 Gglean005802 Gglean006029 Gglean006037 Gglean006198 Gglean006397 Gglean006479 Gglean006513 Gglean007805 Gglean008202 Gglean008239 Gglean008…
GO:0006396	RNA processing	412	14142	192	3345	4.1e-21	Gglean000240 Gglean000933 Gglean001102 Gglean001213 Gglean001486 Gglean001667 Gglean001722 Gglean002024 Gglean002061 Gglean002144 Gglean002204 Gglean002207 Gglean002240 Gglean002381 Gglean002575 Gglean002636 Gglean002644 Gglean002855 Gglean002892 Gglean002894 Gglean002954 Gglean002985 Gglean002987 Gglean003446 Gglean003548 Gglean003694 Gglean004012 Gglean004103 Gglean004160 Gglean004178 Gglean004…
GO:0016070	RNA metabolic process	1219	14142	450	3345	6.2e-21	Gglean000032 Gglean000176 Gglean000211 Gglean000240 Gglean000425 Gglean000492 Gglean000550 Gglean000819 Gglean000921 Gglean000933 Gglean000945 Gglean000992 Gglean001004 Gglean001015 Gglean001045 Gglean001079 Gglean001102 Gglean001213 Gglean001486 Gglean001609 Gglean001620 Gglean001667 Gglean001722 Gglean001891 Gglean002024 Gglean002061 Gglean002144 Gglean002204 Gglean002207 Gglean002240 Gglean002…
GO:0034660	ncRNA metabolic process	259	14142	134	3345	6.8e-20	Gglean000032 Gglean001486 Gglean001722 Gglean002144 Gglean002204 Gglean002207 Gglean002240 Gglean002381 Gglean002644 Gglean002806 Gglean002859 Gglean002987 Gglean003446 Gglean003548 Gglean003694 Gglean004103 Gglean004178 Gglean004249 Gglean004250 Gglean004329 Gglean004413 Gglean004484 Gglean004918 Gglean006029 Gglean006037 Gglean006397 Gglean006479 Gglean006513 Gglean006712 Gglean007805 Gglean007…
GO:0001510	RNA methylation	65	14142	51	3345	4.9e-19	Gglean000240 Gglean000819 Gglean001609 Gglean001620 Gglean002240 Gglean002575 Gglean002636 Gglean004484 Gglean005200 Gglean005405 Gglean006029 Gglean006397 Gglean006978 Gglean007033 Gglean008239 Gglean010442 Gglean011025 Gglean012717 Gglean013673 Gglean013997 Gglean014173 Gglean014291 Gglean015465 Gglean016712 Gglean017721 Gglean018157 Gglean018585 Gglean018951 Gglean019154 Gglean019395 Gglean019…
GO:0043933	macromolecular complex subunit organization	411	14142	186	3345	9.1e-19	Gglean000501 Gglean000762 Gglean000898 Gglean001014 Gglean001111 Gglean001626 Gglean001831 Gglean001867 Gglean001955 Gglean002274 Gglean002379 Gglean002381 Gglean002435 Gglean002644 Gglean002962 Gglean002987 Gglean003403 Gglean003483 Gglean003598 Gglean003712 Gglean004253 Gglean004351 Gglean004413 Gglean004658 Gglean004718 Gglean004779 Gglean004788 Gglean004841 Gglean005084 Gglean005176 Gglean005…
GO:0042254	ribosome biogenesis	167	14142	96	3345	1.2e-18	Gglean001486 Gglean001620 Gglean001806 Gglean002144 Gglean002207 Gglean002381 Gglean002644 Gglean002987 Gglean003446 Gglean003548 Gglean003694 Gglean004103 Gglean004178 Gglean004413 Gglean004435 Gglean004690 Gglean005802 Gglean006029 Gglean006037 Gglean006397 Gglean006479 Gglean006513 Gglean007805 Gglean008202 Gglean008239 Gglean008306 Gglean008307 Gglean008333 Gglean008422 Gglean009138 Gglean009…
GO:0022607	cellular component assembly	459	14142	201	3345	3.1e-18	Gglean000211 Gglean000501 Gglean000574 Gglean000762 Gglean000898 Gglean001014 Gglean001111 Gglean001626 Gglean001831 Gglean001867 Gglean001891 Gglean001955 Gglean002274 Gglean002379 Gglean002381 Gglean002435 Gglean002551 Gglean002644 Gglean002962 Gglean002987 Gglean003483 Gglean003598 Gglean003712 Gglean004253 Gglean004351 Gglean004413 Gglean004658 Gglean004718 Gglean004779 Gglean004788 Gglean004…
GO:0065003	macromolecular complex assembly	359	14142	165	3345	1.5e-17	Gglean000501 Gglean000762 Gglean000898 Gglean001014 Gglean001111 Gglean001626 Gglean001831 Gglean001867 Gglean001955 Gglean002274 Gglean002379 Gglean002381 Gglean002435 Gglean002644 Gglean002962 Gglean002987 Gglean003483 Gglean003598 Gglean003712 Gglean004253 Gglean004351 Gglean004413 Gglean004658 Gglean004718 Gglean004779 Gglean004788 Gglean004841 Gglean005084 Gglean005176 Gglean005366 Gglean005…
GO:0034622	cellular macromolecular complex assembly	334	14142	156	3345	1.9e-17	Gglean000501 Gglean000762 Gglean000898 Gglean001014 Gglean001111 Gglean001626 Gglean001831 Gglean001867 Gglean001955 Gglean002274 Gglean002381 Gglean002435 Gglean002644 Gglean002987 Gglean003483 Gglean003712 Gglean004253 Gglean004351 Gglean004413 Gglean004658 Gglean004718 Gglean004779 Gglean004788 Gglean004841 Gglean005084 Gglean005176 Gglean005366 Gglean005705 Gglean006051 Gglean006122 Gglean006…
GO:0033365	protein localization to organelle	233	14142	119	3345	3.1e-17	Gglean000093 Gglean000550 Gglean000644 Gglean000933 Gglean001017 Gglean001626 Gglean001793 Gglean001810 Gglean002296 Gglean002381 Gglean002435 Gglean002551 Gglean003341 Gglean003406 Gglean003837 Gglean004078 Gglean004178 Gglean004348 Gglean005176 Gglean006029 Gglean006428 Gglean006511 Gglean006543 Gglean006978 Gglean007173 Gglean007708 Gglean007792 Gglean008253 Gglean008258 Gglean008300 Gglean008…
GO:0043414	macromolecule methylation	191	14142	103	3345	3.3e-17	Gglean000211 Gglean000240 Gglean000819 Gglean001284 Gglean001609 Gglean001620 Gglean002240 Gglean002379 Gglean002470 Gglean002575 Gglean002636 Gglean004484 Gglean005200 Gglean005405 Gglean005527 Gglean005676 Gglean006029 Gglean006195 Gglean006332 Gglean006397 Gglean006709 Gglean006840 Gglean006978 Gglean007033 Gglean007054 Gglean007250 Gglean007268 Gglean008239 Gglean008446 Gglean009028 Gglean010…
GO:0072594	establishment of protein localization to organelle	226	14142	116	3345	4.9e-17	Gglean000093 Gglean000550 Gglean000933 Gglean001017 Gglean001626 Gglean001793 Gglean001810 Gglean002296 Gglean002381 Gglean002435 Gglean002551 Gglean003341 Gglean003406 Gglean003837 Gglean004078 Gglean004178 Gglean004348 Gglean005176 Gglean006029 Gglean006428 Gglean006511 Gglean006543 Gglean006978 Gglean007173 Gglean007708 Gglean007792 Gglean008253 Gglean008258 Gglean008300 Gglean008333 Gglean008…
GO:0016482	cytoplasmic transport	281	14142	136	3345	6e-17	Gglean000093 Gglean000550 Gglean000933 Gglean001014 Gglean001017 Gglean001626 Gglean001793 Gglean001810 Gglean002073 Gglean002296 Gglean002381 Gglean002435 Gglean002551 Gglean003341 Gglean003406 Gglean003837 Gglean004078 Gglean004178 Gglean004348 Gglean005176 Gglean006029 Gglean006413 Gglean006428 Gglean006511 Gglean006543 Gglean006978 Gglean007173 Gglean007708 Gglean007792 Gglean008253 Gglean008…
GO:0009451	RNA modification	154	14142	87	3345	2.3e-16	Gglean000240 Gglean000425 Gglean000819 Gglean001609 Gglean001620 Gglean001722 Gglean002204 Gglean002240 Gglean002575 Gglean002636 Gglean004187 Gglean004468 Gglean004484 Gglean005200 Gglean005405 Gglean006029 Gglean006397 Gglean006671 Gglean006717 Gglean006978 Gglean007033 Gglean008239 Gglean008258 Gglean008352 Gglean008353 Gglean008956 Gglean009253 Gglean009711 Gglean010442 Gglean010721 Gglean011…
GO:0034470	ncRNA processing	167	14142	92	3345	2.8e-16	Gglean001486 Gglean001722 Gglean002144 Gglean002204 Gglean002207 Gglean002240 Gglean002381 Gglean002644 Gglean002987 Gglean003446 Gglean003548 Gglean003694 Gglean004103 Gglean004178 Gglean004413 Gglean004484 Gglean006029 Gglean006037 Gglean006397 Gglean006479 Gglean006513 Gglean006712 Gglean007805 Gglean008239 Gglean008306 Gglean008307 Gglean008333 Gglean008591 Gglean008956 Gglean008977 Gglean009…
GO:0071822	protein complex subunit organization	389	14142	172	3345	3.2e-16	Gglean000501 Gglean000762 Gglean000898 Gglean001014 Gglean001626 Gglean001831 Gglean001867 Gglean001955 Gglean002274 Gglean002379 Gglean002381 Gglean002435 Gglean002644 Gglean002962 Gglean002987 Gglean003403 Gglean003483 Gglean003598 Gglean003712 Gglean004351 Gglean004413 Gglean004658 Gglean004779 Gglean004788 Gglean005084 Gglean005176 Gglean005366 Gglean005705 Gglean006051 Gglean006122 Gglean006…
GO:0043412	macromolecule modification	1410	14142	484	3345	1.8e-15	Gglean000211 Gglean000240 Gglean000263 Gglean000425 Gglean000657 Gglean000729 Gglean000762 Gglean000819 Gglean000877 Gglean000941 Gglean000966 Gglean001014 Gglean001093 Gglean001101 Gglean001138 Gglean001221 Gglean001232 Gglean001284 Gglean001449 Gglean001572 Gglean001609 Gglean001620 Gglean001696 Gglean001721 Gglean001722 Gglean001802 Gglean001831 Gglean001953 Gglean001955 Gglean002144 Gglean002…
GO:0006913	nucleocytoplasmic transport	75	14142	52	3345	1.9e-15	Gglean000093 Gglean000933 Gglean001626 Gglean002435 Gglean003341 Gglean004178 Gglean006413 Gglean006543 Gglean008300 Gglean008333 Gglean009157 Gglean009675 Gglean009765 Gglean009999 Gglean010833 Gglean013101 Gglean013416 Gglean013673 Gglean014867 Gglean014969 Gglean015157 Gglean015715 Gglean016418 Gglean016712 Gglean016916 Gglean017783 Gglean017809 Gglean017847 Gglean018052 Gglean019124 Gglean019…
GO:0051169	nuclear transport	75	14142	52	3345	1.9e-15	Gglean000093 Gglean000933 Gglean001626 Gglean002435 Gglean003341 Gglean004178 Gglean006413 Gglean006543 Gglean008300 Gglean008333 Gglean009157 Gglean009675 Gglean009765 Gglean009999 Gglean010833 Gglean013101 Gglean013416 Gglean013673 Gglean014867 Gglean014969 Gglean015157 Gglean015715 Gglean016418 Gglean016712 Gglean016916 Gglean017783 Gglean017809 Gglean017847 Gglean018052 Gglean019124 Gglean019…
GO:0034641	cellular nitrogen compound metabolic process	2635	14142	828	3345	2.3e-15	Gglean000027 Gglean000032 Gglean000093 Gglean000142 Gglean000176 Gglean000211 Gglean000240 Gglean000257 Gglean000420 Gglean000425 Gglean000492 Gglean000501 Gglean000505 Gglean000550 Gglean000618 Gglean000762 Gglean000805 Gglean000819 Gglean000875 Gglean000891 Gglean000898 Gglean000921 Gglean000933 Gglean000945 Gglean000961 Gglean000992 Gglean001004 Gglean001006 Gglean001014 Gglean001015 Gglean001…
GO:0070271	protein complex biogenesis	338	14142	152	3345	3.1e-15	Gglean000501 Gglean000762 Gglean000898 Gglean001014 Gglean001626 Gglean001831 Gglean001867 Gglean001955 Gglean002274 Gglean002379 Gglean002381 Gglean002435 Gglean002644 Gglean002962 Gglean002987 Gglean003483 Gglean003598 Gglean003712 Gglean004351 Gglean004413 Gglean004658 Gglean004779 Gglean004788 Gglean005084 Gglean005176 Gglean005366 Gglean005705 Gglean006051 Gglean006122 Gglean006750 Gglean006…
GO:0006461	protein complex assembly	337	14142	151	3345	5.7e-15	Gglean000501 Gglean000762 Gglean000898 Gglean001014 Gglean001626 Gglean001831 Gglean001867 Gglean001955 Gglean002274 Gglean002379 Gglean002381 Gglean002435 Gglean002644 Gglean002962 Gglean002987 Gglean003483 Gglean003598 Gglean003712 Gglean004351 Gglean004413 Gglean004658 Gglean004779 Gglean004788 Gglean005084 Gglean005176 Gglean005366 Gglean005705 Gglean006051 Gglean006122 Gglean006750 Gglean006…
GO:0006139	nucleobase-containing compound metabolic process	2396	14142	758	3345	1.3e-14	Gglean000027 Gglean000032 Gglean000093 Gglean000142 Gglean000176 Gglean000211 Gglean000240 Gglean000257 Gglean000420 Gglean000425 Gglean000492 Gglean000501 Gglean000550 Gglean000618 Gglean000819 Gglean000875 Gglean000898 Gglean000921 Gglean000933 Gglean000945 Gglean000961 Gglean000992 Gglean001004 Gglean001006 Gglean001014 Gglean001015 Gglean001045 Gglean001079 Gglean001102 Gglean001161 Gglean001…
GO:0046483	heterocycle metabolic process	2626	14142	820	3345	2.1e-14	Gglean000027 Gglean000032 Gglean000093 Gglean000096 Gglean000142 Gglean000176 Gglean000211 Gglean000240 Gglean000257 Gglean000420 Gglean000425 Gglean000492 Gglean000501 Gglean000505 Gglean000550 Gglean000618 Gglean000805 Gglean000819 Gglean000875 Gglean000891 Gglean000898 Gglean000921 Gglean000933 Gglean000945 Gglean000961 Gglean000992 Gglean001004 Gglean001006 Gglean001014 Gglean001015 Gglean001…
GO:0017038	protein import	120	14142	69	3345	8.9e-14	Gglean000093 Gglean000933 Gglean001017 Gglean001626 Gglean001793 Gglean002381 Gglean002435 Gglean003341 Gglean004178 Gglean005176 Gglean006511 Gglean006543 Gglean006978 Gglean007173 Gglean007708 Gglean008300 Gglean008333 Gglean009018 Gglean009675 Gglean009765 Gglean009808 Gglean009999 Gglean010132 Gglean013101 Gglean013416 Gglean013783 Gglean013997 Gglean014173 Gglean014190 Gglean014524 Gglean014…
GO:0009790	embryo development	240	14142	114	3345	1.1e-13	Gglean000142 Gglean000761 Gglean000762 Gglean001213 Gglean001696 Gglean001837 Gglean001891 Gglean002379 Gglean002551 Gglean002786 Gglean002863 Gglean002896 Gglean002954 Gglean003331 Gglean003393 Gglean003406 Gglean003837 Gglean004249 Gglean004250 Gglean004599 Gglean004836 Gglean005089 Gglean005148 Gglean005166 Gglean005447 Gglean005541 Gglean005587 Gglean006167 Gglean006959 Gglean007033 Gglean007…
GO:0006807	nitrogen compound metabolic process	2972	14142	908	3345	1.9e-13	Gglean000020 Gglean000027 Gglean000032 Gglean000093 Gglean000096 Gglean000142 Gglean000176 Gglean000211 Gglean000240 Gglean000257 Gglean000420 Gglean000425 Gglean000492 Gglean000501 Gglean000505 Gglean000550 Gglean000618 Gglean000762 Gglean000805 Gglean000819 Gglean000875 Gglean000891 Gglean000898 Gglean000921 Gglean000933 Gglean000945 Gglean000961 Gglean000992 Gglean001004 Gglean001006 Gglean001…
GO:0006364	rRNA processing	129	14142	72	3345	2e-13	Gglean001486 Gglean002144 Gglean002207 Gglean002381 Gglean002644 Gglean002987 Gglean003446 Gglean003548 Gglean003694 Gglean004103 Gglean004178 Gglean004413 Gglean006029 Gglean006037 Gglean006397 Gglean006479 Gglean006513 Gglean007805 Gglean008239 Gglean008306 Gglean008307 Gglean008333 Gglean009141 Gglean009196 Gglean009409 Gglean009888 Gglean010721 Gglean012307 Gglean013991 Gglean014311 Gglean015…
GO:0006606	protein import into nucleus	59	14142	42	3345	2.3e-13	Gglean000093 Gglean000933 Gglean001626 Gglean002435 Gglean003341 Gglean004178 Gglean006543 Gglean008300 Gglean008333 Gglean009675 Gglean009765 Gglean009999 Gglean013101 Gglean013416 Gglean014969 Gglean015157 Gglean015715 Gglean016418 Gglean016712 Gglean017783 Gglean017809 Gglean017847 Gglean018052 Gglean019124 Gglean019125 Gglean019154 Gglean019734 Gglean019735 Gglean020832 Gglean021200 Gglean022…
GO:0044744	protein targeting to nucleus	59	14142	42	3345	2.3e-13	Gglean000093 Gglean000933 Gglean001626 Gglean002435 Gglean003341 Gglean004178 Gglean006543 Gglean008300 Gglean008333 Gglean009675 Gglean009765 Gglean009999 Gglean013101 Gglean013416 Gglean014969 Gglean015157 Gglean015715 Gglean016418 Gglean016712 Gglean017783 Gglean017809 Gglean017847 Gglean018052 Gglean019124 Gglean019125 Gglean019154 Gglean019734 Gglean019735 Gglean020832 Gglean021200 Gglean022…
GO:0051170	nuclear import	59	14142	42	3345	2.3e-13	Gglean000093 Gglean000933 Gglean001626 Gglean002435 Gglean003341 Gglean004178 Gglean006543 Gglean008300 Gglean008333 Gglean009675 Gglean009765 Gglean009999 Gglean013101 Gglean013416 Gglean014969 Gglean015157 Gglean015715 Gglean016418 Gglean016712 Gglean017783 Gglean017809 Gglean017847 Gglean018052 Gglean019124 Gglean019125 Gglean019154 Gglean019734 Gglean019735 Gglean020832 Gglean021200 Gglean022…
GO:1902593	single-organism nuclear import	59	14142	42	3345	2.3e-13	Gglean000093 Gglean000933 Gglean001626 Gglean002435 Gglean003341 Gglean004178 Gglean006543 Gglean008300 Gglean008333 Gglean009675 Gglean009765 Gglean009999 Gglean013101 Gglean013416 Gglean014969 Gglean015157 Gglean015715 Gglean016418 Gglean016712 Gglean017783 Gglean017809 Gglean017847 Gglean018052 Gglean019124 Gglean019125 Gglean019154 Gglean019734 Gglean019735 Gglean020832 Gglean021200 Gglean022…
GO:0034613	cellular protein localization	404	14142	169	3345	2.5e-13	Gglean000093 Gglean000386 Gglean000550 Gglean000644 Gglean000933 Gglean001017 Gglean001626 Gglean001793 Gglean001810 Gglean002172 Gglean002296 Gglean002381 Gglean002435 Gglean002551 Gglean002962 Gglean003341 Gglean003406 Gglean003837 Gglean004078 Gglean004178 Gglean004348 Gglean005176 Gglean005474 Gglean005506 Gglean005820 Gglean005863 Gglean006029 Gglean006119 Gglean006242 Gglean006413 Gglean006…
GO:0006605	protein targeting	296	14142	132	3345	4.7e-13	Gglean000093 Gglean000550 Gglean000933 Gglean001017 Gglean001626 Gglean001793 Gglean001810 Gglean002296 Gglean002381 Gglean002435 Gglean002551 Gglean003341 Gglean003406 Gglean003837 Gglean004078 Gglean004178 Gglean004348 Gglean005176 Gglean005506 Gglean006029 Gglean006428 Gglean006511 Gglean006543 Gglean006978 Gglean007173 Gglean007708 Gglean007792 Gglean008253 Gglean008258 Gglean008300 Gglean008…
GO:0006886	intracellular protein transport	395	14142	165	3345	5.7e-13	Gglean000093 Gglean000386 Gglean000550 Gglean000933 Gglean001017 Gglean001626 Gglean001793 Gglean001810 Gglean002172 Gglean002296 Gglean002381 Gglean002435 Gglean002551 Gglean002962 Gglean003341 Gglean003406 Gglean003837 Gglean004078 Gglean004178 Gglean004348 Gglean005176 Gglean005474 Gglean005506 Gglean005820 Gglean005863 Gglean006029 Gglean006119 Gglean006242 Gglean006413 Gglean006428 Gglean006…
GO:0070727	cellular macromolecule localization	414	14142	171	3345	6.8e-13	Gglean000093 Gglean000386 Gglean000550 Gglean000644 Gglean000933 Gglean001017 Gglean001626 Gglean001793 Gglean001810 Gglean002172 Gglean002296 Gglean002381 Gglean002435 Gglean002551 Gglean002962 Gglean003341 Gglean003406 Gglean003706 Gglean003837 Gglean004078 Gglean004178 Gglean004348 Gglean005176 Gglean005474 Gglean005506 Gglean005820 Gglean005863 Gglean006029 Gglean006119 Gglean006242 Gglean006…
GO:0016072	rRNA metabolic process	132	14142	72	3345	9.5e-13	Gglean001486 Gglean002144 Gglean002207 Gglean002381 Gglean002644 Gglean002987 Gglean003446 Gglean003548 Gglean003694 Gglean004103 Gglean004178 Gglean004413 Gglean006029 Gglean006037 Gglean006397 Gglean006479 Gglean006513 Gglean007805 Gglean008239 Gglean008306 Gglean008307 Gglean008333 Gglean009141 Gglean009196 Gglean009409 Gglean009888 Gglean010721 Gglean012307 Gglean013991 Gglean014311 Gglean015…
GO:0006779	porphyrin-containing compound biosynthetic process	83	14142	52	3345	9.7e-13	Gglean000176 Gglean000805 Gglean000891 Gglean001036 Gglean001233 Gglean001646 Gglean001671 Gglean002144 Gglean002207 Gglean003446 Gglean003598 Gglean004103 Gglean004380 Gglean004413 Gglean006037 Gglean007046 Gglean008306 Gglean008307 Gglean009141 Gglean009196 Gglean009254 Gglean009597 Gglean010175 Gglean010690 Gglean011249 Gglean013065 Gglean014078 Gglean014311 Gglean014722 Gglean015070 Gglean015…
GO:1901566	organonitrogen compound biosynthetic process	622	14142	236	3345	1.5e-12	Gglean000020 Gglean000096 Gglean000176 Gglean000505 Gglean000762 Gglean000805 Gglean000875 Gglean000891 Gglean001036 Gglean001161 Gglean001163 Gglean001233 Gglean001284 Gglean001420 Gglean001486 Gglean001646 Gglean001671 Gglean002144 Gglean002204 Gglean002207 Gglean002540 Gglean002551 Gglean002636 Gglean002644 Gglean002745 Gglean002891 Gglean002914 Gglean003446 Gglean003575 Gglean003598 Gglean003…
GO:0009793	embryo development ending in seed dormancy	196	14142	95	3345	2.9e-12	Gglean000142 Gglean000761 Gglean001696 Gglean001891 Gglean002379 Gglean002551 Gglean002786 Gglean002896 Gglean002954 Gglean003331 Gglean003393 Gglean003406 Gglean003837 Gglean004249 Gglean004250 Gglean004599 Gglean004836 Gglean005089 Gglean005148 Gglean005166 Gglean005541 Gglean005587 Gglean006167 Gglean007033 Gglean007159 Gglean007268 Gglean007717 Gglean007805 Gglean008159 Gglean008446 Gglean008…
GO:1902589	single-organism organelle organization	461	14142	184	3345	3.5e-12	Gglean000093 Gglean000211 Gglean000257 Gglean000492 Gglean000802 Gglean000819 Gglean001017 Gglean001093 Gglean001284 Gglean001670 Gglean001696 Gglean001793 Gglean001831 Gglean002379 Gglean002381 Gglean002470 Gglean002746 Gglean002806 Gglean002962 Gglean002987 Gglean003331 Gglean003382 Gglean003403 Gglean003712 Gglean004351 Gglean005527 Gglean005587 Gglean005676 Gglean005844 Gglean005944 Gglean006…
GO:0015995	chlorophyll biosynthetic process	60	14142	41	3345	3.9e-12	Gglean000176 Gglean000891 Gglean001036 Gglean001233 Gglean001646 Gglean001671 Gglean002144 Gglean002207 Gglean003446 Gglean004103 Gglean004380 Gglean004413 Gglean006037 Gglean008306 Gglean008307 Gglean009141 Gglean009196 Gglean009254 Gglean010175 Gglean011249 Gglean013065 Gglean014311 Gglean014722 Gglean015774 Gglean017914 Gglean018445 Gglean018748 Gglean019080 Gglean019219 Gglean020118 Gglean020…
GO:0015031	protein transport	498	14142	195	3345	6e-12	Gglean000093 Gglean000367 Gglean000386 Gglean000550 Gglean000644 Gglean000933 Gglean001017 Gglean001626 Gglean001659 Gglean001793 Gglean001810 Gglean002172 Gglean002296 Gglean002381 Gglean002435 Gglean002551 Gglean002962 Gglean003341 Gglean003406 Gglean003413 Gglean003440 Gglean003837 Gglean004078 Gglean004178 Gglean004348 Gglean004500 Gglean005176 Gglean005474 Gglean005506 Gglean005820 Gglean005…
GO:1901564	organonitrogen compound metabolic process	1301	14142	435	3345	7e-12	Gglean000020 Gglean000032 Gglean000096 Gglean000142 Gglean000176 Gglean000420 Gglean000501 Gglean000505 Gglean000618 Gglean000762 Gglean000805 Gglean000875 Gglean000891 Gglean000961 Gglean001036 Gglean001161 Gglean001163 Gglean001233 Gglean001284 Gglean001420 Gglean001486 Gglean001646 Gglean001662 Gglean001669 Gglean001671 Gglean001699 Gglean001733 Gglean002144 Gglean002204 Gglean002207 Gglean002…
GO:0033014	tetrapyrrole biosynthetic process	86	14142	52	3345	7.1e-12	Gglean000176 Gglean000805 Gglean000891 Gglean001036 Gglean001233 Gglean001646 Gglean001671 Gglean002144 Gglean002207 Gglean003446 Gglean003598 Gglean004103 Gglean004380 Gglean004413 Gglean006037 Gglean007046 Gglean008306 Gglean008307 Gglean009141 Gglean009196 Gglean009254 Gglean009597 Gglean010175 Gglean010690 Gglean011249 Gglean013065 Gglean014078 Gglean014311 Gglean014722 Gglean015070 Gglean015…
GO:0045184	establishment of protein localization	499	14142	195	3345	7.4e-12	Gglean000093 Gglean000367 Gglean000386 Gglean000550 Gglean000644 Gglean000933 Gglean001017 Gglean001626 Gglean001659 Gglean001793 Gglean001810 Gglean002172 Gglean002296 Gglean002381 Gglean002435 Gglean002551 Gglean002962 Gglean003341 Gglean003406 Gglean003413 Gglean003440 Gglean003837 Gglean004078 Gglean004178 Gglean004348 Gglean004500 Gglean005176 Gglean005474 Gglean005506 Gglean005820 Gglean005…
GO:0008104	protein localization	518	14142	201	3345	7.4e-12	Gglean000093 Gglean000367 Gglean000386 Gglean000550 Gglean000644 Gglean000933 Gglean001017 Gglean001626 Gglean001659 Gglean001793 Gglean001810 Gglean002172 Gglean002296 Gglean002381 Gglean002435 Gglean002551 Gglean002962 Gglean003341 Gglean003406 Gglean003413 Gglean003440 Gglean003837 Gglean004078 Gglean004178 Gglean004348 Gglean004500 Gglean005176 Gglean005474 Gglean005506 Gglean005820 Gglean005…
GO:0009657	plastid organization	212	14142	99	3345	1.6e-11	Gglean000176 Gglean000574 Gglean000618 Gglean000795 Gglean001233 Gglean001837 Gglean001891 Gglean002381 Gglean002644 Gglean002786 Gglean002806 Gglean002894 Gglean003331 Gglean004019 Gglean004103 Gglean004413 Gglean005089 Gglean005148 Gglean006029 Gglean006037 Gglean006087 Gglean006479 Gglean007767 Gglean007805 Gglean008258 Gglean008306 Gglean008307 Gglean008308 Gglean009141 Gglean009196 Gglean009…
GO:0033036	macromolecule localization	609	14142	228	3345	1.8e-11	Gglean000093 Gglean000367 Gglean000386 Gglean000550 Gglean000644 Gglean000817 Gglean000933 Gglean001011 Gglean001017 Gglean001626 Gglean001659 Gglean001696 Gglean001793 Gglean001810 Gglean002172 Gglean002296 Gglean002379 Gglean002381 Gglean002435 Gglean002551 Gglean002962 Gglean003341 Gglean003406 Gglean003413 Gglean003440 Gglean003706 Gglean003837 Gglean004078 Gglean004178 Gglean004348 Gglean004…
GO:0090304	nucleic acid metabolic process	1816	14142	575	3345	7.2e-11	Gglean000027 Gglean000032 Gglean000093 Gglean000176 Gglean000211 Gglean000240 Gglean000257 Gglean000425 Gglean000492 Gglean000501 Gglean000550 Gglean000819 Gglean000898 Gglean000921 Gglean000933 Gglean000945 Gglean000992 Gglean001004 Gglean001006 Gglean001014 Gglean001015 Gglean001045 Gglean001079 Gglean001102 Gglean001213 Gglean001486 Gglean001609 Gglean001620 Gglean001667 Gglean001722 Gglean001…
GO:0032259	methylation	327	14142	136	3345	9.6e-11	Gglean000211 Gglean000240 Gglean000762 Gglean000819 Gglean001284 Gglean001609 Gglean001620 Gglean001646 Gglean001733 Gglean002229 Gglean002240 Gglean002379 Gglean002470 Gglean002575 Gglean002636 Gglean002745 Gglean002788 Gglean003694 Gglean004484 Gglean005200 Gglean005405 Gglean005527 Gglean005676 Gglean006029 Gglean006195 Gglean006332 Gglean006397 Gglean006709 Gglean006840 Gglean006978 Gglean007…
GO:0051641	cellular localization	636	14142	232	3345	2.1e-10	Gglean000027 Gglean000093 Gglean000386 Gglean000550 Gglean000644 Gglean000933 Gglean001014 Gglean001017 Gglean001025 Gglean001626 Gglean001793 Gglean001810 Gglean002073 Gglean002172 Gglean002296 Gglean002381 Gglean002435 Gglean002551 Gglean002783 Gglean002806 Gglean002962 Gglean003341 Gglean003406 Gglean003706 Gglean003837 Gglean004019 Gglean004078 Gglean004178 Gglean004348 Gglean004413 Gglean005…
GO:0006725	cellular aromatic compound metabolic process	2757	14142	829	3345	2.4e-10	Gglean000027 Gglean000032 Gglean000093 Gglean000142 Gglean000176 Gglean000211 Gglean000240 Gglean000257 Gglean000267 Gglean000420 Gglean000425 Gglean000492 Gglean000501 Gglean000550 Gglean000618 Gglean000805 Gglean000819 Gglean000875 Gglean000891 Gglean000898 Gglean000921 Gglean000933 Gglean000945 Gglean000961 Gglean000992 Gglean001004 Gglean001006 Gglean001014 Gglean001015 Gglean001036 Gglean001…
GO:0015979	photosynthesis	203	14142	93	3345	2.4e-10	Gglean000142 Gglean000176 Gglean000348 Gglean000891 Gglean001486 Gglean001640 Gglean001955 Gglean002144 Gglean002207 Gglean002274 Gglean002381 Gglean002644 Gglean002889 Gglean003808 Gglean004103 Gglean004413 Gglean004968 Gglean005506 Gglean005630 Gglean006037 Gglean006120 Gglean007564 Gglean008306 Gglean008307 Gglean008573 Gglean008905 Gglean009141 Gglean009196 Gglean009703 Gglean009888 Gglean010…
GO:0072527	pyrimidine-containing compound metabolic process	78	14142	46	3345	3.8e-10	Gglean000875 Gglean001284 Gglean002891 Gglean003575 Gglean003659 Gglean004178 Gglean005185 Gglean005714 Gglean005743 Gglean006831 Gglean006986 Gglean007033 Gglean007717 Gglean008817 Gglean009138 Gglean010442 Gglean011337 Gglean012698 Gglean014704 Gglean014969 Gglean014970 Gglean015032 Gglean015066 Gglean015092 Gglean015156 Gglean015538 Gglean015950 Gglean016712 Gglean017351 Gglean017797 Gglean018…
GO:0072528	pyrimidine-containing compound biosynthetic process	71	14142	43	3345	4.4e-10	Gglean000875 Gglean001284 Gglean002891 Gglean003575 Gglean003659 Gglean004178 Gglean005714 Gglean005743 Gglean006831 Gglean006986 Gglean007033 Gglean007717 Gglean009138 Gglean010442 Gglean011337 Gglean012698 Gglean014969 Gglean014970 Gglean015032 Gglean015066 Gglean015092 Gglean015156 Gglean015538 Gglean015950 Gglean016712 Gglean017351 Gglean017797 Gglean018151 Gglean018831 Gglean019734 Gglean019…
GO:0051649	establishment of localization in cell	602	14142	220	3345	5.4e-10	Gglean000027 Gglean000093 Gglean000386 Gglean000550 Gglean000933 Gglean001014 Gglean001017 Gglean001025 Gglean001626 Gglean001793 Gglean001810 Gglean002073 Gglean002172 Gglean002296 Gglean002381 Gglean002435 Gglean002551 Gglean002783 Gglean002806 Gglean002962 Gglean003341 Gglean003406 Gglean003837 Gglean004019 Gglean004078 Gglean004178 Gglean004348 Gglean004413 Gglean005176 Gglean005474 Gglean005…
GO:0090407	organophosphate biosynthetic process	416	14142	162	3345	6.5e-10	Gglean000096 Gglean000762 Gglean000795 Gglean000819 Gglean000875 Gglean001161 Gglean001233 Gglean001284 Gglean001671 Gglean001802 Gglean001806 Gglean002144 Gglean002207 Gglean002381 Gglean002538 Gglean002636 Gglean002806 Gglean002891 Gglean002914 Gglean003057 Gglean003424 Gglean003575 Gglean003703 Gglean004103 Gglean004178 Gglean004278 Gglean004413 Gglean004435 Gglean004802 Gglean005054 Gglean005…
GO:0031497	chromatin assembly	51	14142	34	3345	7.6e-10	Gglean000211 Gglean000898 Gglean001867 Gglean003483 Gglean004779 Gglean004788 Gglean005084 Gglean005705 Gglean008213 Gglean009291 Gglean013347 Gglean013536 Gglean013537 Gglean013538 Gglean013546 Gglean013570 Gglean014310 Gglean015462 Gglean015813 Gglean016228 Gglean016472 Gglean017980 Gglean018006 Gglean021597 Gglean021658 Gglean023030 Gglean023487 Gglean024662 Gglean025377 Gglean025378 Gglean025…
GO:1901360	organic cyclic compound metabolic process	2862	14142	853	3345	8.8e-10	Gglean000027 Gglean000032 Gglean000093 Gglean000096 Gglean000142 Gglean000176 Gglean000211 Gglean000240 Gglean000257 Gglean000267 Gglean000420 Gglean000425 Gglean000492 Gglean000501 Gglean000505 Gglean000550 Gglean000618 Gglean000805 Gglean000819 Gglean000875 Gglean000891 Gglean000898 Gglean000921 Gglean000933 Gglean000945 Gglean000961 Gglean000992 Gglean001004 Gglean001006 Gglean001014 Gglean001…
GO:0006221	pyrimidine nucleotide biosynthetic process	58	14142	37	3345	8.9e-10	Gglean000875 Gglean001284 Gglean002891 Gglean003575 Gglean004178 Gglean005743 Gglean006831 Gglean007033 Gglean007717 Gglean009138 Gglean010442 Gglean011337 Gglean012698 Gglean014969 Gglean014970 Gglean015032 Gglean015066 Gglean015156 Gglean015538 Gglean015950 Gglean016712 Gglean017351 Gglean017797 Gglean018151 Gglean018831 Gglean019734 Gglean019735 Gglean020754 Gglean021162 Gglean021864 Gglean023…
GO:0006333	chromatin assembly or disassembly	65	14142	40	3345	9e-10	Gglean000211 Gglean000898 Gglean001867 Gglean001891 Gglean003483 Gglean004779 Gglean004788 Gglean004976 Gglean005084 Gglean005705 Gglean006141 Gglean008213 Gglean009291 Gglean009808 Gglean013347 Gglean013536 Gglean013537 Gglean013538 Gglean013546 Gglean013570 Gglean014310 Gglean015462 Gglean015813 Gglean016228 Gglean016472 Gglean017980 Gglean018006 Gglean021597 Gglean021658 Gglean023030 Gglean023…
GO:0006325	chromatin organization	240	14142	104	3345	1.1e-09	Gglean000211 Gglean000819 Gglean000898 Gglean001093 Gglean001284 Gglean001867 Gglean001891 Gglean002379 Gglean002470 Gglean002987 Gglean003483 Gglean004779 Gglean004788 Gglean004976 Gglean005084 Gglean005527 Gglean005676 Gglean005705 Gglean006141 Gglean006195 Gglean006332 Gglean006511 Gglean006709 Gglean006840 Gglean007033 Gglean007054 Gglean007159 Gglean007250 Gglean007268 Gglean008213 Gglean008…
GO:0044281	small molecule metabolic process	1813	14142	566	3345	1.4e-09	Gglean000020 Gglean000027 Gglean000032 Gglean000142 Gglean000176 Gglean000384 Gglean000420 Gglean000501 Gglean000505 Gglean000531 Gglean000618 Gglean000738 Gglean000762 Gglean000819 Gglean000875 Gglean000892 Gglean000961 Gglean001014 Gglean001017 Gglean001161 Gglean001163 Gglean001165 Gglean001233 Gglean001284 Gglean001420 Gglean001463 Gglean001486 Gglean001669 Gglean001671 Gglean001693 Gglean001…
GO:0006220	pyrimidine nucleotide metabolic process	59	14142	37	3345	1.8e-09	Gglean000875 Gglean001284 Gglean002891 Gglean003575 Gglean004178 Gglean005743 Gglean006831 Gglean007033 Gglean007717 Gglean009138 Gglean010442 Gglean011337 Gglean012698 Gglean014969 Gglean014970 Gglean015032 Gglean015066 Gglean015156 Gglean015538 Gglean015950 Gglean016712 Gglean017351 Gglean017797 Gglean018151 Gglean018831 Gglean019734 Gglean019735 Gglean020754 Gglean021162 Gglean021864 Gglean023…
GO:0007005	mitochondrion organization	57	14142	36	3345	2.3e-09	Gglean000501 Gglean002296 Gglean004078 Gglean006332 Gglean007792 Gglean007857 Gglean008253 Gglean008378 Gglean009056 Gglean009765 Gglean010847 Gglean011388 Gglean012861 Gglean013783 Gglean013997 Gglean014036 Gglean014173 Gglean014904 Gglean016098 Gglean017847 Gglean018454 Gglean019395 Gglean020771 Gglean021710 Gglean022350 Gglean022367 Gglean026179 Gglean026795 Gglean027498 Gglean029132 Gglean029…
GO:0006090	pyruvate metabolic process	222	14142	97	3345	2.3e-09	Gglean000027 Gglean001233 Gglean001671 Gglean001806 Gglean001855 Gglean002144 Gglean002207 Gglean002381 Gglean002674 Gglean002806 Gglean002871 Gglean003057 Gglean004103 Gglean004230 Gglean004413 Gglean005148 Gglean005176 Gglean006037 Gglean006087 Gglean006413 Gglean007805 Gglean007875 Gglean008306 Gglean008307 Gglean008548 Gglean008887 Gglean009090 Gglean009141 Gglean009196 Gglean009254 Gglean009…
GO:0006399	tRNA metabolic process	131	14142	65	3345	2.4e-09	Gglean000032 Gglean001722 Gglean002204 Gglean002240 Gglean002859 Gglean004249 Gglean004250 Gglean004329 Gglean004484 Gglean004918 Gglean006029 Gglean006479 Gglean006712 Gglean007805 Gglean007857 Gglean008591 Gglean008956 Gglean008977 Gglean009027 Gglean009078 Gglean009908 Gglean010721 Gglean010847 Gglean012210 Gglean012319 Gglean012324 Gglean012571 Gglean012723 Gglean012787 Gglean012861 Gglean012…
GO:0048316	seed development	246	14142	105	3345	2.5e-09	Gglean000142 Gglean000550 Gglean000761 Gglean001696 Gglean001891 Gglean002379 Gglean002551 Gglean002786 Gglean002896 Gglean002954 Gglean003331 Gglean003393 Gglean003406 Gglean003837 Gglean004249 Gglean004250 Gglean004599 Gglean004836 Gglean005089 Gglean005148 Gglean005166 Gglean005541 Gglean005587 Gglean006167 Gglean007033 Gglean007159 Gglean007268 Gglean007717 Gglean007805 Gglean008159 Gglean008…
GO:0046907	intracellular transport	527	14142	194	3345	3.1e-09	Gglean000027 Gglean000093 Gglean000386 Gglean000550 Gglean000933 Gglean001014 Gglean001017 Gglean001626 Gglean001793 Gglean001810 Gglean002073 Gglean002172 Gglean002296 Gglean002381 Gglean002435 Gglean002551 Gglean002783 Gglean002962 Gglean003341 Gglean003406 Gglean003837 Gglean004078 Gglean004178 Gglean004348 Gglean005176 Gglean005474 Gglean005506 Gglean005715 Gglean005820 Gglean005863 Gglean006…
GO:0043623	cellular protein complex assembly	265	14142	111	3345	3.2e-09	Gglean000501 Gglean000762 Gglean001014 Gglean001626 Gglean001831 Gglean001955 Gglean002274 Gglean002381 Gglean002435 Gglean002644 Gglean002987 Gglean003712 Gglean004351 Gglean004413 Gglean004658 Gglean005176 Gglean005366 Gglean006051 Gglean006122 Gglean006750 Gglean006840 Gglean007268 Gglean007718 Gglean008174 Gglean008306 Gglean008307 Gglean009151 Gglean009181 Gglean009573 Gglean009888 Gglean009…
GO:0007275	multicellular organismal development	1256	14142	407	3345	4e-09	Gglean000093 Gglean000129 Gglean000142 Gglean000211 Gglean000367 Gglean000391 Gglean000550 Gglean000761 Gglean000762 Gglean000802 Gglean000819 Gglean000839 Gglean001014 Gglean001044 Gglean001165 Gglean001213 Gglean001233 Gglean001254 Gglean001284 Gglean001462 Gglean001609 Gglean001669 Gglean001696 Gglean001802 Gglean001831 Gglean001837 Gglean001891 Gglean002144 Gglean002207 Gglean002379 Gglean002…
GO:0008152	metabolic process	8084	14142	2173	3345	4.9e-09	Gglean000020 Gglean000027 Gglean000032 Gglean000090 Gglean000093 Gglean000094 Gglean000096 Gglean000142 Gglean000164 Gglean000176 Gglean000211 Gglean000225 Gglean000240 Gglean000257 Gglean000263 Gglean000267 Gglean000348 Gglean000370 Gglean000371 Gglean000376 Gglean000384 Gglean000402 Gglean000420 Gglean000425 Gglean000492 Gglean000501 Gglean000505 Gglean000511 Gglean000531 Gglean000550 Gglean000…
GO:0051276	chromosome organization	301	14142	122	3345	5.8e-09	Gglean000211 Gglean000257 Gglean000492 Gglean000819 Gglean000898 Gglean001093 Gglean001165 Gglean001284 Gglean001696 Gglean001867 Gglean001891 Gglean002379 Gglean002470 Gglean002746 Gglean002954 Gglean002987 Gglean003483 Gglean004779 Gglean004788 Gglean004976 Gglean005084 Gglean005527 Gglean005676 Gglean005705 Gglean005844 Gglean005944 Gglean006141 Gglean006195 Gglean006332 Gglean006511 Gglean006…
GO:1902582	single-organism intracellular transport	424	14142	161	3345	6.2e-09	Gglean000027 Gglean000093 Gglean000550 Gglean000933 Gglean001014 Gglean001017 Gglean001626 Gglean001793 Gglean001810 Gglean002073 Gglean002172 Gglean002296 Gglean002381 Gglean002435 Gglean002551 Gglean002783 Gglean003341 Gglean003406 Gglean003837 Gglean004078 Gglean004178 Gglean004348 Gglean005176 Gglean005506 Gglean005715 Gglean005863 Gglean006029 Gglean006413 Gglean006428 Gglean006511 Gglean006…
GO:0006334	nucleosome assembly	47	14142	31	3345	6.3e-09	Gglean000898 Gglean001867 Gglean003483 Gglean004779 Gglean004788 Gglean005084 Gglean005705 Gglean008213 Gglean009291 Gglean013347 Gglean013536 Gglean013537 Gglean013538 Gglean013546 Gglean013570 Gglean014310 Gglean015462 Gglean015813 Gglean016472 Gglean017980 Gglean018006 Gglean021597 Gglean021658 Gglean023030 Gglean024662 Gglean025377 Gglean025378 Gglean025641 Gglean025786 Gglean026417 Gglean028…
GO:0034728	nucleosome organization	47	14142	31	3345	6.3e-09	Gglean000898 Gglean001867 Gglean003483 Gglean004779 Gglean004788 Gglean005084 Gglean005705 Gglean008213 Gglean009291 Gglean013347 Gglean013536 Gglean013537 Gglean013538 Gglean013546 Gglean013570 Gglean014310 Gglean015462 Gglean015813 Gglean016472 Gglean017980 Gglean018006 Gglean021597 Gglean021658 Gglean023030 Gglean024662 Gglean025377 Gglean025378 Gglean025641 Gglean025786 Gglean026417 Gglean028…
GO:0019288	isopentenyl diphosphate biosynthetic process, methylerythritol 4-phosphate pathway	107	14142	55	3345	8.1e-09	Gglean001233 Gglean001671 Gglean001806 Gglean002144 Gglean002207 Gglean002381 Gglean002806 Gglean003057 Gglean004103 Gglean004413 Gglean005148 Gglean005176 Gglean006037 Gglean006087 Gglean007805 Gglean007875 Gglean008306 Gglean008307 Gglean008887 Gglean009141 Gglean009196 Gglean009254 Gglean009703 Gglean009711 Gglean010175 Gglean011378 Gglean012685 Gglean012776 Gglean013065 Gglean014311 Gglean015…
GO:0019682	glyceraldehyde-3-phosphate metabolic process	107	14142	55	3345	8.1e-09	Gglean001233 Gglean001671 Gglean001806 Gglean002144 Gglean002207 Gglean002381 Gglean002806 Gglean003057 Gglean004103 Gglean004413 Gglean005148 Gglean005176 Gglean006037 Gglean006087 Gglean007805 Gglean007875 Gglean008306 Gglean008307 Gglean008887 Gglean009141 Gglean009196 Gglean009254 Gglean009703 Gglean009711 Gglean010175 Gglean011378 Gglean012685 Gglean012776 Gglean013065 Gglean014311 Gglean015…
GO:0051188	cofactor biosynthetic process	171	14142	78	3345	8.6e-09	Gglean000096 Gglean000176 Gglean000531 Gglean000805 Gglean000891 Gglean001036 Gglean001233 Gglean001420 Gglean001646 Gglean001671 Gglean002144 Gglean002207 Gglean002914 Gglean003446 Gglean003598 Gglean003703 Gglean004103 Gglean004380 Gglean004413 Gglean006037 Gglean007046 Gglean008306 Gglean008307 Gglean009141 Gglean009196 Gglean009254 Gglean009597 Gglean010175 Gglean010690 Gglean011249 Gglean012…
GO:0009791	post-embryonic development	735	14142	254	3345	1.1e-08	Gglean000142 Gglean000211 Gglean000391 Gglean000550 Gglean000761 Gglean000762 Gglean000802 Gglean000819 Gglean001014 Gglean001254 Gglean001284 Gglean001609 Gglean001696 Gglean001802 Gglean001891 Gglean002207 Gglean002379 Gglean002470 Gglean002551 Gglean002594 Gglean002644 Gglean002786 Gglean002873 Gglean002889 Gglean002896 Gglean002954 Gglean002987 Gglean003331 Gglean003393 Gglean003406 Gglean003…
GO:0009658	chloroplast organization	127	14142	62	3345	1.2e-08	Gglean000176 Gglean000574 Gglean000618 Gglean001837 Gglean002381 Gglean002786 Gglean002806 Gglean002894 Gglean003331 Gglean004019 Gglean004413 Gglean006029 Gglean006037 Gglean006087 Gglean006479 Gglean007767 Gglean007805 Gglean008306 Gglean008307 Gglean009141 Gglean009652 Gglean009703 Gglean009711 Gglean009800 Gglean010132 Gglean010721 Gglean012776 Gglean012861 Gglean012946 Gglean013386 Gglean014…
GO:0006414	translational elongation	67	14142	39	3345	1.4e-08	Gglean000961 Gglean001715 Gglean002304 Gglean002799 Gglean002800 Gglean002859 Gglean002891 Gglean003548 Gglean004081 Gglean004250 Gglean004348 Gglean004918 Gglean009761 Gglean011042 Gglean012071 Gglean013770 Gglean015885 Gglean015924 Gglean018532 Gglean018550 Gglean019172 Gglean021778 Gglean022068 Gglean023016 Gglean023020 Gglean023076 Gglean023077 Gglean023078 Gglean023698 Gglean024386 Gglean026…
GO:0009218	pyrimidine ribonucleotide metabolic process	53	14142	33	3345	1.8e-08	Gglean000875 Gglean001284 Gglean002891 Gglean003575 Gglean004178 Gglean005743 Gglean006831 Gglean007033 Gglean007717 Gglean009138 Gglean010442 Gglean011337 Gglean014969 Gglean014970 Gglean015032 Gglean015156 Gglean015538 Gglean015950 Gglean016712 Gglean017351 Gglean017797 Gglean018151 Gglean018831 Gglean019734 Gglean019735 Gglean020754 Gglean021162 Gglean021864 Gglean023142 Gglean026436 Gglean028…
GO:0009220	pyrimidine ribonucleotide biosynthetic process	53	14142	33	3345	1.8e-08	Gglean000875 Gglean001284 Gglean002891 Gglean003575 Gglean004178 Gglean005743 Gglean006831 Gglean007033 Gglean007717 Gglean009138 Gglean010442 Gglean011337 Gglean014969 Gglean014970 Gglean015032 Gglean015156 Gglean015538 Gglean015950 Gglean016712 Gglean017351 Gglean017797 Gglean018151 Gglean018831 Gglean019734 Gglean019735 Gglean020754 Gglean021162 Gglean021864 Gglean023142 Gglean026436 Gglean028…
GO:0055086	nucleobase-containing small molecule metabolic process	664	14142	232	3345	1.8e-08	Gglean000142 Gglean000176 Gglean000420 Gglean000501 Gglean000618 Gglean000819 Gglean000875 Gglean000961 Gglean001161 Gglean001163 Gglean001284 Gglean001671 Gglean002144 Gglean002204 Gglean002207 Gglean002335 Gglean002381 Gglean002636 Gglean002646 Gglean002786 Gglean002799 Gglean002800 Gglean002806 Gglean002891 Gglean003224 Gglean003249 Gglean003575 Gglean003659 Gglean004012 Gglean004074 Gglean004…
GO:0006323	DNA packaging	58	14142	35	3345	2.1e-08	Gglean000211 Gglean000898 Gglean001867 Gglean003483 Gglean004779 Gglean004788 Gglean005084 Gglean005705 Gglean005944 Gglean008213 Gglean009291 Gglean013347 Gglean013536 Gglean013537 Gglean013538 Gglean013546 Gglean013570 Gglean014310 Gglean015462 Gglean015813 Gglean016228 Gglean016472 Gglean017980 Gglean018006 Gglean021597 Gglean021658 Gglean023030 Gglean023487 Gglean024662 Gglean025377 Gglean025…
GO:0019637	organophosphate metabolic process	884	14142	296	3345	2.3e-08	Gglean000096 Gglean000142 Gglean000176 Gglean000420 Gglean000501 Gglean000618 Gglean000762 Gglean000795 Gglean000819 Gglean000875 Gglean000961 Gglean001161 Gglean001233 Gglean001284 Gglean001671 Gglean001743 Gglean001802 Gglean001806 Gglean002144 Gglean002207 Gglean002268 Gglean002335 Gglean002381 Gglean002538 Gglean002636 Gglean002646 Gglean002786 Gglean002799 Gglean002800 Gglean002806 Gglean002…
GO:0065004	protein-DNA complex assembly	49	14142	31	3345	2.8e-08	Gglean000898 Gglean001867 Gglean003483 Gglean004779 Gglean004788 Gglean005084 Gglean005705 Gglean008213 Gglean009291 Gglean013347 Gglean013536 Gglean013537 Gglean013538 Gglean013546 Gglean013570 Gglean014310 Gglean015462 Gglean015813 Gglean016472 Gglean017980 Gglean018006 Gglean021597 Gglean021658 Gglean023030 Gglean024662 Gglean025377 Gglean025378 Gglean025641 Gglean025786 Gglean026417 Gglean028…
GO:0071824	protein-DNA complex subunit organization	49	14142	31	3345	2.8e-08	Gglean000898 Gglean001867 Gglean003483 Gglean004779 Gglean004788 Gglean005084 Gglean005705 Gglean008213 Gglean009291 Gglean013347 Gglean013536 Gglean013537 Gglean013538 Gglean013546 Gglean013570 Gglean014310 Gglean015462 Gglean015813 Gglean016472 Gglean017980 Gglean018006 Gglean021597 Gglean021658 Gglean023030 Gglean024662 Gglean025377 Gglean025378 Gglean025641 Gglean025786 Gglean026417 Gglean028…
GO:0009240	isopentenyl diphosphate biosynthetic process	110	14142	55	3345	2.8e-08	Gglean001233 Gglean001671 Gglean001806 Gglean002144 Gglean002207 Gglean002381 Gglean002806 Gglean003057 Gglean004103 Gglean004413 Gglean005148 Gglean005176 Gglean006037 Gglean006087 Gglean007805 Gglean007875 Gglean008306 Gglean008307 Gglean008887 Gglean009141 Gglean009196 Gglean009254 Gglean009703 Gglean009711 Gglean010175 Gglean011378 Gglean012685 Gglean012776 Gglean013065 Gglean014311 Gglean015…
GO:0046490	isopentenyl diphosphate metabolic process	110	14142	55	3345	2.8e-08	Gglean001233 Gglean001671 Gglean001806 Gglean002144 Gglean002207 Gglean002381 Gglean002806 Gglean003057 Gglean004103 Gglean004413 Gglean005148 Gglean005176 Gglean006037 Gglean006087 Gglean007805 Gglean007875 Gglean008306 Gglean008307 Gglean008887 Gglean009141 Gglean009196 Gglean009254 Gglean009703 Gglean009711 Gglean010175 Gglean011378 Gglean012685 Gglean012776 Gglean013065 Gglean014311 Gglean015…
GO:1901135	carbohydrate derivative metabolic process	817	14142	276	3345	2.9e-08	Gglean000501 Gglean000875 Gglean000941 Gglean000961 Gglean001161 Gglean001163 Gglean001233 Gglean001284 Gglean001662 Gglean001671 Gglean001806 Gglean002144 Gglean002204 Gglean002207 Gglean002335 Gglean002381 Gglean002538 Gglean002646 Gglean002786 Gglean002799 Gglean002800 Gglean002806 Gglean002891 Gglean002999 Gglean003057 Gglean003069 Gglean003249 Gglean003424 Gglean003462 Gglean003575 Gglean004…
GO:0006464	cellular protein modification process	1255	14142	401	3345	3.5e-08	Gglean000211 Gglean000263 Gglean000657 Gglean000729 Gglean000762 Gglean000819 Gglean000877 Gglean000941 Gglean000966 Gglean001014 Gglean001093 Gglean001101 Gglean001138 Gglean001221 Gglean001232 Gglean001284 Gglean001449 Gglean001572 Gglean001696 Gglean001721 Gglean001802 Gglean001831 Gglean001953 Gglean001955 Gglean002144 Gglean002266 Gglean002379 Gglean002381 Gglean002394 Gglean002401 Gglean002…
GO:0036211	protein modification process	1255	14142	401	3345	3.5e-08	Gglean000211 Gglean000263 Gglean000657 Gglean000729 Gglean000762 Gglean000819 Gglean000877 Gglean000941 Gglean000966 Gglean001014 Gglean001093 Gglean001101 Gglean001138 Gglean001221 Gglean001232 Gglean001284 Gglean001449 Gglean001572 Gglean001696 Gglean001721 Gglean001802 Gglean001831 Gglean001953 Gglean001955 Gglean002144 Gglean002266 Gglean002379 Gglean002381 Gglean002394 Gglean002401 Gglean002…
GO:0048731	system development	1002	14142	329	3345	3.6e-08	Gglean000142 Gglean000211 Gglean000367 Gglean000550 Gglean000761 Gglean000762 Gglean000802 Gglean000819 Gglean001014 Gglean001044 Gglean001165 Gglean001254 Gglean001284 Gglean001462 Gglean001609 Gglean001696 Gglean001802 Gglean001831 Gglean001891 Gglean002144 Gglean002207 Gglean002379 Gglean002470 Gglean002540 Gglean002551 Gglean002594 Gglean002644 Gglean002786 Gglean002873 Gglean002889 Gglean002…
GO:0010154	fruit development	263	14142	107	3345	4e-08	Gglean000142 Gglean000550 Gglean000761 Gglean001696 Gglean001891 Gglean002379 Gglean002551 Gglean002786 Gglean002896 Gglean002954 Gglean003331 Gglean003393 Gglean003406 Gglean003837 Gglean004249 Gglean004250 Gglean004599 Gglean004836 Gglean005089 Gglean005148 Gglean005166 Gglean005541 Gglean005587 Gglean006167 Gglean007033 Gglean007159 Gglean007268 Gglean007717 Gglean007805 Gglean008159 Gglean008…
GO:0044707	single-multicellular organism process	1293	14142	411	3345	4.6e-08	Gglean000093 Gglean000129 Gglean000142 Gglean000211 Gglean000367 Gglean000391 Gglean000550 Gglean000761 Gglean000762 Gglean000802 Gglean000819 Gglean000839 Gglean001014 Gglean001044 Gglean001165 Gglean001213 Gglean001233 Gglean001254 Gglean001284 Gglean001462 Gglean001609 Gglean001669 Gglean001696 Gglean001802 Gglean001831 Gglean001837 Gglean001891 Gglean002144 Gglean002207 Gglean002225 Gglean002…
GO:0019684	photosynthesis, light reaction	139	14142	65	3345	4.6e-08	Gglean000176 Gglean001486 Gglean001640 Gglean001955 Gglean002144 Gglean002207 Gglean002274 Gglean002381 Gglean002644 Gglean002889 Gglean004413 Gglean004968 Gglean005506 Gglean005630 Gglean006120 Gglean008306 Gglean008307 Gglean008905 Gglean009196 Gglean009888 Gglean010307 Gglean010366 Gglean013432 Gglean015154 Gglean015685 Gglean015774 Gglean016513 Gglean016763 Gglean016969 Gglean017914 Gglean018…
GO:0051168	nuclear export	30	14142	22	3345	5.5e-08	Gglean006413 Gglean006543 Gglean008300 Gglean009675 Gglean009765 Gglean010833 Gglean014867 Gglean016916 Gglean017847 Gglean018052 Gglean019154 Gglean020260 Gglean020783 Gglean021200 Gglean024192 Gglean025016 Gglean025639 Gglean026878 Gglean026879 Gglean026911 Gglean027498 Gglean031190
GO:0008380	RNA splicing	120	14142	58	3345	5.7e-08	Gglean000933 Gglean002061 Gglean002855 Gglean002985 Gglean004012 Gglean004160 Gglean004178 Gglean004253 Gglean004383 Gglean004501 Gglean004690 Gglean005065 Gglean005405 Gglean006017 Gglean006543 Gglean006712 Gglean007054 Gglean007268 Gglean007329 Gglean007805 Gglean008065 Gglean009027 Gglean010547 Gglean011388 Gglean011392 Gglean011927 Gglean012133 Gglean012717 Gglean013140 Gglean013391 Gglean015…
GO:0018130	heterocycle biosynthetic process	1085	14142	351	3345	7.1e-08	Gglean000096 Gglean000176 Gglean000211 Gglean000492 Gglean000505 Gglean000550 Gglean000805 Gglean000819 Gglean000875 Gglean000891 Gglean000921 Gglean000945 Gglean000992 Gglean001015 Gglean001036 Gglean001045 Gglean001079 Gglean001161 Gglean001163 Gglean001233 Gglean001284 Gglean001420 Gglean001609 Gglean001646 Gglean001667 Gglean001671 Gglean001891 Gglean002061 Gglean002144 Gglean002204 Gglean002…
GO:0007010	cytoskeleton organization	206	14142	87	3345	1e-07	Gglean000802 Gglean001058 Gglean001626 Gglean001831 Gglean002143 Gglean002435 Gglean002962 Gglean002987 Gglean003403 Gglean003712 Gglean004351 Gglean005465 Gglean006073 Gglean006511 Gglean006750 Gglean007268 Gglean007650 Gglean007718 Gglean008693 Gglean009151 Gglean009181 Gglean009652 Gglean009879 Gglean009959 Gglean010356 Gglean010442 Gglean010522 Gglean010906 Gglean011334 Gglean011389 Gglean012…
GO:0006081	cellular aldehyde metabolic process	165	14142	73	3345	1.2e-07	Gglean001233 Gglean001671 Gglean001722 Gglean001806 Gglean002144 Gglean002207 Gglean002381 Gglean002806 Gglean003057 Gglean003393 Gglean004103 Gglean004413 Gglean005148 Gglean005176 Gglean006037 Gglean006087 Gglean006397 Gglean007032 Gglean007805 Gglean007875 Gglean008306 Gglean008307 Gglean008887 Gglean009141 Gglean009196 Gglean009254 Gglean009573 Gglean009703 Gglean009711 Gglean010175 Gglean010…
GO:0044271	cellular nitrogen compound biosynthetic process	1080	14142	348	3345	1.3e-07	Gglean000176 Gglean000211 Gglean000492 Gglean000505 Gglean000550 Gglean000762 Gglean000805 Gglean000819 Gglean000875 Gglean000891 Gglean000921 Gglean000945 Gglean000992 Gglean001015 Gglean001036 Gglean001045 Gglean001079 Gglean001161 Gglean001163 Gglean001233 Gglean001284 Gglean001420 Gglean001609 Gglean001646 Gglean001667 Gglean001671 Gglean001891 Gglean002061 Gglean002144 Gglean002204 Gglean002…
GO:0006778	porphyrin-containing compound metabolic process	120	14142	57	3345	1.6e-07	Gglean000176 Gglean000805 Gglean000891 Gglean001036 Gglean001233 Gglean001646 Gglean001671 Gglean002144 Gglean002207 Gglean002518 Gglean003148 Gglean003446 Gglean003598 Gglean004103 Gglean004380 Gglean004413 Gglean006037 Gglean006785 Gglean007046 Gglean008306 Gglean008307 Gglean009141 Gglean009196 Gglean009254 Gglean009597 Gglean010175 Gglean010690 Gglean011249 Gglean013065 Gglean014078 Gglean014…
GO:0019752	carboxylic acid metabolic process	1068	14142	344	3345	1.6e-07	Gglean000020 Gglean000027 Gglean000032 Gglean000384 Gglean000505 Gglean000892 Gglean001014 Gglean001017 Gglean001233 Gglean001284 Gglean001420 Gglean001463 Gglean001486 Gglean001669 Gglean001671 Gglean001693 Gglean001699 Gglean001722 Gglean001733 Gglean001793 Gglean001806 Gglean001814 Gglean001855 Gglean002144 Gglean002207 Gglean002236 Gglean002381 Gglean002435 Gglean002540 Gglean002551 Gglean002…
GO:0006082	organic acid metabolic process	1073	14142	345	3345	1.9e-07	Gglean000020 Gglean000027 Gglean000032 Gglean000384 Gglean000505 Gglean000892 Gglean001014 Gglean001017 Gglean001233 Gglean001284 Gglean001420 Gglean001463 Gglean001486 Gglean001669 Gglean001671 Gglean001693 Gglean001699 Gglean001722 Gglean001733 Gglean001793 Gglean001806 Gglean001814 Gglean001855 Gglean002144 Gglean002207 Gglean002236 Gglean002381 Gglean002435 Gglean002540 Gglean002551 Gglean002…
GO:0033013	tetrapyrrole metabolic process	124	14142	58	3345	2.4e-07	Gglean000176 Gglean000805 Gglean000891 Gglean001036 Gglean001233 Gglean001646 Gglean001671 Gglean002144 Gglean002207 Gglean002518 Gglean003148 Gglean003446 Gglean003598 Gglean004103 Gglean004380 Gglean004413 Gglean006037 Gglean006785 Gglean007046 Gglean007968 Gglean008306 Gglean008307 Gglean009141 Gglean009196 Gglean009254 Gglean009597 Gglean010175 Gglean010690 Gglean011249 Gglean013065 Gglean014…
GO:0043436	oxoacid metabolic process	1072	14142	344	3345	2.5e-07	Gglean000020 Gglean000027 Gglean000032 Gglean000384 Gglean000505 Gglean000892 Gglean001014 Gglean001017 Gglean001233 Gglean001284 Gglean001420 Gglean001463 Gglean001486 Gglean001669 Gglean001671 Gglean001693 Gglean001699 Gglean001722 Gglean001733 Gglean001793 Gglean001806 Gglean001814 Gglean001855 Gglean002144 Gglean002207 Gglean002236 Gglean002381 Gglean002435 Gglean002540 Gglean002551 Gglean002…
GO:0009117	nucleotide metabolic process	619	14142	213	3345	2.7e-07	Gglean000142 Gglean000176 Gglean000420 Gglean000501 Gglean000618 Gglean000819 Gglean000875 Gglean000961 Gglean001161 Gglean001284 Gglean001671 Gglean002144 Gglean002207 Gglean002335 Gglean002381 Gglean002636 Gglean002646 Gglean002786 Gglean002799 Gglean002800 Gglean002806 Gglean002891 Gglean003224 Gglean003249 Gglean003575 Gglean004012 Gglean004074 Gglean004097 Gglean004178 Gglean004278 Gglean004…
GO:0006753	nucleoside phosphate metabolic process	623	14142	214	3345	3e-07	Gglean000142 Gglean000176 Gglean000420 Gglean000501 Gglean000618 Gglean000819 Gglean000875 Gglean000961 Gglean001161 Gglean001284 Gglean001671 Gglean002144 Gglean002207 Gglean002335 Gglean002381 Gglean002636 Gglean002646 Gglean002786 Gglean002799 Gglean002800 Gglean002806 Gglean002891 Gglean003224 Gglean003249 Gglean003575 Gglean004012 Gglean004074 Gglean004097 Gglean004178 Gglean004278 Gglean004…
GO:0006626	protein targeting to mitochondrion	41	14142	26	3345	3.5e-07	Gglean002296 Gglean004078 Gglean007792 Gglean008253 Gglean008378 Gglean009056 Gglean009765 Gglean011388 Gglean013783 Gglean013997 Gglean014036 Gglean014173 Gglean016098 Gglean017847 Gglean019395 Gglean021710 Gglean022350 Gglean022367 Gglean026795 Gglean027498 Gglean029132 Gglean029987 Gglean030201 Gglean030207 Gglean031022 Gglean031023
GO:0070585	protein localization to mitochondrion	41	14142	26	3345	3.5e-07	Gglean002296 Gglean004078 Gglean007792 Gglean008253 Gglean008378 Gglean009056 Gglean009765 Gglean011388 Gglean013783 Gglean013997 Gglean014036 Gglean014173 Gglean016098 Gglean017847 Gglean019395 Gglean021710 Gglean022350 Gglean022367 Gglean026795 Gglean027498 Gglean029132 Gglean029987 Gglean030201 Gglean030207 Gglean031022 Gglean031023
GO:0072655	establishment of protein localization to mitochondrion	41	14142	26	3345	3.5e-07	Gglean002296 Gglean004078 Gglean007792 Gglean008253 Gglean008378 Gglean009056 Gglean009765 Gglean011388 Gglean013783 Gglean013997 Gglean014036 Gglean014173 Gglean016098 Gglean017847 Gglean019395 Gglean021710 Gglean022350 Gglean022367 Gglean026795 Gglean027498 Gglean029132 Gglean029987 Gglean030201 Gglean030207 Gglean031022 Gglean031023
GO:0008654	phospholipid biosynthetic process	208	14142	86	3345	3.7e-07	Gglean000762 Gglean000795 Gglean001233 Gglean001671 Gglean001802 Gglean001806 Gglean002144 Gglean002207 Gglean002381 Gglean002538 Gglean002806 Gglean003057 Gglean003424 Gglean004103 Gglean004413 Gglean005054 Gglean005148 Gglean005176 Gglean006037 Gglean006087 Gglean006680 Gglean006836 Gglean007805 Gglean007875 Gglean008306 Gglean008307 Gglean008527 Gglean008528 Gglean008887 Gglean009141 Gglean009…
GO:0048608	reproductive structure development	583	14142	201	3345	5.1e-07	Gglean000142 Gglean000211 Gglean000550 Gglean000761 Gglean000819 Gglean001284 Gglean001609 Gglean001696 Gglean001891 Gglean002379 Gglean002470 Gglean002551 Gglean002594 Gglean002786 Gglean002873 Gglean002896 Gglean002954 Gglean002987 Gglean003331 Gglean003393 Gglean003406 Gglean003554 Gglean003580 Gglean003837 Gglean004249 Gglean004250 Gglean004342 Gglean004402 Gglean004599 Gglean004836 Gglean005…
GO:0061458	reproductive system development	583	14142	201	3345	5.1e-07	Gglean000142 Gglean000211 Gglean000550 Gglean000761 Gglean000819 Gglean001284 Gglean001609 Gglean001696 Gglean001891 Gglean002379 Gglean002470 Gglean002551 Gglean002594 Gglean002786 Gglean002873 Gglean002896 Gglean002954 Gglean002987 Gglean003331 Gglean003393 Gglean003406 Gglean003554 Gglean003580 Gglean003837 Gglean004249 Gglean004250 Gglean004342 Gglean004402 Gglean004599 Gglean004836 Gglean005…
GO:0009640	photomorphogenesis	74	14142	39	3345	5.1e-07	Gglean001014 Gglean001284 Gglean001696 Gglean002379 Gglean006198 Gglean006840 Gglean007268 Gglean008446 Gglean009675 Gglean010442 Gglean010724 Gglean011337 Gglean011388 Gglean011842 Gglean012850 Gglean013421 Gglean014867 Gglean014877 Gglean015032 Gglean016081 Gglean016401 Gglean016860 Gglean017847 Gglean019734 Gglean019735 Gglean020783 Gglean021200 Gglean022762 Gglean023028 Gglean023347 Gglean025…
GO:0070647	protein modification by small protein conjugation or removal	183	14142	77	3345	6.6e-07	Gglean001014 Gglean001284 Gglean001696 Gglean002379 Gglean002455 Gglean002863 Gglean003563 Gglean004380 Gglean005528 Gglean005577 Gglean006198 Gglean006328 Gglean006840 Gglean007159 Gglean007268 Gglean007329 Gglean008065 Gglean008446 Gglean008781 Gglean009675 Gglean010419 Gglean010442 Gglean010724 Gglean010726 Gglean011025 Gglean011337 Gglean011388 Gglean011842 Gglean012016 Gglean012850 Gglean013…
GO:0032501	multicellular organismal process	1355	14142	420	3345	7.9e-07	Gglean000093 Gglean000129 Gglean000142 Gglean000211 Gglean000286 Gglean000367 Gglean000391 Gglean000550 Gglean000761 Gglean000762 Gglean000802 Gglean000819 Gglean000839 Gglean001014 Gglean001044 Gglean001165 Gglean001213 Gglean001233 Gglean001254 Gglean001284 Gglean001462 Gglean001609 Gglean001669 Gglean001696 Gglean001802 Gglean001831 Gglean001837 Gglean001891 Gglean002144 Gglean002207 Gglean002…
GO:0015994	chlorophyll metabolic process	94	14142	46	3345	8.4e-07	Gglean000176 Gglean000891 Gglean001036 Gglean001233 Gglean001646 Gglean001671 Gglean002144 Gglean002207 Gglean002518 Gglean003148 Gglean003446 Gglean004103 Gglean004380 Gglean004413 Gglean006037 Gglean006785 Gglean008306 Gglean008307 Gglean009141 Gglean009196 Gglean009254 Gglean010175 Gglean011249 Gglean013065 Gglean014311 Gglean014722 Gglean015774 Gglean016744 Gglean017914 Gglean018445 Gglean018…
GO:0010608	posttranscriptional regulation of gene expression	140	14142	62	3345	1e-06	Gglean000211 Gglean001111 Gglean001572 Gglean001667 Gglean002304 Gglean002381 Gglean002859 Gglean002954 Gglean004250 Gglean004348 Gglean004718 Gglean004792 Gglean004841 Gglean004918 Gglean005176 Gglean005506 Gglean005630 Gglean006198 Gglean006593 Gglean007054 Gglean007268 Gglean007378 Gglean009711 Gglean010083 Gglean010612 Gglean011337 Gglean011865 Gglean012071 Gglean012934 Gglean013409 Gglean013…
GO:0071103	DNA conformation change	81	14142	41	3345	1.1e-06	Gglean000211 Gglean000898 Gglean001867 Gglean003483 Gglean003554 Gglean004779 Gglean004788 Gglean005084 Gglean005705 Gglean005944 Gglean008213 Gglean009291 Gglean013347 Gglean013536 Gglean013537 Gglean013538 Gglean013546 Gglean013570 Gglean014310 Gglean014630 Gglean015462 Gglean015810 Gglean015813 Gglean016228 Gglean016472 Gglean017980 Gglean018006 Gglean018059 Gglean019855 Gglean021597 Gglean021…
GO:0048856	anatomical structure development	1288	14142	400	3345	1.2e-06	Gglean000093 Gglean000129 Gglean000142 Gglean000211 Gglean000286 Gglean000367 Gglean000550 Gglean000761 Gglean000762 Gglean000802 Gglean000819 Gglean001014 Gglean001044 Gglean001165 Gglean001213 Gglean001233 Gglean001254 Gglean001284 Gglean001462 Gglean001609 Gglean001669 Gglean001696 Gglean001802 Gglean001831 Gglean001837 Gglean001891 Gglean002064 Gglean002144 Gglean002207 Gglean002379 Gglean002…
GO:0051186	cofactor metabolic process	343	14142	127	3345	1.2e-06	Gglean000096 Gglean000142 Gglean000176 Gglean000420 Gglean000531 Gglean000618 Gglean000805 Gglean000891 Gglean001036 Gglean001233 Gglean001420 Gglean001646 Gglean001669 Gglean001671 Gglean001733 Gglean002144 Gglean002207 Gglean002518 Gglean002914 Gglean002962 Gglean003148 Gglean003224 Gglean003446 Gglean003598 Gglean003703 Gglean004074 Gglean004097 Gglean004103 Gglean004380 Gglean004413 Gglean005…
GO:0006644	phospholipid metabolic process	248	14142	97	3345	1.5e-06	Gglean000762 Gglean000795 Gglean001233 Gglean001671 Gglean001743 Gglean001802 Gglean001806 Gglean002144 Gglean002207 Gglean002268 Gglean002381 Gglean002538 Gglean002806 Gglean003057 Gglean003424 Gglean004103 Gglean004208 Gglean004413 Gglean005054 Gglean005148 Gglean005176 Gglean006037 Gglean006087 Gglean006124 Gglean006242 Gglean006680 Gglean006836 Gglean007805 Gglean007875 Gglean008306 Gglean008…
GO:0048367	shoot system development	455	14142	160	3345	2.1e-06	Gglean000211 Gglean000761 Gglean000762 Gglean000819 Gglean001284 Gglean001609 Gglean001696 Gglean001891 Gglean002144 Gglean002207 Gglean002379 Gglean002470 Gglean002551 Gglean002644 Gglean002786 Gglean002873 Gglean002889 Gglean002894 Gglean002954 Gglean002987 Gglean003554 Gglean004342 Gglean004380 Gglean004402 Gglean005089 Gglean005148 Gglean005447 Gglean005527 Gglean005643 Gglean006413 Gglean006…
GO:0048831	regulation of shoot system development	111	14142	51	3345	2.4e-06	Gglean000211 Gglean000819 Gglean001284 Gglean001696 Gglean001891 Gglean002379 Gglean002987 Gglean005447 Gglean005527 Gglean006543 Gglean006959 Gglean006982 Gglean007033 Gglean007054 Gglean007268 Gglean008446 Gglean009675 Gglean010068 Gglean010442 Gglean013421 Gglean013495 Gglean013503 Gglean014867 Gglean015032 Gglean015698 Gglean016081 Gglean016228 Gglean016333 Gglean016860 Gglean017351 Gglean017…
GO:0009639	response to red or far red light	146	14142	63	3345	2.4e-06	Gglean001014 Gglean001044 Gglean001284 Gglean001486 Gglean001696 Gglean002207 Gglean002379 Gglean004019 Gglean004413 Gglean005864 Gglean006198 Gglean006840 Gglean007268 Gglean008446 Gglean009675 Gglean009888 Gglean010442 Gglean010724 Gglean011337 Gglean011388 Gglean011842 Gglean012850 Gglean013421 Gglean013809 Gglean014147 Gglean014867 Gglean014877 Gglean015032 Gglean016081 Gglean016333 Gglean016…
GO:0032502	developmental process	1444	14142	441	3345	2.5e-06	Gglean000093 Gglean000129 Gglean000142 Gglean000211 Gglean000286 Gglean000367 Gglean000391 Gglean000550 Gglean000761 Gglean000762 Gglean000802 Gglean000819 Gglean000839 Gglean001014 Gglean001044 Gglean001165 Gglean001213 Gglean001233 Gglean001254 Gglean001284 Gglean001462 Gglean001609 Gglean001669 Gglean001696 Gglean001802 Gglean001831 Gglean001837 Gglean001891 Gglean002064 Gglean002144 Gglean002…
GO:0006413	translational initiation	75	14142	38	3345	2.6e-06	Gglean000813 Gglean001111 Gglean002061 Gglean002806 Gglean004198 Gglean004718 Gglean004841 Gglean004905 Gglean006198 Gglean006311 Gglean008944 Gglean011865 Gglean012071 Gglean013409 Gglean013410 Gglean013721 Gglean014671 Gglean014969 Gglean016045 Gglean016862 Gglean018501 Gglean020771 Gglean021200 Gglean022411 Gglean023846 Gglean023847 Gglean024351 Gglean025397 Gglean025757 Gglean026916 Gglean026…
GO:0044702	single organism reproductive process	580	14142	196	3345	3.3e-06	Gglean000093 Gglean000142 Gglean000211 Gglean000286 Gglean000550 Gglean000761 Gglean000762 Gglean000819 Gglean001284 Gglean001609 Gglean001696 Gglean001891 Gglean002379 Gglean002470 Gglean002551 Gglean002786 Gglean002873 Gglean002896 Gglean002954 Gglean002987 Gglean003331 Gglean003393 Gglean003406 Gglean003837 Gglean004249 Gglean004250 Gglean004342 Gglean004402 Gglean004599 Gglean004836 Gglean005…
GO:0006403	RNA localization	26	14142	18	3345	3.6e-06	Gglean006543 Gglean008300 Gglean009675 Gglean009765 Gglean014867 Gglean016081 Gglean017847 Gglean018052 Gglean019154 Gglean020783 Gglean021200 Gglean024192 Gglean025016 Gglean025639 Gglean026878 Gglean026879 Gglean027498 Gglean031190
GO:0050657	nucleic acid transport	26	14142	18	3345	3.6e-06	Gglean006543 Gglean008300 Gglean009675 Gglean009765 Gglean014867 Gglean016081 Gglean017847 Gglean018052 Gglean019154 Gglean020783 Gglean021200 Gglean024192 Gglean025016 Gglean025639 Gglean026878 Gglean026879 Gglean027498 Gglean031190
GO:0050658	RNA transport	26	14142	18	3345	3.6e-06	Gglean006543 Gglean008300 Gglean009675 Gglean009765 Gglean014867 Gglean016081 Gglean017847 Gglean018052 Gglean019154 Gglean020783 Gglean021200 Gglean024192 Gglean025016 Gglean025639 Gglean026878 Gglean026879 Gglean027498 Gglean031190
GO:0051028	mRNA transport	26	14142	18	3345	3.6e-06	Gglean006543 Gglean008300 Gglean009675 Gglean009765 Gglean014867 Gglean016081 Gglean017847 Gglean018052 Gglean019154 Gglean020783 Gglean021200 Gglean024192 Gglean025016 Gglean025639 Gglean026878 Gglean026879 Gglean027498 Gglean031190
GO:0051236	establishment of RNA localization	26	14142	18	3345	3.6e-06	Gglean006543 Gglean008300 Gglean009675 Gglean009765 Gglean014867 Gglean016081 Gglean017847 Gglean018052 Gglean019154 Gglean020783 Gglean021200 Gglean024192 Gglean025016 Gglean025639 Gglean026878 Gglean026879 Gglean027498 Gglean031190
GO:0051128	regulation of cellular component organization	127	14142	56	3345	3.9e-06	Gglean000093 Gglean000211 Gglean000501 Gglean001014 Gglean001165 Gglean001670 Gglean001831 Gglean002379 Gglean003712 Gglean005679 Gglean006511 Gglean006645 Gglean006750 Gglean007159 Gglean007268 Gglean007718 Gglean009181 Gglean009648 Gglean010612 Gglean010663 Gglean011359 Gglean012071 Gglean012579 Gglean012876 Gglean012934 Gglean013395 Gglean014723 Gglean015582 Gglean015583 Gglean015810 Gglean016…
GO:0000097	sulfur amino acid biosynthetic process	133	14142	58	3345	4.1e-06	Gglean001486 Gglean002144 Gglean002540 Gglean002644 Gglean002745 Gglean004160 Gglean004383 Gglean004413 Gglean006038 Gglean006645 Gglean007329 Gglean007875 Gglean008065 Gglean009703 Gglean009848 Gglean009888 Gglean009959 Gglean010053 Gglean010366 Gglean010906 Gglean011927 Gglean012133 Gglean012164 Gglean012794 Gglean013160 Gglean014358 Gglean014473 Gglean015056 Gglean015294 Gglean015342 Gglean016…
GO:0048513	organ development	644	14142	214	3345	4.4e-06	Gglean000211 Gglean000367 Gglean000761 Gglean000762 Gglean000802 Gglean001014 Gglean001044 Gglean001165 Gglean001254 Gglean001462 Gglean001609 Gglean001696 Gglean001802 Gglean001831 Gglean001891 Gglean002144 Gglean002207 Gglean002379 Gglean002470 Gglean002540 Gglean002551 Gglean002644 Gglean002786 Gglean002873 Gglean002889 Gglean002894 Gglean002954 Gglean002987 Gglean002999 Gglean003393 Gglean003…
GO:0000085	mitotic G2 phase	33	14142	21	3345	4.4e-06	Gglean001014 Gglean001284 Gglean002379 Gglean006198 Gglean006840 Gglean007268 Gglean008446 Gglean010442 Gglean011337 Gglean011388 Gglean012850 Gglean014867 Gglean015032 Gglean017847 Gglean019734 Gglean019735 Gglean022314 Gglean026480 Gglean027498 Gglean028628 Gglean030201
GO:0022403	cell cycle phase	33	14142	21	3345	4.4e-06	Gglean001014 Gglean001284 Gglean002379 Gglean006198 Gglean006840 Gglean007268 Gglean008446 Gglean010442 Gglean011337 Gglean011388 Gglean012850 Gglean014867 Gglean015032 Gglean017847 Gglean019734 Gglean019735 Gglean022314 Gglean026480 Gglean027498 Gglean028628 Gglean030201
GO:0044848	biological phase	33	14142	21	3345	4.4e-06	Gglean001014 Gglean001284 Gglean002379 Gglean006198 Gglean006840 Gglean007268 Gglean008446 Gglean010442 Gglean011337 Gglean011388 Gglean012850 Gglean014867 Gglean015032 Gglean017847 Gglean019734 Gglean019735 Gglean022314 Gglean026480 Gglean027498 Gglean028628 Gglean030201
GO:0051319	G2 phase	33	14142	21	3345	4.4e-06	Gglean001014 Gglean001284 Gglean002379 Gglean006198 Gglean006840 Gglean007268 Gglean008446 Gglean010442 Gglean011337 Gglean011388 Gglean012850 Gglean014867 Gglean015032 Gglean017847 Gglean019734 Gglean019735 Gglean022314 Gglean026480 Gglean027498 Gglean028628 Gglean030201
GO:0051325	interphase	33	14142	21	3345	4.4e-06	Gglean001014 Gglean001284 Gglean002379 Gglean006198 Gglean006840 Gglean007268 Gglean008446 Gglean010442 Gglean011337 Gglean011388 Gglean012850 Gglean014867 Gglean015032 Gglean017847 Gglean019734 Gglean019735 Gglean022314 Gglean026480 Gglean027498 Gglean028628 Gglean030201
GO:0051329	mitotic interphase	33	14142	21	3345	4.4e-06	Gglean001014 Gglean001284 Gglean002379 Gglean006198 Gglean006840 Gglean007268 Gglean008446 Gglean010442 Gglean011337 Gglean011388 Gglean012850 Gglean014867 Gglean015032 Gglean017847 Gglean019734 Gglean019735 Gglean022314 Gglean026480 Gglean027498 Gglean028628 Gglean030201
GO:0048580	regulation of post-embryonic development	131	14142	57	3345	5.3e-06	Gglean000211 Gglean000550 Gglean000819 Gglean001284 Gglean001696 Gglean001891 Gglean002379 Gglean002987 Gglean005447 Gglean005527 Gglean006543 Gglean006959 Gglean006982 Gglean007033 Gglean007054 Gglean007268 Gglean008446 Gglean009675 Gglean010068 Gglean010442 Gglean010724 Gglean011842 Gglean013421 Gglean013495 Gglean014867 Gglean015032 Gglean015698 Gglean016081 Gglean016228 Gglean016333 Gglean016…
GO:0044767	single-organism developmental process	1392	14142	424	3345	5.4e-06	Gglean000093 Gglean000129 Gglean000142 Gglean000211 Gglean000286 Gglean000367 Gglean000391 Gglean000550 Gglean000761 Gglean000762 Gglean000802 Gglean000819 Gglean000839 Gglean001014 Gglean001044 Gglean001165 Gglean001213 Gglean001233 Gglean001254 Gglean001284 Gglean001462 Gglean001609 Gglean001669 Gglean001696 Gglean001802 Gglean001831 Gglean001837 Gglean001891 Gglean002064 Gglean002144 Gglean002…
GO:0006006	glucose metabolic process	211	14142	83	3345	6.4e-06	Gglean000142 Gglean000176 Gglean000420 Gglean000618 Gglean001058 Gglean001626 Gglean001855 Gglean002144 Gglean002207 Gglean002435 Gglean002873 Gglean004074 Gglean004097 Gglean004413 Gglean006087 Gglean006141 Gglean006414 Gglean006428 Gglean008306 Gglean008307 Gglean009141 Gglean009196 Gglean009241 Gglean009939 Gglean010442 Gglean010700 Gglean010818 Gglean010906 Gglean011306 Gglean011334 Gglean011…
GO:0003006	developmental process involved in reproduction	689	14142	226	3345	6.6e-06	Gglean000093 Gglean000142 Gglean000211 Gglean000286 Gglean000550 Gglean000761 Gglean000762 Gglean000819 Gglean001284 Gglean001609 Gglean001696 Gglean001891 Gglean002268 Gglean002379 Gglean002470 Gglean002551 Gglean002594 Gglean002786 Gglean002873 Gglean002896 Gglean002954 Gglean002987 Gglean003331 Gglean003393 Gglean003406 Gglean003554 Gglean003580 Gglean003837 Gglean004075 Gglean004249 Gglean004…
GO:0000338	protein deneddylation	36	14142	22	3345	6.8e-06	Gglean001014 Gglean001284 Gglean002379 Gglean006198 Gglean006840 Gglean007268 Gglean008446 Gglean010442 Gglean011337 Gglean011388 Gglean012850 Gglean014867 Gglean015032 Gglean017847 Gglean019734 Gglean019735 Gglean022314 Gglean022762 Gglean026480 Gglean027498 Gglean028628 Gglean030201
GO:0010388	cullin deneddylation	36	14142	22	3345	6.8e-06	Gglean001014 Gglean001284 Gglean002379 Gglean006198 Gglean006840 Gglean007268 Gglean008446 Gglean010442 Gglean011337 Gglean011388 Gglean012850 Gglean014867 Gglean015032 Gglean017847 Gglean019734 Gglean019735 Gglean022314 Gglean022762 Gglean026480 Gglean027498 Gglean028628 Gglean030201
GO:0009909	regulation of flower development	100	14142	46	3345	7.2e-06	Gglean000211 Gglean000819 Gglean001284 Gglean001696 Gglean001891 Gglean002379 Gglean002987 Gglean005527 Gglean006543 Gglean006959 Gglean007033 Gglean007054 Gglean007268 Gglean008446 Gglean009675 Gglean010068 Gglean010442 Gglean013421 Gglean013495 Gglean014867 Gglean015032 Gglean015698 Gglean016081 Gglean016228 Gglean016333 Gglean016860 Gglean017351 Gglean018543 Gglean019835 Gglean020783 Gglean021…
GO:0048609	multicellular organismal reproductive process	100	14142	46	3345	7.2e-06	Gglean000093 Gglean000550 Gglean001696 Gglean001891 Gglean002379 Gglean002954 Gglean004599 Gglean006513 Gglean006543 Gglean007054 Gglean007159 Gglean007268 Gglean008125 Gglean008446 Gglean009675 Gglean010906 Gglean012074 Gglean013421 Gglean014867 Gglean015582 Gglean015583 Gglean016060 Gglean016081 Gglean016860 Gglean017036 Gglean017351 Gglean017719 Gglean017847 Gglean017951 Gglean018052 Gglean018…
GO:0009888	tissue development	408	14142	143	3345	8.9e-06	Gglean000367 Gglean000802 Gglean001014 Gglean001044 Gglean001165 Gglean001254 Gglean001462 Gglean001609 Gglean001696 Gglean001802 Gglean001831 Gglean001891 Gglean002207 Gglean002379 Gglean002540 Gglean002551 Gglean002644 Gglean002889 Gglean002954 Gglean002999 Gglean003393 Gglean003554 Gglean004342 Gglean004836 Gglean005541 Gglean006153 Gglean006413 Gglean006511 Gglean006543 Gglean006587 Gglean006…
GO:0032268	regulation of cellular protein metabolic process	194	14142	77	3345	9.3e-06	Gglean001111 Gglean001572 Gglean001721 Gglean001802 Gglean001955 Gglean002304 Gglean002381 Gglean002859 Gglean004200 Gglean004250 Gglean004348 Gglean004421 Gglean004718 Gglean004792 Gglean004841 Gglean004918 Gglean005506 Gglean005702 Gglean006198 Gglean006840 Gglean007378 Gglean008306 Gglean008307 Gglean009888 Gglean010307 Gglean010411 Gglean010485 Gglean010581 Gglean011646 Gglean011865 Gglean012…
GO:0048518	positive regulation of biological process	332	14142	120	3345	9.3e-06	Gglean000176 Gglean000211 Gglean000240 Gglean000550 Gglean001165 Gglean001572 Gglean001721 Gglean001831 Gglean002144 Gglean002379 Gglean002381 Gglean002746 Gglean002889 Gglean003712 Gglean004200 Gglean004501 Gglean004792 Gglean005506 Gglean005702 Gglean006332 Gglean006413 Gglean006511 Gglean006593 Gglean006840 Gglean007159 Gglean007268 Gglean007378 Gglean007718 Gglean007805 Gglean008258 Gglean008…
GO:0006405	RNA export from nucleus	25	14142	17	3345	9.9e-06	Gglean006543 Gglean008300 Gglean009675 Gglean009765 Gglean014867 Gglean017847 Gglean018052 Gglean019154 Gglean020783 Gglean021200 Gglean024192 Gglean025016 Gglean025639 Gglean026878 Gglean026879 Gglean027498 Gglean031190
GO:0006406	mRNA export from nucleus	25	14142	17	3345	9.9e-06	Gglean006543 Gglean008300 Gglean009675 Gglean009765 Gglean014867 Gglean017847 Gglean018052 Gglean019154 Gglean020783 Gglean021200 Gglean024192 Gglean025016 Gglean025639 Gglean026878 Gglean026879 Gglean027498 Gglean031190
GO:0019438	aromatic compound biosynthetic process	1159	14142	357	3345	1.2e-05	Gglean000176 Gglean000211 Gglean000267 Gglean000492 Gglean000550 Gglean000805 Gglean000819 Gglean000875 Gglean000891 Gglean000921 Gglean000945 Gglean000992 Gglean001015 Gglean001036 Gglean001045 Gglean001079 Gglean001161 Gglean001163 Gglean001233 Gglean001284 Gglean001420 Gglean001609 Gglean001646 Gglean001667 Gglean001671 Gglean001891 Gglean002061 Gglean002144 Gglean002204 Gglean002207 Gglean002…
GO:0070646	protein modification by small protein removal	52	14142	28	3345	1.2e-05	Gglean001014 Gglean001284 Gglean002379 Gglean006198 Gglean006840 Gglean007159 Gglean007268 Gglean008446 Gglean010442 Gglean011337 Gglean011388 Gglean012850 Gglean014867 Gglean015032 Gglean016222 Gglean016223 Gglean016568 Gglean017847 Gglean019734 Gglean019735 Gglean022314 Gglean022762 Gglean024062 Gglean026480 Gglean027421 Gglean027498 Gglean028628 Gglean030201
GO:0022618	ribonucleoprotein complex assembly	21	14142	15	3345	1.3e-05	Gglean001111 Gglean004253 Gglean004718 Gglean004841 Gglean006198 Gglean011865 Gglean011897 Gglean012455 Gglean013409 Gglean016862 Gglean021200 Gglean026916 Gglean026930 Gglean027846 Gglean030239
GO:0071826	ribonucleoprotein complex subunit organization	21	14142	15	3345	1.3e-05	Gglean001111 Gglean004253 Gglean004718 Gglean004841 Gglean006198 Gglean011865 Gglean011897 Gglean012455 Gglean013409 Gglean016862 Gglean021200 Gglean026916 Gglean026930 Gglean027846 Gglean030239
GO:0032504	multicellular organism reproduction	108	14142	48	3345	1.5e-05	Gglean000093 Gglean000550 Gglean001696 Gglean001891 Gglean002379 Gglean002954 Gglean004599 Gglean006513 Gglean006543 Gglean007054 Gglean007159 Gglean007268 Gglean008125 Gglean008446 Gglean009675 Gglean009703 Gglean010612 Gglean010906 Gglean012074 Gglean013421 Gglean014867 Gglean015582 Gglean015583 Gglean016060 Gglean016081 Gglean016860 Gglean017036 Gglean017351 Gglean017719 Gglean017847 Gglean017…
GO:0006446	regulation of translational initiation	17	14142	13	3345	1.6e-05	Gglean001111 Gglean004718 Gglean004841 Gglean006198 Gglean011865 Gglean013409 Gglean014969 Gglean016862 Gglean021200 Gglean026916 Gglean026930 Gglean027846 Gglean030239
GO:0006397	mRNA processing	77	14142	37	3345	1.7e-05	Gglean000240 Gglean001213 Gglean002855 Gglean002892 Gglean002894 Gglean002985 Gglean004178 Gglean004253 Gglean004690 Gglean005065 Gglean006543 Gglean007054 Gglean007268 Gglean007805 Gglean009662 Gglean010547 Gglean011337 Gglean011388 Gglean013140 Gglean013391 Gglean016081 Gglean016831 Gglean016860 Gglean018575 Gglean020037 Gglean020949 Gglean021200 Gglean021974 Gglean027064 Gglean027498 Gglean027…
GO:0006520	cellular amino acid metabolic process	521	14142	175	3345	1.7e-05	Gglean000020 Gglean000032 Gglean001420 Gglean001486 Gglean001669 Gglean001671 Gglean001699 Gglean001733 Gglean002144 Gglean002540 Gglean002551 Gglean002644 Gglean002745 Gglean002859 Gglean002877 Gglean003659 Gglean003771 Gglean004160 Gglean004249 Gglean004250 Gglean004329 Gglean004383 Gglean004413 Gglean004918 Gglean005743 Gglean006038 Gglean006645 Gglean006749 Gglean006883 Gglean007329 Gglean007…
GO:0048532	anatomical structure arrangement	80	14142	38	3345	1.8e-05	Gglean000367 Gglean000761 Gglean001044 Gglean001696 Gglean001831 Gglean001891 Gglean002379 Gglean002540 Gglean002954 Gglean004342 Gglean006837 Gglean007159 Gglean007268 Gglean007718 Gglean008446 Gglean009675 Gglean010013 Gglean012177 Gglean013421 Gglean013966 Gglean014867 Gglean016081 Gglean016860 Gglean020334 Gglean020645 Gglean020783 Gglean021200 Gglean021851 Gglean022390 Gglean023347 Gglean025…
GO:0034654	nucleobase-containing compound biosynthetic process	885	14142	279	3345	1.8e-05	Gglean000176 Gglean000211 Gglean000492 Gglean000550 Gglean000819 Gglean000875 Gglean000921 Gglean000945 Gglean000992 Gglean001015 Gglean001045 Gglean001079 Gglean001161 Gglean001163 Gglean001284 Gglean001609 Gglean001667 Gglean001891 Gglean002061 Gglean002144 Gglean002204 Gglean002256 Gglean002341 Gglean002379 Gglean002381 Gglean002470 Gglean002522 Gglean002594 Gglean002636 Gglean002746 Gglean002…
GO:0008544	epidermis development	229	14142	87	3345	1.9e-05	Gglean000802 Gglean001014 Gglean001044 Gglean001254 Gglean001462 Gglean001802 Gglean001831 Gglean001891 Gglean002207 Gglean002379 Gglean002551 Gglean002644 Gglean002889 Gglean002999 Gglean005541 Gglean006413 Gglean006511 Gglean006587 Gglean006750 Gglean007268 Gglean007718 Gglean008306 Gglean008307 Gglean009610 Gglean009648 Gglean009711 Gglean009808 Gglean010175 Gglean010366 Gglean010833 Gglean010…
GO:0043588	skin development	229	14142	87	3345	1.9e-05	Gglean000802 Gglean001014 Gglean001044 Gglean001254 Gglean001462 Gglean001802 Gglean001831 Gglean001891 Gglean002207 Gglean002379 Gglean002551 Gglean002644 Gglean002889 Gglean002999 Gglean005541 Gglean006413 Gglean006511 Gglean006587 Gglean006750 Gglean007268 Gglean007718 Gglean008306 Gglean008307 Gglean009610 Gglean009648 Gglean009711 Gglean009808 Gglean010175 Gglean010366 Gglean010833 Gglean010…
GO:0019318	hexose metabolic process	239	14142	90	3345	2e-05	Gglean000142 Gglean000176 Gglean000420 Gglean000618 Gglean001058 Gglean001626 Gglean001855 Gglean002144 Gglean002207 Gglean002435 Gglean002873 Gglean004074 Gglean004097 Gglean004413 Gglean006087 Gglean006141 Gglean006414 Gglean006428 Gglean008306 Gglean008307 Gglean009141 Gglean009196 Gglean009241 Gglean009939 Gglean009959 Gglean010442 Gglean010700 Gglean010818 Gglean010906 Gglean011306 Gglean011…
GO:0051246	regulation of protein metabolic process	204	14142	79	3345	2e-05	Gglean001111 Gglean001572 Gglean001721 Gglean001802 Gglean001955 Gglean002304 Gglean002381 Gglean002859 Gglean004200 Gglean004250 Gglean004348 Gglean004421 Gglean004718 Gglean004792 Gglean004841 Gglean004918 Gglean005506 Gglean005702 Gglean006198 Gglean006840 Gglean007378 Gglean007805 Gglean008306 Gglean008307 Gglean009888 Gglean010307 Gglean010411 Gglean010485 Gglean010581 Gglean011646 Gglean011…
GO:0010016	shoot system morphogenesis	142	14142	59	3345	2.1e-05	Gglean000761 Gglean000762 Gglean001696 Gglean001891 Gglean002144 Gglean002207 Gglean002379 Gglean002551 Gglean002644 Gglean002889 Gglean002894 Gglean003554 Gglean004342 Gglean006413 Gglean006587 Gglean006837 Gglean007159 Gglean007805 Gglean007938 Gglean008306 Gglean008307 Gglean009610 Gglean009711 Gglean010175 Gglean010366 Gglean010833 Gglean012177 Gglean012592 Gglean012669 Gglean012709 Gglean013…
GO:2000241	regulation of reproductive process	118	14142	51	3345	2.1e-05	Gglean000211 Gglean000550 Gglean000819 Gglean001284 Gglean001696 Gglean001891 Gglean002379 Gglean002987 Gglean005527 Gglean006543 Gglean006645 Gglean006959 Gglean007033 Gglean007054 Gglean007268 Gglean008446 Gglean009648 Gglean009675 Gglean010068 Gglean010442 Gglean013421 Gglean013495 Gglean014867 Gglean015032 Gglean015698 Gglean016081 Gglean016228 Gglean016333 Gglean016860 Gglean016888 Gglean017…
GO:0009886	post-embryonic morphogenesis	133	14142	56	3345	2.1e-05	Gglean000211 Gglean000761 Gglean001609 Gglean001891 Gglean002207 Gglean002470 Gglean002551 Gglean002644 Gglean002889 Gglean002987 Gglean004342 Gglean005643 Gglean006587 Gglean006837 Gglean007033 Gglean007054 Gglean007268 Gglean007718 Gglean008306 Gglean008307 Gglean009136 Gglean009610 Gglean009711 Gglean010013 Gglean010068 Gglean010175 Gglean010366 Gglean012592 Gglean015810 Gglean016228 Gglean018…
GO:0060429	epithelium development	230	14142	87	3345	2.3e-05	Gglean000802 Gglean001014 Gglean001044 Gglean001254 Gglean001462 Gglean001802 Gglean001831 Gglean001891 Gglean002207 Gglean002379 Gglean002551 Gglean002644 Gglean002889 Gglean002999 Gglean005541 Gglean006413 Gglean006511 Gglean006587 Gglean006750 Gglean007268 Gglean007718 Gglean008306 Gglean008307 Gglean009610 Gglean009648 Gglean009711 Gglean009808 Gglean010175 Gglean010366 Gglean010833 Gglean010…
GO:0048522	positive regulation of cellular process	285	14142	104	3345	2.3e-05	Gglean000176 Gglean000211 Gglean000550 Gglean001165 Gglean001572 Gglean001721 Gglean001831 Gglean002144 Gglean002379 Gglean002381 Gglean002746 Gglean002889 Gglean003712 Gglean004200 Gglean004501 Gglean004792 Gglean005506 Gglean005702 Gglean006332 Gglean006511 Gglean006593 Gglean006840 Gglean007159 Gglean007268 Gglean007378 Gglean007718 Gglean007805 Gglean008258 Gglean008306 Gglean008307 Gglean008…
GO:0006417	regulation of translation	67	14142	33	3345	2.5e-05	Gglean001111 Gglean001572 Gglean002304 Gglean002859 Gglean004250 Gglean004348 Gglean004718 Gglean004792 Gglean004841 Gglean004918 Gglean005506 Gglean006198 Gglean007378 Gglean011865 Gglean012071 Gglean013409 Gglean013770 Gglean014969 Gglean016862 Gglean018858 Gglean019172 Gglean021200 Gglean023664 Gglean024386 Gglean026916 Gglean026930 Gglean027846 Gglean028333 Gglean028522 Gglean030239 Gglean030…
GO:1901068	guanosine-containing compound metabolic process	137	14142	57	3345	2.7e-05	Gglean000961 Gglean002335 Gglean002381 Gglean002799 Gglean002800 Gglean002806 Gglean002891 Gglean003249 Gglean004484 Gglean004658 Gglean005176 Gglean005802 Gglean005820 Gglean005827 Gglean006051 Gglean006095 Gglean006831 Gglean007767 Gglean007805 Gglean009157 Gglean009170 Gglean009252 Gglean010153 Gglean010906 Gglean011334 Gglean011450 Gglean012181 Gglean014172 Gglean014695 Gglean015885 Gglean016…
GO:0008652	cellular amino acid biosynthetic process	306	14142	110	3345	2.8e-05	Gglean000020 Gglean001420 Gglean001486 Gglean001671 Gglean002144 Gglean002540 Gglean002551 Gglean002644 Gglean002745 Gglean003771 Gglean004160 Gglean004383 Gglean004413 Gglean006038 Gglean006645 Gglean006749 Gglean006883 Gglean007329 Gglean007875 Gglean008065 Gglean009015 Gglean009042 Gglean009253 Gglean009703 Gglean009848 Gglean009888 Gglean009959 Gglean010053 Gglean010366 Gglean010818 Gglean010…
GO:0010162	seed dormancy process	36	14142	21	3345	3e-05	Gglean001696 Gglean001891 Gglean002379 Gglean004599 Gglean007268 Gglean008446 Gglean009675 Gglean010906 Gglean013421 Gglean014867 Gglean016060 Gglean016081 Gglean016860 Gglean017036 Gglean020783 Gglean021200 Gglean022345 Gglean023347 Gglean025016 Gglean027358 Gglean030144
GO:0022611	dormancy process	36	14142	21	3345	3e-05	Gglean001696 Gglean001891 Gglean002379 Gglean004599 Gglean007268 Gglean008446 Gglean009675 Gglean010906 Gglean013421 Gglean014867 Gglean016060 Gglean016081 Gglean016860 Gglean017036 Gglean020783 Gglean021200 Gglean022345 Gglean023347 Gglean025016 Gglean027358 Gglean030144
GO:0050793	regulation of developmental process	274	14142	100	3345	3.2e-05	Gglean000093 Gglean000211 Gglean000367 Gglean000550 Gglean000819 Gglean001014 Gglean001284 Gglean001609 Gglean001696 Gglean001891 Gglean002379 Gglean002540 Gglean002954 Gglean002987 Gglean003554 Gglean005447 Gglean005527 Gglean005541 Gglean005679 Gglean006153 Gglean006543 Gglean006587 Gglean006645 Gglean006671 Gglean006872 Gglean006959 Gglean006982 Gglean007033 Gglean007054 Gglean007159 Gglean007…
GO:0006091	generation of precursor metabolites and energy	350	14142	123	3345	3.3e-05	Gglean000027 Gglean000176 Gglean001486 Gglean001487 Gglean001640 Gglean001855 Gglean001955 Gglean002144 Gglean002207 Gglean002274 Gglean002381 Gglean002644 Gglean002674 Gglean002871 Gglean002889 Gglean003808 Gglean004230 Gglean004413 Gglean004968 Gglean005194 Gglean005506 Gglean005630 Gglean006120 Gglean006413 Gglean006427 Gglean006444 Gglean008306 Gglean008307 Gglean008366 Gglean008548 Gglean008…
GO:0016071	mRNA metabolic process	147	14142	60	3345	3.3e-05	Gglean000240 Gglean001004 Gglean001213 Gglean002855 Gglean002892 Gglean002894 Gglean002985 Gglean004178 Gglean004253 Gglean004690 Gglean005065 Gglean005395 Gglean006543 Gglean006671 Gglean007054 Gglean007268 Gglean007805 Gglean008258 Gglean008352 Gglean009253 Gglean009662 Gglean009711 Gglean010547 Gglean010721 Gglean011306 Gglean011337 Gglean011388 Gglean013140 Gglean013391 Gglean014291 Gglean015…
GO:0006479	protein methylation	105	14142	46	3345	3.4e-05	Gglean000211 Gglean000819 Gglean001284 Gglean002379 Gglean002470 Gglean005527 Gglean005676 Gglean006195 Gglean006332 Gglean006709 Gglean006840 Gglean007054 Gglean007250 Gglean007268 Gglean008446 Gglean009028 Gglean010442 Gglean010955 Gglean012850 Gglean012958 Gglean014002 Gglean014867 Gglean015032 Gglean015698 Gglean016081 Gglean016860 Gglean017262 Gglean017351 Gglean017411 Gglean017783 Gglean018…
GO:0008213	protein alkylation	105	14142	46	3345	3.4e-05	Gglean000211 Gglean000819 Gglean001284 Gglean002379 Gglean002470 Gglean005527 Gglean005676 Gglean006195 Gglean006332 Gglean006709 Gglean006840 Gglean007054 Gglean007250 Gglean007268 Gglean008446 Gglean009028 Gglean010442 Gglean010955 Gglean012850 Gglean012958 Gglean014002 Gglean014867 Gglean015032 Gglean015698 Gglean016081 Gglean016860 Gglean017262 Gglean017351 Gglean017411 Gglean017783 Gglean018…
GO:0006733	oxidoreduction coenzyme metabolic process	135	14142	56	3345	3.5e-05	Gglean000142 Gglean000176 Gglean000420 Gglean000531 Gglean000618 Gglean001671 Gglean002144 Gglean002207 Gglean003224 Gglean003703 Gglean004074 Gglean004097 Gglean004413 Gglean005630 Gglean006087 Gglean008306 Gglean008307 Gglean009141 Gglean009196 Gglean009241 Gglean010700 Gglean011306 Gglean011378 Gglean012345 Gglean012776 Gglean014062 Gglean015294 Gglean015774 Gglean018181 Gglean018632 Gglean018…
GO:0051604	protein maturation	34	14142	20	3345	3.9e-05	Gglean001014 Gglean001187 Gglean003155 Gglean004690 Gglean006543 Gglean008333 Gglean008446 Gglean009056 Gglean009765 Gglean010182 Gglean018178 Gglean018541 Gglean018575 Gglean021710 Gglean027064 Gglean027498 Gglean029934 Gglean030779 Gglean031022 Gglean031023
GO:1901293	nucleoside phosphate biosynthetic process	170	14142	67	3345	4.5e-05	Gglean000819 Gglean000875 Gglean001161 Gglean001284 Gglean002636 Gglean002891 Gglean003575 Gglean004178 Gglean004278 Gglean004435 Gglean005743 Gglean006831 Gglean007033 Gglean007717 Gglean008671 Gglean008773 Gglean008905 Gglean009138 Gglean009999 Gglean010442 Gglean010818 Gglean011337 Gglean012669 Gglean012698 Gglean012723 Gglean014969 Gglean014970 Gglean015032 Gglean015066 Gglean015156 Gglean015…
GO:0009933	meristem structural organization	77	14142	36	3345	4.5e-05	Gglean000367 Gglean001044 Gglean001696 Gglean001831 Gglean001891 Gglean002379 Gglean002540 Gglean002954 Gglean004342 Gglean006837 Gglean007159 Gglean007268 Gglean007718 Gglean008446 Gglean009675 Gglean010013 Gglean012177 Gglean013421 Gglean013966 Gglean014867 Gglean016081 Gglean016860 Gglean020334 Gglean020645 Gglean020783 Gglean021200 Gglean021851 Gglean022390 Gglean023347 Gglean025016 Gglean025…
GO:0006184	GTP catabolic process	124	14142	52	3345	4.6e-05	Gglean000961 Gglean002335 Gglean002381 Gglean002799 Gglean002800 Gglean002806 Gglean002891 Gglean003249 Gglean004658 Gglean005176 Gglean005802 Gglean005820 Gglean005827 Gglean006051 Gglean006095 Gglean007767 Gglean007805 Gglean009157 Gglean009170 Gglean009252 Gglean010153 Gglean010906 Gglean011334 Gglean011450 Gglean012181 Gglean014172 Gglean014695 Gglean015885 Gglean016060 Gglean016606 Gglean018…
GO:1901069	guanosine-containing compound catabolic process	124	14142	52	3345	4.6e-05	Gglean000961 Gglean002335 Gglean002381 Gglean002799 Gglean002800 Gglean002806 Gglean002891 Gglean003249 Gglean004658 Gglean005176 Gglean005802 Gglean005820 Gglean005827 Gglean006051 Gglean006095 Gglean007767 Gglean007805 Gglean009157 Gglean009170 Gglean009252 Gglean010153 Gglean010906 Gglean011334 Gglean011450 Gglean012181 Gglean014172 Gglean014695 Gglean015885 Gglean016060 Gglean016606 Gglean018…
GO:0001731	formation of translation preinitiation complex	16	14142	12	3345	4.8e-05	Gglean001111 Gglean004718 Gglean004841 Gglean006198 Gglean011865 Gglean013409 Gglean016862 Gglean021200 Gglean026916 Gglean026930 Gglean027846 Gglean030239
GO:0000096	sulfur amino acid metabolic process	155	14142	62	3345	5.1e-05	Gglean001486 Gglean001671 Gglean002144 Gglean002540 Gglean002644 Gglean002745 Gglean004160 Gglean004383 Gglean004413 Gglean006038 Gglean006645 Gglean007329 Gglean007875 Gglean008065 Gglean009703 Gglean009848 Gglean009888 Gglean009959 Gglean010053 Gglean010366 Gglean010906 Gglean011927 Gglean012133 Gglean012164 Gglean012794 Gglean013160 Gglean014358 Gglean014473 Gglean015056 Gglean015294 Gglean015…
GO:0033043	regulation of organelle organization	86	14142	39	3345	5.2e-05	Gglean000093 Gglean000211 Gglean000501 Gglean001165 Gglean001670 Gglean001831 Gglean002379 Gglean003712 Gglean006511 Gglean006750 Gglean007159 Gglean007268 Gglean007718 Gglean009181 Gglean010612 Gglean010663 Gglean012579 Gglean012876 Gglean012934 Gglean013395 Gglean015810 Gglean016057 Gglean016222 Gglean016223 Gglean016860 Gglean017451 Gglean017948 Gglean018136 Gglean020261 Gglean020334 Gglean021…
GO:2000026	regulation of multicellular organismal development	209	14142	79	3345	5.5e-05	Gglean000211 Gglean000367 Gglean000550 Gglean000819 Gglean001284 Gglean001696 Gglean001891 Gglean002379 Gglean002540 Gglean002987 Gglean005447 Gglean005527 Gglean005541 Gglean006153 Gglean006543 Gglean006587 Gglean006671 Gglean006872 Gglean006959 Gglean006982 Gglean007033 Gglean007054 Gglean007268 Gglean008446 Gglean009151 Gglean009648 Gglean009675 Gglean009937 Gglean010068 Gglean010442 Gglean010…
GO:0006281	DNA repair	140	14142	57	3345	5.6e-05	Gglean000027 Gglean000211 Gglean001006 Gglean002065 Gglean002574 Gglean002954 Gglean003382 Gglean003817 Gglean004160 Gglean004501 Gglean005601 Gglean005610 Gglean005844 Gglean005845 Gglean005944 Gglean006291 Gglean006332 Gglean006709 Gglean007543 Gglean009259 Gglean009578 Gglean009597 Gglean009914 Gglean010724 Gglean011220 Gglean012574 Gglean012850 Gglean013762 Gglean013809 Gglean014568 Gglean015…
GO:0032446	protein modification by small protein conjugation	140	14142	57	3345	5.6e-05	Gglean001696 Gglean002379 Gglean002455 Gglean002863 Gglean003563 Gglean004380 Gglean005528 Gglean005577 Gglean006328 Gglean006840 Gglean007159 Gglean007268 Gglean007329 Gglean008065 Gglean008446 Gglean008781 Gglean009675 Gglean010419 Gglean010724 Gglean010726 Gglean011025 Gglean011842 Gglean012016 Gglean012850 Gglean013034 Gglean013421 Gglean014103 Gglean014723 Gglean014867 Gglean015457 Gglean015…
GO:0009668	plastid membrane organization	113	14142	48	3345	6.1e-05	Gglean001233 Gglean001891 Gglean002381 Gglean002644 Gglean002806 Gglean004103 Gglean005089 Gglean005148 Gglean006037 Gglean007805 Gglean008306 Gglean008307 Gglean008308 Gglean009141 Gglean009196 Gglean009216 Gglean009254 Gglean009711 Gglean012592 Gglean012776 Gglean014256 Gglean014311 Gglean015774 Gglean017476 Gglean018181 Gglean019080 Gglean019980 Gglean020118 Gglean021190 Gglean022915 Gglean023…
GO:0010027	thylakoid membrane organization	113	14142	48	3345	6.1e-05	Gglean001233 Gglean001891 Gglean002381 Gglean002644 Gglean002806 Gglean004103 Gglean005089 Gglean005148 Gglean006037 Gglean007805 Gglean008306 Gglean008307 Gglean008308 Gglean009141 Gglean009196 Gglean009216 Gglean009254 Gglean009711 Gglean012592 Gglean012776 Gglean014256 Gglean014311 Gglean015774 Gglean017476 Gglean018181 Gglean019080 Gglean019980 Gglean020118 Gglean021190 Gglean022915 Gglean023…
GO:0009908	flower development	291	14142	104	3345	6.1e-05	Gglean000211 Gglean000761 Gglean000819 Gglean001284 Gglean001609 Gglean001696 Gglean001891 Gglean002379 Gglean002470 Gglean002786 Gglean002873 Gglean002987 Gglean004342 Gglean004402 Gglean005089 Gglean005148 Gglean005527 Gglean005643 Gglean006543 Gglean006587 Gglean006837 Gglean006959 Gglean007033 Gglean007054 Gglean007159 Gglean007268 Gglean007718 Gglean007805 Gglean008446 Gglean009254 Gglean009…
GO:0006974	cellular response to DNA damage stimulus	150	14142	60	3345	6.7e-05	Gglean000027 Gglean000211 Gglean001006 Gglean002065 Gglean002574 Gglean002954 Gglean003382 Gglean003817 Gglean004160 Gglean004501 Gglean005601 Gglean005610 Gglean005714 Gglean005844 Gglean005845 Gglean005944 Gglean006291 Gglean006332 Gglean006709 Gglean007543 Gglean009259 Gglean009578 Gglean009597 Gglean009914 Gglean010612 Gglean010724 Gglean011220 Gglean012574 Gglean012850 Gglean013762 Gglean013…
GO:0009887	organ morphogenesis	144	14142	58	3345	7e-05	Gglean000211 Gglean000761 Gglean001165 Gglean001609 Gglean001891 Gglean002144 Gglean002470 Gglean002894 Gglean002987 Gglean003554 Gglean004342 Gglean005643 Gglean006413 Gglean006511 Gglean006837 Gglean007033 Gglean007054 Gglean007159 Gglean007268 Gglean007718 Gglean007805 Gglean010013 Gglean010068 Gglean010833 Gglean012669 Gglean012709 Gglean013219 Gglean015810 Gglean016081 Gglean016222 Gglean016…
GO:0009165	nucleotide biosynthetic process	169	14142	66	3345	7.1e-05	Gglean000819 Gglean000875 Gglean001161 Gglean001284 Gglean002636 Gglean002891 Gglean003575 Gglean004178 Gglean004278 Gglean004435 Gglean005743 Gglean006831 Gglean007033 Gglean007717 Gglean008671 Gglean008905 Gglean009138 Gglean009999 Gglean010442 Gglean010818 Gglean011337 Gglean012669 Gglean012698 Gglean012723 Gglean014969 Gglean014970 Gglean015032 Gglean015066 Gglean015156 Gglean015227 Gglean015…
GO:0000377	RNA splicing, via transesterification reactions with bulged adenosine as nucleophile	48	14142	25	3345	7.3e-05	Gglean002855 Gglean002985 Gglean004178 Gglean004253 Gglean004690 Gglean005065 Gglean006543 Gglean007054 Gglean007268 Gglean007805 Gglean010547 Gglean011388 Gglean013140 Gglean013391 Gglean016081 Gglean016860 Gglean017494 Gglean018575 Gglean020037 Gglean021200 Gglean027064 Gglean027498 Gglean027947 Gglean028390 Gglean030427
GO:0080090	regulation of primary metabolic process	829	14142	259	3345	7.3e-05	Gglean000093 Gglean000176 Gglean000211 Gglean000492 Gglean000501 Gglean000550 Gglean000933 Gglean001045 Gglean001111 Gglean001533 Gglean001572 Gglean001609 Gglean001667 Gglean001671 Gglean001721 Gglean001802 Gglean001891 Gglean001955 Gglean002144 Gglean002304 Gglean002341 Gglean002379 Gglean002381 Gglean002470 Gglean002522 Gglean002594 Gglean002746 Gglean002859 Gglean002869 Gglean002879 Gglean002…
GO:0046039	GTP metabolic process	129	14142	53	3345	7.6e-05	Gglean000961 Gglean002335 Gglean002381 Gglean002799 Gglean002800 Gglean002806 Gglean002891 Gglean003249 Gglean004658 Gglean005176 Gglean005802 Gglean005820 Gglean005827 Gglean006051 Gglean006095 Gglean006831 Gglean007767 Gglean007805 Gglean009157 Gglean009170 Gglean009252 Gglean010153 Gglean010906 Gglean011334 Gglean011450 Gglean012181 Gglean014172 Gglean014695 Gglean015885 Gglean016060 Gglean016…
GO:0009260	ribonucleotide biosynthetic process	105	14142	45	3345	7.9e-05	Gglean000875 Gglean001161 Gglean001284 Gglean002891 Gglean003575 Gglean004178 Gglean004278 Gglean005743 Gglean006831 Gglean007033 Gglean007717 Gglean008905 Gglean009138 Gglean010442 Gglean011337 Gglean012669 Gglean014969 Gglean014970 Gglean015032 Gglean015156 Gglean015538 Gglean015950 Gglean016712 Gglean017351 Gglean017797 Gglean018151 Gglean018831 Gglean019734 Gglean019735 Gglean020560 Gglean020…
GO:0046390	ribose phosphate biosynthetic process	105	14142	45	3345	7.9e-05	Gglean000875 Gglean001161 Gglean001284 Gglean002891 Gglean003575 Gglean004178 Gglean004278 Gglean005743 Gglean006831 Gglean007033 Gglean007717 Gglean008905 Gglean009138 Gglean010442 Gglean011337 Gglean012669 Gglean014969 Gglean014970 Gglean015032 Gglean015156 Gglean015538 Gglean015950 Gglean016712 Gglean017351 Gglean017797 Gglean018151 Gglean018831 Gglean019734 Gglean019735 Gglean020560 Gglean020…
GO:0015931	nucleobase-containing compound transport	59	14142	29	3345	8e-05	Gglean001254 Gglean002645 Gglean006543 Gglean007792 Gglean008300 Gglean008671 Gglean009675 Gglean009765 Gglean013101 Gglean014867 Gglean015412 Gglean016081 Gglean016670 Gglean017847 Gglean018052 Gglean018540 Gglean019154 Gglean020783 Gglean021200 Gglean021707 Gglean023769 Gglean024192 Gglean025016 Gglean025639 Gglean026878 Gglean026879 Gglean027498 Gglean030291 Gglean031190
GO:0090567	reproductive shoot system development	297	14142	105	3345	9.2e-05	Gglean000211 Gglean000761 Gglean000819 Gglean001284 Gglean001609 Gglean001696 Gglean001891 Gglean002379 Gglean002470 Gglean002786 Gglean002873 Gglean002987 Gglean004342 Gglean004402 Gglean005089 Gglean005148 Gglean005527 Gglean005643 Gglean006543 Gglean006587 Gglean006837 Gglean006959 Gglean007033 Gglean007054 Gglean007159 Gglean007268 Gglean007718 Gglean007805 Gglean008446 Gglean009254 Gglean009…
GO:1901607	alpha-amino acid biosynthetic process	228	14142	84	3345	9.3e-05	Gglean000020 Gglean001420 Gglean001486 Gglean002144 Gglean002540 Gglean002644 Gglean002745 Gglean003771 Gglean004160 Gglean004383 Gglean004413 Gglean006038 Gglean006645 Gglean006749 Gglean006883 Gglean007329 Gglean007875 Gglean008065 Gglean009015 Gglean009042 Gglean009703 Gglean009848 Gglean009888 Gglean009959 Gglean010053 Gglean010366 Gglean010906 Gglean010920 Gglean011927 Gglean012133 Gglean012…
GO:0022414	reproductive process	750	14142	236	3345	9.5e-05	Gglean000093 Gglean000142 Gglean000211 Gglean000286 Gglean000391 Gglean000550 Gglean000761 Gglean000762 Gglean000819 Gglean001284 Gglean001609 Gglean001696 Gglean001891 Gglean002268 Gglean002379 Gglean002470 Gglean002551 Gglean002594 Gglean002786 Gglean002873 Gglean002896 Gglean002954 Gglean002987 Gglean003331 Gglean003393 Gglean003406 Gglean003554 Gglean003580 Gglean003837 Gglean004075 Gglean004…
GO:0009561	megagametogenesis	54	14142	27	3345	9.6e-05	Gglean000093 Gglean006513 Gglean006543 Gglean007054 Gglean008125 Gglean008446 Gglean009675 Gglean012074 Gglean015582 Gglean015583 Gglean015774 Gglean016860 Gglean017351 Gglean017719 Gglean017847 Gglean017951 Gglean018052 Gglean019541 Gglean020783 Gglean021851 Gglean022632 Gglean022785 Gglean025488 Gglean026942 Gglean027477 Gglean027498 Gglean029514
GO:0019222	regulation of metabolic process	1037	14142	316	3345	9.8e-05	Gglean000093 Gglean000176 Gglean000211 Gglean000492 Gglean000501 Gglean000550 Gglean000933 Gglean001045 Gglean001111 Gglean001533 Gglean001572 Gglean001609 Gglean001667 Gglean001671 Gglean001721 Gglean001802 Gglean001891 Gglean001955 Gglean002144 Gglean002304 Gglean002341 Gglean002379 Gglean002381 Gglean002470 Gglean002522 Gglean002594 Gglean002644 Gglean002746 Gglean002859 Gglean002869 Gglean002…
GO:0009553	embryo sac development	71	14142	33	3345	0.00011	Gglean000093 Gglean006513 Gglean006543 Gglean006982 Gglean007054 Gglean008125 Gglean008446 Gglean009675 Gglean012074 Gglean015582 Gglean015583 Gglean015774 Gglean016860 Gglean017351 Gglean017719 Gglean017828 Gglean017847 Gglean017951 Gglean018052 Gglean018136 Gglean018915 Gglean019541 Gglean020783 Gglean021851 Gglean022632 Gglean022785 Gglean025072 Gglean025488 Gglean026942 Gglean027477 Gglean027…
GO:0008033	tRNA processing	41	14142	22	3345	0.00011	Gglean001722 Gglean002204 Gglean002240 Gglean004484 Gglean006712 Gglean008591 Gglean008956 Gglean008977 Gglean009027 Gglean010721 Gglean012210 Gglean012324 Gglean012787 Gglean021990 Gglean025221 Gglean026024 Gglean026723 Gglean027423 Gglean030083 Gglean030207 Gglean030940 Gglean031271
GO:0010564	regulation of cell cycle process	41	14142	22	3345	0.00011	Gglean000093 Gglean000211 Gglean001670 Gglean001696 Gglean002379 Gglean006511 Gglean007159 Gglean007378 Gglean013395 Gglean015582 Gglean015583 Gglean015698 Gglean016357 Gglean017451 Gglean018136 Gglean018573 Gglean021851 Gglean023347 Gglean023487 Gglean025859 Gglean025927 Gglean029866
GO:0006354	DNA-templated transcription, elongation	26	14142	16	3345	0.00011	Gglean000945 Gglean001079 Gglean002256 Gglean003331 Gglean009138 Gglean009216 Gglean010901 Gglean014896 Gglean015342 Gglean015556 Gglean018181 Gglean025956 Gglean026436 Gglean027585 Gglean029171 Gglean029957
GO:0000375	RNA splicing, via transesterification reactions	49	14142	25	3345	0.00011	Gglean002855 Gglean002985 Gglean004178 Gglean004253 Gglean004690 Gglean005065 Gglean006543 Gglean007054 Gglean007268 Gglean007805 Gglean010547 Gglean011388 Gglean013140 Gglean013391 Gglean016081 Gglean016860 Gglean017494 Gglean018575 Gglean020037 Gglean021200 Gglean027064 Gglean027498 Gglean027947 Gglean028390 Gglean030427
GO:1901362	organic cyclic compound biosynthetic process	1283	14142	383	3345	0.00012	Gglean000096 Gglean000176 Gglean000211 Gglean000267 Gglean000492 Gglean000505 Gglean000550 Gglean000805 Gglean000819 Gglean000875 Gglean000891 Gglean000921 Gglean000945 Gglean000992 Gglean001015 Gglean001036 Gglean001045 Gglean001079 Gglean001161 Gglean001163 Gglean001165 Gglean001233 Gglean001284 Gglean001420 Gglean001609 Gglean001646 Gglean001667 Gglean001671 Gglean001891 Gglean002061 Gglean002…
GO:0007292	female gamete generation	36	14142	20	3345	0.00012	Gglean000093 Gglean006513 Gglean006543 Gglean007054 Gglean008125 Gglean008446 Gglean009675 Gglean012074 Gglean016860 Gglean017351 Gglean017719 Gglean017847 Gglean017951 Gglean018052 Gglean019541 Gglean020783 Gglean021851 Gglean022785 Gglean026942 Gglean027498
GO:0009560	embryo sac egg cell differentiation	36	14142	20	3345	0.00012	Gglean000093 Gglean006513 Gglean006543 Gglean007054 Gglean008125 Gglean008446 Gglean009675 Gglean012074 Gglean016860 Gglean017351 Gglean017719 Gglean017847 Gglean017951 Gglean018052 Gglean019541 Gglean020783 Gglean021851 Gglean022785 Gglean026942 Gglean027498
GO:0010026	trichome differentiation	63	14142	30	3345	0.00013	Gglean001014 Gglean001831 Gglean002379 Gglean006511 Gglean006750 Gglean007268 Gglean007718 Gglean012579 Gglean012876 Gglean014509 Gglean014524 Gglean015810 Gglean016606 Gglean016860 Gglean018136 Gglean018297 Gglean019976 Gglean020261 Gglean020334 Gglean021596 Gglean023028 Gglean023487 Gglean025263 Gglean025384 Gglean025683 Gglean030144 Gglean030385 Gglean030669 Gglean030926 Gglean031286
GO:0051239	regulation of multicellular organismal process	220	14142	81	3345	0.00013	Gglean000211 Gglean000367 Gglean000550 Gglean000819 Gglean001284 Gglean001696 Gglean001891 Gglean002379 Gglean002540 Gglean002987 Gglean005447 Gglean005527 Gglean005541 Gglean006153 Gglean006543 Gglean006587 Gglean006645 Gglean006671 Gglean006872 Gglean006959 Gglean006982 Gglean007033 Gglean007054 Gglean007268 Gglean008446 Gglean009151 Gglean009648 Gglean009675 Gglean009937 Gglean010068 Gglean010…
GO:0051130	positive regulation of cellular component organization	52	14142	26	3345	0.00013	Gglean001165 Gglean001831 Gglean002379 Gglean003712 Gglean006511 Gglean007268 Gglean007718 Gglean009181 Gglean012071 Gglean012579 Gglean012876 Gglean015810 Gglean016057 Gglean016222 Gglean016223 Gglean016860 Gglean020261 Gglean020334 Gglean021596 Gglean023028 Gglean025683 Gglean028333 Gglean030144 Gglean030385 Gglean030926 Gglean031286
GO:0051258	protein polymerization	89	14142	39	3345	0.00013	Gglean001831 Gglean002987 Gglean003712 Gglean004351 Gglean004658 Gglean006051 Gglean006750 Gglean007268 Gglean007718 Gglean009151 Gglean009181 Gglean009959 Gglean010356 Gglean010906 Gglean011334 Gglean011389 Gglean011450 Gglean012579 Gglean012876 Gglean014050 Gglean014172 Gglean014695 Gglean015810 Gglean016060 Gglean017948 Gglean018915 Gglean020212 Gglean020261 Gglean020334 Gglean021596 Gglean023…
GO:0016570	histone modification	150	14142	59	3345	0.00013	Gglean000211 Gglean000819 Gglean001093 Gglean001284 Gglean002379 Gglean002470 Gglean002987 Gglean005527 Gglean005676 Gglean006195 Gglean006332 Gglean006709 Gglean006840 Gglean007033 Gglean007054 Gglean007159 Gglean007250 Gglean007268 Gglean008446 Gglean009675 Gglean009937 Gglean010068 Gglean010086 Gglean010442 Gglean010955 Gglean012850 Gglean012958 Gglean014002 Gglean014867 Gglean015032 Gglean015…
GO:0006740	NADPH regeneration	107	14142	45	3345	0.00014	Gglean000142 Gglean000176 Gglean000420 Gglean000618 Gglean002144 Gglean002207 Gglean004074 Gglean004097 Gglean004413 Gglean005630 Gglean006087 Gglean008306 Gglean008307 Gglean009141 Gglean009196 Gglean009241 Gglean010700 Gglean011306 Gglean011378 Gglean012345 Gglean012776 Gglean014062 Gglean015774 Gglean018181 Gglean018632 Gglean018693 Gglean019080 Gglean019219 Gglean020057 Gglean021799 Gglean022…
GO:0044724	single-organism carbohydrate catabolic process	260	14142	93	3345	0.00014	Gglean000027 Gglean000142 Gglean000176 Gglean000420 Gglean000618 Gglean001855 Gglean002144 Gglean002207 Gglean002674 Gglean002871 Gglean004074 Gglean004097 Gglean004230 Gglean004413 Gglean006087 Gglean006141 Gglean006413 Gglean006414 Gglean006428 Gglean008306 Gglean008307 Gglean008548 Gglean009090 Gglean009141 Gglean009196 Gglean009241 Gglean009703 Gglean009808 Gglean010394 Gglean010700 Gglean010…
GO:0044712	single-organism catabolic process	876	14142	270	3345	0.00014	Gglean000027 Gglean000142 Gglean000176 Gglean000420 Gglean000501 Gglean000618 Gglean000961 Gglean001014 Gglean001017 Gglean001284 Gglean001662 Gglean001671 Gglean001693 Gglean001722 Gglean001793 Gglean001855 Gglean002088 Gglean002144 Gglean002207 Gglean002335 Gglean002381 Gglean002397 Gglean002518 Gglean002646 Gglean002674 Gglean002786 Gglean002799 Gglean002800 Gglean002806 Gglean002871 Gglean002…
GO:0006839	mitochondrial transport	72	14142	33	3345	0.00015	Gglean000027 Gglean002296 Gglean004078 Gglean007792 Gglean008253 Gglean008378 Gglean008671 Gglean009056 Gglean009765 Gglean011388 Gglean012325 Gglean013783 Gglean013997 Gglean014036 Gglean014173 Gglean015412 Gglean016098 Gglean017847 Gglean018787 Gglean019395 Gglean021710 Gglean021729 Gglean022350 Gglean022367 Gglean026795 Gglean027498 Gglean027518 Gglean029132 Gglean029987 Gglean030201 Gglean030…
GO:0043038	amino acid activation	72	14142	33	3345	0.00015	Gglean000032 Gglean002859 Gglean004249 Gglean004250 Gglean004329 Gglean004918 Gglean007857 Gglean008977 Gglean009078 Gglean009908 Gglean010847 Gglean012319 Gglean012571 Gglean012723 Gglean012861 Gglean012909 Gglean012964 Gglean013770 Gglean017928 Gglean018278 Gglean019172 Gglean020055 Gglean020388 Gglean020977 Gglean021883 Gglean023179 Gglean023766 Gglean025503 Gglean026786 Gglean026787 Gglean028…
GO:0043039	tRNA aminoacylation	72	14142	33	3345	0.00015	Gglean000032 Gglean002859 Gglean004249 Gglean004250 Gglean004329 Gglean004918 Gglean007857 Gglean008977 Gglean009078 Gglean009908 Gglean010847 Gglean012319 Gglean012571 Gglean012723 Gglean012861 Gglean012909 Gglean012964 Gglean013770 Gglean017928 Gglean018278 Gglean019172 Gglean020055 Gglean020388 Gglean020977 Gglean021883 Gglean023179 Gglean023766 Gglean025503 Gglean026786 Gglean026787 Gglean028…
GO:0010014	meristem initiation	47	14142	24	3345	0.00015	Gglean000367 Gglean001044 Gglean001696 Gglean001831 Gglean002379 Gglean002540 Gglean004342 Gglean006837 Gglean007159 Gglean007718 Gglean010013 Gglean012177 Gglean013966 Gglean016860 Gglean020334 Gglean020645 Gglean021851 Gglean023347 Gglean025016 Gglean025732 Gglean025859 Gglean028390 Gglean030385 Gglean031286
GO:0010431	seed maturation	47	14142	24	3345	0.00015	Gglean000550 Gglean001696 Gglean001891 Gglean002379 Gglean002954 Gglean004599 Gglean007159 Gglean007268 Gglean008446 Gglean009675 Gglean010906 Gglean013421 Gglean014867 Gglean016060 Gglean016081 Gglean016860 Gglean017036 Gglean020783 Gglean021200 Gglean022345 Gglean023347 Gglean025016 Gglean027358 Gglean030144
GO:0010638	positive regulation of organelle organization	47	14142	24	3345	0.00015	Gglean001165 Gglean001831 Gglean002379 Gglean003712 Gglean006511 Gglean007268 Gglean007718 Gglean009181 Gglean012579 Gglean012876 Gglean015810 Gglean016057 Gglean016222 Gglean016223 Gglean016860 Gglean020261 Gglean020334 Gglean021596 Gglean023028 Gglean025683 Gglean030144 Gglean030385 Gglean030926 Gglean031286
GO:1901137	carbohydrate derivative biosynthetic process	341	14142	117	3345	0.00016	Gglean000875 Gglean000941 Gglean001161 Gglean001284 Gglean002204 Gglean002538 Gglean002891 Gglean002999 Gglean003069 Gglean003424 Gglean003462 Gglean003575 Gglean004178 Gglean004278 Gglean004383 Gglean004968 Gglean005167 Gglean005171 Gglean005194 Gglean005506 Gglean005743 Gglean006511 Gglean006831 Gglean006836 Gglean006975 Gglean006986 Gglean007033 Gglean007717 Gglean008181 Gglean008217 Gglean008…
GO:0016569	covalent chromatin modification	164	14142	63	3345	0.00018	Gglean000211 Gglean000819 Gglean001093 Gglean001284 Gglean002379 Gglean002470 Gglean002987 Gglean005527 Gglean005676 Gglean006195 Gglean006332 Gglean006709 Gglean006840 Gglean007033 Gglean007054 Gglean007159 Gglean007250 Gglean007268 Gglean008446 Gglean009675 Gglean009937 Gglean010068 Gglean010086 Gglean010442 Gglean010955 Gglean011337 Gglean012850 Gglean012958 Gglean014002 Gglean014867 Gglean015…
GO:0006796	phosphate-containing compound metabolic process	1878	14142	542	3345	0.00019	Gglean000096 Gglean000142 Gglean000176 Gglean000263 Gglean000420 Gglean000501 Gglean000618 Gglean000729 Gglean000738 Gglean000762 Gglean000795 Gglean000819 Gglean000875 Gglean000877 Gglean000961 Gglean000966 Gglean001093 Gglean001101 Gglean001138 Gglean001161 Gglean001221 Gglean001232 Gglean001233 Gglean001284 Gglean001449 Gglean001572 Gglean001671 Gglean001721 Gglean001743 Gglean001802 Gglean001…
GO:0051235	maintenance of location	37	14142	20	3345	0.0002	Gglean000644 Gglean001696 Gglean002379 Gglean006511 Gglean007268 Gglean008446 Gglean009675 Gglean009704 Gglean013421 Gglean014711 Gglean014867 Gglean016081 Gglean016860 Gglean019896 Gglean020783 Gglean021200 Gglean023287 Gglean023347 Gglean025016 Gglean030144
GO:0000398	mRNA splicing, via spliceosome	45	14142	23	3345	0.0002	Gglean002855 Gglean002985 Gglean004178 Gglean004253 Gglean004690 Gglean005065 Gglean006543 Gglean007054 Gglean007268 Gglean007805 Gglean010547 Gglean011388 Gglean013391 Gglean016081 Gglean016860 Gglean018575 Gglean020037 Gglean021200 Gglean027064 Gglean027498 Gglean027947 Gglean028390 Gglean030427
GO:0045036	protein targeting to chloroplast	27	14142	16	3345	0.00021	Gglean002381 Gglean002551 Gglean003406 Gglean003837 Gglean005176 Gglean006029 Gglean008258 Gglean010132 Gglean014190 Gglean015538 Gglean016401 Gglean018181 Gglean020774 Gglean021778 Gglean024258 Gglean028568
GO:0072596	establishment of protein localization to chloroplast	27	14142	16	3345	0.00021	Gglean002381 Gglean002551 Gglean003406 Gglean003837 Gglean005176 Gglean006029 Gglean008258 Gglean010132 Gglean014190 Gglean015538 Gglean016401 Gglean018181 Gglean020774 Gglean021778 Gglean024258 Gglean028568
GO:0072598	protein localization to chloroplast	27	14142	16	3345	0.00021	Gglean002381 Gglean002551 Gglean003406 Gglean003837 Gglean005176 Gglean006029 Gglean008258 Gglean010132 Gglean014190 Gglean015538 Gglean016401 Gglean018181 Gglean020774 Gglean021778 Gglean024258 Gglean028568
GO:0046496	nicotinamide nucleotide metabolic process	115	14142	47	3345	0.00022	Gglean000142 Gglean000176 Gglean000420 Gglean000618 Gglean002144 Gglean002207 Gglean003224 Gglean004074 Gglean004097 Gglean004413 Gglean005630 Gglean006087 Gglean008306 Gglean008307 Gglean009141 Gglean009196 Gglean009241 Gglean010700 Gglean011306 Gglean011378 Gglean012345 Gglean012776 Gglean014062 Gglean015774 Gglean018181 Gglean018632 Gglean018693 Gglean019080 Gglean019219 Gglean020057 Gglean021…
GO:0031323	regulation of cellular metabolic process	838	14142	258	3345	0.00022	Gglean000093 Gglean000176 Gglean000211 Gglean000492 Gglean000501 Gglean000550 Gglean000933 Gglean001045 Gglean001111 Gglean001533 Gglean001572 Gglean001609 Gglean001667 Gglean001721 Gglean001802 Gglean001891 Gglean001955 Gglean002144 Gglean002304 Gglean002341 Gglean002379 Gglean002381 Gglean002470 Gglean002522 Gglean002594 Gglean002746 Gglean002859 Gglean002869 Gglean002879 Gglean002889 Gglean002…
GO:0006739	NADP metabolic process	109	14142	45	3345	0.00023	Gglean000142 Gglean000176 Gglean000420 Gglean000618 Gglean002144 Gglean002207 Gglean004074 Gglean004097 Gglean004413 Gglean005630 Gglean006087 Gglean008306 Gglean008307 Gglean009141 Gglean009196 Gglean009241 Gglean010700 Gglean011306 Gglean011378 Gglean012345 Gglean012776 Gglean014062 Gglean015774 Gglean018181 Gglean018632 Gglean018693 Gglean019080 Gglean019219 Gglean020057 Gglean021799 Gglean022…
GO:0016568	chromatin modification	178	14142	67	3345	0.00023	Gglean000211 Gglean000819 Gglean001093 Gglean001284 Gglean002379 Gglean002470 Gglean002987 Gglean005527 Gglean005676 Gglean006195 Gglean006332 Gglean006709 Gglean006840 Gglean007033 Gglean007054 Gglean007159 Gglean007250 Gglean007268 Gglean008446 Gglean009139 Gglean009675 Gglean009937 Gglean010068 Gglean010086 Gglean010442 Gglean010955 Gglean011337 Gglean012850 Gglean012958 Gglean014002 Gglean014…
GO:0019344	cysteine biosynthetic process	85	14142	37	3345	0.00023	Gglean001486 Gglean002144 Gglean002540 Gglean002644 Gglean004413 Gglean006038 Gglean006645 Gglean007875 Gglean009703 Gglean009888 Gglean009959 Gglean010053 Gglean010366 Gglean010906 Gglean012164 Gglean013160 Gglean014358 Gglean015294 Gglean016060 Gglean016513 Gglean016969 Gglean017914 Gglean018693 Gglean019219 Gglean020083 Gglean020943 Gglean022088 Gglean022240 Gglean023370 Gglean024735 Gglean026…
GO:0006098	pentose-phosphate shunt	106	14142	44	3345	0.00023	Gglean000142 Gglean000176 Gglean000420 Gglean000618 Gglean002144 Gglean002207 Gglean004074 Gglean004097 Gglean004413 Gglean006087 Gglean008306 Gglean008307 Gglean009141 Gglean009196 Gglean009241 Gglean010700 Gglean011306 Gglean011378 Gglean012345 Gglean012776 Gglean014062 Gglean015774 Gglean018181 Gglean018632 Gglean018693 Gglean019080 Gglean019219 Gglean020057 Gglean021799 Gglean022401 Gglean022…
GO:0009845	seed germination	65	14142	30	3345	0.00025	Gglean000391 Gglean001696 Gglean001891 Gglean002379 Gglean004599 Gglean005065 Gglean005447 Gglean006982 Gglean007268 Gglean008446 Gglean008547 Gglean009675 Gglean013140 Gglean013421 Gglean014867 Gglean016081 Gglean016860 Gglean017828 Gglean020783 Gglean021200 Gglean022782 Gglean023347 Gglean023571 Gglean024946 Gglean025016 Gglean027586 Gglean029366 Gglean030144 Gglean030231 Gglean030251
GO:0060255	regulation of macromolecule metabolic process	822	14142	253	3345	0.00026	Gglean000093 Gglean000176 Gglean000211 Gglean000492 Gglean000501 Gglean000550 Gglean000933 Gglean001045 Gglean001111 Gglean001533 Gglean001572 Gglean001609 Gglean001667 Gglean001721 Gglean001802 Gglean001891 Gglean001955 Gglean002144 Gglean002304 Gglean002341 Gglean002379 Gglean002381 Gglean002470 Gglean002522 Gglean002594 Gglean002746 Gglean002859 Gglean002869 Gglean002879 Gglean002954 Gglean003…
GO:0046148	pigment biosynthetic process	163	14142	62	3345	0.00027	Gglean000176 Gglean000805 Gglean000891 Gglean001036 Gglean001163 Gglean001233 Gglean001646 Gglean001671 Gglean002144 Gglean002207 Gglean002894 Gglean003446 Gglean003598 Gglean004103 Gglean004380 Gglean004413 Gglean006037 Gglean008306 Gglean008307 Gglean009141 Gglean009196 Gglean009254 Gglean009597 Gglean010175 Gglean011249 Gglean012669 Gglean012685 Gglean012776 Gglean013065 Gglean014078 Gglean014…
GO:0019362	pyridine nucleotide metabolic process	116	14142	47	3345	0.00028	Gglean000142 Gglean000176 Gglean000420 Gglean000618 Gglean002144 Gglean002207 Gglean003224 Gglean004074 Gglean004097 Gglean004413 Gglean005630 Gglean006087 Gglean008306 Gglean008307 Gglean009141 Gglean009196 Gglean009241 Gglean010700 Gglean011306 Gglean011378 Gglean012345 Gglean012776 Gglean014062 Gglean015774 Gglean018181 Gglean018632 Gglean018693 Gglean019080 Gglean019219 Gglean020057 Gglean021…
GO:0007276	gamete generation	54	14142	26	3345	0.00028	Gglean000093 Gglean006513 Gglean006543 Gglean007054 Gglean008125 Gglean008446 Gglean009675 Gglean012074 Gglean015582 Gglean015583 Gglean016860 Gglean017351 Gglean017719 Gglean017847 Gglean017951 Gglean018052 Gglean018573 Gglean019541 Gglean019834 Gglean020783 Gglean021470 Gglean021851 Gglean022785 Gglean026942 Gglean027498 Gglean029337
GO:0006635	fatty acid beta-oxidation	86	14142	37	3345	0.0003	Gglean001014 Gglean001017 Gglean001284 Gglean001693 Gglean001793 Gglean006511 Gglean006978 Gglean007173 Gglean007708 Gglean009018 Gglean009808 Gglean011756 Gglean013992 Gglean014036 Gglean014524 Gglean014704 Gglean014866 Gglean016426 Gglean016448 Gglean017624 Gglean017951 Gglean018540 Gglean018885 Gglean019298 Gglean020974 Gglean021291 Gglean022623 Gglean022715 Gglean022955 Gglean022961 Gglean023…
GO:0010090	trichome morphogenesis	57	14142	27	3345	0.0003	Gglean001014 Gglean001831 Gglean002379 Gglean006511 Gglean006750 Gglean007268 Gglean007718 Gglean012579 Gglean012876 Gglean014509 Gglean014524 Gglean015810 Gglean016606 Gglean016860 Gglean018136 Gglean018297 Gglean019976 Gglean020261 Gglean020334 Gglean021596 Gglean023028 Gglean025384 Gglean025683 Gglean030144 Gglean030385 Gglean030926 Gglean031286
GO:0032787	monocarboxylic acid metabolic process	604	14142	191	3345	0.00033	Gglean000027 Gglean000384 Gglean000505 Gglean001014 Gglean001017 Gglean001233 Gglean001284 Gglean001420 Gglean001463 Gglean001669 Gglean001671 Gglean001693 Gglean001722 Gglean001793 Gglean001806 Gglean001814 Gglean001855 Gglean002144 Gglean002207 Gglean002236 Gglean002381 Gglean002435 Gglean002674 Gglean002783 Gglean002806 Gglean002871 Gglean002877 Gglean003057 Gglean003087 Gglean003393 Gglean004…
GO:0061024	membrane organization	203	14142	74	3345	0.00034	Gglean001233 Gglean001891 Gglean002381 Gglean002644 Gglean002806 Gglean004103 Gglean004348 Gglean005089 Gglean005148 Gglean005176 Gglean005366 Gglean005506 Gglean006037 Gglean007792 Gglean007805 Gglean008174 Gglean008306 Gglean008307 Gglean008308 Gglean008671 Gglean009141 Gglean009196 Gglean009216 Gglean009252 Gglean009254 Gglean009711 Gglean010470 Gglean012592 Gglean012776 Gglean013101 Gglean013…
GO:0090351	seedling development	66	14142	30	3345	0.00035	Gglean000391 Gglean001696 Gglean001891 Gglean002379 Gglean004599 Gglean005065 Gglean005447 Gglean006982 Gglean007268 Gglean008446 Gglean008547 Gglean009675 Gglean013140 Gglean013421 Gglean014867 Gglean016081 Gglean016860 Gglean017828 Gglean020783 Gglean021200 Gglean022782 Gglean023347 Gglean023571 Gglean024946 Gglean025016 Gglean027586 Gglean029366 Gglean030144 Gglean030231 Gglean030251
GO:0050826	response to freezing	23	14142	14	3345	0.00036	Gglean001696 Gglean002379 Gglean007268 Gglean008446 Gglean009675 Gglean013421 Gglean014867 Gglean016081 Gglean016860 Gglean020783 Gglean021200 Gglean023347 Gglean025016 Gglean030144
GO:0051302	regulation of cell division	28	14142	16	3345	0.00037	Gglean000093 Gglean000211 Gglean001014 Gglean001670 Gglean012946 Gglean013395 Gglean014509 Gglean015582 Gglean015583 Gglean016357 Gglean017451 Gglean018136 Gglean018573 Gglean021851 Gglean025263 Gglean025927
GO:0044802	single-organism membrane organization	197	14142	72	3345	0.00038	Gglean001233 Gglean001891 Gglean002381 Gglean002644 Gglean002806 Gglean004103 Gglean004348 Gglean005089 Gglean005148 Gglean005176 Gglean005506 Gglean006037 Gglean007792 Gglean007805 Gglean008306 Gglean008307 Gglean008308 Gglean008671 Gglean009141 Gglean009196 Gglean009216 Gglean009252 Gglean009254 Gglean009711 Gglean010470 Gglean012592 Gglean012776 Gglean013101 Gglean013997 Gglean014173 Gglean014…
GO:0072329	monocarboxylic acid catabolic process	102	14142	42	3345	0.00038	Gglean001014 Gglean001017 Gglean001284 Gglean001693 Gglean001793 Gglean002877 Gglean004078 Gglean006511 Gglean006978 Gglean007173 Gglean007708 Gglean009018 Gglean009808 Gglean011373 Gglean011756 Gglean013992 Gglean014036 Gglean014524 Gglean014704 Gglean014866 Gglean016426 Gglean016448 Gglean017624 Gglean017951 Gglean018540 Gglean018885 Gglean019298 Gglean019882 Gglean020974 Gglean021291 Gglean022…
GO:0016571	histone methylation	93	14142	39	3345	0.00039	Gglean000211 Gglean000819 Gglean001284 Gglean002379 Gglean002470 Gglean005527 Gglean005676 Gglean006195 Gglean006332 Gglean006709 Gglean006840 Gglean007054 Gglean007250 Gglean007268 Gglean008446 Gglean010442 Gglean010955 Gglean012850 Gglean012958 Gglean014002 Gglean014867 Gglean015032 Gglean015698 Gglean016081 Gglean016860 Gglean017351 Gglean018573 Gglean019424 Gglean022744 Gglean022762 Gglean022…
GO:0009767	photosynthetic electron transport chain	36	14142	19	3345	0.00043	Gglean000176 Gglean001640 Gglean001955 Gglean002381 Gglean004413 Gglean004968 Gglean005630 Gglean008306 Gglean008307 Gglean008905 Gglean009888 Gglean017914 Gglean018693 Gglean019080 Gglean020774 Gglean026453 Gglean027485 Gglean028336 Gglean029017
GO:0044764	multi-organism cellular process	21	14142	13	3345	0.00046	Gglean002343 Gglean002388 Gglean003483 Gglean005705 Gglean007832 Gglean009937 Gglean020431 Gglean024351 Gglean025227 Gglean025377 Gglean025378 Gglean026478 Gglean028743
GO:0007015	actin filament organization	67	14142	30	3345	0.00048	Gglean001831 Gglean006750 Gglean007268 Gglean007718 Gglean009181 Gglean009652 Gglean010522 Gglean012579 Gglean012876 Gglean014450 Gglean015810 Gglean015864 Gglean017948 Gglean018546 Gglean018584 Gglean018879 Gglean020261 Gglean020334 Gglean021596 Gglean022517 Gglean023028 Gglean024951 Gglean025683 Gglean028025 Gglean029243 Gglean030144 Gglean030385 Gglean030556 Gglean030926 Gglean031286
GO:0006418	tRNA aminoacylation for protein translation	70	14142	31	3345	0.0005	Gglean000032 Gglean002859 Gglean004249 Gglean004250 Gglean004329 Gglean004918 Gglean008977 Gglean009078 Gglean009908 Gglean012319 Gglean012571 Gglean012723 Gglean012861 Gglean012909 Gglean012964 Gglean013770 Gglean017928 Gglean018278 Gglean019172 Gglean020055 Gglean020388 Gglean020977 Gglean021883 Gglean023179 Gglean023766 Gglean025503 Gglean026786 Gglean026787 Gglean028859 Gglean030588 Gglean030…
GO:0009756	carbohydrate mediated signaling	39	14142	20	3345	0.0005	Gglean001696 Gglean002379 Gglean002855 Gglean007268 Gglean008446 Gglean009675 Gglean013421 Gglean014867 Gglean016081 Gglean016860 Gglean017951 Gglean018159 Gglean019240 Gglean020122 Gglean020783 Gglean021200 Gglean021941 Gglean023347 Gglean025016 Gglean030144
GO:0010182	sugar mediated signaling pathway	39	14142	20	3345	0.0005	Gglean001696 Gglean002379 Gglean002855 Gglean007268 Gglean008446 Gglean009675 Gglean013421 Gglean014867 Gglean016081 Gglean016860 Gglean017951 Gglean018159 Gglean019240 Gglean020122 Gglean020783 Gglean021200 Gglean021941 Gglean023347 Gglean025016 Gglean030144
GO:0048507	meristem development	163	14142	61	3345	0.0005	Gglean000367 Gglean001044 Gglean001609 Gglean001696 Gglean001831 Gglean001891 Gglean002379 Gglean002540 Gglean002954 Gglean003554 Gglean004342 Gglean004836 Gglean005541 Gglean006153 Gglean006543 Gglean006587 Gglean006671 Gglean006837 Gglean006872 Gglean007159 Gglean007268 Gglean007718 Gglean008446 Gglean009151 Gglean009648 Gglean009675 Gglean010013 Gglean012177 Gglean013421 Gglean013966 Gglean014…
GO:0010498	proteasomal protein catabolic process	91	14142	38	3345	0.00051	Gglean001014 Gglean001058 Gglean001626 Gglean002435 Gglean003424 Gglean006291 Gglean010442 Gglean010906 Gglean011334 Gglean013395 Gglean013500 Gglean013770 Gglean014036 Gglean014172 Gglean014723 Gglean014866 Gglean015227 Gglean016060 Gglean016426 Gglean016448 Gglean017451 Gglean017951 Gglean018543 Gglean018573 Gglean019298 Gglean020771 Gglean020974 Gglean021291 Gglean021851 Gglean023852 Gglean024…
GO:0006534	cysteine metabolic process	88	14142	37	3345	0.00052	Gglean001486 Gglean002144 Gglean002540 Gglean002644 Gglean004413 Gglean006038 Gglean006645 Gglean007875 Gglean009703 Gglean009888 Gglean009959 Gglean010053 Gglean010366 Gglean010906 Gglean012164 Gglean013160 Gglean014358 Gglean015294 Gglean016060 Gglean016513 Gglean016969 Gglean017914 Gglean018693 Gglean019219 Gglean020083 Gglean020943 Gglean022088 Gglean022240 Gglean023370 Gglean024735 Gglean026…
GO:0019395	fatty acid oxidation	88	14142	37	3345	0.00052	Gglean001014 Gglean001017 Gglean001284 Gglean001693 Gglean001793 Gglean006511 Gglean006978 Gglean007173 Gglean007708 Gglean009018 Gglean009808 Gglean011756 Gglean013992 Gglean014036 Gglean014524 Gglean014704 Gglean014866 Gglean016426 Gglean016448 Gglean017624 Gglean017951 Gglean018540 Gglean018885 Gglean019298 Gglean020974 Gglean021291 Gglean022623 Gglean022715 Gglean022955 Gglean022961 Gglean023…
GO:0009259	ribonucleotide metabolic process	416	14142	136	3345	0.00054	Gglean000501 Gglean000875 Gglean000961 Gglean001161 Gglean001284 Gglean002335 Gglean002381 Gglean002646 Gglean002786 Gglean002799 Gglean002800 Gglean002806 Gglean002891 Gglean003249 Gglean003575 Gglean004178 Gglean004278 Gglean004658 Gglean004877 Gglean005070 Gglean005176 Gglean005743 Gglean005802 Gglean005820 Gglean005827 Gglean005864 Gglean006051 Gglean006095 Gglean006831 Gglean006946 Gglean007…
GO:0019693	ribose phosphate metabolic process	416	14142	136	3345	0.00054	Gglean000501 Gglean000875 Gglean000961 Gglean001161 Gglean001284 Gglean002335 Gglean002381 Gglean002646 Gglean002786 Gglean002799 Gglean002800 Gglean002806 Gglean002891 Gglean003249 Gglean003575 Gglean004178 Gglean004278 Gglean004658 Gglean004877 Gglean005070 Gglean005176 Gglean005743 Gglean005802 Gglean005820 Gglean005827 Gglean005864 Gglean006051 Gglean006095 Gglean006831 Gglean006946 Gglean007…
GO:0048449	floral organ formation	42	14142	21	3345	0.00056	Gglean000211 Gglean001891 Gglean002470 Gglean002987 Gglean005643 Gglean007033 Gglean007054 Gglean007268 Gglean007718 Gglean010013 Gglean010068 Gglean015810 Gglean016228 Gglean020334 Gglean020783 Gglean023487 Gglean024946 Gglean025859 Gglean029592 Gglean029593 Gglean030144
GO:0000394	RNA splicing, via endonucleolytic cleavage and ligation	59	14142	27	3345	0.0006	Gglean002061 Gglean004012 Gglean004160 Gglean004383 Gglean004501 Gglean006712 Gglean007329 Gglean008065 Gglean009027 Gglean011927 Gglean012133 Gglean015056 Gglean015248 Gglean015342 Gglean016081 Gglean016996 Gglean017735 Gglean020943 Gglean021802 Gglean022411 Gglean024192 Gglean024576 Gglean025732 Gglean026355 Gglean026513 Gglean027653 Gglean031271
GO:0006793	phosphorus metabolic process	1910	14142	545	3345	0.0006	Gglean000096 Gglean000142 Gglean000176 Gglean000263 Gglean000420 Gglean000501 Gglean000618 Gglean000729 Gglean000738 Gglean000762 Gglean000795 Gglean000819 Gglean000875 Gglean000877 Gglean000961 Gglean000966 Gglean001093 Gglean001101 Gglean001138 Gglean001161 Gglean001221 Gglean001232 Gglean001233 Gglean001284 Gglean001449 Gglean001572 Gglean001671 Gglean001721 Gglean001743 Gglean001802 Gglean001…
GO:0044272	sulfur compound biosynthetic process	243	14142	85	3345	0.00061	Gglean001486 Gglean001671 Gglean002144 Gglean002540 Gglean002644 Gglean002745 Gglean002999 Gglean004160 Gglean004383 Gglean004413 Gglean005506 Gglean005714 Gglean006038 Gglean006511 Gglean006645 Gglean006975 Gglean006986 Gglean007250 Gglean007329 Gglean007875 Gglean008065 Gglean008217 Gglean009253 Gglean009703 Gglean009848 Gglean009888 Gglean009959 Gglean010053 Gglean010366 Gglean010906 Gglean011…
GO:0005996	monosaccharide metabolic process	270	14142	93	3345	0.00062	Gglean000142 Gglean000176 Gglean000420 Gglean000618 Gglean001058 Gglean001626 Gglean001855 Gglean002144 Gglean002207 Gglean002435 Gglean002873 Gglean003706 Gglean004074 Gglean004097 Gglean004413 Gglean006087 Gglean006141 Gglean006414 Gglean006428 Gglean008306 Gglean008307 Gglean009141 Gglean009196 Gglean009241 Gglean009939 Gglean009959 Gglean010442 Gglean010700 Gglean010818 Gglean010906 Gglean011…
GO:0022412	cellular process involved in reproduction in multicellular organism	45	14142	22	3345	0.00062	Gglean000093 Gglean006513 Gglean006543 Gglean007054 Gglean008125 Gglean008446 Gglean009675 Gglean012074 Gglean016860 Gglean017351 Gglean017719 Gglean017847 Gglean017951 Gglean018052 Gglean019541 Gglean019834 Gglean020783 Gglean021851 Gglean022785 Gglean026942 Gglean027498 Gglean029337
GO:0009765	photosynthesis, light harvesting	24	14142	14	3345	0.00066	Gglean001486 Gglean006120 Gglean016513 Gglean017914 Gglean018064 Gglean019676 Gglean020296 Gglean021707 Gglean022401 Gglean023086 Gglean023263 Gglean025599 Gglean026188 Gglean029219
GO:0019915	lipid storage	24	14142	14	3345	0.00066	Gglean001696 Gglean002379 Gglean007268 Gglean008446 Gglean009675 Gglean013421 Gglean014867 Gglean016081 Gglean016860 Gglean020783 Gglean021200 Gglean023347 Gglean025016 Gglean030144
GO:0009070	serine family amino acid biosynthetic process	92	14142	38	3345	0.00066	Gglean001486 Gglean002144 Gglean002540 Gglean002644 Gglean004413 Gglean006038 Gglean006645 Gglean007875 Gglean009703 Gglean009888 Gglean009959 Gglean010053 Gglean010366 Gglean010906 Gglean012164 Gglean012698 Gglean013160 Gglean014358 Gglean015294 Gglean016060 Gglean016513 Gglean016969 Gglean017914 Gglean018693 Gglean019219 Gglean020083 Gglean020943 Gglean022088 Gglean022240 Gglean023370 Gglean024…
GO:0019319	hexose biosynthetic process	71	14142	31	3345	0.00067	Gglean001058 Gglean001626 Gglean001855 Gglean002435 Gglean010442 Gglean010818 Gglean010906 Gglean011334 Gglean012341 Gglean013500 Gglean013770 Gglean014172 Gglean014479 Gglean014866 Gglean015227 Gglean016060 Gglean016426 Gglean016448 Gglean017928 Gglean017951 Gglean019595 Gglean020771 Gglean021291 Gglean023852 Gglean024946 Gglean025326 Gglean026594 Gglean027600 Gglean028258 Gglean029268 Gglean030…
GO:0044711	single-organism biosynthetic process	1524	14142	441	3345	0.00068	Gglean000020 Gglean000093 Gglean000142 Gglean000176 Gglean000384 Gglean000505 Gglean000531 Gglean000762 Gglean000795 Gglean000805 Gglean000819 Gglean000875 Gglean000891 Gglean001014 Gglean001017 Gglean001036 Gglean001044 Gglean001058 Gglean001161 Gglean001163 Gglean001165 Gglean001233 Gglean001243 Gglean001284 Gglean001420 Gglean001462 Gglean001463 Gglean001486 Gglean001626 Gglean001646 Gglean001…
GO:0016052	carbohydrate catabolic process	308	14142	104	3345	0.00069	Gglean000027 Gglean000142 Gglean000176 Gglean000420 Gglean000618 Gglean001855 Gglean002144 Gglean002207 Gglean002674 Gglean002871 Gglean004065 Gglean004074 Gglean004097 Gglean004230 Gglean004413 Gglean005194 Gglean006087 Gglean006141 Gglean006413 Gglean006414 Gglean006428 Gglean008306 Gglean008307 Gglean008548 Gglean009090 Gglean009141 Gglean009151 Gglean009196 Gglean009241 Gglean009703 Gglean009…
GO:0010103	stomatal complex morphogenesis	51	14142	24	3345	0.00072	Gglean001891 Gglean002207 Gglean002551 Gglean002644 Gglean002889 Gglean006587 Gglean008306 Gglean008307 Gglean009610 Gglean009711 Gglean010175 Gglean010366 Gglean012592 Gglean018543 Gglean018632 Gglean018693 Gglean018915 Gglean021058 Gglean022228 Gglean024370 Gglean026845 Gglean028568 Gglean028916 Gglean030589
GO:0071322	cellular response to carbohydrate stimulus	40	14142	20	3345	0.00076	Gglean001696 Gglean002379 Gglean002855 Gglean007268 Gglean008446 Gglean009675 Gglean013421 Gglean014867 Gglean016081 Gglean016860 Gglean017951 Gglean018159 Gglean019240 Gglean020122 Gglean020783 Gglean021200 Gglean021941 Gglean023347 Gglean025016 Gglean030144
GO:0031334	positive regulation of protein complex assembly	32	14142	17	3345	0.00078	Gglean001831 Gglean003712 Gglean007268 Gglean007718 Gglean009181 Gglean012579 Gglean012876 Gglean015810 Gglean020261 Gglean020334 Gglean021596 Gglean023028 Gglean025683 Gglean030144 Gglean030385 Gglean030926 Gglean031286
GO:0032273	positive regulation of protein polymerization	32	14142	17	3345	0.00078	Gglean001831 Gglean003712 Gglean007268 Gglean007718 Gglean009181 Gglean012579 Gglean012876 Gglean015810 Gglean020261 Gglean020334 Gglean021596 Gglean023028 Gglean025683 Gglean030144 Gglean030385 Gglean030926 Gglean031286
GO:0000278	mitotic cell cycle	127	14142	49	3345	0.00079	Gglean000093 Gglean000802 Gglean000941 Gglean001670 Gglean001802 Gglean002962 Gglean004349 Gglean005587 Gglean006073 Gglean006332 Gglean006511 Gglean007159 Gglean007378 Gglean007650 Gglean007718 Gglean009675 Gglean012934 Gglean013395 Gglean013567 Gglean014509 Gglean014558 Gglean014723 Gglean014969 Gglean015698 Gglean015810 Gglean016081 Gglean016418 Gglean016606 Gglean017036 Gglean017451 Gglean017…
GO:0009062	fatty acid catabolic process	99	14142	40	3345	0.00082	Gglean001014 Gglean001017 Gglean001284 Gglean001693 Gglean001793 Gglean004078 Gglean006511 Gglean006978 Gglean007173 Gglean007708 Gglean009018 Gglean009808 Gglean011756 Gglean013992 Gglean014036 Gglean014524 Gglean014704 Gglean014866 Gglean016426 Gglean016448 Gglean017624 Gglean017951 Gglean018540 Gglean018885 Gglean019298 Gglean019882 Gglean020974 Gglean021291 Gglean022623 Gglean022715 Gglean022…
GO:0010374	stomatal complex development	63	14142	28	3345	0.00085	Gglean000802 Gglean001802 Gglean001891 Gglean002207 Gglean002551 Gglean002644 Gglean002889 Gglean006587 Gglean008306 Gglean008307 Gglean009610 Gglean009711 Gglean010175 Gglean010366 Gglean012592 Gglean014558 Gglean018543 Gglean018632 Gglean018693 Gglean018915 Gglean021058 Gglean021369 Gglean022228 Gglean024370 Gglean026845 Gglean028568 Gglean028916 Gglean030589
GO:0090558	plant epidermis development	63	14142	28	3345	0.00085	Gglean000802 Gglean001802 Gglean001891 Gglean002207 Gglean002551 Gglean002644 Gglean002889 Gglean006587 Gglean008306 Gglean008307 Gglean009610 Gglean009711 Gglean010175 Gglean010366 Gglean012592 Gglean014558 Gglean018543 Gglean018632 Gglean018693 Gglean018915 Gglean021058 Gglean021369 Gglean022228 Gglean024370 Gglean026845 Gglean028568 Gglean028916 Gglean030589
GO:0034440	lipid oxidation	90	14142	37	3345	0.00086	Gglean001014 Gglean001017 Gglean001284 Gglean001693 Gglean001793 Gglean006511 Gglean006978 Gglean007173 Gglean007708 Gglean009018 Gglean009808 Gglean011756 Gglean013992 Gglean014036 Gglean014524 Gglean014704 Gglean014866 Gglean016426 Gglean016448 Gglean017624 Gglean017951 Gglean018540 Gglean018885 Gglean019298 Gglean020974 Gglean021291 Gglean022623 Gglean022715 Gglean022955 Gglean022961 Gglean023…
GO:0006094	gluconeogenesis	69	14142	30	3345	0.00088	Gglean001058 Gglean001626 Gglean001855 Gglean002435 Gglean010442 Gglean010818 Gglean010906 Gglean011334 Gglean012341 Gglean013500 Gglean013770 Gglean014172 Gglean014479 Gglean014866 Gglean015227 Gglean016060 Gglean016426 Gglean016448 Gglean017928 Gglean017951 Gglean019595 Gglean020771 Gglean021291 Gglean023852 Gglean024946 Gglean025326 Gglean027600 Gglean028258 Gglean029268 Gglean030618
GO:0048444	floral organ morphogenesis	46	14142	22	3345	0.00091	Gglean000211 Gglean001609 Gglean001891 Gglean002470 Gglean002987 Gglean005643 Gglean007033 Gglean007054 Gglean007268 Gglean007718 Gglean010013 Gglean010068 Gglean015810 Gglean016228 Gglean020334 Gglean020783 Gglean023487 Gglean024946 Gglean025859 Gglean029592 Gglean029593 Gglean030144
GO:0048563	post-embryonic organ morphogenesis	46	14142	22	3345	0.00091	Gglean000211 Gglean001609 Gglean001891 Gglean002470 Gglean002987 Gglean005643 Gglean007033 Gglean007054 Gglean007268 Gglean007718 Gglean010013 Gglean010068 Gglean015810 Gglean016228 Gglean020334 Gglean020783 Gglean023487 Gglean024946 Gglean025859 Gglean029592 Gglean029593 Gglean030144
GO:0071702	organic substance transport	831	14142	251	3345	0.00093	Gglean000027 Gglean000093 Gglean000367 Gglean000386 Gglean000550 Gglean000644 Gglean000817 Gglean000933 Gglean001011 Gglean001014 Gglean001017 Gglean001254 Gglean001462 Gglean001626 Gglean001659 Gglean001793 Gglean001810 Gglean002172 Gglean002296 Gglean002381 Gglean002435 Gglean002551 Gglean002645 Gglean002685 Gglean002962 Gglean003341 Gglean003406 Gglean003413 Gglean003440 Gglean003837 Gglean004…
GO:0016567	protein ubiquitination	131	14142	50	3345	0.00094	Gglean001696 Gglean002379 Gglean002455 Gglean004380 Gglean005577 Gglean006328 Gglean006840 Gglean007159 Gglean007268 Gglean008446 Gglean008781 Gglean009675 Gglean010419 Gglean010724 Gglean011025 Gglean011842 Gglean012016 Gglean012850 Gglean013034 Gglean013421 Gglean014103 Gglean014723 Gglean014867 Gglean015457 Gglean015582 Gglean015583 Gglean015766 Gglean016081 Gglean016598 Gglean016860 Gglean017…
GO:0007017	microtubule-based process	125	14142	48	3345	0.00101	Gglean000802 Gglean002962 Gglean002987 Gglean003403 Gglean003712 Gglean004351 Gglean005706 Gglean006051 Gglean006073 Gglean006511 Gglean007650 Gglean008693 Gglean009151 Gglean009879 Gglean009959 Gglean010356 Gglean010906 Gglean011334 Gglean011389 Gglean011450 Gglean011927 Gglean012934 Gglean014050 Gglean014172 Gglean014695 Gglean014723 Gglean016060 Gglean016081 Gglean016418 Gglean018297 Gglean018…
GO:0048469	cell maturation	103	14142	41	3345	0.00101	Gglean001014 Gglean001044 Gglean001254 Gglean001462 Gglean001831 Gglean002999 Gglean005541 Gglean006413 Gglean007718 Gglean009648 Gglean009808 Gglean010833 Gglean010906 Gglean011801 Gglean012579 Gglean012876 Gglean012934 Gglean014877 Gglean015294 Gglean016060 Gglean016765 Gglean016916 Gglean018915 Gglean020334 Gglean020689 Gglean021291 Gglean021596 Gglean022240 Gglean023028 Gglean024426 Gglean024…
GO:0048764	trichoblast maturation	103	14142	41	3345	0.00101	Gglean001014 Gglean001044 Gglean001254 Gglean001462 Gglean001831 Gglean002999 Gglean005541 Gglean006413 Gglean007718 Gglean009648 Gglean009808 Gglean010833 Gglean010906 Gglean011801 Gglean012579 Gglean012876 Gglean012934 Gglean014877 Gglean015294 Gglean016060 Gglean016765 Gglean016916 Gglean018915 Gglean020334 Gglean020689 Gglean021291 Gglean021596 Gglean022240 Gglean023028 Gglean024426 Gglean024…
GO:0048765	root hair cell differentiation	103	14142	41	3345	0.00101	Gglean001014 Gglean001044 Gglean001254 Gglean001462 Gglean001831 Gglean002999 Gglean005541 Gglean006413 Gglean007718 Gglean009648 Gglean009808 Gglean010833 Gglean010906 Gglean011801 Gglean012579 Gglean012876 Gglean012934 Gglean014877 Gglean015294 Gglean016060 Gglean016765 Gglean016916 Gglean018915 Gglean020334 Gglean020689 Gglean021291 Gglean021596 Gglean022240 Gglean023028 Gglean024426 Gglean024…
GO:0051726	regulation of cell cycle	100	14142	40	3345	0.00103	Gglean000093 Gglean000211 Gglean000941 Gglean001533 Gglean001670 Gglean001696 Gglean001802 Gglean002225 Gglean002379 Gglean002470 Gglean002954 Gglean004421 Gglean005643 Gglean006332 Gglean006511 Gglean007159 Gglean007250 Gglean007378 Gglean010581 Gglean013395 Gglean014509 Gglean014558 Gglean015582 Gglean015583 Gglean015698 Gglean016228 Gglean016357 Gglean017451 Gglean017769 Gglean017797 Gglean018…
GO:0072524	pyridine-containing compound metabolic process	122	14142	47	3345	0.00104	Gglean000142 Gglean000176 Gglean000420 Gglean000618 Gglean002144 Gglean002207 Gglean003224 Gglean004074 Gglean004097 Gglean004413 Gglean005630 Gglean006087 Gglean008306 Gglean008307 Gglean009141 Gglean009196 Gglean009241 Gglean010700 Gglean011306 Gglean011378 Gglean012345 Gglean012776 Gglean014062 Gglean015774 Gglean018181 Gglean018632 Gglean018693 Gglean019080 Gglean019219 Gglean020057 Gglean021…
GO:0000003	reproduction	200	14142	71	3345	0.00105	Gglean000006 Gglean000093 Gglean000211 Gglean000492 Gglean000550 Gglean001696 Gglean001891 Gglean002379 Gglean002470 Gglean002954 Gglean003382 Gglean003817 Gglean004599 Gglean006511 Gglean006513 Gglean006543 Gglean006969 Gglean007054 Gglean007159 Gglean007268 Gglean007431 Gglean008125 Gglean008446 Gglean009304 Gglean009675 Gglean009703 Gglean010612 Gglean010663 Gglean010906 Gglean011681 Gglean012…
GO:0010206	photosystem II repair	5	14142	5	3345	0.00109	Gglean017914 Gglean018064 Gglean021707 Gglean022401 Gglean025599
GO:0030091	protein repair	5	14142	5	3345	0.00109	Gglean017914 Gglean018064 Gglean021707 Gglean022401 Gglean025599
GO:0044087	regulation of cellular component biogenesis	41	14142	20	3345	0.00113	Gglean001831 Gglean003712 Gglean006750 Gglean007268 Gglean007718 Gglean009181 Gglean012579 Gglean012876 Gglean015810 Gglean016357 Gglean017948 Gglean020261 Gglean020334 Gglean021596 Gglean023028 Gglean025683 Gglean030144 Gglean030385 Gglean030926 Gglean031286
GO:0022622	root system development	204	14142	72	3345	0.00116	Gglean000761 Gglean000762 Gglean001014 Gglean001044 Gglean001254 Gglean001462 Gglean001831 Gglean002540 Gglean002873 Gglean002999 Gglean005447 Gglean005541 Gglean005676 Gglean006413 Gglean007718 Gglean008547 Gglean009136 Gglean009151 Gglean009648 Gglean009703 Gglean009808 Gglean010833 Gglean010906 Gglean011472 Gglean011801 Gglean012579 Gglean012709 Gglean012876 Gglean012934 Gglean013365 Gglean014…
GO:0048364	root development	204	14142	72	3345	0.00116	Gglean000761 Gglean000762 Gglean001014 Gglean001044 Gglean001254 Gglean001462 Gglean001831 Gglean002540 Gglean002873 Gglean002999 Gglean005447 Gglean005541 Gglean005676 Gglean006413 Gglean007718 Gglean008547 Gglean009136 Gglean009151 Gglean009648 Gglean009703 Gglean009808 Gglean010833 Gglean010906 Gglean011472 Gglean011801 Gglean012579 Gglean012709 Gglean012876 Gglean012934 Gglean013365 Gglean014…
GO:0009082	branched-chain amino acid biosynthetic process	13	14142	9	3345	0.00117	Gglean000020 Gglean010818 Gglean013500 Gglean013787 Gglean014473 Gglean015950 Gglean020393 Gglean024188 Gglean030118
GO:0051495	positive regulation of cytoskeleton organization	33	14142	17	3345	0.00122	Gglean001831 Gglean003712 Gglean007268 Gglean007718 Gglean009181 Gglean012579 Gglean012876 Gglean015810 Gglean020261 Gglean020334 Gglean021596 Gglean023028 Gglean025683 Gglean030144 Gglean030385 Gglean030926 Gglean031286
GO:0044763	single-organism cellular process	4536	14142	1227	3345	0.00123	Gglean000020 Gglean000027 Gglean000032 Gglean000081 Gglean000082 Gglean000093 Gglean000094 Gglean000129 Gglean000142 Gglean000176 Gglean000211 Gglean000240 Gglean000257 Gglean000286 Gglean000367 Gglean000384 Gglean000420 Gglean000491 Gglean000492 Gglean000499 Gglean000501 Gglean000505 Gglean000531 Gglean000550 Gglean000618 Gglean000644 Gglean000738 Gglean000761 Gglean000762 Gglean000795 Gglean000…
GO:1901575	organic substance catabolic process	1120	14142	329	3345	0.00124	Gglean000027 Gglean000142 Gglean000176 Gglean000402 Gglean000420 Gglean000501 Gglean000618 Gglean000762 Gglean000961 Gglean001004 Gglean001014 Gglean001017 Gglean001058 Gglean001284 Gglean001626 Gglean001662 Gglean001671 Gglean001693 Gglean001696 Gglean001722 Gglean001793 Gglean001855 Gglean002144 Gglean002199 Gglean002207 Gglean002335 Gglean002381 Gglean002397 Gglean002435 Gglean002455 Gglean002…
GO:0006732	coenzyme metabolic process	249	14142	85	3345	0.00141	Gglean000096 Gglean000142 Gglean000176 Gglean000420 Gglean000531 Gglean000618 Gglean001420 Gglean001669 Gglean001671 Gglean001733 Gglean002144 Gglean002207 Gglean002914 Gglean002962 Gglean003224 Gglean003703 Gglean004074 Gglean004097 Gglean004413 Gglean005630 Gglean006087 Gglean007023 Gglean008306 Gglean008307 Gglean009141 Gglean009151 Gglean009196 Gglean009241 Gglean009848 Gglean010700 Gglean010…
GO:0000226	microtubule cytoskeleton organization	86	14142	35	3345	0.00145	Gglean000802 Gglean002962 Gglean002987 Gglean003403 Gglean003712 Gglean004351 Gglean006073 Gglean006511 Gglean007650 Gglean008693 Gglean009151 Gglean009879 Gglean009959 Gglean010356 Gglean011389 Gglean012934 Gglean014050 Gglean014723 Gglean016081 Gglean016418 Gglean018573 Gglean018915 Gglean019976 Gglean020212 Gglean023660 Gglean023864 Gglean025488 Gglean025859 Gglean026911 Gglean027113 Gglean027…
GO:0042440	pigment metabolic process	199	14142	70	3345	0.00149	Gglean000176 Gglean000805 Gglean000891 Gglean001036 Gglean001163 Gglean001233 Gglean001646 Gglean001671 Gglean002144 Gglean002207 Gglean002518 Gglean002894 Gglean003148 Gglean003446 Gglean003598 Gglean004103 Gglean004380 Gglean004413 Gglean006037 Gglean006785 Gglean006982 Gglean008306 Gglean008307 Gglean009141 Gglean009196 Gglean009254 Gglean009597 Gglean010175 Gglean010724 Gglean011249 Gglean012…
GO:0032535	regulation of cellular component size	62	14142	27	3345	0.00152	Gglean001040 Gglean001044 Gglean001831 Gglean002540 Gglean006750 Gglean007268 Gglean007718 Gglean009151 Gglean009181 Gglean009648 Gglean012579 Gglean012876 Gglean014877 Gglean015810 Gglean017948 Gglean018540 Gglean020261 Gglean020334 Gglean021596 Gglean023028 Gglean024437 Gglean025683 Gglean029190 Gglean030144 Gglean030385 Gglean030926 Gglean031286
GO:0090066	regulation of anatomical structure size	62	14142	27	3345	0.00152	Gglean001040 Gglean001044 Gglean001831 Gglean002540 Gglean006750 Gglean007268 Gglean007718 Gglean009151 Gglean009181 Gglean009648 Gglean012579 Gglean012876 Gglean014877 Gglean015810 Gglean017948 Gglean018540 Gglean020261 Gglean020334 Gglean021596 Gglean023028 Gglean024437 Gglean025683 Gglean029190 Gglean030144 Gglean030385 Gglean030926 Gglean031286
GO:0032271	regulation of protein polymerization	39	14142	19	3345	0.00152	Gglean001831 Gglean003712 Gglean006750 Gglean007268 Gglean007718 Gglean009181 Gglean012579 Gglean012876 Gglean015810 Gglean017948 Gglean020261 Gglean020334 Gglean021596 Gglean023028 Gglean025683 Gglean030144 Gglean030385 Gglean030926 Gglean031286
GO:0043254	regulation of protein complex assembly	39	14142	19	3345	0.00152	Gglean001831 Gglean003712 Gglean006750 Gglean007268 Gglean007718 Gglean009181 Gglean012579 Gglean012876 Gglean015810 Gglean017948 Gglean020261 Gglean020334 Gglean021596 Gglean023028 Gglean025683 Gglean030144 Gglean030385 Gglean030926 Gglean031286
GO:0030036	actin cytoskeleton organization	74	14142	31	3345	0.00153	Gglean001831 Gglean006750 Gglean007268 Gglean007718 Gglean009181 Gglean009652 Gglean010522 Gglean012579 Gglean012876 Gglean014450 Gglean015810 Gglean015864 Gglean017948 Gglean018546 Gglean018584 Gglean018879 Gglean020260 Gglean020261 Gglean020334 Gglean021596 Gglean022517 Gglean023028 Gglean024951 Gglean025683 Gglean028025 Gglean029243 Gglean030144 Gglean030385 Gglean030556 Gglean030926 Gglean031…
GO:0006613	cotranslational protein targeting to membrane	9	14142	7	3345	0.00154	Gglean002381 Gglean004348 Gglean005176 Gglean009252 Gglean015696 Gglean020786 Gglean031207
GO:0006614	SRP-dependent cotranslational protein targeting to membrane	9	14142	7	3345	0.00154	Gglean002381 Gglean004348 Gglean005176 Gglean009252 Gglean015696 Gglean020786 Gglean031207
GO:0048519	negative regulation of biological process	322	14142	106	3345	0.00163	Gglean000211 Gglean000492 Gglean001040 Gglean001533 Gglean001609 Gglean001667 Gglean001670 Gglean001802 Gglean001955 Gglean002381 Gglean002470 Gglean002594 Gglean002954 Gglean003567 Gglean004342 Gglean004343 Gglean004348 Gglean004968 Gglean005176 Gglean005506 Gglean006311 Gglean006332 Gglean006543 Gglean006593 Gglean006709 Gglean006837 Gglean007054 Gglean007268 Gglean007792 Gglean008306 Gglean008…
GO:0030838	positive regulation of actin filament polymerization	31	14142	16	3345	0.00165	Gglean001831 Gglean007268 Gglean007718 Gglean009181 Gglean012579 Gglean012876 Gglean015810 Gglean020261 Gglean020334 Gglean021596 Gglean023028 Gglean025683 Gglean030144 Gglean030385 Gglean030926 Gglean031286
GO:0045010	actin nucleation	31	14142	16	3345	0.00165	Gglean001831 Gglean007268 Gglean007718 Gglean009181 Gglean012579 Gglean012876 Gglean015810 Gglean020261 Gglean020334 Gglean021596 Gglean023028 Gglean025683 Gglean030144 Gglean030385 Gglean030926 Gglean031286
GO:0005982	starch metabolic process	96	14142	38	3345	0.00171	Gglean002207 Gglean002644 Gglean003148 Gglean004074 Gglean004376 Gglean005194 Gglean005506 Gglean006968 Gglean008217 Gglean008308 Gglean008352 Gglean008887 Gglean009141 Gglean009151 Gglean009253 Gglean011378 Gglean013065 Gglean015294 Gglean017331 Gglean017476 Gglean018693 Gglean020222 Gglean021190 Gglean021741 Gglean022272 Gglean024091 Gglean025450 Gglean025599 Gglean027653 Gglean027690 Gglean027…
GO:0010557	positive regulation of macromolecule biosynthetic process	141	14142	52	3345	0.00183	Gglean000176 Gglean000550 Gglean001572 Gglean002144 Gglean002379 Gglean002381 Gglean002746 Gglean004501 Gglean004792 Gglean005506 Gglean006332 Gglean006840 Gglean007268 Gglean007378 Gglean007718 Gglean007805 Gglean008258 Gglean008306 Gglean008307 Gglean008446 Gglean012071 Gglean012592 Gglean012850 Gglean013219 Gglean013391 Gglean014509 Gglean014867 Gglean015538 Gglean015810 Gglean016888 Gglean018…
GO:0046364	monosaccharide biosynthetic process	81	14142	33	3345	0.00192	Gglean001058 Gglean001626 Gglean001855 Gglean002435 Gglean003706 Gglean010442 Gglean010818 Gglean010906 Gglean011334 Gglean012341 Gglean013500 Gglean013770 Gglean014172 Gglean014479 Gglean014866 Gglean015227 Gglean016060 Gglean016426 Gglean016448 Gglean017928 Gglean017951 Gglean019595 Gglean020771 Gglean021291 Gglean023776 Gglean023852 Gglean024946 Gglean025326 Gglean026594 Gglean027600 Gglean028…
GO:1901661	quinone metabolic process	16	14142	10	3345	0.00196	Gglean000531 Gglean002144 Gglean003703 Gglean015294 Gglean016763 Gglean020173 Gglean024950 Gglean025877 Gglean025878 Gglean027650
GO:1901663	quinone biosynthetic process	16	14142	10	3345	0.00196	Gglean000531 Gglean002144 Gglean003703 Gglean015294 Gglean016763 Gglean020173 Gglean024950 Gglean025877 Gglean025878 Gglean027650
GO:0051640	organelle localization	75	14142	31	3345	0.00198	Gglean002381 Gglean002806 Gglean004019 Gglean004413 Gglean006037 Gglean007805 Gglean008306 Gglean008307 Gglean009141 Gglean009711 Gglean015774 Gglean016606 Gglean017948 Gglean018181 Gglean019080 Gglean019980 Gglean020118 Gglean020260 Gglean020771 Gglean022915 Gglean023395 Gglean023664 Gglean024712 Gglean025243 Gglean025384 Gglean027820 Gglean027877 Gglean028182 Gglean028568 Gglean029146 Gglean030…
GO:0031328	positive regulation of cellular biosynthetic process	145	14142	53	3345	0.00209	Gglean000176 Gglean000550 Gglean001572 Gglean002144 Gglean002379 Gglean002381 Gglean002746 Gglean002889 Gglean004501 Gglean004792 Gglean005506 Gglean006332 Gglean006840 Gglean007268 Gglean007378 Gglean007718 Gglean007805 Gglean008258 Gglean008306 Gglean008307 Gglean008446 Gglean012071 Gglean012592 Gglean012850 Gglean013219 Gglean013391 Gglean014509 Gglean014867 Gglean015538 Gglean015810 Gglean016…
GO:0009416	response to light stimulus	402	14142	128	3345	0.00233	Gglean001014 Gglean001025 Gglean001044 Gglean001284 Gglean001462 Gglean001486 Gglean001640 Gglean001671 Gglean001696 Gglean001955 Gglean002207 Gglean002281 Gglean002296 Gglean002379 Gglean002644 Gglean002780 Gglean002999 Gglean003808 Gglean004019 Gglean004351 Gglean004376 Gglean004413 Gglean004501 Gglean004968 Gglean005864 Gglean006143 Gglean006144 Gglean006198 Gglean006840 Gglean007268 Gglean007…
GO:0051493	regulation of cytoskeleton organization	43	14142	20	3345	0.00234	Gglean001831 Gglean003712 Gglean006750 Gglean007268 Gglean007718 Gglean009181 Gglean012579 Gglean012876 Gglean012934 Gglean015810 Gglean017948 Gglean020261 Gglean020334 Gglean021596 Gglean023028 Gglean025683 Gglean030144 Gglean030385 Gglean030926 Gglean031286
GO:0010015	root morphogenesis	149	14142	54	3345	0.00237	Gglean001014 Gglean001044 Gglean001254 Gglean001462 Gglean001831 Gglean002540 Gglean002999 Gglean005447 Gglean005541 Gglean006413 Gglean007718 Gglean009136 Gglean009151 Gglean009648 Gglean009808 Gglean010833 Gglean010906 Gglean011801 Gglean012579 Gglean012709 Gglean012876 Gglean012934 Gglean013365 Gglean014877 Gglean015294 Gglean015708 Gglean016060 Gglean016765 Gglean016916 Gglean018186 Gglean018…
GO:0009913	epidermal cell differentiation	169	14142	60	3345	0.00245	Gglean001014 Gglean001044 Gglean001254 Gglean001462 Gglean001831 Gglean002379 Gglean002999 Gglean005541 Gglean006413 Gglean006511 Gglean006750 Gglean007268 Gglean007718 Gglean009648 Gglean009808 Gglean010833 Gglean010906 Gglean011801 Gglean012579 Gglean012876 Gglean012934 Gglean014509 Gglean014524 Gglean014877 Gglean015294 Gglean015708 Gglean015810 Gglean016057 Gglean016060 Gglean016606 Gglean016…
GO:0030855	epithelial cell differentiation	169	14142	60	3345	0.00245	Gglean001014 Gglean001044 Gglean001254 Gglean001462 Gglean001831 Gglean002379 Gglean002999 Gglean005541 Gglean006413 Gglean006511 Gglean006750 Gglean007268 Gglean007718 Gglean009648 Gglean009808 Gglean010833 Gglean010906 Gglean011801 Gglean012579 Gglean012876 Gglean012934 Gglean014509 Gglean014524 Gglean014877 Gglean015294 Gglean015708 Gglean015810 Gglean016057 Gglean016060 Gglean016606 Gglean016…
GO:0043085	positive regulation of catalytic activity	120	14142	45	3345	0.00247	Gglean001721 Gglean002644 Gglean003148 Gglean004074 Gglean004200 Gglean005506 Gglean005702 Gglean006095 Gglean006840 Gglean006968 Gglean007232 Gglean007378 Gglean008217 Gglean008308 Gglean009141 Gglean009196 Gglean010411 Gglean010485 Gglean011378 Gglean011646 Gglean013065 Gglean017036 Gglean017331 Gglean017476 Gglean018632 Gglean018693 Gglean019307 Gglean019561 Gglean020122 Gglean021190 Gglean021…
GO:0044093	positive regulation of molecular function	120	14142	45	3345	0.00247	Gglean001721 Gglean002644 Gglean003148 Gglean004074 Gglean004200 Gglean005506 Gglean005702 Gglean006095 Gglean006840 Gglean006968 Gglean007232 Gglean007378 Gglean008217 Gglean008308 Gglean009141 Gglean009196 Gglean010411 Gglean010485 Gglean011378 Gglean011646 Gglean013065 Gglean017036 Gglean017331 Gglean017476 Gglean018632 Gglean018693 Gglean019307 Gglean019561 Gglean020122 Gglean021190 Gglean021…
GO:0006801	superoxide metabolic process	14	14142	9	3345	0.00253	Gglean014578 Gglean016749 Gglean019595 Gglean021190 Gglean024084 Gglean024085 Gglean025094 Gglean026859 Gglean027821
GO:0048508	embryonic meristem development	14	14142	9	3345	0.00253	Gglean001696 Gglean002379 Gglean012177 Gglean013966 Gglean021851 Gglean023347 Gglean024370 Gglean029664 Gglean031286
GO:0048523	negative regulation of cellular process	196	14142	68	3345	0.00257	Gglean000211 Gglean000492 Gglean001040 Gglean001533 Gglean001609 Gglean001667 Gglean001670 Gglean001802 Gglean001955 Gglean002470 Gglean003567 Gglean004348 Gglean004968 Gglean005506 Gglean006332 Gglean006543 Gglean006709 Gglean007054 Gglean007792 Gglean008671 Gglean009136 Gglean009675 Gglean009937 Gglean010068 Gglean010612 Gglean010867 Gglean010955 Gglean011337 Gglean011359 Gglean012934 Gglean013…
GO:0008299	isoprenoid biosynthetic process	223	14142	76	3345	0.00258	Gglean000795 Gglean001165 Gglean001233 Gglean001671 Gglean001806 Gglean002144 Gglean002207 Gglean002381 Gglean002806 Gglean002894 Gglean003057 Gglean003598 Gglean004103 Gglean004380 Gglean004413 Gglean004599 Gglean005148 Gglean005176 Gglean006037 Gglean006087 Gglean006903 Gglean006986 Gglean007805 Gglean007875 Gglean008306 Gglean008307 Gglean008378 Gglean008887 Gglean009141 Gglean009196 Gglean009…
GO:0044743	intracellular protein transmembrane import	61	14142	26	3345	0.00266	Gglean001017 Gglean001793 Gglean002381 Gglean005176 Gglean006511 Gglean006978 Gglean007173 Gglean007708 Gglean009018 Gglean009808 Gglean010132 Gglean013783 Gglean013997 Gglean014173 Gglean014190 Gglean014524 Gglean014704 Gglean015715 Gglean016401 Gglean018885 Gglean019395 Gglean021631 Gglean022623 Gglean023258 Gglean025525 Gglean028026
GO:2000112	regulation of cellular macromolecule biosynthetic process	614	14142	187	3345	0.00275	Gglean000093 Gglean000176 Gglean000211 Gglean000492 Gglean000501 Gglean000550 Gglean001045 Gglean001111 Gglean001572 Gglean001609 Gglean001667 Gglean001891 Gglean002144 Gglean002304 Gglean002341 Gglean002379 Gglean002381 Gglean002470 Gglean002522 Gglean002594 Gglean002746 Gglean002859 Gglean002869 Gglean002879 Gglean002954 Gglean003567 Gglean004160 Gglean004250 Gglean004348 Gglean004501 Gglean004…
GO:0006790	sulfur compound metabolic process	299	14142	98	3345	0.00279	Gglean001486 Gglean001671 Gglean002144 Gglean002207 Gglean002540 Gglean002644 Gglean002745 Gglean002914 Gglean002962 Gglean002999 Gglean004160 Gglean004383 Gglean004413 Gglean005506 Gglean005714 Gglean006038 Gglean006124 Gglean006511 Gglean006645 Gglean006975 Gglean006986 Gglean007023 Gglean007250 Gglean007329 Gglean007875 Gglean008065 Gglean008217 Gglean009151 Gglean009253 Gglean009703 Gglean009…
GO:0009056	catabolic process	1200	14142	347	3345	0.00281	Gglean000027 Gglean000142 Gglean000176 Gglean000402 Gglean000420 Gglean000501 Gglean000618 Gglean000762 Gglean000961 Gglean001004 Gglean001014 Gglean001017 Gglean001058 Gglean001284 Gglean001626 Gglean001662 Gglean001671 Gglean001693 Gglean001696 Gglean001722 Gglean001793 Gglean001855 Gglean002088 Gglean002144 Gglean002199 Gglean002207 Gglean002335 Gglean002381 Gglean002397 Gglean002435 Gglean002…
GO:0031326	regulation of cellular biosynthetic process	636	14142	193	3345	0.00284	Gglean000093 Gglean000176 Gglean000211 Gglean000492 Gglean000501 Gglean000550 Gglean001045 Gglean001111 Gglean001572 Gglean001609 Gglean001667 Gglean001891 Gglean002144 Gglean002304 Gglean002341 Gglean002379 Gglean002381 Gglean002470 Gglean002522 Gglean002594 Gglean002746 Gglean002859 Gglean002869 Gglean002879 Gglean002889 Gglean002954 Gglean003567 Gglean004160 Gglean004250 Gglean004348 Gglean004…
GO:0044242	cellular lipid catabolic process	108	14142	41	3345	0.0029	Gglean001014 Gglean001017 Gglean001284 Gglean001662 Gglean001693 Gglean001793 Gglean004078 Gglean006511 Gglean006978 Gglean007173 Gglean007708 Gglean009018 Gglean009808 Gglean011756 Gglean013992 Gglean014036 Gglean014524 Gglean014704 Gglean014866 Gglean016426 Gglean016448 Gglean017624 Gglean017951 Gglean018540 Gglean018885 Gglean019298 Gglean019882 Gglean020974 Gglean021291 Gglean022623 Gglean022…
GO:0030041	actin filament polymerization	38	14142	18	3345	0.00298	Gglean001831 Gglean006750 Gglean007268 Gglean007718 Gglean009181 Gglean012579 Gglean012876 Gglean015810 Gglean017948 Gglean020261 Gglean020334 Gglean021596 Gglean023028 Gglean025683 Gglean030144 Gglean030385 Gglean030926 Gglean031286
GO:0030833	regulation of actin filament polymerization	38	14142	18	3345	0.00298	Gglean001831 Gglean006750 Gglean007268 Gglean007718 Gglean009181 Gglean012579 Gglean012876 Gglean015810 Gglean017948 Gglean020261 Gglean020334 Gglean021596 Gglean023028 Gglean025683 Gglean030144 Gglean030385 Gglean030926 Gglean031286
GO:0007049	cell cycle	359	14142	115	3345	0.00304	Gglean000093 Gglean000211 Gglean000492 Gglean000802 Gglean000941 Gglean001014 Gglean001533 Gglean001659 Gglean001670 Gglean001696 Gglean001802 Gglean002225 Gglean002379 Gglean002470 Gglean002954 Gglean002962 Gglean003382 Gglean003712 Gglean003817 Gglean004349 Gglean004421 Gglean005465 Gglean005587 Gglean005643 Gglean005944 Gglean006073 Gglean006332 Gglean006479 Gglean006511 Gglean006969 Gglean007…
GO:0050789	regulation of biological process	2041	14142	571	3345	0.00305	Gglean000093 Gglean000094 Gglean000176 Gglean000211 Gglean000240 Gglean000367 Gglean000492 Gglean000501 Gglean000550 Gglean000762 Gglean000819 Gglean000839 Gglean000933 Gglean000941 Gglean001014 Gglean001040 Gglean001045 Gglean001058 Gglean001101 Gglean001111 Gglean001138 Gglean001165 Gglean001284 Gglean001486 Gglean001533 Gglean001572 Gglean001609 Gglean001659 Gglean001667 Gglean001670 Gglean001…
GO:0010556	regulation of macromolecule biosynthetic process	616	14142	187	3345	0.00322	Gglean000093 Gglean000176 Gglean000211 Gglean000492 Gglean000501 Gglean000550 Gglean001045 Gglean001111 Gglean001572 Gglean001609 Gglean001667 Gglean001891 Gglean002144 Gglean002304 Gglean002341 Gglean002379 Gglean002381 Gglean002470 Gglean002522 Gglean002594 Gglean002746 Gglean002859 Gglean002869 Gglean002879 Gglean002954 Gglean003567 Gglean004160 Gglean004250 Gglean004348 Gglean004501 Gglean004…
GO:0048827	phyllome development	249	14142	83	3345	0.00339	Gglean000211 Gglean000761 Gglean001696 Gglean001891 Gglean002144 Gglean002379 Gglean002470 Gglean002786 Gglean002873 Gglean002894 Gglean002954 Gglean004380 Gglean005089 Gglean005148 Gglean005643 Gglean006413 Gglean006587 Gglean006959 Gglean007159 Gglean007805 Gglean009254 Gglean010013 Gglean010833 Gglean011306 Gglean012177 Gglean012592 Gglean012669 Gglean012709 Gglean012861 Gglean013219 Gglean013…
GO:0006636	unsaturated fatty acid biosynthetic process	30	14142	15	3345	0.00342	Gglean001233 Gglean001671 Gglean004103 Gglean004413 Gglean008306 Gglean008307 Gglean009196 Gglean009254 Gglean010175 Gglean013065 Gglean017914 Gglean019219 Gglean020202 Gglean023370 Gglean028916
GO:0033559	unsaturated fatty acid metabolic process	30	14142	15	3345	0.00342	Gglean001233 Gglean001671 Gglean004103 Gglean004413 Gglean008306 Gglean008307 Gglean009196 Gglean009254 Gglean010175 Gglean013065 Gglean017914 Gglean019219 Gglean020202 Gglean023370 Gglean028916
GO:0000023	maltose metabolic process	65	14142	27	3345	0.00345	Gglean002644 Gglean003148 Gglean004074 Gglean005506 Gglean006968 Gglean008217 Gglean008308 Gglean008352 Gglean008887 Gglean009141 Gglean009253 Gglean011378 Gglean013065 Gglean017331 Gglean017476 Gglean018693 Gglean024091 Gglean025450 Gglean025599 Gglean027653 Gglean027690 Gglean027877 Gglean028163 Gglean028336 Gglean029146 Gglean029913 Gglean030766
GO:0016226	iron-sulfur cluster assembly	65	14142	27	3345	0.00345	Gglean000574 Gglean001891 Gglean002551 Gglean005089 Gglean005148 Gglean007805 Gglean009141 Gglean009253 Gglean009254 Gglean009800 Gglean010568 Gglean012592 Gglean018181 Gglean019968 Gglean021778 Gglean022971 Gglean024258 Gglean024923 Gglean026845 Gglean027690 Gglean027820 Gglean027922 Gglean029146 Gglean030571 Gglean030589 Gglean030686 Gglean030975
GO:0031163	metallo-sulfur cluster assembly	65	14142	27	3345	0.00345	Gglean000574 Gglean001891 Gglean002551 Gglean005089 Gglean005148 Gglean007805 Gglean009141 Gglean009253 Gglean009254 Gglean009800 Gglean010568 Gglean012592 Gglean018181 Gglean019968 Gglean021778 Gglean022971 Gglean024258 Gglean024923 Gglean026845 Gglean027690 Gglean027820 Gglean027922 Gglean029146 Gglean030571 Gglean030589 Gglean030686 Gglean030975
GO:0045814	negative regulation of gene expression, epigenetic	65	14142	27	3345	0.00345	Gglean000211 Gglean000492 Gglean001667 Gglean002470 Gglean003567 Gglean006332 Gglean006709 Gglean007054 Gglean010068 Gglean010612 Gglean010955 Gglean011337 Gglean014002 Gglean015919 Gglean016081 Gglean016222 Gglean016223 Gglean016860 Gglean018573 Gglean019424 Gglean025732 Gglean025859 Gglean026614 Gglean028023 Gglean028024 Gglean028390 Gglean030493
GO:0006351	transcription, DNA-templated	693	14142	208	3345	0.00348	Gglean000176 Gglean000211 Gglean000492 Gglean000550 Gglean000921 Gglean000945 Gglean000992 Gglean001015 Gglean001045 Gglean001079 Gglean001609 Gglean001667 Gglean001891 Gglean002061 Gglean002144 Gglean002256 Gglean002341 Gglean002379 Gglean002381 Gglean002470 Gglean002522 Gglean002594 Gglean002746 Gglean002806 Gglean002869 Gglean002879 Gglean002954 Gglean003076 Gglean003331 Gglean003567 Gglean003…
GO:0007389	pattern specification process	119	14142	44	3345	0.00373	Gglean000367 Gglean000761 Gglean000839 Gglean001044 Gglean001696 Gglean001891 Gglean002379 Gglean002540 Gglean004342 Gglean004836 Gglean005465 Gglean005541 Gglean006587 Gglean006837 Gglean007159 Gglean007268 Gglean007718 Gglean009116 Gglean009151 Gglean009648 Gglean010013 Gglean012177 Gglean012709 Gglean014620 Gglean014877 Gglean015810 Gglean016606 Gglean016860 Gglean017400 Gglean020334 Gglean020…
GO:0021700	developmental maturation	116	14142	43	3345	0.0039	Gglean001014 Gglean001044 Gglean001254 Gglean001462 Gglean001831 Gglean002999 Gglean005541 Gglean006413 Gglean007718 Gglean009304 Gglean009648 Gglean009808 Gglean010833 Gglean010906 Gglean011801 Gglean012579 Gglean012876 Gglean012934 Gglean014877 Gglean015294 Gglean016060 Gglean016765 Gglean016916 Gglean018915 Gglean020334 Gglean020689 Gglean021291 Gglean021596 Gglean022240 Gglean023028 Gglean024…
GO:0009292	genetic transfer	10	14142	7	3345	0.004	Gglean003483 Gglean005705 Gglean009937 Gglean025227 Gglean025377 Gglean025378 Gglean026478
GO:0009294	DNA mediated transformation	10	14142	7	3345	0.004	Gglean003483 Gglean005705 Gglean009937 Gglean025227 Gglean025377 Gglean025378 Gglean026478
GO:0010304	PSII associated light-harvesting complex II catabolic process	10	14142	7	3345	0.004	Gglean002786 Gglean004413 Gglean009888 Gglean015774 Gglean016744 Gglean022915 Gglean025450
GO:0009066	aspartate family amino acid metabolic process	78	14142	31	3345	0.00406	Gglean002745 Gglean004160 Gglean004383 Gglean006749 Gglean006883 Gglean007329 Gglean008065 Gglean009015 Gglean009848 Gglean010920 Gglean011927 Gglean012133 Gglean012697 Gglean012794 Gglean012852 Gglean012883 Gglean014473 Gglean015056 Gglean015342 Gglean016081 Gglean016712 Gglean017735 Gglean019460 Gglean020943 Gglean021802 Gglean022770 Gglean024192 Gglean024576 Gglean026355 Gglean026513 Gglean027…
GO:0009891	positive regulation of biosynthetic process	159	14142	56	3345	0.00408	Gglean000176 Gglean000550 Gglean001572 Gglean002144 Gglean002379 Gglean002381 Gglean002746 Gglean002889 Gglean004501 Gglean004792 Gglean005506 Gglean006332 Gglean006840 Gglean007268 Gglean007378 Gglean007718 Gglean007805 Gglean008258 Gglean008306 Gglean008307 Gglean008446 Gglean010470 Gglean012071 Gglean012592 Gglean012850 Gglean013219 Gglean013391 Gglean014509 Gglean014867 Gglean015538 Gglean015…
GO:0009314	response to radiation	422	14142	132	3345	0.00408	Gglean001014 Gglean001025 Gglean001044 Gglean001284 Gglean001462 Gglean001486 Gglean001640 Gglean001671 Gglean001696 Gglean001955 Gglean002207 Gglean002281 Gglean002296 Gglean002379 Gglean002644 Gglean002780 Gglean002999 Gglean003808 Gglean004019 Gglean004351 Gglean004376 Gglean004413 Gglean004501 Gglean004968 Gglean005864 Gglean006143 Gglean006144 Gglean006198 Gglean006840 Gglean007268 Gglean007…
GO:0044257	cellular protein catabolic process	213	14142	72	3345	0.00414	Gglean000501 Gglean000762 Gglean001014 Gglean001058 Gglean001626 Gglean001696 Gglean002199 Gglean002435 Gglean002455 Gglean002786 Gglean003424 Gglean004413 Gglean006291 Gglean008781 Gglean009888 Gglean010442 Gglean010906 Gglean011334 Gglean012815 Gglean013395 Gglean013500 Gglean013770 Gglean014036 Gglean014172 Gglean014492 Gglean014723 Gglean014866 Gglean014892 Gglean015227 Gglean015364 Gglean015…
GO:0008064	regulation of actin polymerization or depolymerization	39	14142	18	3345	0.00423	Gglean001831 Gglean006750 Gglean007268 Gglean007718 Gglean009181 Gglean012579 Gglean012876 Gglean015810 Gglean017948 Gglean020261 Gglean020334 Gglean021596 Gglean023028 Gglean025683 Gglean030144 Gglean030385 Gglean030926 Gglean031286
GO:0030832	regulation of actin filament length	39	14142	18	3345	0.00423	Gglean001831 Gglean006750 Gglean007268 Gglean007718 Gglean009181 Gglean012579 Gglean012876 Gglean015810 Gglean017948 Gglean020261 Gglean020334 Gglean021596 Gglean023028 Gglean025683 Gglean030144 Gglean030385 Gglean030926 Gglean031286
GO:0032956	regulation of actin cytoskeleton organization	39	14142	18	3345	0.00423	Gglean001831 Gglean006750 Gglean007268 Gglean007718 Gglean009181 Gglean012579 Gglean012876 Gglean015810 Gglean017948 Gglean020261 Gglean020334 Gglean021596 Gglean023028 Gglean025683 Gglean030144 Gglean030385 Gglean030926 Gglean031286
GO:0032970	regulation of actin filament-based process	39	14142	18	3345	0.00423	Gglean001831 Gglean006750 Gglean007268 Gglean007718 Gglean009181 Gglean012579 Gglean012876 Gglean015810 Gglean017948 Gglean020261 Gglean020334 Gglean021596 Gglean023028 Gglean025683 Gglean030144 Gglean030385 Gglean030926 Gglean031286
GO:0016109	tetraterpenoid biosynthetic process	72	14142	29	3345	0.00427	Gglean001233 Gglean001671 Gglean002894 Gglean004103 Gglean008306 Gglean008307 Gglean009141 Gglean009196 Gglean009254 Gglean010175 Gglean012685 Gglean012776 Gglean013065 Gglean015774 Gglean017476 Gglean017914 Gglean019219 Gglean020118 Gglean020149 Gglean020202 Gglean020950 Gglean021190 Gglean022915 Gglean023395 Gglean024712 Gglean025189 Gglean028916 Gglean030693 Gglean031206
GO:0016117	carotenoid biosynthetic process	72	14142	29	3345	0.00427	Gglean001233 Gglean001671 Gglean002894 Gglean004103 Gglean008306 Gglean008307 Gglean009141 Gglean009196 Gglean009254 Gglean010175 Gglean012685 Gglean012776 Gglean013065 Gglean015774 Gglean017476 Gglean017914 Gglean019219 Gglean020118 Gglean020149 Gglean020202 Gglean020950 Gglean021190 Gglean022915 Gglean023395 Gglean024712 Gglean025189 Gglean028916 Gglean030693 Gglean031206
GO:0030029	actin filament-based process	94	14142	36	3345	0.00428	Gglean000286 Gglean001831 Gglean006750 Gglean007268 Gglean007718 Gglean009181 Gglean009652 Gglean010522 Gglean012579 Gglean012876 Gglean014450 Gglean015810 Gglean015864 Gglean017948 Gglean018546 Gglean018584 Gglean018879 Gglean020260 Gglean020261 Gglean020334 Gglean021596 Gglean022517 Gglean023028 Gglean024951 Gglean025243 Gglean025384 Gglean025683 Gglean026942 Gglean028025 Gglean028182 Gglean029…
GO:0009653	anatomical structure morphogenesis	573	14142	174	3345	0.00434	Gglean000093 Gglean000211 Gglean000286 Gglean000367 Gglean000761 Gglean000762 Gglean001014 Gglean001044 Gglean001165 Gglean001254 Gglean001462 Gglean001609 Gglean001696 Gglean001831 Gglean001891 Gglean002064 Gglean002144 Gglean002207 Gglean002379 Gglean002470 Gglean002540 Gglean002551 Gglean002644 Gglean002889 Gglean002894 Gglean002954 Gglean002987 Gglean002999 Gglean003554 Gglean004012 Gglean004…
GO:1901605	alpha-amino acid metabolic process	324	14142	104	3345	0.00436	Gglean000020 Gglean001420 Gglean001486 Gglean001669 Gglean001671 Gglean001733 Gglean002144 Gglean002540 Gglean002644 Gglean002745 Gglean003771 Gglean004160 Gglean004383 Gglean004413 Gglean006038 Gglean006645 Gglean006749 Gglean006883 Gglean007329 Gglean007716 Gglean007875 Gglean008065 Gglean009015 Gglean009042 Gglean009703 Gglean009848 Gglean009888 Gglean009959 Gglean010053 Gglean010366 Gglean010…
GO:0040029	regulation of gene expression, epigenetic	143	14142	51	3345	0.00447	Gglean000211 Gglean000492 Gglean001667 Gglean002381 Gglean002470 Gglean002594 Gglean002954 Gglean003567 Gglean005176 Gglean006332 Gglean006593 Gglean006709 Gglean007054 Gglean007250 Gglean007268 Gglean010068 Gglean010083 Gglean010612 Gglean010955 Gglean011337 Gglean014002 Gglean015582 Gglean015583 Gglean015698 Gglean015919 Gglean016081 Gglean016222 Gglean016223 Gglean016304 Gglean016860 Gglean017…
GO:0048645	organ formation	63	14142	26	3345	0.00452	Gglean000211 Gglean000761 Gglean001891 Gglean002470 Gglean002987 Gglean005643 Gglean007033 Gglean007054 Gglean007268 Gglean007718 Gglean010013 Gglean010068 Gglean015810 Gglean016228 Gglean018186 Gglean020334 Gglean020783 Gglean021596 Gglean023487 Gglean024946 Gglean025859 Gglean028247 Gglean029592 Gglean029593 Gglean029664 Gglean030144
GO:0051656	establishment of organelle localization	63	14142	26	3345	0.00452	Gglean002381 Gglean002806 Gglean004019 Gglean004413 Gglean006037 Gglean007805 Gglean008306 Gglean008307 Gglean009141 Gglean009711 Gglean015774 Gglean016606 Gglean018181 Gglean019080 Gglean019980 Gglean020118 Gglean020260 Gglean022915 Gglean023395 Gglean023664 Gglean024712 Gglean027820 Gglean027877 Gglean028568 Gglean029146 Gglean030975
GO:0035304	regulation of protein dephosphorylation	48	14142	21	3345	0.00458	Gglean001955 Gglean002381 Gglean005506 Gglean008306 Gglean008307 Gglean009888 Gglean010307 Gglean015774 Gglean016513 Gglean016694 Gglean016969 Gglean017914 Gglean018693 Gglean022401 Gglean022915 Gglean023664 Gglean026453 Gglean027479 Gglean027820 Gglean028568 Gglean030975
GO:0009825	multidimensional cell growth	51	14142	22	3345	0.00462	Gglean000802 Gglean001044 Gglean001462 Gglean002999 Gglean006413 Gglean006750 Gglean007440 Gglean007718 Gglean009648 Gglean010833 Gglean010906 Gglean012934 Gglean014877 Gglean015294 Gglean016060 Gglean016916 Gglean019976 Gglean020261 Gglean021596 Gglean022240 Gglean024437 Gglean026988
GO:0010468	regulation of gene expression	672	14142	201	3345	0.00477	Gglean000176 Gglean000211 Gglean000492 Gglean000550 Gglean000933 Gglean001045 Gglean001111 Gglean001572 Gglean001609 Gglean001667 Gglean001891 Gglean002144 Gglean002304 Gglean002341 Gglean002379 Gglean002381 Gglean002470 Gglean002522 Gglean002594 Gglean002746 Gglean002859 Gglean002869 Gglean002879 Gglean002954 Gglean003567 Gglean004160 Gglean004250 Gglean004343 Gglean004348 Gglean004501 Gglean004…
GO:0030154	cell differentiation	353	14142	112	3345	0.00479	Gglean000093 Gglean000286 Gglean000762 Gglean001014 Gglean001044 Gglean001254 Gglean001462 Gglean001609 Gglean001696 Gglean001831 Gglean001891 Gglean002144 Gglean002379 Gglean002954 Gglean002999 Gglean005541 Gglean006153 Gglean006413 Gglean006511 Gglean006513 Gglean006543 Gglean006645 Gglean006750 Gglean007054 Gglean007159 Gglean007268 Gglean007718 Gglean007805 Gglean008125 Gglean008446 Gglean009…
GO:0006505	GPI anchor metabolic process	15	14142	9	3345	0.0049	Gglean002538 Gglean003424 Gglean006242 Gglean006836 Gglean008527 Gglean008528 Gglean014905 Gglean016529 Gglean023394
GO:0019252	starch biosynthetic process	82	14142	32	3345	0.00492	Gglean002207 Gglean002644 Gglean003148 Gglean004074 Gglean005194 Gglean005506 Gglean006968 Gglean008217 Gglean008308 Gglean008352 Gglean008887 Gglean009141 Gglean009253 Gglean011378 Gglean013065 Gglean017331 Gglean017476 Gglean018693 Gglean021190 Gglean022272 Gglean024091 Gglean025450 Gglean025599 Gglean027653 Gglean027690 Gglean027877 Gglean028163 Gglean028336 Gglean029146 Gglean029913 Gglean030…
GO:0032774	RNA biosynthetic process	698	14142	208	3345	0.00495	Gglean000176 Gglean000211 Gglean000492 Gglean000550 Gglean000921 Gglean000945 Gglean000992 Gglean001015 Gglean001045 Gglean001079 Gglean001609 Gglean001667 Gglean001891 Gglean002061 Gglean002144 Gglean002256 Gglean002341 Gglean002379 Gglean002381 Gglean002470 Gglean002522 Gglean002594 Gglean002746 Gglean002806 Gglean002869 Gglean002879 Gglean002954 Gglean003076 Gglean003331 Gglean003567 Gglean003…
GO:0009889	regulation of biosynthetic process	658	14142	197	3345	0.00495	Gglean000093 Gglean000176 Gglean000211 Gglean000492 Gglean000501 Gglean000550 Gglean001045 Gglean001111 Gglean001572 Gglean001609 Gglean001667 Gglean001891 Gglean002144 Gglean002304 Gglean002341 Gglean002379 Gglean002381 Gglean002470 Gglean002522 Gglean002594 Gglean002746 Gglean002859 Gglean002869 Gglean002879 Gglean002889 Gglean002954 Gglean003567 Gglean004160 Gglean004250 Gglean004348 Gglean004…
GO:0009069	serine family amino acid metabolic process	124	14142	45	3345	0.00506	Gglean001486 Gglean001671 Gglean001733 Gglean002144 Gglean002540 Gglean002644 Gglean004413 Gglean006038 Gglean006645 Gglean007716 Gglean007875 Gglean009703 Gglean009888 Gglean009959 Gglean010053 Gglean010366 Gglean010906 Gglean012164 Gglean012698 Gglean013160 Gglean014121 Gglean014358 Gglean015294 Gglean016060 Gglean016513 Gglean016969 Gglean017914 Gglean018445 Gglean018693 Gglean019219 Gglean020…
GO:0007215	glutamate receptor signaling pathway	6	14142	5	3345	0.00514	Gglean006143 Gglean006144 Gglean009926 Gglean010742 Gglean018368
GO:0035235	ionotropic glutamate receptor signaling pathway	6	14142	5	3345	0.00514	Gglean006143 Gglean006144 Gglean009926 Gglean010742 Gglean018368
GO:0010604	positive regulation of macromolecule metabolic process	198	14142	67	3345	0.00538	Gglean000176 Gglean000550 Gglean001572 Gglean001721 Gglean002144 Gglean002379 Gglean002381 Gglean002746 Gglean004200 Gglean004501 Gglean004792 Gglean005506 Gglean005702 Gglean006332 Gglean006840 Gglean007268 Gglean007378 Gglean007718 Gglean007805 Gglean008258 Gglean008306 Gglean008307 Gglean008446 Gglean010411 Gglean010485 Gglean011646 Gglean012071 Gglean012592 Gglean012850 Gglean013219 Gglean013…
GO:0006096	glycolytic process	118	14142	43	3345	0.00556	Gglean000027 Gglean001855 Gglean002674 Gglean002871 Gglean004230 Gglean004413 Gglean006413 Gglean008548 Gglean009090 Gglean009703 Gglean009808 Gglean010394 Gglean010818 Gglean010833 Gglean010906 Gglean011069 Gglean012341 Gglean012773 Gglean013770 Gglean014479 Gglean014804 Gglean014866 Gglean015626 Gglean016060 Gglean016426 Gglean016448 Gglean016916 Gglean017928 Gglean019595 Gglean020057 Gglean020…
GO:0006457	protein folding	168	14142	58	3345	0.00573	Gglean000625 Gglean000657 Gglean000925 Gglean001238 Gglean001719 Gglean001837 Gglean002281 Gglean002296 Gglean003686 Gglean003823 Gglean004501 Gglean004999 Gglean005462 Gglean005750 Gglean006094 Gglean007542 Gglean007717 Gglean008239 Gglean008306 Gglean008307 Gglean008834 Gglean009409 Gglean010442 Gglean011763 Gglean012007 Gglean012074 Gglean012439 Gglean013270 Gglean013811 Gglean014021 Gglean014…
GO:0065002	intracellular protein transmembrane transport	64	14142	26	3345	0.00579	Gglean001017 Gglean001793 Gglean002381 Gglean005176 Gglean006511 Gglean006978 Gglean007173 Gglean007708 Gglean009018 Gglean009808 Gglean010132 Gglean013783 Gglean013997 Gglean014173 Gglean014190 Gglean014524 Gglean014704 Gglean015715 Gglean016401 Gglean018885 Gglean019395 Gglean021631 Gglean022623 Gglean023258 Gglean025525 Gglean028026
GO:0071806	protein transmembrane transport	64	14142	26	3345	0.00579	Gglean001017 Gglean001793 Gglean002381 Gglean005176 Gglean006511 Gglean006978 Gglean007173 Gglean007708 Gglean009018 Gglean009808 Gglean010132 Gglean013783 Gglean013997 Gglean014173 Gglean014190 Gglean014524 Gglean014704 Gglean015715 Gglean016401 Gglean018885 Gglean019395 Gglean021631 Gglean022623 Gglean023258 Gglean025525 Gglean028026
GO:0006089	lactate metabolic process	40	14142	18	3345	0.00589	Gglean001722 Gglean003057 Gglean003393 Gglean006397 Gglean007032 Gglean009573 Gglean010616 Gglean013411 Gglean016098 Gglean016228 Gglean018022 Gglean019684 Gglean023028 Gglean023444 Gglean024082 Gglean026837 Gglean027600 Gglean030618
GO:0019243	methylglyoxal catabolic process to D-lactate	40	14142	18	3345	0.00589	Gglean001722 Gglean003057 Gglean003393 Gglean006397 Gglean007032 Gglean009573 Gglean010616 Gglean013411 Gglean016098 Gglean016228 Gglean018022 Gglean019684 Gglean023028 Gglean023444 Gglean024082 Gglean026837 Gglean027600 Gglean030618
GO:0009902	chloroplast relocation	58	14142	24	3345	0.00599	Gglean002381 Gglean002806 Gglean004019 Gglean004413 Gglean006037 Gglean007805 Gglean008306 Gglean008307 Gglean009141 Gglean009711 Gglean015774 Gglean018181 Gglean019080 Gglean019980 Gglean020118 Gglean022915 Gglean023395 Gglean023664 Gglean024712 Gglean027820 Gglean027877 Gglean028568 Gglean029146 Gglean030975
GO:0051644	plastid localization	58	14142	24	3345	0.00599	Gglean002381 Gglean002806 Gglean004019 Gglean004413 Gglean006037 Gglean007805 Gglean008306 Gglean008307 Gglean009141 Gglean009711 Gglean015774 Gglean018181 Gglean019080 Gglean019980 Gglean020118 Gglean022915 Gglean023395 Gglean023664 Gglean024712 Gglean027820 Gglean027877 Gglean028568 Gglean029146 Gglean030975
GO:0051667	establishment of plastid localization	58	14142	24	3345	0.00599	Gglean002381 Gglean002806 Gglean004019 Gglean004413 Gglean006037 Gglean007805 Gglean008306 Gglean008307 Gglean009141 Gglean009711 Gglean015774 Gglean018181 Gglean019080 Gglean019980 Gglean020118 Gglean022915 Gglean023395 Gglean023664 Gglean024712 Gglean027820 Gglean027877 Gglean028568 Gglean029146 Gglean030975
GO:0046185	aldehyde catabolic process	43	14142	19	3345	0.00601	Gglean001722 Gglean003057 Gglean003393 Gglean006397 Gglean007032 Gglean009573 Gglean010379 Gglean010616 Gglean013411 Gglean016098 Gglean016228 Gglean018022 Gglean019684 Gglean023028 Gglean023444 Gglean024082 Gglean026837 Gglean027600 Gglean030618
GO:0010054	trichoblast differentiation	112	14142	41	3345	0.0061	Gglean001014 Gglean001044 Gglean001254 Gglean001462 Gglean001831 Gglean002999 Gglean005541 Gglean006413 Gglean007718 Gglean009648 Gglean009808 Gglean010833 Gglean010906 Gglean011801 Gglean012579 Gglean012876 Gglean012934 Gglean014877 Gglean015294 Gglean016060 Gglean016765 Gglean016916 Gglean018915 Gglean020334 Gglean020689 Gglean021291 Gglean021596 Gglean022240 Gglean023028 Gglean024426 Gglean024…
GO:0009086	methionine biosynthetic process	52	14142	22	3345	0.00611	Gglean002745 Gglean004160 Gglean004383 Gglean007329 Gglean008065 Gglean009848 Gglean011927 Gglean012133 Gglean012794 Gglean014473 Gglean015056 Gglean015342 Gglean016081 Gglean017735 Gglean020943 Gglean021802 Gglean022770 Gglean024192 Gglean024576 Gglean026355 Gglean026513 Gglean027653
GO:0043161	proteasome-mediated ubiquitin-dependent protein catabolic process	52	14142	22	3345	0.00611	Gglean001014 Gglean003424 Gglean006291 Gglean013395 Gglean014036 Gglean014723 Gglean014866 Gglean016426 Gglean016448 Gglean017451 Gglean017951 Gglean018543 Gglean018573 Gglean019298 Gglean020974 Gglean021291 Gglean021851 Gglean024946 Gglean025625 Gglean026050 Gglean028026 Gglean031130
GO:0035303	regulation of dephosphorylation	49	14142	21	3345	0.00612	Gglean001955 Gglean002381 Gglean005506 Gglean008306 Gglean008307 Gglean009888 Gglean010307 Gglean015774 Gglean016513 Gglean016694 Gglean016969 Gglean017914 Gglean018693 Gglean022401 Gglean022915 Gglean023664 Gglean026453 Gglean027479 Gglean027820 Gglean028568 Gglean030975
GO:0009773	photosynthetic electron transport in photosystem I	26	14142	13	3345	0.00632	Gglean000176 Gglean004413 Gglean005630 Gglean008306 Gglean008307 Gglean008905 Gglean009888 Gglean017914 Gglean018693 Gglean019080 Gglean020774 Gglean026453 Gglean028336
GO:0009799	specification of symmetry	26	14142	13	3345	0.00632	Gglean000367 Gglean002540 Gglean004342 Gglean006837 Gglean010013 Gglean012177 Gglean016860 Gglean020334 Gglean020645 Gglean025732 Gglean025859 Gglean028390 Gglean031286
GO:0009855	determination of bilateral symmetry	26	14142	13	3345	0.00632	Gglean000367 Gglean002540 Gglean004342 Gglean006837 Gglean010013 Gglean012177 Gglean016860 Gglean020334 Gglean020645 Gglean025732 Gglean025859 Gglean028390 Gglean031286
GO:0045727	positive regulation of translation	18	14142	10	3345	0.00638	Gglean001572 Gglean004792 Gglean005506 Gglean007378 Gglean012071 Gglean018858 Gglean024386 Gglean028333 Gglean028522 Gglean030682
GO:0070972	protein localization to endoplasmic reticulum	18	14142	10	3345	0.00638	Gglean000644 Gglean002381 Gglean004348 Gglean005176 Gglean009252 Gglean009704 Gglean015696 Gglean020786 Gglean023287 Gglean031207
GO:0031399	regulation of protein modification process	132	14142	47	3345	0.00639	Gglean001721 Gglean001802 Gglean001955 Gglean002381 Gglean004200 Gglean004421 Gglean005506 Gglean005702 Gglean006840 Gglean007378 Gglean008306 Gglean008307 Gglean009888 Gglean010307 Gglean010411 Gglean010485 Gglean010581 Gglean011646 Gglean014558 Gglean015774 Gglean016513 Gglean016694 Gglean016969 Gglean017914 Gglean018670 Gglean018693 Gglean019307 Gglean019561 Gglean020421 Gglean021369 Gglean021…
GO:0048229	gametophyte development	152	14142	53	3345	0.00642	Gglean000093 Gglean000762 Gglean001233 Gglean002873 Gglean002954 Gglean006332 Gglean006513 Gglean006543 Gglean006982 Gglean007054 Gglean008125 Gglean008377 Gglean008446 Gglean009304 Gglean009675 Gglean011248 Gglean012074 Gglean015582 Gglean015583 Gglean015774 Gglean015950 Gglean016720 Gglean016860 Gglean017351 Gglean017719 Gglean017828 Gglean017847 Gglean017951 Gglean018052 Gglean018136 Gglean018…
GO:0006743	ubiquinone metabolic process	13	14142	8	3345	0.0065	Gglean000531 Gglean002144 Gglean003703 Gglean015294 Gglean024950 Gglean025877 Gglean025878 Gglean027650
GO:0006744	ubiquinone biosynthetic process	13	14142	8	3345	0.0065	Gglean000531 Gglean002144 Gglean003703 Gglean015294 Gglean024950 Gglean025877 Gglean025878 Gglean027650
GO:0009628	response to abiotic stimulus	978	14142	283	3345	0.00659	Gglean000090 Gglean000121 Gglean000176 Gglean000267 Gglean000761 Gglean000904 Gglean001014 Gglean001025 Gglean001040 Gglean001044 Gglean001145 Gglean001187 Gglean001284 Gglean001447 Gglean001462 Gglean001486 Gglean001640 Gglean001669 Gglean001670 Gglean001671 Gglean001696 Gglean001855 Gglean001955 Gglean002000 Gglean002144 Gglean002207 Gglean002281 Gglean002296 Gglean002379 Gglean002464 Gglean002…
GO:0010053	root epidermal cell differentiation	119	14142	43	3345	0.0066	Gglean001014 Gglean001044 Gglean001254 Gglean001462 Gglean001831 Gglean002999 Gglean005541 Gglean006413 Gglean007718 Gglean009648 Gglean009808 Gglean010833 Gglean010906 Gglean011801 Gglean012579 Gglean012876 Gglean012934 Gglean014877 Gglean015294 Gglean015708 Gglean016060 Gglean016765 Gglean016916 Gglean018915 Gglean020334 Gglean020689 Gglean021291 Gglean021596 Gglean022240 Gglean023028 Gglean024…
GO:0016108	tetraterpenoid metabolic process	74	14142	29	3345	0.00673	Gglean001233 Gglean001671 Gglean002894 Gglean004103 Gglean008306 Gglean008307 Gglean009141 Gglean009196 Gglean009254 Gglean010175 Gglean012685 Gglean012776 Gglean013065 Gglean015774 Gglean017476 Gglean017914 Gglean019219 Gglean020118 Gglean020149 Gglean020202 Gglean020950 Gglean021190 Gglean022915 Gglean023395 Gglean024712 Gglean025189 Gglean028916 Gglean030693 Gglean031206
GO:0016116	carotenoid metabolic process	74	14142	29	3345	0.00673	Gglean001233 Gglean001671 Gglean002894 Gglean004103 Gglean008306 Gglean008307 Gglean009141 Gglean009196 Gglean009254 Gglean010175 Gglean012685 Gglean012776 Gglean013065 Gglean015774 Gglean017476 Gglean017914 Gglean019219 Gglean020118 Gglean020149 Gglean020202 Gglean020950 Gglean021190 Gglean022915 Gglean023395 Gglean024712 Gglean025189 Gglean028916 Gglean030693 Gglean031206
GO:0016042	lipid catabolic process	126	14142	45	3345	0.00706	Gglean001014 Gglean001017 Gglean001284 Gglean001662 Gglean001693 Gglean001793 Gglean002397 Gglean004078 Gglean004208 Gglean006511 Gglean006978 Gglean007173 Gglean007708 Gglean009018 Gglean009808 Gglean011756 Gglean013992 Gglean014036 Gglean014524 Gglean014704 Gglean014866 Gglean016426 Gglean016448 Gglean017624 Gglean017951 Gglean018540 Gglean018885 Gglean019298 Gglean019882 Gglean020974 Gglean021…
GO:0048366	leaf development	126	14142	45	3345	0.00706	Gglean000761 Gglean001696 Gglean002144 Gglean002379 Gglean002894 Gglean002954 Gglean004380 Gglean006413 Gglean007159 Gglean007805 Gglean010833 Gglean011306 Gglean012669 Gglean012709 Gglean013219 Gglean013421 Gglean015070 Gglean016916 Gglean017476 Gglean018136 Gglean018915 Gglean019219 Gglean019240 Gglean020334 Gglean021851 Gglean022785 Gglean023347 Gglean023461 Gglean023487 Gglean023664 Gglean024…
GO:0031325	positive regulation of cellular metabolic process	207	14142	69	3345	0.0071	Gglean000176 Gglean000550 Gglean001572 Gglean001721 Gglean002144 Gglean002379 Gglean002381 Gglean002746 Gglean002889 Gglean004200 Gglean004501 Gglean004792 Gglean005506 Gglean005702 Gglean006332 Gglean006840 Gglean007268 Gglean007378 Gglean007718 Gglean007805 Gglean008258 Gglean008306 Gglean008307 Gglean008446 Gglean010411 Gglean010485 Gglean011646 Gglean012071 Gglean012592 Gglean012850 Gglean013…
GO:0035196	production of miRNAs involved in gene silencing by miRNA	32	14142	15	3345	0.00734	Gglean002381 Gglean005176 Gglean007268 Gglean010083 Gglean011337 Gglean015582 Gglean015583 Gglean016081 Gglean016860 Gglean020645 Gglean021200 Gglean025732 Gglean025859 Gglean027498 Gglean028390
GO:0010228	vegetative to reproductive phase transition of meristem	133	14142	47	3345	0.00749	Gglean001696 Gglean001891 Gglean002379 Gglean005089 Gglean005148 Gglean007268 Gglean007805 Gglean008446 Gglean009254 Gglean009675 Gglean010724 Gglean012592 Gglean012868 Gglean013140 Gglean013391 Gglean013421 Gglean013495 Gglean014867 Gglean015375 Gglean016081 Gglean016222 Gglean016223 Gglean016568 Gglean016860 Gglean016888 Gglean017189 Gglean018178 Gglean018885 Gglean020672 Gglean020783 Gglean021…
GO:0006400	tRNA modification	21	14142	11	3345	0.00762	Gglean002204 Gglean002240 Gglean004484 Gglean008956 Gglean012210 Gglean012787 Gglean025221 Gglean026723 Gglean027423 Gglean030207 Gglean030940
GO:0042023	DNA endoreduplication	35	14142	16	3345	0.00767	Gglean000093 Gglean001014 Gglean001802 Gglean013395 Gglean014509 Gglean014558 Gglean014723 Gglean015582 Gglean015583 Gglean015810 Gglean018136 Gglean018514 Gglean018573 Gglean021369 Gglean021851 Gglean028026
GO:0051301	cell division	298	14142	95	3345	0.00769	Gglean000093 Gglean000211 Gglean000492 Gglean000802 Gglean001014 Gglean001659 Gglean001670 Gglean001696 Gglean002379 Gglean002381 Gglean002470 Gglean002786 Gglean002954 Gglean002962 Gglean003382 Gglean003712 Gglean003817 Gglean004421 Gglean004658 Gglean005465 Gglean005587 Gglean005869 Gglean006051 Gglean006073 Gglean006479 Gglean006511 Gglean006969 Gglean006982 Gglean007431 Gglean007650 Gglean008…
GO:0006720	isoprenoid metabolic process	232	14142	76	3345	0.00789	Gglean000795 Gglean001165 Gglean001233 Gglean001671 Gglean001806 Gglean002144 Gglean002207 Gglean002381 Gglean002806 Gglean002894 Gglean003057 Gglean003598 Gglean004103 Gglean004380 Gglean004413 Gglean004599 Gglean005148 Gglean005176 Gglean006037 Gglean006087 Gglean006903 Gglean006986 Gglean007805 Gglean007875 Gglean008306 Gglean008307 Gglean008378 Gglean008887 Gglean009141 Gglean009196 Gglean009…
GO:0072521	purine-containing compound metabolic process	419	14142	129	3345	0.00801	Gglean000501 Gglean000961 Gglean001161 Gglean001163 Gglean002335 Gglean002381 Gglean002636 Gglean002646 Gglean002786 Gglean002799 Gglean002800 Gglean002806 Gglean002891 Gglean003249 Gglean004278 Gglean004484 Gglean004658 Gglean004877 Gglean005070 Gglean005176 Gglean005185 Gglean005743 Gglean005802 Gglean005820 Gglean005827 Gglean005864 Gglean006051 Gglean006095 Gglean006831 Gglean006946 Gglean006…
GO:0009438	methylglyoxal metabolic process	41	14142	18	3345	0.00803	Gglean001722 Gglean003057 Gglean003393 Gglean006397 Gglean007032 Gglean009573 Gglean010616 Gglean013411 Gglean016098 Gglean016228 Gglean018022 Gglean019684 Gglean023028 Gglean023444 Gglean024082 Gglean026837 Gglean027600 Gglean030618
GO:0051596	methylglyoxal catabolic process	41	14142	18	3345	0.00803	Gglean001722 Gglean003057 Gglean003393 Gglean006397 Gglean007032 Gglean009573 Gglean010616 Gglean013411 Gglean016098 Gglean016228 Gglean018022 Gglean019684 Gglean023028 Gglean023444 Gglean024082 Gglean026837 Gglean027600 Gglean030618
GO:0009630	gravitropism	44	14142	19	3345	0.00809	Gglean000121 Gglean000761 Gglean001670 Gglean006143 Gglean006144 Gglean006511 Gglean010559 Gglean014877 Gglean017350 Gglean017809 Gglean017951 Gglean020137 Gglean021596 Gglean023028 Gglean023492 Gglean025488 Gglean025683 Gglean026480 Gglean028247
GO:0016246	RNA interference	47	14142	20	3345	0.0081	Gglean000211 Gglean001667 Gglean002381 Gglean005176 Gglean007054 Gglean007268 Gglean010083 Gglean010612 Gglean011337 Gglean015582 Gglean015583 Gglean016860 Gglean020645 Gglean021200 Gglean025732 Gglean025859 Gglean026614 Gglean027498 Gglean028024 Gglean028390
GO:0009164	nucleoside catabolic process	299	14142	95	3345	0.0085	Gglean000501 Gglean000961 Gglean002335 Gglean002381 Gglean002646 Gglean002786 Gglean002799 Gglean002800 Gglean002806 Gglean002891 Gglean003249 Gglean004658 Gglean004877 Gglean005070 Gglean005176 Gglean005185 Gglean005802 Gglean005820 Gglean005827 Gglean005864 Gglean006051 Gglean006095 Gglean006946 Gglean007033 Gglean007054 Gglean007232 Gglean007767 Gglean007805 Gglean008119 Gglean008407 Gglean008…
GO:0042454	ribonucleoside catabolic process	299	14142	95	3345	0.0085	Gglean000501 Gglean000961 Gglean002335 Gglean002381 Gglean002646 Gglean002786 Gglean002799 Gglean002800 Gglean002806 Gglean002891 Gglean003249 Gglean004658 Gglean004877 Gglean005070 Gglean005176 Gglean005185 Gglean005802 Gglean005820 Gglean005827 Gglean005864 Gglean006051 Gglean006095 Gglean006946 Gglean007033 Gglean007054 Gglean007232 Gglean007767 Gglean007805 Gglean008119 Gglean008407 Gglean008…
GO:0072523	purine-containing compound catabolic process	299	14142	95	3345	0.0085	Gglean000501 Gglean000961 Gglean002335 Gglean002381 Gglean002646 Gglean002786 Gglean002799 Gglean002800 Gglean002806 Gglean002891 Gglean003249 Gglean004658 Gglean004877 Gglean005070 Gglean005176 Gglean005185 Gglean005802 Gglean005820 Gglean005827 Gglean005864 Gglean006051 Gglean006095 Gglean006946 Gglean007033 Gglean007054 Gglean007232 Gglean007767 Gglean007805 Gglean008119 Gglean008407 Gglean009…
GO:0006007	glucose catabolic process	144	14142	50	3345	0.00868	Gglean000142 Gglean000176 Gglean000420 Gglean000618 Gglean002144 Gglean002207 Gglean004074 Gglean004097 Gglean004413 Gglean006087 Gglean006141 Gglean006414 Gglean006428 Gglean008306 Gglean008307 Gglean009141 Gglean009196 Gglean009241 Gglean010700 Gglean011306 Gglean011378 Gglean012345 Gglean012776 Gglean013101 Gglean014062 Gglean015774 Gglean018181 Gglean018632 Gglean018693 Gglean019080 Gglean019…
GO:0019320	hexose catabolic process	144	14142	50	3345	0.00868	Gglean000142 Gglean000176 Gglean000420 Gglean000618 Gglean002144 Gglean002207 Gglean004074 Gglean004097 Gglean004413 Gglean006087 Gglean006141 Gglean006414 Gglean006428 Gglean008306 Gglean008307 Gglean009141 Gglean009196 Gglean009241 Gglean010700 Gglean011306 Gglean011378 Gglean012345 Gglean012776 Gglean013101 Gglean014062 Gglean015774 Gglean018181 Gglean018632 Gglean018693 Gglean019080 Gglean019…
GO:0046365	monosaccharide catabolic process	144	14142	50	3345	0.00868	Gglean000142 Gglean000176 Gglean000420 Gglean000618 Gglean002144 Gglean002207 Gglean004074 Gglean004097 Gglean004413 Gglean006087 Gglean006141 Gglean006414 Gglean006428 Gglean008306 Gglean008307 Gglean009141 Gglean009196 Gglean009241 Gglean010700 Gglean011306 Gglean011378 Gglean012345 Gglean012776 Gglean013101 Gglean014062 Gglean015774 Gglean018181 Gglean018632 Gglean018693 Gglean019080 Gglean019…
GO:1901658	glycosyl compound catabolic process	300	14142	95	3345	0.00938	Gglean000501 Gglean000961 Gglean002335 Gglean002381 Gglean002646 Gglean002786 Gglean002799 Gglean002800 Gglean002806 Gglean002891 Gglean003249 Gglean004658 Gglean004877 Gglean005070 Gglean005176 Gglean005185 Gglean005802 Gglean005820 Gglean005827 Gglean005864 Gglean006051 Gglean006095 Gglean006946 Gglean007033 Gglean007054 Gglean007232 Gglean007767 Gglean007805 Gglean008119 Gglean008407 Gglean008…
GO:0030163	protein catabolic process	237	14142	77	3345	0.00938	Gglean000402 Gglean000501 Gglean000762 Gglean001014 Gglean001058 Gglean001626 Gglean001696 Gglean002199 Gglean002435 Gglean002455 Gglean002786 Gglean003424 Gglean004413 Gglean006291 Gglean008781 Gglean009888 Gglean010442 Gglean010906 Gglean011334 Gglean012815 Gglean013395 Gglean013500 Gglean013770 Gglean014036 Gglean014172 Gglean014194 Gglean014492 Gglean014723 Gglean014866 Gglean014892 Gglean014…
GO:0080147	root hair cell development	82	14142	31	3345	0.00948	Gglean001014 Gglean001044 Gglean001254 Gglean001462 Gglean002999 Gglean005541 Gglean006413 Gglean009648 Gglean009808 Gglean010833 Gglean010906 Gglean011801 Gglean012934 Gglean014877 Gglean015294 Gglean016060 Gglean016765 Gglean016916 Gglean018915 Gglean020689 Gglean021291 Gglean021596 Gglean022240 Gglean024426 Gglean024437 Gglean024946 Gglean025384 Gglean025625 Gglean026050 Gglean026988 Gglean030…
GO:0006342	chromatin silencing	63	14142	25	3345	0.00951	Gglean000211 Gglean000492 Gglean001667 Gglean002470 Gglean003567 Gglean006332 Gglean006709 Gglean007054 Gglean010068 Gglean010612 Gglean010955 Gglean011337 Gglean014002 Gglean016081 Gglean016222 Gglean016223 Gglean016860 Gglean018573 Gglean019424 Gglean025732 Gglean025859 Gglean026614 Gglean028023 Gglean028024 Gglean028390
GO:0016053	organic acid biosynthetic process	522	14142	157	3345	0.00955	Gglean000020 Gglean000384 Gglean000505 Gglean001233 Gglean001420 Gglean001463 Gglean001486 Gglean001671 Gglean001814 Gglean002144 Gglean002236 Gglean002435 Gglean002540 Gglean002551 Gglean002644 Gglean002745 Gglean002783 Gglean003706 Gglean003771 Gglean004103 Gglean004160 Gglean004380 Gglean004383 Gglean004413 Gglean004599 Gglean005506 Gglean006038 Gglean006645 Gglean006749 Gglean006883 Gglean006…
GO:0046394	carboxylic acid biosynthetic process	522	14142	157	3345	0.00955	Gglean000020 Gglean000384 Gglean000505 Gglean001233 Gglean001420 Gglean001463 Gglean001486 Gglean001671 Gglean001814 Gglean002144 Gglean002236 Gglean002435 Gglean002540 Gglean002551 Gglean002644 Gglean002745 Gglean002783 Gglean003706 Gglean003771 Gglean004103 Gglean004160 Gglean004380 Gglean004383 Gglean004413 Gglean004599 Gglean005506 Gglean006038 Gglean006645 Gglean006749 Gglean006883 Gglean006…
GO:0009893	positive regulation of metabolic process	220	14142	72	3345	0.00975	Gglean000176 Gglean000550 Gglean001572 Gglean001721 Gglean002144 Gglean002379 Gglean002381 Gglean002746 Gglean002889 Gglean004200 Gglean004501 Gglean004792 Gglean005506 Gglean005702 Gglean006332 Gglean006840 Gglean007268 Gglean007378 Gglean007718 Gglean007805 Gglean008258 Gglean008306 Gglean008307 Gglean008446 Gglean010411 Gglean010470 Gglean010485 Gglean011646 Gglean012071 Gglean012592 Gglean012…
GO:0006555	methionine metabolic process	54	14142	22	3345	0.01026	Gglean002745 Gglean004160 Gglean004383 Gglean007329 Gglean008065 Gglean009848 Gglean011927 Gglean012133 Gglean012794 Gglean014473 Gglean015056 Gglean015342 Gglean016081 Gglean017735 Gglean020943 Gglean021802 Gglean022770 Gglean024192 Gglean024576 Gglean026355 Gglean026513 Gglean027653
GO:0043543	protein acylation	76	14142	29	3345	0.01027	Gglean000762 Gglean004383 Gglean004440 Gglean007708 Gglean007938 Gglean008496 Gglean008547 Gglean009675 Gglean009868 Gglean009937 Gglean010068 Gglean010086 Gglean012621 Gglean013101 Gglean013391 Gglean014289 Gglean017768 Gglean017928 Gglean019500 Gglean019556 Gglean022782 Gglean023487 Gglean025016 Gglean025405 Gglean025836 Gglean028439 Gglean028514 Gglean028515 Gglean028664
GO:0035195	gene silencing by miRNA	33	14142	15	3345	0.01033	Gglean002381 Gglean005176 Gglean007268 Gglean010083 Gglean011337 Gglean015582 Gglean015583 Gglean016081 Gglean016860 Gglean020645 Gglean021200 Gglean025732 Gglean025859 Gglean027498 Gglean028390
GO:0006518	peptide metabolic process	19	14142	10	3345	0.01042	Gglean003155 Gglean011102 Gglean013781 Gglean018541 Gglean021778 Gglean021922 Gglean023619 Gglean026837 Gglean029111 Gglean029112
GO:0010605	negative regulation of macromolecule metabolic process	169	14142	57	3345	0.01043	Gglean000211 Gglean000492 Gglean001533 Gglean001609 Gglean001667 Gglean001802 Gglean002381 Gglean002470 Gglean002594 Gglean002954 Gglean003567 Gglean004343 Gglean004348 Gglean005176 Gglean006332 Gglean006593 Gglean006709 Gglean007054 Gglean007268 Gglean009937 Gglean010068 Gglean010083 Gglean010612 Gglean010867 Gglean010955 Gglean011337 Gglean014002 Gglean014558 Gglean015582 Gglean015583 Gglean015…
GO:0044786	cell cycle DNA replication	36	14142	16	3345	0.01058	Gglean000093 Gglean001014 Gglean001802 Gglean013395 Gglean014509 Gglean014558 Gglean014723 Gglean015582 Gglean015583 Gglean015810 Gglean018136 Gglean018514 Gglean018573 Gglean021369 Gglean021851 Gglean028026
GO:0030258	lipid modification	122	14142	43	3345	0.01073	Gglean001014 Gglean001017 Gglean001284 Gglean001693 Gglean001743 Gglean001793 Gglean002268 Gglean006124 Gglean006511 Gglean006978 Gglean007173 Gglean007708 Gglean009011 Gglean009018 Gglean009407 Gglean009808 Gglean011756 Gglean013992 Gglean014036 Gglean014524 Gglean014704 Gglean014866 Gglean016426 Gglean016448 Gglean017624 Gglean017951 Gglean018540 Gglean018885 Gglean019298 Gglean020974 Gglean021…
GO:0006152	purine nucleoside catabolic process	298	14142	94	3345	0.01088	Gglean000501 Gglean000961 Gglean002335 Gglean002381 Gglean002646 Gglean002786 Gglean002799 Gglean002800 Gglean002806 Gglean002891 Gglean003249 Gglean004658 Gglean004877 Gglean005070 Gglean005176 Gglean005185 Gglean005802 Gglean005820 Gglean005827 Gglean005864 Gglean006051 Gglean006095 Gglean006946 Gglean007033 Gglean007054 Gglean007232 Gglean007767 Gglean007805 Gglean008119 Gglean008407 Gglean009…
GO:0009067	aspartate family amino acid biosynthetic process	70	14142	27	3345	0.01109	Gglean002745 Gglean004160 Gglean004383 Gglean006883 Gglean007329 Gglean008065 Gglean009848 Gglean011927 Gglean012133 Gglean012697 Gglean012794 Gglean012883 Gglean014473 Gglean015056 Gglean015342 Gglean016081 Gglean016712 Gglean017735 Gglean019460 Gglean020943 Gglean021802 Gglean022770 Gglean024192 Gglean024576 Gglean026355 Gglean026513 Gglean027653
GO:0010020	chloroplast fission	9	14142	6	3345	0.01118	Gglean007767 Gglean012776 Gglean012946 Gglean013386 Gglean014050 Gglean022005
GO:0042026	protein refolding	9	14142	6	3345	0.01118	Gglean000625 Gglean001837 Gglean005462 Gglean007717 Gglean015142 Gglean015755
GO:0043572	plastid fission	9	14142	6	3345	0.01118	Gglean007767 Gglean012776 Gglean012946 Gglean013386 Gglean014050 Gglean022005
GO:0044255	cellular lipid metabolic process	641	14142	189	3345	0.01136	Gglean000384 Gglean000762 Gglean000795 Gglean001014 Gglean001017 Gglean001165 Gglean001233 Gglean001284 Gglean001463 Gglean001662 Gglean001669 Gglean001671 Gglean001693 Gglean001743 Gglean001793 Gglean001802 Gglean001806 Gglean002144 Gglean002207 Gglean002236 Gglean002268 Gglean002381 Gglean002538 Gglean002806 Gglean002894 Gglean003057 Gglean003087 Gglean003424 Gglean003598 Gglean004078 Gglean004…
GO:0042559	pteridine-containing compound biosynthetic process	14	14142	8	3345	0.0118	Gglean001420 Gglean012698 Gglean014374 Gglean016387 Gglean019608 Gglean023328 Gglean024735 Gglean027820
GO:0090329	regulation of DNA-dependent DNA replication	14	14142	8	3345	0.0118	Gglean000093 Gglean000501 Gglean013395 Gglean015582 Gglean015583 Gglean018136 Gglean018573 Gglean021851
GO:0009965	leaf morphogenesis	64	14142	25	3345	0.0119	Gglean000761 Gglean002144 Gglean002894 Gglean006413 Gglean007805 Gglean010833 Gglean012669 Gglean012709 Gglean013219 Gglean016916 Gglean017476 Gglean019219 Gglean020334 Gglean021851 Gglean023487 Gglean023664 Gglean024091 Gglean025227 Gglean028247 Gglean028568 Gglean028916 Gglean030110 Gglean030111 Gglean030682 Gglean031286
GO:0048767	root hair elongation	80	14142	30	3345	0.01202	Gglean001014 Gglean001044 Gglean001462 Gglean002999 Gglean005541 Gglean006413 Gglean009648 Gglean009808 Gglean010833 Gglean010906 Gglean011801 Gglean012934 Gglean014877 Gglean015294 Gglean016060 Gglean016765 Gglean016916 Gglean018915 Gglean020689 Gglean021291 Gglean021596 Gglean022240 Gglean024426 Gglean024437 Gglean024946 Gglean025384 Gglean025625 Gglean026050 Gglean026988 Gglean030385
GO:0006497	protein lipidation	58	14142	23	3345	0.01269	Gglean000762 Gglean002538 Gglean003424 Gglean004383 Gglean004440 Gglean006836 Gglean007708 Gglean007938 Gglean008496 Gglean008527 Gglean008528 Gglean008547 Gglean009868 Gglean012621 Gglean013101 Gglean013391 Gglean014289 Gglean016529 Gglean017928 Gglean019556 Gglean022782 Gglean025016 Gglean028664
GO:0042158	lipoprotein biosynthetic process	58	14142	23	3345	0.01269	Gglean000762 Gglean002538 Gglean003424 Gglean004383 Gglean004440 Gglean006836 Gglean007708 Gglean007938 Gglean008496 Gglean008527 Gglean008528 Gglean008547 Gglean009868 Gglean012621 Gglean013101 Gglean013391 Gglean014289 Gglean016529 Gglean017928 Gglean019556 Gglean022782 Gglean025016 Gglean028664
GO:0009637	response to blue light	55	14142	22	3345	0.01306	Gglean001486 Gglean002207 Gglean004019 Gglean004351 Gglean004413 Gglean009253 Gglean009888 Gglean014877 Gglean017036 Gglean017914 Gglean022031 Gglean022915 Gglean023028 Gglean023086 Gglean023395 Gglean025683 Gglean026937 Gglean029219 Gglean029913 Gglean030255 Gglean030257 Gglean030682
GO:0034968	histone lysine methylation	74	14142	28	3345	0.01308	Gglean000211 Gglean000819 Gglean001284 Gglean002470 Gglean005527 Gglean005676 Gglean006195 Gglean006332 Gglean006709 Gglean007054 Gglean007250 Gglean010442 Gglean010955 Gglean014002 Gglean015032 Gglean015698 Gglean016081 Gglean016860 Gglean017351 Gglean018573 Gglean019424 Gglean022744 Gglean022762 Gglean024865 Gglean025263 Gglean025859 Gglean028023 Gglean028024
GO:0010628	positive regulation of gene expression	120	14142	42	3345	0.01318	Gglean000176 Gglean000550 Gglean002144 Gglean002379 Gglean002381 Gglean002746 Gglean004501 Gglean006332 Gglean006840 Gglean007268 Gglean007718 Gglean007805 Gglean008258 Gglean008306 Gglean008307 Gglean008446 Gglean012592 Gglean012850 Gglean013219 Gglean013391 Gglean014509 Gglean014867 Gglean015538 Gglean015810 Gglean016888 Gglean019219 Gglean021200 Gglean022031 Gglean022656 Gglean022915 Gglean023…
GO:0045893	positive regulation of transcription, DNA-templated	120	14142	42	3345	0.01318	Gglean000176 Gglean000550 Gglean002144 Gglean002379 Gglean002381 Gglean002746 Gglean004501 Gglean006332 Gglean006840 Gglean007268 Gglean007718 Gglean007805 Gglean008258 Gglean008306 Gglean008307 Gglean008446 Gglean012592 Gglean012850 Gglean013219 Gglean013391 Gglean014509 Gglean014867 Gglean015538 Gglean015810 Gglean016888 Gglean019219 Gglean021200 Gglean022031 Gglean022656 Gglean022915 Gglean023…
GO:0034655	nucleobase-containing compound catabolic process	332	14142	103	3345	0.01321	Gglean000501 Gglean000961 Gglean001004 Gglean002335 Gglean002381 Gglean002646 Gglean002786 Gglean002799 Gglean002800 Gglean002806 Gglean002891 Gglean003249 Gglean004658 Gglean004877 Gglean005070 Gglean005176 Gglean005185 Gglean005395 Gglean005802 Gglean005820 Gglean005827 Gglean005864 Gglean006051 Gglean006095 Gglean006946 Gglean007033 Gglean007054 Gglean007232 Gglean007767 Gglean007805 Gglean008…
GO:0031047	gene silencing by RNA	87	14142	32	3345	0.01324	Gglean000211 Gglean000492 Gglean001667 Gglean002381 Gglean002954 Gglean004343 Gglean005176 Gglean006332 Gglean007054 Gglean007268 Gglean010083 Gglean010612 Gglean010955 Gglean011337 Gglean014002 Gglean015582 Gglean015583 Gglean016081 Gglean016222 Gglean016223 Gglean016860 Gglean018573 Gglean020645 Gglean021200 Gglean024142 Gglean025732 Gglean025859 Gglean026614 Gglean027498 Gglean028023 Gglean028…
GO:0022402	cell cycle process	265	14142	84	3345	0.01357	Gglean000093 Gglean000211 Gglean000492 Gglean000802 Gglean001014 Gglean001533 Gglean001659 Gglean001670 Gglean001696 Gglean001802 Gglean002379 Gglean002962 Gglean003382 Gglean003712 Gglean005465 Gglean005587 Gglean005643 Gglean005944 Gglean006073 Gglean006479 Gglean006511 Gglean007159 Gglean007378 Gglean007431 Gglean007650 Gglean008693 Gglean009151 Gglean010522 Gglean010612 Gglean011248 Gglean012…
GO:0006631	fatty acid metabolic process	251	14142	80	3345	0.01365	Gglean000384 Gglean001014 Gglean001017 Gglean001233 Gglean001284 Gglean001463 Gglean001669 Gglean001671 Gglean001693 Gglean001793 Gglean002236 Gglean003087 Gglean004078 Gglean004103 Gglean004413 Gglean006511 Gglean006978 Gglean006995 Gglean007173 Gglean007708 Gglean008243 Gglean008306 Gglean008307 Gglean008594 Gglean009018 Gglean009196 Gglean009254 Gglean009808 Gglean010175 Gglean011756 Gglean012…
GO:0008154	actin polymerization or depolymerization	49	14142	20	3345	0.01371	Gglean001831 Gglean006750 Gglean007268 Gglean007718 Gglean009181 Gglean012579 Gglean012876 Gglean015810 Gglean017948 Gglean018584 Gglean020261 Gglean020334 Gglean021596 Gglean022517 Gglean023028 Gglean025683 Gglean030144 Gglean030385 Gglean030926 Gglean031286
GO:0009143	nucleoside triphosphate catabolic process	297	14142	93	3345	0.01385	Gglean000501 Gglean000961 Gglean002335 Gglean002381 Gglean002646 Gglean002786 Gglean002799 Gglean002800 Gglean002806 Gglean002891 Gglean003249 Gglean004658 Gglean004877 Gglean005070 Gglean005176 Gglean005802 Gglean005820 Gglean005827 Gglean005864 Gglean006051 Gglean006095 Gglean006946 Gglean007033 Gglean007054 Gglean007232 Gglean007767 Gglean007805 Gglean008119 Gglean008407 Gglean009150 Gglean009…
GO:0046130	purine ribonucleoside catabolic process	297	14142	93	3345	0.01385	Gglean000501 Gglean000961 Gglean002335 Gglean002381 Gglean002646 Gglean002786 Gglean002799 Gglean002800 Gglean002806 Gglean002891 Gglean003249 Gglean004658 Gglean004877 Gglean005070 Gglean005176 Gglean005802 Gglean005820 Gglean005827 Gglean005864 Gglean006051 Gglean006095 Gglean006946 Gglean007033 Gglean007054 Gglean007232 Gglean007767 Gglean007805 Gglean008119 Gglean008407 Gglean009150 Gglean009…
GO:0007155	cell adhesion	31	14142	14	3345	0.01394	Gglean001831 Gglean007268 Gglean007718 Gglean012579 Gglean012876 Gglean015810 Gglean020334 Gglean021596 Gglean023028 Gglean025683 Gglean030144 Gglean030385 Gglean030926 Gglean031286
GO:0022610	biological adhesion	31	14142	14	3345	0.01394	Gglean001831 Gglean007268 Gglean007718 Gglean012579 Gglean012876 Gglean015810 Gglean020334 Gglean021596 Gglean023028 Gglean025683 Gglean030144 Gglean030385 Gglean030926 Gglean031286
GO:0050794	regulation of cellular process	1706	14142	473	3345	0.01396	Gglean000093 Gglean000094 Gglean000176 Gglean000211 Gglean000240 Gglean000367 Gglean000492 Gglean000501 Gglean000550 Gglean000762 Gglean000839 Gglean000933 Gglean000941 Gglean001014 Gglean001040 Gglean001045 Gglean001058 Gglean001101 Gglean001111 Gglean001165 Gglean001533 Gglean001572 Gglean001609 Gglean001659 Gglean001667 Gglean001670 Gglean001696 Gglean001721 Gglean001802 Gglean001831 Gglean001…
GO:0048569	post-embryonic organ development	199	14142	65	3345	0.01416	Gglean000211 Gglean000762 Gglean001254 Gglean001609 Gglean001891 Gglean002470 Gglean002786 Gglean002873 Gglean002987 Gglean005089 Gglean005148 Gglean005643 Gglean006587 Gglean006959 Gglean007033 Gglean007054 Gglean007268 Gglean007718 Gglean007805 Gglean008547 Gglean009136 Gglean009254 Gglean009304 Gglean010013 Gglean010068 Gglean012177 Gglean012592 Gglean012861 Gglean014190 Gglean014620 Gglean014…
GO:0009407	toxin catabolic process	43	14142	18	3345	0.01417	Gglean001014 Gglean002088 Gglean009181 Gglean014206 Gglean014578 Gglean014866 Gglean016426 Gglean016448 Gglean017300 Gglean017951 Gglean019298 Gglean019653 Gglean020974 Gglean021291 Gglean022367 Gglean024427 Gglean024946 Gglean026050
GO:0042793	transcription from plastid promoter	43	14142	18	3345	0.01417	Gglean002381 Gglean002806 Gglean003331 Gglean007805 Gglean008258 Gglean008306 Gglean008307 Gglean009711 Gglean015538 Gglean015774 Gglean018181 Gglean020118 Gglean022915 Gglean023664 Gglean024712 Gglean027820 Gglean028568 Gglean030975
GO:0090487	secondary metabolite catabolic process	43	14142	18	3345	0.01417	Gglean001014 Gglean002088 Gglean009181 Gglean014206 Gglean014578 Gglean014866 Gglean016426 Gglean016448 Gglean017300 Gglean017951 Gglean019298 Gglean019653 Gglean020974 Gglean021291 Gglean022367 Gglean024427 Gglean024946 Gglean026050
GO:0016925	protein sumoylation	7	14142	5	3345	0.01419	Gglean003563 Gglean007329 Gglean008065 Gglean010726 Gglean028464
GO:0051254	positive regulation of RNA metabolic process	124	14142	43	3345	0.01452	Gglean000176 Gglean000550 Gglean002144 Gglean002379 Gglean002381 Gglean002746 Gglean004501 Gglean006332 Gglean006840 Gglean007268 Gglean007718 Gglean007805 Gglean008258 Gglean008306 Gglean008307 Gglean008446 Gglean012592 Gglean012850 Gglean013219 Gglean013391 Gglean014509 Gglean014867 Gglean015538 Gglean015810 Gglean016888 Gglean019219 Gglean019709 Gglean021200 Gglean022031 Gglean022656 Gglean022…
GO:0065008	regulation of biological quality	463	14142	139	3345	0.01506	Gglean000257 Gglean000644 Gglean000761 Gglean000920 Gglean001040 Gglean001044 Gglean001058 Gglean001462 Gglean001696 Gglean001831 Gglean002304 Gglean002379 Gglean002388 Gglean002540 Gglean002746 Gglean002859 Gglean002873 Gglean002954 Gglean002999 Gglean003382 Gglean004103 Gglean004250 Gglean004376 Gglean004918 Gglean005541 Gglean005630 Gglean005844 Gglean006094 Gglean006122 Gglean006143 Gglean006…
GO:1901292	nucleoside phosphate catabolic process	298	14142	93	3345	0.01519	Gglean000501 Gglean000961 Gglean002335 Gglean002381 Gglean002646 Gglean002786 Gglean002799 Gglean002800 Gglean002806 Gglean002891 Gglean003249 Gglean004658 Gglean004877 Gglean005070 Gglean005176 Gglean005802 Gglean005820 Gglean005827 Gglean005864 Gglean006051 Gglean006095 Gglean006946 Gglean007033 Gglean007054 Gglean007232 Gglean007767 Gglean007805 Gglean008119 Gglean008407 Gglean009150 Gglean009…
GO:0009311	oligosaccharide metabolic process	101	14142	36	3345	0.01535	Gglean002644 Gglean003148 Gglean003424 Gglean004074 Gglean005506 Gglean006414 Gglean006968 Gglean008172 Gglean008217 Gglean008308 Gglean008352 Gglean008887 Gglean009141 Gglean009253 Gglean010616 Gglean011378 Gglean013065 Gglean015708 Gglean017331 Gglean017476 Gglean018693 Gglean020969 Gglean021174 Gglean024091 Gglean024635 Gglean025450 Gglean025599 Gglean027174 Gglean027653 Gglean027690 Gglean027…
GO:0044265	cellular macromolecule catabolic process	249	14142	79	3345	0.01591	Gglean000501 Gglean000762 Gglean001004 Gglean001014 Gglean001058 Gglean001626 Gglean001696 Gglean002199 Gglean002435 Gglean002455 Gglean002786 Gglean003424 Gglean004413 Gglean005395 Gglean006291 Gglean008781 Gglean009888 Gglean010442 Gglean010906 Gglean011334 Gglean012815 Gglean013391 Gglean013395 Gglean013500 Gglean013770 Gglean014036 Gglean014172 Gglean014492 Gglean014723 Gglean014866 Gglean014…
GO:0051173	positive regulation of nitrogen compound metabolic process	128	14142	44	3345	0.01592	Gglean000176 Gglean000550 Gglean002144 Gglean002379 Gglean002381 Gglean002746 Gglean004501 Gglean006332 Gglean006840 Gglean007268 Gglean007718 Gglean007805 Gglean008258 Gglean008306 Gglean008307 Gglean008446 Gglean012592 Gglean012850 Gglean013219 Gglean013391 Gglean014509 Gglean014867 Gglean015538 Gglean015810 Gglean016888 Gglean019219 Gglean019709 Gglean021200 Gglean022031 Gglean022656 Gglean022…
GO:0045047	protein targeting to ER	12	14142	7	3345	0.01609	Gglean002381 Gglean004348 Gglean005176 Gglean009252 Gglean015696 Gglean020786 Gglean031207
GO:0048598	embryonic morphogenesis	12	14142	7	3345	0.01609	Gglean000761 Gglean000762 Gglean005447 Gglean007938 Gglean012621 Gglean014190 Gglean028247
GO:0051783	regulation of nuclear division	12	14142	7	3345	0.01609	Gglean000093 Gglean000211 Gglean001670 Gglean013395 Gglean017451 Gglean018136 Gglean025927
GO:0072599	establishment of protein localization to endoplasmic reticulum	12	14142	7	3345	0.01609	Gglean002381 Gglean004348 Gglean005176 Gglean009252 Gglean015696 Gglean020786 Gglean031207
GO:0090421	embryonic meristem initiation	12	14142	7	3345	0.01609	Gglean001696 Gglean002379 Gglean012177 Gglean013966 Gglean021851 Gglean023347 Gglean031286
GO:0006783	heme biosynthetic process	20	14142	10	3345	0.01614	Gglean000805 Gglean001036 Gglean003598 Gglean009597 Gglean011249 Gglean014078 Gglean018748 Gglean020153 Gglean023577 Gglean024712
GO:0010629	negative regulation of gene expression	152	14142	51	3345	0.0164	Gglean000211 Gglean000492 Gglean001609 Gglean001667 Gglean002381 Gglean002470 Gglean002594 Gglean002954 Gglean003567 Gglean004343 Gglean005176 Gglean006332 Gglean006593 Gglean006709 Gglean007054 Gglean007268 Gglean009937 Gglean010068 Gglean010083 Gglean010612 Gglean010867 Gglean010955 Gglean011337 Gglean014002 Gglean015582 Gglean015583 Gglean015698 Gglean015919 Gglean016081 Gglean016222 Gglean016…
GO:0009073	aromatic amino acid family biosynthetic process	56	14142	22	3345	0.01643	Gglean001420 Gglean002144 Gglean002551 Gglean003771 Gglean009015 Gglean009253 Gglean015101 Gglean016509 Gglean017036 Gglean018181 Gglean019219 Gglean019921 Gglean024258 Gglean024923 Gglean024950 Gglean026882 Gglean026884 Gglean027820 Gglean027922 Gglean029146 Gglean030686 Gglean030975
GO:0065007	biological regulation	2224	14142	608	3345	0.01661	Gglean000093 Gglean000094 Gglean000176 Gglean000211 Gglean000240 Gglean000257 Gglean000367 Gglean000492 Gglean000501 Gglean000550 Gglean000644 Gglean000761 Gglean000762 Gglean000819 Gglean000839 Gglean000920 Gglean000933 Gglean000941 Gglean001014 Gglean001040 Gglean001044 Gglean001045 Gglean001058 Gglean001101 Gglean001111 Gglean001138 Gglean001165 Gglean001284 Gglean001462 Gglean001486 Gglean001…
GO:0019953	sexual reproduction	72	14142	27	3345	0.01662	Gglean000093 Gglean006513 Gglean006543 Gglean007054 Gglean008125 Gglean008446 Gglean009675 Gglean011681 Gglean012074 Gglean015582 Gglean015583 Gglean016860 Gglean017351 Gglean017719 Gglean017847 Gglean017951 Gglean018052 Gglean018573 Gglean019541 Gglean019834 Gglean020783 Gglean021470 Gglean021851 Gglean022785 Gglean026942 Gglean027498 Gglean029337
GO:0016458	gene silencing	125	14142	43	3345	0.01679	Gglean000211 Gglean000492 Gglean001667 Gglean002381 Gglean002470 Gglean002594 Gglean002954 Gglean003567 Gglean004343 Gglean005176 Gglean006332 Gglean006593 Gglean006709 Gglean007054 Gglean007268 Gglean010068 Gglean010083 Gglean010612 Gglean010955 Gglean011337 Gglean014002 Gglean015582 Gglean015583 Gglean015698 Gglean016081 Gglean016222 Gglean016223 Gglean016304 Gglean016860 Gglean018573 Gglean019…
GO:0006573	valine metabolic process	5	14142	4	3345	0.01695	Gglean000020 Gglean012345 Gglean013500 Gglean028735
GO:0006597	spermine biosynthetic process	5	14142	4	3345	0.01695	Gglean006975 Gglean015515 Gglean030068 Gglean030069
GO:0008215	spermine metabolic process	5	14142	4	3345	0.01695	Gglean006975 Gglean015515 Gglean030068 Gglean030069
GO:0010196	nonphotochemical quenching	5	14142	4	3345	0.01695	Gglean001486 Gglean002644 Gglean003808 Gglean016513
GO:0019430	removal of superoxide radicals	5	14142	4	3345	0.01695	Gglean021190 Gglean024084 Gglean025094 Gglean026859
GO:0045787	positive regulation of cell cycle	5	14142	4	3345	0.01695	Gglean000211 Gglean014509 Gglean016228 Gglean023487
GO:0048571	long-day photoperiodism	5	14142	4	3345	0.01695	Gglean016081 Gglean016860 Gglean016888 Gglean030255
GO:0048574	long-day photoperiodism, flowering	5	14142	4	3345	0.01695	Gglean016081 Gglean016860 Gglean016888 Gglean030255
GO:0051223	regulation of protein transport	5	14142	4	3345	0.01695	Gglean006413 Gglean010833 Gglean014711 Gglean016916
GO:0070201	regulation of establishment of protein localization	5	14142	4	3345	0.01695	Gglean006413 Gglean010833 Gglean014711 Gglean016916
GO:0071450	cellular response to oxygen radical	5	14142	4	3345	0.01695	Gglean021190 Gglean024084 Gglean025094 Gglean026859
GO:0071451	cellular response to superoxide	5	14142	4	3345	0.01695	Gglean021190 Gglean024084 Gglean025094 Gglean026859
GO:1990066	energy quenching	5	14142	4	3345	0.01695	Gglean001486 Gglean002644 Gglean003808 Gglean016513
GO:1901699	cellular response to nitrogen compound	53	14142	21	3345	0.01697	Gglean001667 Gglean002381 Gglean002954 Gglean005176 Gglean006143 Gglean006144 Gglean007268 Gglean010083 Gglean010612 Gglean011337 Gglean015582 Gglean015583 Gglean016081 Gglean016860 Gglean020645 Gglean021200 Gglean025732 Gglean025859 Gglean026614 Gglean027498 Gglean028390
GO:0010073	meristem maintenance	95	14142	34	3345	0.01699	Gglean000367 Gglean001609 Gglean002540 Gglean004342 Gglean005541 Gglean006153 Gglean006543 Gglean006587 Gglean006671 Gglean006837 Gglean006872 Gglean009151 Gglean009648 Gglean009675 Gglean010013 Gglean014867 Gglean015294 Gglean016860 Gglean020212 Gglean020645 Gglean020783 Gglean021741 Gglean023660 Gglean024192 Gglean024437 Gglean025732 Gglean025859 Gglean027391 Gglean027498 Gglean027877 Gglean028…
GO:0044723	single-organism carbohydrate metabolic process	751	14142	217	3345	0.01738	Gglean000027 Gglean000142 Gglean000176 Gglean000420 Gglean000618 Gglean000738 Gglean000941 Gglean001017 Gglean001044 Gglean001058 Gglean001243 Gglean001462 Gglean001626 Gglean001855 Gglean002073 Gglean002144 Gglean002207 Gglean002435 Gglean002644 Gglean002674 Gglean002871 Gglean002873 Gglean002999 Gglean003069 Gglean003148 Gglean003424 Gglean003462 Gglean003706 Gglean004074 Gglean004097 Gglean004…
GO:0006448	regulation of translational elongation	23	14142	11	3345	0.01744	Gglean002304 Gglean002859 Gglean004250 Gglean004348 Gglean004918 Gglean012071 Gglean013770 Gglean019172 Gglean028333 Gglean030588 Gglean030589
GO:0006195	purine nucleotide catabolic process	296	14142	92	3345	0.0175	Gglean000501 Gglean000961 Gglean002335 Gglean002381 Gglean002646 Gglean002786 Gglean002799 Gglean002800 Gglean002806 Gglean002891 Gglean003249 Gglean004658 Gglean004877 Gglean005070 Gglean005176 Gglean005802 Gglean005820 Gglean005827 Gglean005864 Gglean006051 Gglean006095 Gglean006946 Gglean007033 Gglean007054 Gglean007232 Gglean007767 Gglean007805 Gglean008119 Gglean008407 Gglean009150 Gglean009…
GO:0009146	purine nucleoside triphosphate catabolic process	296	14142	92	3345	0.0175	Gglean000501 Gglean000961 Gglean002335 Gglean002381 Gglean002646 Gglean002786 Gglean002799 Gglean002800 Gglean002806 Gglean002891 Gglean003249 Gglean004658 Gglean004877 Gglean005070 Gglean005176 Gglean005802 Gglean005820 Gglean005827 Gglean005864 Gglean006051 Gglean006095 Gglean006946 Gglean007033 Gglean007054 Gglean007232 Gglean007767 Gglean007805 Gglean008119 Gglean008407 Gglean009150 Gglean009…
GO:0009154	purine ribonucleotide catabolic process	296	14142	92	3345	0.0175	Gglean000501 Gglean000961 Gglean002335 Gglean002381 Gglean002646 Gglean002786 Gglean002799 Gglean002800 Gglean002806 Gglean002891 Gglean003249 Gglean004658 Gglean004877 Gglean005070 Gglean005176 Gglean005802 Gglean005820 Gglean005827 Gglean005864 Gglean006051 Gglean006095 Gglean006946 Gglean007033 Gglean007054 Gglean007232 Gglean007767 Gglean007805 Gglean008119 Gglean008407 Gglean009150 Gglean009…
GO:0009203	ribonucleoside triphosphate catabolic process	296	14142	92	3345	0.0175	Gglean000501 Gglean000961 Gglean002335 Gglean002381 Gglean002646 Gglean002786 Gglean002799 Gglean002800 Gglean002806 Gglean002891 Gglean003249 Gglean004658 Gglean004877 Gglean005070 Gglean005176 Gglean005802 Gglean005820 Gglean005827 Gglean005864 Gglean006051 Gglean006095 Gglean006946 Gglean007033 Gglean007054 Gglean007232 Gglean007767 Gglean007805 Gglean008119 Gglean008407 Gglean009150 Gglean009…
GO:0009207	purine ribonucleoside triphosphate catabolic process	296	14142	92	3345	0.0175	Gglean000501 Gglean000961 Gglean002335 Gglean002381 Gglean002646 Gglean002786 Gglean002799 Gglean002800 Gglean002806 Gglean002891 Gglean003249 Gglean004658 Gglean004877 Gglean005070 Gglean005176 Gglean005802 Gglean005820 Gglean005827 Gglean005864 Gglean006051 Gglean006095 Gglean006946 Gglean007033 Gglean007054 Gglean007232 Gglean007767 Gglean007805 Gglean008119 Gglean008407 Gglean009150 Gglean009…
GO:0009261	ribonucleotide catabolic process	296	14142	92	3345	0.0175	Gglean000501 Gglean000961 Gglean002335 Gglean002381 Gglean002646 Gglean002786 Gglean002799 Gglean002800 Gglean002806 Gglean002891 Gglean003249 Gglean004658 Gglean004877 Gglean005070 Gglean005176 Gglean005802 Gglean005820 Gglean005827 Gglean005864 Gglean006051 Gglean006095 Gglean006946 Gglean007033 Gglean007054 Gglean007232 Gglean007767 Gglean007805 Gglean008119 Gglean008407 Gglean009150 Gglean009…
GO:1902680	positive regulation of RNA biosynthetic process	122	14142	42	3345	0.01772	Gglean000176 Gglean000550 Gglean002144 Gglean002379 Gglean002381 Gglean002746 Gglean004501 Gglean006332 Gglean006840 Gglean007268 Gglean007718 Gglean007805 Gglean008258 Gglean008306 Gglean008307 Gglean008446 Gglean012592 Gglean012850 Gglean013219 Gglean013391 Gglean014509 Gglean014867 Gglean015538 Gglean015810 Gglean016888 Gglean019219 Gglean021200 Gglean022031 Gglean022656 Gglean022915 Gglean023…
GO:0010207	photosystem II assembly	66	14142	25	3345	0.01811	Gglean001955 Gglean002274 Gglean002381 Gglean002644 Gglean004413 Gglean008306 Gglean008307 Gglean009888 Gglean017914 Gglean018632 Gglean018693 Gglean018855 Gglean020118 Gglean022031 Gglean022401 Gglean022915 Gglean023370 Gglean023664 Gglean024267 Gglean027820 Gglean028568 Gglean029171 Gglean030682 Gglean030808 Gglean030975
GO:0006275	regulation of DNA replication	44	14142	18	3345	0.01837	Gglean000093 Gglean000211 Gglean000501 Gglean006332 Gglean007250 Gglean007378 Gglean013395 Gglean014170 Gglean015582 Gglean015583 Gglean015698 Gglean018136 Gglean018573 Gglean021851 Gglean023487 Gglean025859 Gglean029866 Gglean030844
GO:0016558	protein import into peroxisome matrix	41	14142	17	3345	0.01872	Gglean001017 Gglean001793 Gglean006511 Gglean006978 Gglean007173 Gglean007708 Gglean009018 Gglean009808 Gglean014524 Gglean014704 Gglean015715 Gglean018885 Gglean021631 Gglean022623 Gglean023258 Gglean025525 Gglean028026
GO:0042180	cellular ketone metabolic process	41	14142	17	3345	0.01872	Gglean000531 Gglean002144 Gglean003703 Gglean004380 Gglean007805 Gglean015294 Gglean016763 Gglean018159 Gglean020173 Gglean021771 Gglean023415 Gglean024437 Gglean024950 Gglean025877 Gglean025878 Gglean027650 Gglean030825
GO:0051701	interaction with host	32	14142	14	3345	0.01907	Gglean002388 Gglean007832 Gglean011337 Gglean013101 Gglean015582 Gglean015583 Gglean016860 Gglean017735 Gglean020645 Gglean024351 Gglean025732 Gglean025859 Gglean028390 Gglean028743
GO:0018205	peptidyl-lysine modification	35	14142	15	3345	0.0191	Gglean009675 Gglean009937 Gglean010068 Gglean010086 Gglean012071 Gglean017768 Gglean019500 Gglean023487 Gglean025405 Gglean025836 Gglean028333 Gglean028439 Gglean028514 Gglean028515 Gglean029146
GO:0030422	production of siRNA involved in RNA interference	35	14142	15	3345	0.0191	Gglean002381 Gglean005176 Gglean007268 Gglean010083 Gglean010612 Gglean011337 Gglean015582 Gglean015583 Gglean016860 Gglean020645 Gglean021200 Gglean025732 Gglean025859 Gglean027498 Gglean028390
GO:0009166	nucleotide catabolic process	297	14142	92	3345	0.01914	Gglean000501 Gglean000961 Gglean002335 Gglean002381 Gglean002646 Gglean002786 Gglean002799 Gglean002800 Gglean002806 Gglean002891 Gglean003249 Gglean004658 Gglean004877 Gglean005070 Gglean005176 Gglean005802 Gglean005820 Gglean005827 Gglean005864 Gglean006051 Gglean006095 Gglean006946 Gglean007033 Gglean007054 Gglean007232 Gglean007767 Gglean007805 Gglean008119 Gglean008407 Gglean009150 Gglean009…
GO:0045935	positive regulation of nucleobase-containing compound metabolic process	126	14142	43	3345	0.01934	Gglean000176 Gglean000550 Gglean002144 Gglean002379 Gglean002381 Gglean002746 Gglean004501 Gglean006332 Gglean006840 Gglean007268 Gglean007718 Gglean007805 Gglean008258 Gglean008306 Gglean008307 Gglean008446 Gglean012592 Gglean012850 Gglean013219 Gglean013391 Gglean014509 Gglean014867 Gglean015538 Gglean015810 Gglean016888 Gglean019219 Gglean019709 Gglean021200 Gglean022031 Gglean022656 Gglean022…
GO:0009892	negative regulation of metabolic process	181	14142	59	3345	0.01954	Gglean000211 Gglean000492 Gglean001533 Gglean001609 Gglean001667 Gglean001802 Gglean001955 Gglean002381 Gglean002470 Gglean002594 Gglean002954 Gglean003567 Gglean004343 Gglean004348 Gglean004968 Gglean005176 Gglean006332 Gglean006593 Gglean006709 Gglean007054 Gglean007268 Gglean009937 Gglean010068 Gglean010083 Gglean010612 Gglean010867 Gglean010955 Gglean011337 Gglean014002 Gglean014558 Gglean015…
GO:0042157	lipoprotein metabolic process	60	14142	23	3345	0.01967	Gglean000762 Gglean002538 Gglean003424 Gglean004383 Gglean004440 Gglean006836 Gglean007708 Gglean007938 Gglean008496 Gglean008527 Gglean008528 Gglean008547 Gglean009868 Gglean012621 Gglean013101 Gglean013391 Gglean014289 Gglean016529 Gglean017928 Gglean019556 Gglean022782 Gglean025016 Gglean028664
GO:0000741	karyogamy	15	14142	8	3345	0.0197	Gglean006513 Gglean017351 Gglean017719 Gglean017951 Gglean018052 Gglean019541 Gglean027477 Gglean027498
GO:0009116	nucleoside metabolic process	409	14142	123	3345	0.02015	Gglean000501 Gglean000961 Gglean001161 Gglean001163 Gglean002204 Gglean002335 Gglean002381 Gglean002646 Gglean002786 Gglean002799 Gglean002800 Gglean002806 Gglean002891 Gglean003249 Gglean003575 Gglean004278 Gglean004484 Gglean004658 Gglean004877 Gglean005070 Gglean005176 Gglean005185 Gglean005802 Gglean005820 Gglean005827 Gglean005864 Gglean006051 Gglean006095 Gglean006831 Gglean006946 Gglean006…
GO:0006506	GPI anchor biosynthetic process	10	14142	6	3345	0.02194	Gglean002538 Gglean003424 Gglean006836 Gglean008527 Gglean008528 Gglean016529
GO:0010072	primary shoot apical meristem specification	10	14142	6	3345	0.02194	Gglean001696 Gglean002379 Gglean012177 Gglean013966 Gglean023347 Gglean031286
GO:0051603	proteolysis involved in cellular protein catabolic process	203	14142	65	3345	0.02201	Gglean000501 Gglean000762 Gglean001014 Gglean001058 Gglean001626 Gglean001696 Gglean002199 Gglean002435 Gglean002455 Gglean003424 Gglean006291 Gglean008781 Gglean010442 Gglean010906 Gglean011334 Gglean012815 Gglean013395 Gglean013500 Gglean013770 Gglean014036 Gglean014172 Gglean014492 Gglean014723 Gglean014866 Gglean014892 Gglean015227 Gglean015364 Gglean015582 Gglean015583 Gglean015645 Gglean016…
GO:0009119	ribonucleoside metabolic process	396	14142	119	3345	0.0225	Gglean000501 Gglean000961 Gglean001161 Gglean002204 Gglean002335 Gglean002381 Gglean002646 Gglean002786 Gglean002799 Gglean002800 Gglean002806 Gglean002891 Gglean003249 Gglean003575 Gglean004278 Gglean004484 Gglean004658 Gglean004877 Gglean005070 Gglean005176 Gglean005185 Gglean005802 Gglean005820 Gglean005827 Gglean005864 Gglean006051 Gglean006095 Gglean006831 Gglean006946 Gglean006975 Gglean007…
GO:1901657	glycosyl compound metabolic process	476	14142	141	3345	0.02259	Gglean000501 Gglean000961 Gglean001161 Gglean001163 Gglean002204 Gglean002207 Gglean002335 Gglean002381 Gglean002646 Gglean002786 Gglean002799 Gglean002800 Gglean002806 Gglean002891 Gglean002999 Gglean003249 Gglean003575 Gglean004278 Gglean004484 Gglean004658 Gglean004877 Gglean005070 Gglean005176 Gglean005185 Gglean005506 Gglean005802 Gglean005820 Gglean005827 Gglean005864 Gglean006051 Gglean006…
GO:0018193	peptidyl-amino acid modification	97	14142	34	3345	0.02343	Gglean000657 Gglean001093 Gglean002144 Gglean003823 Gglean008239 Gglean008306 Gglean008307 Gglean009675 Gglean009937 Gglean010068 Gglean010086 Gglean010175 Gglean011763 Gglean012071 Gglean014607 Gglean014970 Gglean017262 Gglean017768 Gglean019500 Gglean020083 Gglean022088 Gglean023461 Gglean023487 Gglean025405 Gglean025836 Gglean027206 Gglean028333 Gglean028439 Gglean028514 Gglean028515 Gglean029…
GO:0042181	ketone biosynthetic process	21	14142	10	3345	0.02389	Gglean000531 Gglean002144 Gglean003703 Gglean015294 Gglean016763 Gglean020173 Gglean024950 Gglean025877 Gglean025878 Gglean027650
GO:0044248	cellular catabolic process	887	14142	252	3345	0.02393	Gglean000501 Gglean000762 Gglean000961 Gglean001004 Gglean001014 Gglean001017 Gglean001058 Gglean001284 Gglean001626 Gglean001662 Gglean001671 Gglean001693 Gglean001696 Gglean001722 Gglean001793 Gglean002088 Gglean002199 Gglean002335 Gglean002381 Gglean002435 Gglean002455 Gglean002518 Gglean002646 Gglean002786 Gglean002799 Gglean002800 Gglean002806 Gglean002877 Gglean002891 Gglean003049 Gglean003…
GO:0006163	purine nucleotide metabolic process	390	14142	117	3345	0.02468	Gglean000501 Gglean000961 Gglean001161 Gglean002335 Gglean002381 Gglean002636 Gglean002646 Gglean002786 Gglean002799 Gglean002800 Gglean002806 Gglean002891 Gglean003249 Gglean004278 Gglean004658 Gglean004877 Gglean005070 Gglean005176 Gglean005743 Gglean005802 Gglean005820 Gglean005827 Gglean005864 Gglean006051 Gglean006095 Gglean006831 Gglean006946 Gglean007033 Gglean007054 Gglean007232 Gglean007…
GO:0009081	branched-chain amino acid metabolic process	24	14142	11	3345	0.02491	Gglean000020 Gglean010818 Gglean012345 Gglean013500 Gglean013787 Gglean014473 Gglean015950 Gglean020393 Gglean024188 Gglean028735 Gglean030118
GO:0048468	cell development	229	14142	72	3345	0.02527	Gglean000286 Gglean000762 Gglean001014 Gglean001044 Gglean001254 Gglean001462 Gglean001609 Gglean001831 Gglean002379 Gglean002999 Gglean005541 Gglean006153 Gglean006413 Gglean006511 Gglean006543 Gglean006645 Gglean006750 Gglean007159 Gglean007268 Gglean007718 Gglean009648 Gglean009675 Gglean009808 Gglean009879 Gglean010833 Gglean010906 Gglean011801 Gglean012579 Gglean012876 Gglean012934 Gglean014…
GO:0006475	internal protein amino acid acetylation	27	14142	12	3345	0.02544	Gglean009675 Gglean009937 Gglean010068 Gglean010086 Gglean017768 Gglean019500 Gglean023487 Gglean025405 Gglean025836 Gglean028439 Gglean028514 Gglean028515
GO:0016573	histone acetylation	27	14142	12	3345	0.02544	Gglean009675 Gglean009937 Gglean010068 Gglean010086 Gglean017768 Gglean019500 Gglean023487 Gglean025405 Gglean025836 Gglean028439 Gglean028514 Gglean028515
GO:0018393	internal peptidyl-lysine acetylation	27	14142	12	3345	0.02544	Gglean009675 Gglean009937 Gglean010068 Gglean010086 Gglean017768 Gglean019500 Gglean023487 Gglean025405 Gglean025836 Gglean028439 Gglean028514 Gglean028515
GO:0018394	peptidyl-lysine acetylation	27	14142	12	3345	0.02544	Gglean009675 Gglean009937 Gglean010068 Gglean010086 Gglean017768 Gglean019500 Gglean023487 Gglean025405 Gglean025836 Gglean028439 Gglean028514 Gglean028515
GO:0048584	positive regulation of response to stimulus	33	14142	14	3345	0.0255	Gglean000240 Gglean005506 Gglean006840 Gglean007378 Gglean008780 Gglean016888 Gglean017036 Gglean019240 Gglean020783 Gglean023571 Gglean024192 Gglean025969 Gglean027348 Gglean030255
GO:0019220	regulation of phosphate metabolic process	166	14142	54	3345	0.02561	Gglean001721 Gglean001802 Gglean001955 Gglean002381 Gglean004200 Gglean004421 Gglean005506 Gglean005702 Gglean005827 Gglean006095 Gglean006840 Gglean007232 Gglean007378 Gglean007805 Gglean008306 Gglean008307 Gglean009888 Gglean010307 Gglean010411 Gglean010485 Gglean010581 Gglean011646 Gglean012181 Gglean014558 Gglean015774 Gglean016513 Gglean016694 Gglean016969 Gglean017036 Gglean017914 Gglean018…
GO:0051174	regulation of phosphorus metabolic process	166	14142	54	3345	0.02561	Gglean001721 Gglean001802 Gglean001955 Gglean002381 Gglean004200 Gglean004421 Gglean005506 Gglean005702 Gglean005827 Gglean006095 Gglean006840 Gglean007232 Gglean007378 Gglean007805 Gglean008306 Gglean008307 Gglean009888 Gglean010307 Gglean010411 Gglean010485 Gglean010581 Gglean011646 Gglean012181 Gglean014558 Gglean015774 Gglean016513 Gglean016694 Gglean016969 Gglean017036 Gglean017914 Gglean018…
GO:0046434	organophosphate catabolic process	308	14142	94	3345	0.02661	Gglean000501 Gglean000961 Gglean002335 Gglean002381 Gglean002646 Gglean002786 Gglean002799 Gglean002800 Gglean002806 Gglean002891 Gglean003249 Gglean004658 Gglean004877 Gglean005070 Gglean005176 Gglean005802 Gglean005820 Gglean005827 Gglean005864 Gglean006051 Gglean006095 Gglean006946 Gglean007033 Gglean007054 Gglean007232 Gglean007767 Gglean007805 Gglean008119 Gglean008407 Gglean009150 Gglean009…
GO:0016441	posttranscriptional gene silencing	68	14142	25	3345	0.02663	Gglean000211 Gglean001667 Gglean002381 Gglean002954 Gglean005176 Gglean006593 Gglean007054 Gglean007268 Gglean010083 Gglean010612 Gglean011337 Gglean015582 Gglean015583 Gglean016081 Gglean016304 Gglean016860 Gglean020645 Gglean021200 Gglean025732 Gglean025859 Gglean026614 Gglean027498 Gglean028024 Gglean028390 Gglean028533
GO:0016579	protein deubiquitination	13	14142	7	3345	0.02727	Gglean002379 Gglean006840 Gglean007268 Gglean008446 Gglean012850 Gglean014867 Gglean027498
GO:0032875	regulation of DNA endoreduplication	13	14142	7	3345	0.02727	Gglean000093 Gglean013395 Gglean015582 Gglean015583 Gglean018136 Gglean018573 Gglean021851
GO:0009606	tropism	52	14142	20	3345	0.02739	Gglean000121 Gglean000761 Gglean001670 Gglean005541 Gglean006143 Gglean006144 Gglean006511 Gglean010559 Gglean014877 Gglean017350 Gglean017809 Gglean017951 Gglean020137 Gglean021596 Gglean023028 Gglean023492 Gglean025488 Gglean025683 Gglean026480 Gglean028247
GO:0009629	response to gravity	52	14142	20	3345	0.02739	Gglean000121 Gglean000761 Gglean001670 Gglean006143 Gglean006144 Gglean006511 Gglean010559 Gglean011378 Gglean014877 Gglean017350 Gglean017809 Gglean017951 Gglean020137 Gglean021596 Gglean023028 Gglean023492 Gglean025488 Gglean025683 Gglean026480 Gglean028247
GO:0045892	negative regulation of transcription, DNA-templated	88	14142	31	3345	0.0275	Gglean000211 Gglean000492 Gglean001609 Gglean001667 Gglean002470 Gglean003567 Gglean006332 Gglean006709 Gglean007054 Gglean009937 Gglean010068 Gglean010612 Gglean010867 Gglean010955 Gglean011337 Gglean014002 Gglean016081 Gglean016222 Gglean016223 Gglean016860 Gglean018573 Gglean019298 Gglean019424 Gglean020284 Gglean025518 Gglean025732 Gglean025859 Gglean026614 Gglean028023 Gglean028024 Gglean028…
GO:0051253	negative regulation of RNA metabolic process	88	14142	31	3345	0.0275	Gglean000211 Gglean000492 Gglean001609 Gglean001667 Gglean002470 Gglean003567 Gglean006332 Gglean006709 Gglean007054 Gglean009937 Gglean010068 Gglean010612 Gglean010867 Gglean010955 Gglean011337 Gglean014002 Gglean016081 Gglean016222 Gglean016223 Gglean016860 Gglean018573 Gglean019298 Gglean019424 Gglean020284 Gglean025518 Gglean025732 Gglean025859 Gglean026614 Gglean028023 Gglean028024 Gglean028…
GO:1902679	negative regulation of RNA biosynthetic process	88	14142	31	3345	0.0275	Gglean000211 Gglean000492 Gglean001609 Gglean001667 Gglean002470 Gglean003567 Gglean006332 Gglean006709 Gglean007054 Gglean009937 Gglean010068 Gglean010612 Gglean010867 Gglean010955 Gglean011337 Gglean014002 Gglean016081 Gglean016222 Gglean016223 Gglean016860 Gglean018573 Gglean019298 Gglean019424 Gglean020284 Gglean025518 Gglean025732 Gglean025859 Gglean026614 Gglean028023 Gglean028024 Gglean028…
GO:0031050	dsRNA fragmentation	49	14142	19	3345	0.0285	Gglean001667 Gglean002381 Gglean002954 Gglean005176 Gglean007268 Gglean010083 Gglean010612 Gglean011337 Gglean015582 Gglean015583 Gglean016081 Gglean016860 Gglean020645 Gglean021200 Gglean025732 Gglean025859 Gglean026614 Gglean027498 Gglean028390
GO:0043331	response to dsRNA	49	14142	19	3345	0.0285	Gglean001667 Gglean002381 Gglean002954 Gglean005176 Gglean007268 Gglean010083 Gglean010612 Gglean011337 Gglean015582 Gglean015583 Gglean016081 Gglean016860 Gglean020645 Gglean021200 Gglean025732 Gglean025859 Gglean026614 Gglean027498 Gglean028390
GO:0070918	production of small RNA involved in gene silencing by RNA	49	14142	19	3345	0.0285	Gglean001667 Gglean002381 Gglean002954 Gglean005176 Gglean007268 Gglean010083 Gglean010612 Gglean011337 Gglean015582 Gglean015583 Gglean016081 Gglean016860 Gglean020645 Gglean021200 Gglean025732 Gglean025859 Gglean026614 Gglean027498 Gglean028390
GO:0071359	cellular response to dsRNA	49	14142	19	3345	0.0285	Gglean001667 Gglean002381 Gglean002954 Gglean005176 Gglean007268 Gglean010083 Gglean010612 Gglean011337 Gglean015582 Gglean015583 Gglean016081 Gglean016860 Gglean020645 Gglean021200 Gglean025732 Gglean025859 Gglean026614 Gglean027498 Gglean028390
GO:0031324	negative regulation of cellular metabolic process	112	14142	38	3345	0.02921	Gglean000211 Gglean000492 Gglean001609 Gglean001667 Gglean001802 Gglean001955 Gglean002470 Gglean003567 Gglean004348 Gglean004968 Gglean006332 Gglean006709 Gglean007054 Gglean009937 Gglean010068 Gglean010612 Gglean010867 Gglean010955 Gglean011337 Gglean014002 Gglean014558 Gglean016081 Gglean016222 Gglean016223 Gglean016860 Gglean018573 Gglean019298 Gglean019424 Gglean020284 Gglean021369 Gglean025…
GO:0010218	response to far red light	46	14142	18	3345	0.02959	Gglean001044 Gglean001486 Gglean002207 Gglean004413 Gglean005864 Gglean009888 Gglean014877 Gglean017914 Gglean018543 Gglean021596 Gglean022915 Gglean023086 Gglean023395 Gglean026937 Gglean029219 Gglean030255 Gglean030257 Gglean030682
GO:0072593	reactive oxygen species metabolic process	92	14142	32	3345	0.03044	Gglean002889 Gglean004376 Gglean004413 Gglean005506 Gglean006959 Gglean008306 Gglean008307 Gglean009808 Gglean011306 Gglean014578 Gglean016222 Gglean016223 Gglean016568 Gglean016694 Gglean016749 Gglean018693 Gglean019595 Gglean021190 Gglean021771 Gglean022915 Gglean023415 Gglean024062 Gglean024084 Gglean024085 Gglean025094 Gglean025595 Gglean026859 Gglean026937 Gglean027421 Gglean027821 Gglean029…
GO:0048284	organelle fusion	16	14142	8	3345	0.03072	Gglean006513 Gglean017351 Gglean017719 Gglean017951 Gglean018052 Gglean019541 Gglean027477 Gglean027498
GO:0043603	cellular amide metabolic process	40	14142	16	3345	0.03167	Gglean003155 Gglean007250 Gglean011102 Gglean013781 Gglean016712 Gglean017769 Gglean018541 Gglean019460 Gglean021778 Gglean021922 Gglean022629 Gglean023619 Gglean023660 Gglean026837 Gglean029111 Gglean029112
GO:0016054	organic acid catabolic process	175	14142	56	3345	0.03203	Gglean001014 Gglean001017 Gglean001284 Gglean001671 Gglean001693 Gglean001793 Gglean002877 Gglean004078 Gglean006511 Gglean006749 Gglean006978 Gglean007173 Gglean007708 Gglean007716 Gglean009015 Gglean009018 Gglean009703 Gglean009808 Gglean010920 Gglean011102 Gglean011373 Gglean011756 Gglean012672 Gglean013992 Gglean014036 Gglean014524 Gglean014704 Gglean014866 Gglean016426 Gglean016448 Gglean017…
GO:0046395	carboxylic acid catabolic process	175	14142	56	3345	0.03203	Gglean001014 Gglean001017 Gglean001284 Gglean001671 Gglean001693 Gglean001793 Gglean002877 Gglean004078 Gglean006511 Gglean006749 Gglean006978 Gglean007173 Gglean007708 Gglean007716 Gglean009015 Gglean009018 Gglean009703 Gglean009808 Gglean010920 Gglean011102 Gglean011373 Gglean011756 Gglean012672 Gglean013992 Gglean014036 Gglean014524 Gglean014704 Gglean014866 Gglean016426 Gglean016448 Gglean017…
GO:0048437	floral organ development	168	14142	54	3345	0.03203	Gglean000211 Gglean001609 Gglean001891 Gglean002470 Gglean002786 Gglean002873 Gglean002987 Gglean005089 Gglean005148 Gglean005643 Gglean006587 Gglean006959 Gglean007033 Gglean007054 Gglean007268 Gglean007718 Gglean007805 Gglean009254 Gglean009304 Gglean010013 Gglean010068 Gglean012177 Gglean012592 Gglean012861 Gglean014190 Gglean014877 Gglean015294 Gglean015810 Gglean015945 Gglean016228 Gglean016…
GO:0010876	lipid localization	89	14142	31	3345	0.03215	Gglean000817 Gglean001011 Gglean001696 Gglean002379 Gglean007268 Gglean008375 Gglean008446 Gglean008501 Gglean009628 Gglean009675 Gglean011847 Gglean012469 Gglean013421 Gglean014524 Gglean014867 Gglean015715 Gglean016081 Gglean016860 Gglean019223 Gglean019765 Gglean020783 Gglean021200 Gglean021631 Gglean023347 Gglean023444 Gglean023995 Gglean025016 Gglean025525 Gglean026133 Gglean028265 Gglean030…
GO:0043473	pigmentation	37	14142	15	3345	0.0326	Gglean001044 Gglean001462 Gglean002999 Gglean009648 Gglean010906 Gglean012934 Gglean014877 Gglean015294 Gglean016060 Gglean021596 Gglean022240 Gglean023028 Gglean024437 Gglean025683 Gglean026988
GO:0043476	pigment accumulation	37	14142	15	3345	0.0326	Gglean001044 Gglean001462 Gglean002999 Gglean009648 Gglean010906 Gglean012934 Gglean014877 Gglean015294 Gglean016060 Gglean021596 Gglean022240 Gglean023028 Gglean024437 Gglean025683 Gglean026988
GO:0043478	pigment accumulation in response to UV light	37	14142	15	3345	0.0326	Gglean001044 Gglean001462 Gglean002999 Gglean009648 Gglean010906 Gglean012934 Gglean014877 Gglean015294 Gglean016060 Gglean021596 Gglean022240 Gglean023028 Gglean024437 Gglean025683 Gglean026988
GO:0043479	pigment accumulation in tissues in response to UV light	37	14142	15	3345	0.0326	Gglean001044 Gglean001462 Gglean002999 Gglean009648 Gglean010906 Gglean012934 Gglean014877 Gglean015294 Gglean016060 Gglean021596 Gglean022240 Gglean023028 Gglean024437 Gglean025683 Gglean026988
GO:0043480	pigment accumulation in tissues	37	14142	15	3345	0.0326	Gglean001044 Gglean001462 Gglean002999 Gglean009648 Gglean010906 Gglean012934 Gglean014877 Gglean015294 Gglean016060 Gglean021596 Gglean022240 Gglean023028 Gglean024437 Gglean025683 Gglean026988
GO:0043481	anthocyanin accumulation in tissues in response to UV light	37	14142	15	3345	0.0326	Gglean001044 Gglean001462 Gglean002999 Gglean009648 Gglean010906 Gglean012934 Gglean014877 Gglean015294 Gglean016060 Gglean021596 Gglean022240 Gglean023028 Gglean024437 Gglean025683 Gglean026988
GO:0006301	postreplication repair	19	14142	9	3345	0.03283	Gglean000027 Gglean005601 Gglean009914 Gglean012574 Gglean013809 Gglean019298 Gglean019788 Gglean026434 Gglean028026
GO:1902578	single-organism localization	137	14142	45	3345	0.03317	Gglean001017 Gglean001793 Gglean002381 Gglean003706 Gglean004348 Gglean005176 Gglean005506 Gglean006511 Gglean006978 Gglean007173 Gglean007708 Gglean007792 Gglean008306 Gglean008307 Gglean008671 Gglean009018 Gglean009252 Gglean009808 Gglean010470 Gglean013101 Gglean013997 Gglean014173 Gglean014524 Gglean014704 Gglean015696 Gglean015715 Gglean016568 Gglean016694 Gglean018693 Gglean018885 Gglean019…
GO:1902580	single-organism cellular localization	137	14142	45	3345	0.03317	Gglean001017 Gglean001793 Gglean002381 Gglean003706 Gglean004348 Gglean005176 Gglean005506 Gglean006511 Gglean006978 Gglean007173 Gglean007708 Gglean007792 Gglean008306 Gglean008307 Gglean008671 Gglean009018 Gglean009252 Gglean009808 Gglean010470 Gglean013101 Gglean013997 Gglean014173 Gglean014524 Gglean014704 Gglean015696 Gglean015715 Gglean016568 Gglean016694 Gglean018693 Gglean018885 Gglean019…
GO:0009742	brassinosteroid mediated signaling pathway	22	14142	10	3345	0.03398	Gglean002394 Gglean004440 Gglean005679 Gglean006413 Gglean006587 Gglean009304 Gglean010833 Gglean012621 Gglean016916 Gglean017036
GO:0043401	steroid hormone mediated signaling pathway	22	14142	10	3345	0.03398	Gglean002394 Gglean004440 Gglean005679 Gglean006413 Gglean006587 Gglean009304 Gglean010833 Gglean012621 Gglean016916 Gglean017036
GO:0048545	response to steroid hormone	22	14142	10	3345	0.03398	Gglean002394 Gglean004440 Gglean005679 Gglean006413 Gglean006587 Gglean009304 Gglean010833 Gglean012621 Gglean016916 Gglean017036
GO:0071367	cellular response to brassinosteroid stimulus	22	14142	10	3345	0.03398	Gglean002394 Gglean004440 Gglean005679 Gglean006413 Gglean006587 Gglean009304 Gglean010833 Gglean012621 Gglean016916 Gglean017036
GO:0071383	cellular response to steroid hormone stimulus	22	14142	10	3345	0.03398	Gglean002394 Gglean004440 Gglean005679 Gglean006413 Gglean006587 Gglean009304 Gglean010833 Gglean012621 Gglean016916 Gglean017036
GO:0006473	protein acetylation	28	14142	12	3345	0.03442	Gglean009675 Gglean009937 Gglean010068 Gglean010086 Gglean017768 Gglean019500 Gglean023487 Gglean025405 Gglean025836 Gglean028439 Gglean028514 Gglean028515
GO:0032270	positive regulation of cellular protein metabolic process	73	14142	26	3345	0.03593	Gglean001572 Gglean001721 Gglean004200 Gglean004792 Gglean005506 Gglean005702 Gglean006840 Gglean007378 Gglean010411 Gglean010485 Gglean011646 Gglean012071 Gglean018858 Gglean019307 Gglean019561 Gglean021973 Gglean022107 Gglean022228 Gglean022390 Gglean023108 Gglean023507 Gglean024386 Gglean028333 Gglean028522 Gglean029958 Gglean030682
GO:0051247	positive regulation of protein metabolic process	73	14142	26	3345	0.03593	Gglean001572 Gglean001721 Gglean004200 Gglean004792 Gglean005506 Gglean005702 Gglean006840 Gglean007378 Gglean010411 Gglean010485 Gglean011646 Gglean012071 Gglean018858 Gglean019307 Gglean019561 Gglean021973 Gglean022107 Gglean022228 Gglean022390 Gglean023108 Gglean023507 Gglean024386 Gglean028333 Gglean028522 Gglean029958 Gglean030682
GO:0009396	folic acid-containing compound biosynthetic process	11	14142	6	3345	0.03798	Gglean001420 Gglean012698 Gglean014374 Gglean016387 Gglean019608 Gglean024735
GO:0031122	cytoplasmic microtubule organization	11	14142	6	3345	0.03798	Gglean002987 Gglean003403 Gglean008693 Gglean012934 Gglean018915 Gglean019976
GO:0045185	maintenance of protein location	11	14142	6	3345	0.03798	Gglean000644 Gglean006511 Gglean009704 Gglean014711 Gglean019896 Gglean023287
GO:0051052	regulation of DNA metabolic process	57	14142	21	3345	0.03906	Gglean000093 Gglean000211 Gglean000501 Gglean006332 Gglean007250 Gglean007378 Gglean010612 Gglean013395 Gglean014170 Gglean015582 Gglean015583 Gglean015698 Gglean018136 Gglean018573 Gglean021658 Gglean021851 Gglean023487 Gglean025786 Gglean025859 Gglean029866 Gglean030844
GO:0042278	purine nucleoside metabolic process	382	14142	113	3345	0.03937	Gglean000501 Gglean000961 Gglean001161 Gglean002335 Gglean002381 Gglean002646 Gglean002786 Gglean002799 Gglean002800 Gglean002806 Gglean002891 Gglean003249 Gglean004278 Gglean004484 Gglean004658 Gglean004877 Gglean005070 Gglean005176 Gglean005185 Gglean005802 Gglean005820 Gglean005827 Gglean005864 Gglean006051 Gglean006095 Gglean006831 Gglean006946 Gglean006975 Gglean007033 Gglean007054 Gglean007…
GO:0000059	protein import into nucleus, docking	6	14142	4	3345	0.04058	Gglean001626 Gglean002435 Gglean016418 Gglean017809
GO:0006349	regulation of gene expression by genetic imprinting	6	14142	4	3345	0.04058	Gglean018136 Gglean023487 Gglean025227 Gglean026478
GO:0071514	genetic imprinting	6	14142	4	3345	0.04058	Gglean018136 Gglean023487 Gglean025227 Gglean026478
GO:0010558	negative regulation of macromolecule biosynthetic process	94	14142	32	3345	0.04084	Gglean000211 Gglean000492 Gglean001609 Gglean001667 Gglean002470 Gglean003567 Gglean004348 Gglean006332 Gglean006709 Gglean007054 Gglean009937 Gglean010068 Gglean010612 Gglean010867 Gglean010955 Gglean011337 Gglean014002 Gglean016081 Gglean016222 Gglean016223 Gglean016860 Gglean018573 Gglean019298 Gglean019424 Gglean020284 Gglean025518 Gglean025732 Gglean025859 Gglean026614 Gglean028023 Gglean028…
GO:2000113	negative regulation of cellular macromolecule biosynthetic process	94	14142	32	3345	0.04084	Gglean000211 Gglean000492 Gglean001609 Gglean001667 Gglean002470 Gglean003567 Gglean004348 Gglean006332 Gglean006709 Gglean007054 Gglean009937 Gglean010068 Gglean010612 Gglean010867 Gglean010955 Gglean011337 Gglean014002 Gglean016081 Gglean016222 Gglean016223 Gglean016860 Gglean018573 Gglean019298 Gglean019424 Gglean020284 Gglean025518 Gglean025732 Gglean025859 Gglean026614 Gglean028023 Gglean028…
GO:1903047	mitotic cell cycle process	84	14142	29	3345	0.0418	Gglean000093 Gglean000802 Gglean001670 Gglean002962 Gglean005587 Gglean006073 Gglean006511 Gglean007378 Gglean007650 Gglean012934 Gglean013395 Gglean013567 Gglean014723 Gglean015698 Gglean016081 Gglean016418 Gglean016606 Gglean017451 Gglean017838 Gglean018136 Gglean018573 Gglean018915 Gglean022592 Gglean023487 Gglean025243 Gglean025859 Gglean026911 Gglean028024 Gglean029866
GO:0046474	glycerophospholipid biosynthetic process	91	14142	31	3345	0.04322	Gglean000762 Gglean001233 Gglean001802 Gglean002538 Gglean003424 Gglean006087 Gglean006680 Gglean006836 Gglean007805 Gglean008527 Gglean008528 Gglean009254 Gglean009914 Gglean010190 Gglean010847 Gglean013065 Gglean014558 Gglean016529 Gglean017330 Gglean017476 Gglean018554 Gglean021518 Gglean022623 Gglean023028 Gglean024267 Gglean024718 Gglean026355 Gglean026845 Gglean027877 Gglean029146 Gglean030…
GO:0010051	xylem and phloem pattern formation	32	14142	13	3345	0.04429	Gglean000761 Gglean002540 Gglean004342 Gglean005465 Gglean006587 Gglean006837 Gglean009116 Gglean016606 Gglean020334 Gglean025732 Gglean028247 Gglean030144 Gglean031286
GO:0048646	anatomical structure formation involved in morphogenesis	98	14142	33	3345	0.04435	Gglean000211 Gglean000761 Gglean001891 Gglean002064 Gglean002470 Gglean002987 Gglean005643 Gglean007033 Gglean007054 Gglean007268 Gglean007718 Gglean010013 Gglean010068 Gglean011248 Gglean011681 Gglean015810 Gglean016228 Gglean017719 Gglean018186 Gglean020334 Gglean020783 Gglean021596 Gglean023415 Gglean023487 Gglean024946 Gglean025488 Gglean025859 Gglean028247 Gglean029019 Gglean029592 Gglean029…
GO:0035194	posttranscriptional gene silencing by RNA	61	14142	22	3345	0.0445	Gglean000211 Gglean001667 Gglean002381 Gglean002954 Gglean005176 Gglean007054 Gglean007268 Gglean010083 Gglean010612 Gglean011337 Gglean015582 Gglean015583 Gglean016081 Gglean016860 Gglean020645 Gglean021200 Gglean025732 Gglean025859 Gglean026614 Gglean027498 Gglean028024 Gglean028390
GO:0009404	toxin metabolic process	48	14142	18	3345	0.04525	Gglean001014 Gglean002088 Gglean009181 Gglean014206 Gglean014578 Gglean014866 Gglean016426 Gglean016448 Gglean017300 Gglean017951 Gglean019298 Gglean019653 Gglean020974 Gglean021291 Gglean022367 Gglean024427 Gglean024946 Gglean026050
GO:0006450	regulation of translational fidelity	17	14142	8	3345	0.04532	Gglean002304 Gglean002859 Gglean004250 Gglean004918 Gglean013770 Gglean019172 Gglean030588 Gglean030589
GO:0010647	positive regulation of cell communication	17	14142	8	3345	0.04532	Gglean005506 Gglean006840 Gglean007378 Gglean008780 Gglean017036 Gglean023571 Gglean025969 Gglean027348
GO:0044003	modification by symbiont of host morphology or physiology	29	14142	12	3345	0.04543	Gglean002388 Gglean007832 Gglean011337 Gglean015582 Gglean015583 Gglean016860 Gglean017735 Gglean020645 Gglean025732 Gglean025859 Gglean028390 Gglean028743
GO:0008361	regulation of cell size	26	14142	11	3345	0.04629	Gglean001040 Gglean001044 Gglean002540 Gglean009151 Gglean009648 Gglean014877 Gglean021596 Gglean023028 Gglean024437 Gglean025683 Gglean029190
GO:0010267	production of ta-siRNAs involved in RNA interference	26	14142	11	3345	0.04629	Gglean002381 Gglean005176 Gglean010083 Gglean011337 Gglean015582 Gglean015583 Gglean016860 Gglean020645 Gglean025732 Gglean025859 Gglean028390
GO:0009112	nucleobase metabolic process	20	14142	9	3345	0.04649	Gglean001163 Gglean003659 Gglean005743 Gglean012669 Gglean014704 Gglean018151 Gglean021673 Gglean022961 Gglean030251
GO:0042168	heme metabolic process	23	14142	10	3345	0.04671	Gglean000805 Gglean001036 Gglean003598 Gglean009597 Gglean011249 Gglean014078 Gglean018748 Gglean020153 Gglean023577 Gglean024712
GO:0031327	negative regulation of cellular biosynthetic process	95	14142	32	3345	0.04695	Gglean000211 Gglean000492 Gglean001609 Gglean001667 Gglean002470 Gglean003567 Gglean004348 Gglean006332 Gglean006709 Gglean007054 Gglean009937 Gglean010068 Gglean010612 Gglean010867 Gglean010955 Gglean011337 Gglean014002 Gglean016081 Gglean016222 Gglean016223 Gglean016860 Gglean018573 Gglean019298 Gglean019424 Gglean020284 Gglean025518 Gglean025732 Gglean025859 Gglean026614 Gglean028023 Gglean028…
GO:0046128	purine ribonucleoside metabolic process	381	14142	112	3345	0.0471	Gglean000501 Gglean000961 Gglean001161 Gglean002335 Gglean002381 Gglean002646 Gglean002786 Gglean002799 Gglean002800 Gglean002806 Gglean002891 Gglean003249 Gglean004278 Gglean004484 Gglean004658 Gglean004877 Gglean005070 Gglean005176 Gglean005802 Gglean005820 Gglean005827 Gglean005864 Gglean006051 Gglean006095 Gglean006831 Gglean006946 Gglean006975 Gglean007033 Gglean007054 Gglean007232 Gglean007…
GO:0009409	response to cold	165	14142	52	3345	0.04895	Gglean001669 Gglean001696 Gglean002144 Gglean002379 Gglean002871 Gglean004104 Gglean004376 Gglean005506 Gglean005714 Gglean006021 Gglean007268 Gglean007386 Gglean008306 Gglean008307 Gglean008446 Gglean008905 Gglean009196 Gglean009675 Gglean010452 Gglean010547 Gglean010906 Gglean011765 Gglean012579 Gglean012672 Gglean012726 Gglean012876 Gglean013421 Gglean014411 Gglean014867 Gglean014877 Gglean015…
GO:0045595	regulation of cell differentiation	55	14142	20	3345	0.04948	Gglean001609 Gglean001696 Gglean002379 Gglean006543 Gglean006645 Gglean007159 Gglean007718 Gglean009648 Gglean009675 Gglean013966 Gglean014867 Gglean018136 Gglean020334 Gglean020783 Gglean023347 Gglean024192 Gglean025757 Gglean027498 Gglean030385 Gglean031286

## Sheet: darkseagreen3-BP
GO_ID	GOTerm	Annotated_num	Annotated genes	Significant_diff_gene	Cluster size	pvalue	gene_list
GO:0043069	negative regulation of programmed cell death	31	14142	9	227	7.9e-10	Gglean002325 Gglean003939 Gglean010335 Gglean011107 Gglean011108 Gglean011577 Gglean024197 Gglean024758 Gglean030077
GO:0060548	negative regulation of cell death	32	14142	9	227	1.1e-09	Gglean002325 Gglean003939 Gglean010335 Gglean011107 Gglean011108 Gglean011577 Gglean024197 Gglean024758 Gglean030077
GO:0043067	regulation of programmed cell death	78	14142	11	227	3.7e-08	Gglean002325 Gglean003939 Gglean010335 Gglean011107 Gglean011108 Gglean011577 Gglean023967 Gglean024197 Gglean024758 Gglean030077 Gglean030507
GO:0034976	response to endoplasmic reticulum stress	79	14142	11	227	4.2e-08	Gglean002325 Gglean011107 Gglean011108 Gglean011577 Gglean017938 Gglean018682 Gglean024197 Gglean024758 Gglean028619 Gglean029348 Gglean030077
GO:1901700	response to oxygen-containing compound	739	14142	33	227	4.7e-08	Gglean001274 Gglean001330 Gglean002325 Gglean002330 Gglean002699 Gglean003939 Gglean005645 Gglean005961 Gglean007861 Gglean010024 Gglean010335 Gglean011107 Gglean011108 Gglean011453 Gglean011716 Gglean015730 Gglean016718 Gglean016723 Gglean017876 Gglean017938 Gglean018184 Gglean018682 Gglean020316 Gglean023967 Gglean024197 Gglean024758 Gglean026472 Gglean027537 Gglean029008 Gglean029348 Gglean029…
GO:0010941	regulation of cell death	82	14142	11	227	6.3e-08	Gglean002325 Gglean003939 Gglean010335 Gglean011107 Gglean011108 Gglean011577 Gglean023967 Gglean024197 Gglean024758 Gglean030077 Gglean030507
[truncated: 233 more rows]

## Sheet: darkseagreen4-BP
GO_ID	GOTerm	Annotated_num	Annotated genes	Significant_diff_gene	Cluster size	pvalue	gene_list
[truncated: 32 more rows]

## Sheet: darkslateblue-BP
GO_ID	GOTerm	Annotated_num	Annotated genes	Significant_diff_gene	Cluster size	pvalue	gene_list
[truncated: 56 more rows]

[truncated: 9 more sheets: darkturquoise-BP, darkviolet-BP, firebrike3-BP, lavenderblush3-BP, lightcyan1-BP, palevioletred3-BP, plum-BP, plum2-BP, yellow3-BP]
