# Supplementary material for: Transcriptomic Analysis Reveals Candidate Genes for Female Sterility in Pomegranate Flowers
Source: Front Plant Sci. 2017 Aug 23;8:1430. doi: 10.3389/fpls.2017.01430 (PMC5572335; doi:10.3389/fpls.2017.01430)
Supplement: TABLE S7 — Differentially expressed genes related to flower development which enriched by gene co-expression analysis. [file Table_7.XLSX]

## Sheet: DEGs related to flower dev
GeneID	length	Pathway	GO Component	GO Function	GO Process	Blast nr	logCPM(ATNS_III/ATNS_II)	log2Ratio(ATNS_III/ATNS_II)	Up-Down-Regulation(ATNS_III/ATNS_II)	P-value(ATNS_III/ATNS_II)	FDR(ATNS_III/ATNS_II)	logCPM(ATNS_II/ATNS_I)	log2Ratio(ATNS_II/ATNS_I)	Up-Down-Regulation(ATNS_II/ATNS_I)	P-value(ATNS_II/ATNS_I)	FDR(ATNS_II/ATNS_I)	logCPM(ATNS_III/ATNS_I)	log2Ratio(ATNS_III/ATNS_I)	Up-Down-Regulation(ATNS_III/ATNS_I)	P-value(ATNS_III/ATNS_I)	FDR(ATNS_III/ATNS_I)	logCPM(ATNS_III/TNS_III)	log2Ratio(ATNS_III/TNS_III)	Up-Down-Regulation(ATNS_III/TNS_III)	P-value(ATNS_III/TNS_III)	FDR(ATNS_III/TNS_III)	logCPM(ATNS_II/TNS_II)	log2Ratio(ATNS_II/TNS_II)	Up-Down-Regulation(ATNS_II/TNS_II)	P-value(ATNS_II/TNS_II)	FDR(ATNS_II/TNS_II)	logCPM(TNS_III/TNS_II)	log2Ratio(TNS_III/TNS_II)	Up-Down-Regulation(TNS_III/TNS_II)	P-value(TNS_III/TNS_II)	FDR(TNS_III/TNS_II)	logCPM(ATNS_I/TNS_I)	log2Ratio(ATNS_I/TNS_I)	Up-Down-Regulation(ATNS_I/TNS_I)	P-value(ATNS_I/TNS_I)	FDR(ATNS_I/TNS_I)	logCPM(TNS_II/TNS_I)	log2Ratio(TNS_II/TNS_I)	Up-Down-Regulation(TNS_II/TNS_I)	P-value(TNS_II/TNS_I)	FDR(TNS_II/TNS_I)	logCPM(TNS_III/TNS_I)	log2Ratio(TNS_III/TNS_I)	Up-Down-Regulation(TNS_III/TNS_I)
Gglean000211	2826	ko05200//Pathways in cancer;ko03430//Mismatch repair;ko05210//Colorectal cancer	GO:0032302//MutSbeta complex;GO:0005886//plasma membrane;GO:0032301//MutSalpha complex	GO:0003684//damaged DNA binding;GO:0030983//mismatched DNA binding;GO:0005524//ATP binding	GO:0006346//methylation-dependent chromatin silencing;GO:0031048//chromatin silencing by small RNA;GO:0016246//RNA interference;GO:0006275//regulation of DNA replication;GO:0051567//histone H3-K9 methylation;GO:0006290//pyrimidine dimer repair;GO:0000724//double-strand break repair via homologous recombination;GO:0008283//cell proliferation;GO:0048453//sepal formation;GO:0045128//negative regulat…	gi|702259274|ref|XP_010031721.1|/0/PREDICTED: DNA mismatch repair protein MSH2 [Eucalyptus grandis]	---	---	---	---	---	5.24115	-1.6753	down	2.472e-16	2.6067e-15	5.06687	-2.20228	down	2.61e-11	2.3e-10	---	---	---	---	---	4.78101	-1.17652	down	4.12e-06	4.35e-05	---	---	---	---	---	---	---	---	---	---	---	---	---	---	---	5.25021	-1.0243	down
Gglean002470	486	ko05322//Systemic lupus erythematosus;ko05034//Alcoholism;ko05202//Transcriptional misregulation in cancer	GO:0000785//chromatin	GO:0005488	GO:0048438//floral whorl development;GO:0048827//phyllome development;GO:0051301//cell division;GO:0048449//floral organ formation;GO:0006342//chromatin silencing;GO:0051726//regulation of cell cycle;GO:0007126//meiotic nuclear division;GO:0034968//histone lysine methylation;GO:0006260//DNA replication	gi|629110839|gb|KCW75799.1|/2.30608e-64/hypothetical protein EUGRSUZ_D00189 [Eucalyptus grandis]	---	---	---	---	---	3.64768	-2.53648	down	3.02938e-21	4.90095e-20	3.59628	-2.45005	down	1.43e-12	1.49e-11	---	---	---	---	---	2.76073	-1.59268	down	1.03e-05	9.76e-05	---	---	---	---	---	---	---	---	---	---	---	---	---	---	---	3.78221	-1.31124	down
Gglean005643	1143	ko04110//Cell cycle;ko04111//Cell cycle - yeast;ko04914//Progesterone-mediated oocyte maturation;ko04113//Meiosis - yeast;ko04114//Oocyte meiosis	GO:0044427//chromosomal part	---	GO:0048438//floral whorl development;GO:0048827//phyllome development;GO:0048449//floral organ formation;GO:0006996//organelle organization;GO:0051726//regulation of cell cycle;GO:0022402//cell cycle process;GO:0006260//DNA replication	gi|702379178|ref|XP_010063180.1|/0/PREDICTED: mitotic spindle checkpoint protein BUBR1 [Eucalyptus grandis]	4.36751	-1.23984	down	0.000865093	0.00745921	6.25535	-2.01662	down	1.68151e-14	1.47536e-13	6.01402	-3.26435	down	3.6e-18	7.35e-17	4.35272	-1.24729	down	0.00253936	0.0236138	5.66201	-1.3885	down	1.8e-06	2.08e-05	5.63867	-1.38483	down	3.98e-05	0.00108517	---	---	---	---	---	---	---	---	---	---	6.21027	-1.9835	down
Gglean007033	969	ko03420//Nucleotide excision repair;ko03430//Mismatch repair;ko03030//DNA replication	GO:0005730//nucleolus;GO:0005663//DNA replication factor C complex	GO:0003887//DNA-directed DNA polymerase activity;GO:0003677//DNA binding;GO:0016887//ATPase activity;GO:0005524//ATP binding	GO:0009793//embryo development ending in seed dormancy;GO:0009220//pyrimidine ribonucleotide biosynthetic process;GO:0016570//histone modification;GO:0001510//RNA methylation;GO:0048449//floral organ formation;GO:0009909//regulation of flower development;GO:0006200;GO:0006260//DNA replication	gi|702382809|ref|XP_010063937.1|/0/PREDICTED: replication factor C subunit 2 [Eucalyptus grandis]	---	---	---	---	---	3.7813	-1.46945	down	6.71165e-09	3.32929e-08	3.68231	-1.60389	down	9.91e-07	4.84e-06	---	---	---	---	---	3.50244	-1.22218	down	9.69e-05	0.000697505	---	---	---	---	---	---	---	---	---	---	---	---	---	---	---	---	---	---
Gglean009675	1212	---	GO:0080008//Cul4-RING E3 ubiquitin ligase complex;GO:0005634//nucleus	GO:0005515//protein binding;GO:0004402//histone acetyltransferase activity	GO:0000278//mitotic cell cycle;GO:0050826//response to freezing;GO:0009793//embryo development ending in seed dormancy;GO:0006406//mRNA export from nucleus;GO:0009640//photomorphogenesis;GO:0009560//embryo sac egg cell differentiation;GO:0019915//lipid storage;GO:0010182//sugar mediated signaling pathway;GO:0009933//meristem structural organization;GO:0006396//RNA processing;GO:0016567//protein u…	gi|702463721|ref|XP_010028729.1|/0/PREDICTED: WD-40 repeat-containing protein MSI2-like [Eucalyptus grandis]	---	---	---	---	---	6.11835	-2.0205	down	8.43299e-24	1.69238e-22	6.10864	-1.7587	down	1.18e-07	6.53e-07	---	---	---	---	---	5.64964	-1.59275	down	1.29e-10	3.8e-09	---	---	---	---	---	---	---	---	---	---	---	---	---	---	---	---	---	---
Gglean010442	1635	---	GO:0016020//membrane;GO:0005829//cytosol;GO:0009506//plasmodesma	GO:0051082//unfolded protein binding;GO:0005524//ATP binding	GO:0000085;GO:0007010//cytoskeleton organization;GO:0006094//gluconeogenesis;GO:0006457//protein folding;GO:0009220//pyrimidine ribonucleotide biosynthetic process;GO:0001510//RNA methylation;GO:0010498//proteasomal protein catabolic process;GO:0010388//cullin deneddylation;GO:0009640//photomorphogenesis;GO:0009909//regulation of flower development;GO:0034968//histone lysine methylation	gi|567901848|ref|XP_006443412.1|/0/hypothetical protein CICLE_v10019583mg [Citrus clementina]	---	---	---	---	---	7.69226	-1.40856	down	7.82949e-12	5.29906e-11	7.72723	-1.06988	down	0.00156258	0.00447174	---	---	---	---	---	7.38367	-1.09867	down	3.42e-05	0.000279501	---	---	---	---	---	---	---	---	---	---	---	---	---	---	---	---	---	---
Gglean010955	1245	ko00230//Purine metabolism;ko05166//HTLV-I infection;ko03420//Nucleotide excision repair;ko03410//Base excision repair;ko03440//Homologous recombination;ko00240//Pyrimidine metabolism;ko01100//Metabolic pathways;ko03430//Mismatch repair;ko03030//DNA replication	---	---	GO:0031047//gene silencing by RNA;GO:0009908//flower development;GO:0006342//chromatin silencing;GO:0034968//histone lysine methylation;GO:0006260//DNA replication	gi|297739835|emb|CBI30017.3|/0/unnamed protein product [Vitis vinifera]	---	---	---	---	---	3.94615	-2.16071	down	8.5419e-20	1.21745e-18	3.98965	-1.64454	down	1.48e-07	8.08e-07	---	---	---	---	---	3.32865	-1.53306	down	1.23e-06	1.47e-05	---	---	---	---	---	---	---	---	---	---	---	---	---	---	---	---	---	---
Gglean012177	2532	---	GO:0005634//nucleus	GO:0043565//sequence-specific DNA binding;GO:0003700//sequence-specific DNA binding transcription factor activity	GO:0009944//polarity specification of adaxial/abaxial axis;GO:0009880//embryonic pattern specification;GO:0006355//regulation of transcription, DNA-templated;GO:0010072//primary shoot apical meristem specification;GO:0009855//determination of bilateral symmetry;GO:0080060//integument development	gi|643726127|gb|KDP34935.1|/0/hypothetical protein JCGZ_09223 [Jatropha curcas]	5.96895	-1.23904	down	1.265e-06	2.8246e-05	7.68465	-1.7926	down	4.4031e-18	5.41736e-17	7.41851	-3.04181	down	1.26e-19	3.01e-18	6.222	-1.61483	down	1.52e-06	6.24e-05	7.08668	-1.09915	down	0.000113252	0.000800354	---	---	---	---	---	---	---	---	---	---	---	---	---	---	---	7.63804	-1.26428	down
Gglean013495	546	---	GO:0005737//cytoplasm;GO:0005634//nucleus	---	GO:0048573//photoperiodism, flowering;GO:0009911//positive regulation of flower development	gi|672231720|dbj|BAP28173.1|/1.49196e-115/flowering locus T-like protein [Fagus crenata]	---	---	---	---	---	3.73734	2.52949	up	2.69304e-07	1.09787e-06	3.76593	2.63855	up	1.89e-05	7.64e-05	---	---	---	---	---	4.07639	1.55372	up	0.0115645	0.0404846	---	---	---	---	---	---	---	---	---	---	---	---	---	---	---	2.7163	1.08438	up
Gglean015698	1869	ko00230//Purine metabolism;ko00240//Pyrimidine metabolism;ko01100//Metabolic pathways;ko03030//DNA replication	GO:0005634//nucleus;GO:0005739//mitochondrion	GO:0003887//DNA-directed DNA polymerase activity;GO:0003677//DNA binding	GO:0006275//regulation of DNA replication;GO:0016458//gene silencing;GO:0051567//histone H3-K9 methylation;GO:0000724//double-strand break repair via homologous recombination;GO:0010389//regulation of G2/M transition of mitotic cell cycle;GO:0008283//cell proliferation;GO:0006306//DNA methylation;GO:0009909//regulation of flower development;GO:0006270//DNA replication initiation	gi|702277805|ref|XP_010044759.1|/0/PREDICTED: DNA polymerase alpha subunit B [Eucalyptus grandis]	---	---	---	---	---	5.36957	-1.74256	down	1.94896e-19	2.68845e-18	5.24409	-2.02598	down	2.52e-06	1.17e-05	---	---	---	---	---	5.18584	-1.68925	down	2.64e-12	1.1e-10	---	---	---	---	---	---	---	---	---	---	---	---	---	---	---	---	---	---
Gglean015945	2880	---	---	GO:0003676//nucleic acid binding	GO:0048438//floral whorl development;GO:0048827//phyllome development;GO:0048437//floral organ development	gi|731394429|ref|XP_010651834.1|/0/PREDICTED: protein argonaute 5 [Vitis vinifera]	7.09555	-1.25095	down	3.34256e-05	0.000494918	---	---	---	---	---	7.4868	-1.79016	down	6.97e-08	3.99e-07	7.04503	-1.20752	down	0.0012414	0.0134083	---	---	---	---	---	---	---	---	---	---	---	---	---	---	---	---	---	---	---	---	---	---	---
Gglean024567	708	---	---	GO:0005515//protein binding	GO:0006351//transcription, DNA-templated;GO:0044763;GO:0009886//post-embryonic morphogenesis;GO:0050789//regulation of biological process;GO:0016043//cellular component organization;GO:0048440//carpel development	gi|702367625|ref|XP_010061014.1|/1.5119e-89/PREDICTED: floral homeotic protein DEFICIENS [Eucalyptus grandis]	---	---	---	---	---	3.26913	-1.03912	down	0.00219535	0.00484433	2.99816	-1.80708	down	1.55e-05	6.34e-05	2.56244	-1.23266	down	0.00518112	0.0403708	---	---	---	---	---	---	---	---	---	---	---	---	---	---	---	---	---	---	---	---	---	---	---
Gglean025786	414	ko05322//Systemic lupus erythematosus;ko05034//Alcoholism	GO:0000786//nucleosome;GO:0005730//nucleolus	GO:0003677//DNA binding;GO:0046982//protein heterodimerization activity	GO:0042742//defense response to bacterium;GO:0009909//regulation of flower development;GO:0044030//regulation of DNA methylation;GO:0016048//detection of temperature stimulus;GO:0006334//nucleosome assembly;GO:0006338//chromatin remodeling	gi|702499735|ref|XP_010038048.1|/1.95215e-89/PREDICTED: histone H2A variant 1 [Eucalyptus grandis]	---	---	---	---	---	6.92508	-4.20578	down	2.92487e-46	2.19282e-44	6.82052	-5.25769	down	3.28e-20	8.33e-19	4.87402	-3.20907	down	5.91e-08	3.86e-06	5.69291	-3.11856	down	3.48e-23	1.15e-20	---	---	---	---	---	---	---	---	---	---	7.52162	-1.07612	down	7.19e-07	4.3e-05	7.15187	-2.0589	down
Gglean026478	4701	ko00790//Folate biosynthesis;ko00270//Cysteine and methionine metabolism;ko01100//Metabolic pathways	GO:0005634//nucleus	GO:0016746//transferase activity, transferring acyl groups;GO:0003677//DNA binding;GO:0003886//DNA (cytosine-5-)-methyltransferase activity	GO:0010216//maintenance of DNA methylation;GO:0009910//negative regulation of flower development;GO:0010424//DNA methylation on cytosine within a CG sequence;GO:0009294//DNA mediated transformation;GO:0010069//zygote asymmetric cytokinesis in embryo sac;GO:0006349//regulation of gene expression by genetic imprinting;GO:0090116//C-5 methylation of cytosine	gi|702458315|ref|XP_010027506.1|/0/PREDICTED: DNA (cytosine-5)-methyltransferase 1-like [Eucalyptus grandis]	---	---	---	---	---	6.53402	-2.34171	down	1.05964e-29	3.2356e-28	6.4363	-2.54979	down	4.99e-11	4.21e-10	---	---	---	---	---	5.90462	-1.74187	down	1.85e-12	8.11e-11	---	---	---	---	---	---	---	---	---	---	---	---	---	---	---	6.66187	-1.33718	down
Gglean026598	495	ko03010//Ribosome	GO:0005730//nucleolus;GO:0009507//chloroplast;GO:0022625//cytosolic large ribosomal subunit;GO:0005886//plasma membrane	---	GO:0048467//gynoecium development;GO:0009734//auxin-activated signaling pathway	gi|590566094|ref|XP_007010133.1|/1.14556e-110/60S ribosomal protein L24-1 isoform 2 [Theobroma cacao]	---	---	---	---	---	4.96961	-1.81169	down	2.40674e-15	2.31426e-14	5.06126	-1.20693	down	0.000132729	0.000469159	---	---	---	---	---	4.48867	-1.31804	down	5.46e-06	5.59e-05	---	---	---	---	---	---	---	---	---	---	---	---	---	---	---	---	---	---
Gglean028024	273	---	GO:0016020//membrane;GO:0005622//intracellular	GO:0005525//GTP binding;GO:0003924//GTPase activity	GO:0006346//methylation-dependent chromatin silencing;GO:0031048//chromatin silencing by small RNA;GO:0016246//RNA interference;GO:0000911//cytokinesis by cell plate formation;GO:0051567//histone H3-K9 methylation;GO:0015031//protein transport;GO:0006184;GO:0051225//spindle assembly;GO:0006306//DNA methylation;GO:0007264//small GTPase mediated signal transduction;GO:0009909//regulation of flower …	gi|703163384|ref|XP_010113322.1|/2.53575e-33/hypothetical protein L484_026653 [Morus notabilis]	---	---	---	---	---	2.10358	-1.59015	down	1.10972e-06	4.15566e-06	1.84802	-2.64295	down	1.07e-08	6.74e-08	1.14343	-1.78497	down	0.00142602	0.0149134	1.76407	-1.26198	down	0.00208825	0.0098206	---	---	---	---	---	---	---	---	---	---	---	---	---	---	---	---	---	---
Gglean028247	1692	---	GO:0009925//basal plasma membrane;GO:0016021//integral component of membrane;GO:0005737//cytoplasm;GO:0045177//apical part of cell	---	GO:0055085//transmembrane transport;GO:0010338//leaf formation;GO:0048364//root development;GO:0010358//leaf shaping;GO:0009926//auxin polar transport;GO:0009908//flower development;GO:0010051//xylem and phloem pattern formation;GO:0010229//inflorescence development;GO:0009630//gravitropism;GO:0048826//cotyledon morphogenesis	gi|702495336|ref|XP_010036951.1|/0/PREDICTED: auxin efflux carrier component 1-like [Eucalyptus grandis]	---	---	---	---	---	5.70209	-1.76704	down	6.36353e-15	5.88284e-14	5.46749	-2.73166	down	1.9e-14	2.53e-13	4.44258	-1.4757	down	0.000206327	0.00328024	---	---	---	---	---	---	---	---	---	---	---	---	---	---	---	5.72697	-1.38973	down	2.24e-06	0.000107619	5.68107	-1.06342	down
Gglean029549	1293	---	GO:0005829//cytosol	GO:0003755//peptidyl-prolyl cis-trans isomerase activity	GO:0006457//protein folding;GO:0010582//floral meristem determinacy;GO:0000413//protein peptidyl-prolyl isomerization;GO:0010050//vegetative phase change	gi|568852963|ref|XP_006480138.1|/0/PREDICTED: peptidyl-prolyl cis-trans isomerase CYP40-like isoform X1 [Citrus sinensis]	---	---	---	---	---	6.1002	-1.37036	down	1.09128e-11	7.27376e-11	6.00298	-1.48669	down	4.26e-07	2.18e-06	---	---	---	---	---	5.76541	-1.00555	down	8.2e-06	8.02e-05	---	---	---	---	---	---	---	---	---	---	---	---	---	---	---	---	---	---
Gglean029592	2874	ko05200//Pathways in cancer;ko03430//Mismatch repair;ko05210//Colorectal cancer	---	GO:0003677//DNA binding	GO:0048827//phyllome development;GO:0006281//DNA repair;GO:0048449//floral organ formation;GO:0006261//DNA-dependent DNA replication;GO:0050794//regulation of cellular process;GO:0048438//floral whorl development	gi|702500679|ref|XP_010038284.1|/0/PREDICTED: DNA mismatch repair protein MSH6 [Eucalyptus grandis]	---	---	---	---	---	5.48153	-1.91744	down	5.05974e-16	5.18426e-15	5.36251	-2.19625	down	1.02e-12	1.08e-11	4.61326	-1.23023	down	0.000857261	0.010028	4.97708	-1.40664	down	1.51e-06	1.77e-05	---	---	---	---	---	---	---	---	---	---	---	---	---	---	---	---	---	---
Gglean003743	1287	ko00260//Glycine, serine and threonine metabolism;ko00051//Fructose and mannose metabolism;ko00270//Cysteine and methionine metabolism;ko01120//Microbial metabolism in diverse environments;ko01100//Metabolic pathways;ko00280//Valine, leucine and isoleucine degradation;ko00920//Sulfur metabolism;ko00620//Pyruvate metabolism;ko00030//Pentose phosphate pathway;ko01110//Biosynthesis of secondary meta…	---	GO:0030170//pyridoxal phosphate binding;GO:0004124//cysteine synthase activity;GO:0016740//transferase activity	GO:0048573//photoperiodism, flowering;GO:0006535//cysteine biosynthetic process from serine	gi|702370082|ref|XP_010061464.1|/0/PREDICTED: cysteine synthase 2 isoform X1 [Eucalyptus grandis]	---	---	---	---	---	5.93816	1.64304	up	4.87504e-18	5.97014e-17	---	---	---	---	---	---	---	---	---	---	6.19469	1.16228	up	5.26e-05	0.000406191	---	---	---	---	---	---	---	---	---	---	---	---	---	---	---	---	---	---
[truncated: 19 more columns]

## Sheet: RPKM.of DEGs sig.log2_1
GeneID	ATNS_I_1	ATNS_I_2	ATNS_I_3	ATNS_II_1	ATNS_II_2	ATNS_II_3	ATNS_III_1	ATNS_III_2	ATNS_III_3	TNS_I_1	TNS_I_2	TNS_I_3	TNS_II_1	TNS_II_2	TNS_II_3	TNS_III_1	TNS_III_2	TNS_III_3
Gglean000211	4.29516	4.57324	4.35107	2.95744	2.99599	2.67268	2.6302	2.51898	1.71261	4.19974	4.27031	4.29505	3.84764	3.45232	4.10256	2.91224	3.17859	3.69184
Gglean002470	5.60431	5.36889	5.44212	3.27708	3.02382	2.95196	3.34171	2.80627	2.9615	5.50855	5.38903	5.17627	4.53587	3.8256	4.67157	3.358	4.10839	4.58358
Gglean005643	6.90116	6.92014	6.3407	5.22053	4.58252	4.39379	3.93844	3.57071	2.71364	6.86266	6.91837	6.2408	6.36905	5.41037	5.95417	4.22202	4.84142	5.08002
Gglean007033	4.32055	4.63499	4.33253	3.06071	3.2885	2.88086	3.10241	2.87218	2.54461	4.51783	4.53576	4.53069	4.21691	3.41532	4.2679	2.74223	3.39336	4.24367
Gglean009675	6.41769	6.50801	6.66905	4.23951	4.8028	4.6017	5.19462	4.70351	3.94032	6.42853	6.37026	6.58699	5.98957	5.12058	6.29554	4.77216	5.43904	6.20959
Gglean010442	7.56029	7.68572	7.28935	6.21286	6.15839	6.02491	6.82629	6.18818	5.85563	7.50325	7.59797	7.44005	7.16553	6.38731	7.34858	6.83354	6.74714	7.2004
Gglean010955	4.4158	4.43203	4.33608	2.44247	2.54114	2.39265	3.07496	2.58743	2.64042	4.46079	4.31788	4.39622	3.87726	2.83073	3.81332	3.04449	3.66215	4.11993
Gglean012177	7.00672	7.14741	6.7656	5.13186	5.21502	5.32337	4.18431	3.66321	3.82378	6.77834	7.03581	6.5862	5.96798	5.25022	6.63617	5.26698	5.4143	5.90682
Gglean013495	2.69017	3.00963	3.33328	3.54318	6.05321	5.64864	5.96202	5.86611	2.80088	2.76643	3.23822	3.29888	3.14469	3.28995	4.45918	3.44886	3.86208	4.70724
Gglean015698	4.90407	5.24791	5.2078	3.41111	3.44262	3.58269	3.84801	2.99182	1.93041	4.97992	5.08442	5.23292	4.93318	4.07226	5.27489	3.53487	4.13497	4.9357
Gglean015945	6.73225	6.69341	6.56973	6.24967	6.28203	5.89172	5.23671	4.67897	4.33989	6.58869	6.6716	6.50735	6.41401	6.33476	6.52928	6.2254	5.84021	6.10645
Gglean024567	3.94942	4.8371	3.72277	3.06717	3.32997	3.47391	2.39712	2.41307	2.71832	2.8401	4.31339	4.33485	3.35684	4.47878	3.79962	3.38014	3.86927	3.80058
Gglean025786	9.20304	9.18518	8.94154	5.4962	4.49311	4.67566	4.82506	3.23122	2.49175	9.23743	9.20686	8.88378	8.05192	7.0656	8.1096	6.14352	6.99655	7.66646
Gglean026478	4.87412	5.30844	5.024	2.78934	3.09037	2.82271	3.18214	2.57483	1.81624	4.76037	5.09765	5.11852	4.29334	3.5557	4.75247	3.08141	3.65182	4.21195
Gglean026598	6.63483	6.66862	6.57841	4.42733	4.93168	5.13247	5.88321	4.89114	4.97872	6.53123	6.62867	6.52795	5.95167	5.02548	6.37867	5.47364	5.77822	6.24822
Gglean028024	4.36695	4.78615	4.59791	3.12739	2.9685	3.24917	2.66304	1.90165	1.62715	4.60536	4.69292	4.14284	4.24092	3.9013	4.39327	3.39216	3.70625	4.09889
Gglean028247	5.66841	5.81332	5.22465	3.62351	4.10373	3.94723	3.37577	2.92611	2.24969	5.39662	5.71311	4.97641	3.71749	3.9188	4.38749	4.27301	4.06326	4.66875
Gglean029549	6.33665	6.45094	5.96655	5.00713	4.88747	4.9044	4.98069	4.59157	4.47676	6.17307	6.25854	5.96103	5.93949	5.67921	5.968	5.21828	5.10352	5.632
Gglean029592	4.41498	4.75205	4.82532	3.11227	3.08692	2.42194	2.8442	2.67662	2.06665	4.49769	4.58885	4.86513	4.03509	3.52427	4.39329	3.3513	3.78893	4.00521
Gglean003743	4.66773	4.37909	4.69019	6.20164	6.22441	6.15217	4.95729	5.68729	5.51987	4.3641	4.26641	4.41047	5.44526	5.98876	4.62346	4.57454	4.90228	4.53337
