# Supplementary material for: Transcriptomic Analysis Reveals Candidate Genes for Female Sterility in Pomegranate Flowers
Source: Front Plant Sci. 2017 Aug 23;8:1430. doi: 10.3389/fpls.2017.01430 (PMC5572335; doi:10.3389/fpls.2017.01430)
Supplement: TABLE S8 — Differentially expressed genes related to ovule development and ethylene signal transduction. [file Table_8.XLSX]

## Sheet: DEG related to ovule dev
GeneID	length	Pathway	GO Component	GO Function	GO Process	Blast nr	logCPM(ATNS_III/ATNS_II)	log2Ratio(ATNS_III/ATNS_II)	Up-Down-Regulation(ATNS_III/ATNS_II)	P-value(ATNS_III/ATNS_II)	FDR(ATNS_III/ATNS_II)	logCPM(ATNS_II/ATNS_I)	log2Ratio(ATNS_II/ATNS_I)	Up-Down-Regulation(ATNS_II/ATNS_I)	P-value(ATNS_II/ATNS_I)	FDR(ATNS_II/ATNS_I)	logCPM(ATNS_III/ATNS_I)	log2Ratio(ATNS_III/ATNS_I)	Up-Down-Regulation(ATNS_III/ATNS_I)	P-value(ATNS_III/ATNS_I)	FDR(ATNS_III/ATNS_I)	logCPM(ATNS_III/TNS_III)	log2Ratio(ATNS_III/TNS_III)	Up-Down-Regulation(ATNS_III/TNS_III)	P-value(ATNS_III/TNS_III)	FDR(ATNS_III/TNS_III)	logCPM(ATNS_II/TNS_II)	log2Ratio(ATNS_II/TNS_II)	Up-Down-Regulation(ATNS_II/TNS_II)	P-value(ATNS_II/TNS_II)	FDR(ATNS_II/TNS_II)	logCPM(TNS_III/TNS_II)	log2Ratio(TNS_III/TNS_II)	Up-Down-Regulation(TNS_III/TNS_II)	P-value(TNS_III/TNS_II)	FDR(TNS_III/TNS_II)	logCPM(ATNS_I/TNS_I)	log2Ratio(ATNS_I/TNS_I)	Up-Down-Regulation(ATNS_I/TNS_I)	P-value(ATNS_I/TNS_I)	FDR(ATNS_I/TNS_I)	logCPM(TNS_II/TNS_I)	log2Ratio(TNS_II/TNS_I)	Up-Down-Regulation(TNS_II/TNS_I)	P-value(TNS_II/TNS_I)	FDR(TNS_II/TNS_I)	logCPM(TNS_III/TNS_I)	log2Ratio(TNS_III/TNS_I)	Up-Down-Regulation(TNS_III/TNS_I)
Gglean016200	768	---	GO:0005634//nucleus	GO:0003677//DNA binding;GO:0046983//protein dimerization activity;GO:0003700//sequence-specific DNA binding transcription factor activity	GO:0048507//meristem development;GO:0006355//regulation of transcription, DNA-templated;GO:0048481//ovule development;GO:0010093//specification of floral organ identity;GO:0001708//cell fate specification;GO:0048833//specification of floral organ number	gi|728845841|gb|KHG25284.1|/1.96971e-133/Agamous-like MADS-box protein AGL9 [Gossypium arboreum]	7.22485	-1.0596	down	0.000116121	0.00140968	---	---	---	---	---	---	---	---	---	---	---	---	---	---	---	---	---	---	---	---	---	---	---	---	---	---	---	---	---	---	---	---	---	---	---	---	---	---
Gglean018861	912	---	---	---	---	gi|747077042|ref|XP_011085622.1|/1.64286e-33/PREDICTED: agamous-like MADS-box protein AGL62 [Sesamum indicum]	---	---	---	---	---	---	---	---	---	---	2.04315	-1.79916	down	0.000158543	0.00055181	---	---	---	---	---	---	---	---	---	---	---	---	---	---	---	---	---	---	---	---	---	---	---	---	---	2.09741	-1.12817	down
Gglean020089	693	---	---	GO:0005488	GO:0006351//transcription, DNA-templated	gi|743880034|ref|XP_011036099.1|/3.82652e-93/PREDICTED: agamous-like MADS-box protein AGL9 homolog [Populus euphratica]	---	---	---	---	---	---	---	---	---	---	6.86341	1.025	up	0.000708394	0.00217887	---	---	---	---	---	---	---	---	---	---	---	---	---	---	---	---	---	---	---	---	---	---	---	---	---	---	---	---
Gglean026618	663	---	GO:0005634//nucleus	GO:0003677//DNA binding;GO:0046983//protein dimerization activity;GO:0003700//sequence-specific DNA binding transcription factor activity	GO:0010048//vernalization response;GO:0048440//carpel development;GO:0048510//regulation of timing of transition from vegetative to reproductive phase;GO:0006355//regulation of transcription, DNA-templated;GO:0043481//anthocyanin accumulation in tissues in response to UV light	gi|702324751|ref|XP_010053361.1|/1.48412e-86/PREDICTED: agamous-like MADS-box protein AGL19 [Eucalyptus grandis]	1.95915	-1.47317	down	0.00177939	0.0136215	2.01829	1.46902	up	0.000114401	0.000319247	---	---	---	---	---	---	---	---	---	---	2.09329	1.89159	up	0.000792592	0.00428913	---	---	---	---	---	---	---	---	---	---	---	---	---	---	---	---	---	---
Gglean028014	267	---	---	---	---	gi|359497596|ref|XP_003635577.1|/1.03552e-06/PREDICTED: agamous-like MADS-box protein AGL62 [Vitis vinifera]	---	---	---	---	---	---	---	---	---	---	---	---	---	---	---	---	---	---	---	---	-0.50828	-4.41941	down	2.36e-09	5.25e-08	-0.304152	-2.39941	down	0.00104798	0.0147924	---	---	---	---	---	-0.0620121	1.4986	up	0.00400216	0.0401936	---	---	---
Gglean028632	807	---	---	GO:0005488;GO:0016491//oxidoreductase activity	GO:0006351//transcription, DNA-templated	gi|590668943|ref|XP_007037634.1|/1.13335e-108/AGAMOUS-like 8 isoform 1 [Theobroma cacao]	---	---	---	---	---	---	---	---	---	---	---	---	---	---	---	3.93057	2.09993	up	1.77e-06	7.1e-05	4.81282	1.40317	up	2.16e-07	3.1e-06	---	---	---	---	---	---	---	---	---	---	---	---	---	---	---	3.4795	-1.43147	down
Gglean030294	573	---	---	---	---	gi|702431624|ref|XP_010069013.1|/3.39891e-53/PREDICTED: agamous-like MADS-box protein AGL80 isoform X1 [Eucalyptus grandis]	2.80821	2.68812	up	8.80968e-08	2.76762e-06	0.303412	2.31739	up	0.00605529	0.0122454	2.63417	4.9873	up	9.06e-11	7.36e-10	---	---	---	---	---	---	---	---	---	---	2.1247	1.70567	up	0.00293378	0.0331289	---	---	---	---	---	-0.0322031	2.7113	up	4.98e-06	0.000204657	1.63795	4.38829	up
Gglean002838	579	---	---	---	---	gi|702386919|ref|XP_010064880.1|/7.59118e-39/PREDICTED: agamous-like MADS-box protein AGL62 [Eucalyptus grandis]	2.31511	3.52261	up	2.93544e-06	5.9781e-05	---	---	---	---	---	2.26777	4.06761	up	1.58e-06	7.48e-06	---	---	---	---	---	---	---	---	---	---	0.613507	4.24411	up	0.000168807	0.00347665	---	---	---	---	---	---	---	---	---	---	0.486978	2.63565	up
Gglean006764	576	---	---	---	---	gi|702386919|ref|XP_010064880.1|/2.36603e-37/PREDICTED: agamous-like MADS-box protein AGL62 [Eucalyptus grandis]	---	---	---	---	---	---	---	---	---	---	---	---	---	---	---	---	---	---	---	---	---	---	---	---	---	---	---	---	---	---	---	---	---	---	---	---	---	---	---	---	1.31278	-1.17752	down
Gglean022339	675	---	GO:0005634//nucleus	GO:0046983//protein dimerization activity;GO:0003677//DNA binding;GO:0003700//sequence-specific DNA binding transcription factor activity	GO:0044763;GO:0006355//regulation of transcription, DNA-templated;GO:0009886//post-embryonic morphogenesis;GO:0016043//cellular component organization;GO:0048440//carpel development	gi|302584056|gb|ADL57412.1|/1.18199e-91/MADS domain transcription factor [Camellia japonica]	---	---	---	---	---	5.2295	1.02196	up	9.12063e-05	0.00025831	5.79646	1.88865	up	2.92e-07	1.53e-06	---	---	---	---	---	---	---	---	---	---	---	---	---	---	---	---	---	---	---	---	---	---	---	---	---	---	---	---
Gglean016197	1170	---	---	---	---	gi|225425368|ref|XP_002270226.1|/1.88294e-112/PREDICTED: squamosa promoter-binding-like protein 16 [Vitis vinifera]	5.4026	-2.15354	down	2.4664e-12	2.53142e-10	---	---	---	---	---	5.35104	-2.0997	down	1.65e-12	1.7e-11	---	---	---	---	---	---	---	---	---	---	5.57949	-1.40056	down	0.0010727	0.0150827	---	---	---	---	---	---	---	---	---	---	5.74672	-1.46161	down
Gglean022102	2961	---	---	---	---	gi|702240808|ref|XP_010045710.1|/0/PREDICTED: squamosa promoter-binding-like protein 1 [Eucalyptus grandis]	---	---	---	---	---	---	---	---	---	---	8.77475	1.04355	up	0.000637187	0.00197306	---	---	---	---	---	---	---	---	---	---	---	---	---	---	---	---	---	---	---	---	---	---	---	---	---	---	---	---
Gglean028488	1176	---	---	---	---	gi|225456345|ref|XP_002280160.1|/1.08632e-124/PREDICTED: squamosa promoter-binding-like protein 13A [Vitis vinifera]	---	---	---	---	---	5.53247	-1.68811	down	3.64555e-17	4.12991e-16	5.28556	-2.68982	down	7.52e-09	4.8e-08	---	---	---	---	---	---	---	---	---	---	---	---	---	---	---	---	---	---	---	---	---	---	---	---	---	5.35145	-1.74523	down
Gglean001912	1005	---	---	---	---	gi|702328327|ref|XP_010053955.1|/1.6126e-83/PREDICTED: squamosa promoter-binding-like protein 7 [Eucalyptus grandis]	-0.528791	-4.32919	down	1.77431e-07	5.06337e-06	2.02565	-2.47317	down	2.88239e-08	1.32767e-07	1.74744	-6.81192	down	2.13e-26	1.05e-24	---	---	---	---	---	---	---	---	---	---	0.421674	-3.80154	down	6.46e-08	5.02e-06	---	---	---	---	---	---	---	---	---	---	1.51733	-4.73357	down
Gglean005812	591	---	---	---	---	gi|702377640|ref|XP_010062855.1|/9.81566e-84/PREDICTED: squamosa promoter-binding-like protein 3 [Eucalyptus grandis]	6.68324	-1.24644	down	0.00216234	0.0159236	---	---	---	---	---	6.81813	-1.4467	down	0.000799406	0.00242753	---	---	---	---	---	7.75908	-1.0218	down	0.000289826	0.00180237	---	---	---	---	---	---	---	---	---	---	---	---	---	---	---	---	---	---
Gglean003340	1839	---	---	---	---	gi|255585797|ref|XP_002533578.1|/0/conserved hypothetical protein [Ricinus communis]	2.41845	-1.8923	down	0.00544317	0.0338758	6.16291	-3.95364	down	1.29491e-35	5.60613e-34	6.032	-5.85295	down	7.12e-20	1.74e-18	3.70327	-3.42568	down	1.61e-07	9.15e-06	5.21531	-3.17204	down	1.87e-17	2.52e-15	5.53533	-1.6429	down	4.03e-07	2.33e-05	---	---	---	---	---	---	---	---	---	---	6.17919	-2.28298	down
Gglean011480	1611	---	---	---	---	gi|147818196|emb|CAN60401.1|/0/hypothetical protein VITISV_034131 [Vitis vinifera]	3.19567	-2.43134	down	5.40649e-05	0.000744479	5.46258	-2.16593	down	2.17626e-23	4.22049e-22	5.16583	-4.6066	down	2.21e-15	3.3e-14	2.92836	-2.13299	down	0.00226905	0.021633	5.23518	-2.09639	down	2.5e-10	6.93e-09	5.13894	-2.40654	down	9.72e-07	4.83e-05	---	---	---	---	---	---	---	---	---	---	5.35381	-2.42726	down
Gglean001981	1953	---	---	---	---	gi|590704121|ref|XP_007047070.1|/0/BEL1-like homeodomain protein 2 isoform 1 [Theobroma cacao]	---	---	---	---	---	3.5612	-1.70101	down	8.29842e-08	3.60707e-07	3.45766	-1.87604	down	0.000219472	0.000745387	---	---	---	---	---	---	---	---	---	---	---	---	---	---	---	---	---	---	---	---	3.40201	-1.34733	down	0.00192742	0.0232153	3.21015	-1.54659	down
Gglean014222	1851	---	---	GO:0003677//DNA binding	---	gi|702323936|ref|XP_010053224.1|/0/PREDICTED: homeobox protein BEL1 homolog [Eucalyptus grandis]	---	---	---	---	---	4.48143	2.7039	up	1.52232e-08	7.24547e-08	4.71376	3.04219	up	3.3e-07	1.71e-06	---	---	---	---	---	---	---	---	---	---	5.824	1.14944	up	0.00381825	0.0405401	---	---	---	---	---	4.33354	1.55243	up	0.000414797	0.00699173	5.36686	2.67656	up
Gglean016270	660	---	GO:0005634//nucleus	GO:0005515//protein binding;GO:0003700//sequence-specific DNA binding transcription factor activity	GO:0009944//polarity specification of adaxial/abaxial axis;GO:0006333//chromatin assembly or disassembly;GO:0048481//ovule development	gi|702286638|ref|XP_010046639.1|/8.38265e-95/PREDICTED: axial regulator YABBY 4 [Eucalyptus grandis]	---	---	---	---	---	---	---	---	---	---	---	---	---	---	---	4.09657	-7.21913	down	4.86e-38	8.8e-34	2.24906	-6.43127	down	6.38e-11	2e-09	---	---	---	---	---	---	---	---	---	---	2.37803	3.65437	up	2.42e-05	0.000731147	4.17716	5.30309	up
	AG-like genes
	SPL homolog genes
	ANT homolog genes
	BEL1 homolog genes
	INO homolog genes
[truncated: 2 more columns]

## Sheet: RPKM of DEGs in ovule dev
GeneID	ATNS_I_1	ATNS_I_2	ATNS_I_3	ATNS_II_1	ATNS_II_2	ATNS_II_3	ATNS_III_1	ATNS_III_2	ATNS_III_3	TNS_I_1	TNS_I_2	TNS_I_3	TNS_II_1	TNS_II_2	TNS_II_3	TNS_III_1	TNS_III_2	TNS_III_3
Gglean016200	7.55374	7.65716	7.4584	8.29623	7.84578	8.15454	6.85667	7.07463	6.81777	7.65915	7.78125	7.49753	7.62989	7.31089	7.26945	6.82267	7.16632	7.22031
Gglean018861	3.24632	2.99112	2.80302	2.06001	2.22608	2.3122	1.7463	1.84005	0.815028	3.08286	2.82294	2.68831	2.64892	1.86731	3.00362	1.77041	1.79152	2.25421
Gglean020089	6.94352	6.83061	6.80705	7.70103	7.56631	7.91423	7.64484	7.58307	7.99301	7.31592	7.18963	6.90718	7.374	7.66497	7.4172	7.86127	7.83787	7.89664
Gglean026618	2.21599	2.01183	1.93754	3.2044	3.78271	2.72865	1.94676	2.01515	1.9126	1.61159	2.08362	1.50254	2.20022	2.16273	1.21071	0.992915	1.54928	1.26226
Gglean028014	0.608661	0.820394	1.44572	0	0.188543	0.651177	0	0.188901	0	1.66433	1.02694	1.79553	2.30289	1.54547	3.00548	0.317167	1.20465	1.29112
Gglean028632	5.34002	5.16529	4.67889	5.26074	5.73075	5.61569	4.66183	4.51682	5.40916	4.14054	4.88036	4.01718	4.27235	3.77591	4.18227	2.85267	3.50601	2.71241
Gglean030294	0	0.375623	1.48132	1.31482	1.9736	2.77565	4.50634	4.17623	4.46227	0.673287	0.164637	0.788543	1.6717	2.40035	2.41385	3.60536	3.6025	3.16305
Gglean002838	1.10408	1.30544	0.315701	1.22914	1.19385	1.40278	2.02881	3.14899	5.08134	1.12239	0.564158	0.310259	0.0973168	1.13814	0.430134	2.11932	3.17356	0.617185
Gglean006764	2.2906	2.3623	3.18814	2.64993	2.41575	2.95287	2.12086	2.40051	2.8097	2.77755	2.62549	2.89754	2.58022	2.4789	2.80613	1.46813	1.8829	2.07723
Gglean022339	5.09225	5.64901	4.80543	5.91412	6.12991	6.58406	7.13845	7.40795	6.06527	4.82589	5.41663	5.54024	5.95963	6.23834	5.38269	5.51996	6.72718	6.2499
Gglean016197	5.95266	5.94531	5.80394	6.32145	5.58765	5.90071	4.15389	3.67223	3.37859	6.00715	6.13841	6.14782	6.05549	5.50816	6.12253	3.63444	4.40476	5.41653
Gglean022102	6.66731	6.7175	6.62005	7.53598	7.86625	7.57024	7.42974	7.59355	7.69744	6.71458	6.71287	6.68694	7.05652	7.49904	7.23524	7.67238	7.49873	7.4278
Gglean028488	5.94888	5.94214	5.88092	4.41469	4.01643	4.41069	4.14441	2.76142	2.11283	5.57535	6.0456	5.64624	4.89181	3.73929	5.23915	3.72527	3.9618	4.44615
Gglean001912	3.15591	2.82178	2.81965	1.59853	0.638182	1.01648	0.0513321	0.10344	0.0573231	2.49704	2.90941	2.56245	1.91609	1.39983	2.0245	0.177149	0.107064	0.469337
Gglean005812	7.92218	8.11795	8.49303	7.96995	7.78502	8.23106	7.44412	6.40607	5.37605	8.71625	8.54823	8.68217	8.94251	7.79971	9.1773	6.45817	7.17499	8.69487
Gglean003340	6.20388	6.33732	6.06075	3.0169	1.85393	2.43017	1.81308	0.82523	0.288667	6.04324	6.17443	5.93916	5.17691	4.71119	5.74034	3.55402	3.91877	4.019
Gglean011480	5.46417	5.62038	5.43368	3.71671	3.13714	3.44358	2.19937	1.06331	0.490136	5.47126	5.53215	5.35493	4.83733	3.98293	5.93042	2.07702	3.17015	3.76977
Gglean001981	3.53177	3.58426	2.74653	2.08583	1.94258	1.75644	0.963917	1.47439	2.3293	2.90847	3.39301	2.59277	2.34943	1.36407	1.3572	2.25753	1.93898	0.541067
Gglean014222	1.22885	1.39985	2.96178	4.04598	4.59931	4.64424	3.47103	4.74466	5.20015	2.77701	1.87062	3.42212	3.65178	5.26038	4.68882	5.22457	5.60591	4.98293
Gglean016270	0.145562	0.270897	1.44189	0.53531	0	0.157543	0.684106	0.0794209	0.38803	1.09483	0.274886	1.90161	1.97763	5.6854	5.04646	5.83294	5.64816	5.77154

## Sheet: DEG involved in ethylene tran
GeneID	ATNS_I_1	ATNS_I_2	ATNS_I_3	ATNS_II_1	ATNS_II_2	ATNS_II_3	ATNS_III_1	ATNS_III_2	ATNS_III_3	TNS_I_1	TNS_I_2	TNS_I_3	TNS_II_1	TNS_II_2	TNS_II_3	TNS_III_1	TNS_III_2	TNS_III_3
Gglean022880ERF1/2	2.31681	0	1.36587	0.361392	0.599645	0.23324	1.22775	1.7203	0.170116	0	0.145873	0.146261	0.994961	1.74895	0	0	0.873784	0
Gglean022853ETR	5.4048	4.90676	5.3659	5.57689	5.18467	5.46671	6.64918	6.82393	4.88066	4.30182	4.42662	4.92532	5.62981	6.88494	4.61915	4.7931	5.12617	5.03654
GeneID	length	Pathway	GO Component	GO Function	GO Process	Blast nr	logCPM(ATNS_III/ATNS_II)	log2Ratio(ATNS_III/ATNS_II)	Up-Down-Regulation(ATNS_III/ATNS_II)	P-value(ATNS_III/ATNS_II)	FDR(ATNS_III/ATNS_II)	logCPM(ATNS_II/ATNS_I)	log2Ratio(ATNS_II/ATNS_I)	Up-Down-Regulation(ATNS_II/ATNS_I)	P-value(ATNS_II/ATNS_I)	FDR(ATNS_II/ATNS_I)	logCPM(ATNS_III/ATNS_I)	log2Ratio(ATNS_III/ATNS_I)	Up-Down-Regulation(ATNS_III/ATNS_I)	P-value(ATNS_III/ATNS_I)	FDR(ATNS_III/ATNS_I)	logCPM(ATNS_III/TNS_III)	log2Ratio(ATNS_III/TNS_III)	Up-Down-Regulation(ATNS_III/TNS_III)	P-value(ATNS_III/TNS_III)	FDR(ATNS_III/TNS_III)	logCPM(ATNS_II/TNS_II)	log2Ratio(ATNS_II/TNS_II)	Up-Down-Regulation(ATNS_II/TNS_II)	P-value(ATNS_II/TNS_II)	FDR(ATNS_II/TNS_II)	logCPM(TNS_III/TNS_II)	log2Ratio(TNS_III/TNS_II)	Up-Down-Regulation(TNS_III/TNS_II)	P-value(TNS_III/TNS_II)	FDR(TNS_III/TNS_II)	logCPM(ATNS_I/TNS_I)	log2Ratio(ATNS_I/TNS_I)	Up-Down-Regulation(ATNS_I/TNS_I)	P-value(ATNS_I/TNS_I)	FDR(ATNS_I/TNS_I)	logCPM(TNS_II/TNS_I)	log2Ratio(TNS_II/TNS_I)	Up-Down-Regulation(TNS_II/TNS_I)	P-value(TNS_II/TNS_I)	FDR(TNS_II/TNS_I)	logCPM(TNS_III/TNS_I)	log2Ratio(TNS_III/TNS_I)	Up-Down-Regulation(TNS_III/TNS_I)
Gglean022880ERF1/2	651	ko04075//Plant hormone signal transduction	---	---	GO:0006351//transcription, DNA-templated	gi|596253762|ref|XP_007224758.1|/5.79463e-89/hypothetical protein PRUPE_ppa024173mg [Prunus persica]	---	---	---	---	---	-0.332694	-2.51666	down	0.0116096	0.0220806	---	---	---	---	---	---	---	---	---	---	---	---	---	---	---	---	---	---	---	---	-0.523307	4.6136	up	5.25e-05	0.00613362	---	---	---	---	---	---	---	---
Gglean022853ETR	2346	ko04075//Plant hormone signal transduction	GO:0005789//endoplasmic reticulum membrane	GO:0000156//phosphorelay response regulator activity;GO:0051740//ethylene binding;GO:0005524//ATP binding;GO:0000155//phosphorelay sensor kinase activity	GO:0035556//intracellular signal transduction;GO:0006355//regulation of transcription, DNA-templated;GO:0023014//signal transduction by phosphorylation;GO:0009873//ethylene-activated signaling pathway	gi|702442987|ref|XP_010024009.1|/0/PREDICTED: ethylene receptor 2 [Eucalyptus grandis]	7.17435	1.06006	up	0.00842763	0.0475413	---	---	---	---	---	7.11456	1.22601	up	0.00415533	0.0107126	7.03636	1.46496	up	0.00141895	0.0148739	---	---	---	---	---	---	---	---	---	---	---	---	---	---	---	---	---	---	---	---	---	---	---
[truncated: 19 more columns]

## Sheet: Ratio of BF after spraying ETH 
Treatment	Repeat	Number of BFa	Number of BF and FMFb	Ratio of BF
ETH (150 mg/L)	Tree-1	14.5	68	0.213235
	Tree-2	12	50	0.24
	Tree-3	8.5	60	0.141667
ETH (200 mg/L)	Tree-1	16.5	120	0.1375
	Tree-2	6	97.3333	0.0616438
	Tree-3	12.6667	109.333	0.115854
ETH (250 mg/L)	Tree-1	23	236	0.0974576
	Tree-2	41	249	0.164659
	Tree-3	15	178	0.0842697
Control	Tree-1	2.33333	161.333	0.0144628
	Tree-2	5.33333	199.667	0.0267112
	Tree-3	5.33333	211.667	0.0251969
Note: ETH respresent ethephon. a The number of BF is the average of the BF on three branches in a tree; b The number of BF and FMF is the average of the BF and FMF on three branches in a tree; Ratio of BF = Number of BF/ Number of BF and FMF
