# Supplementary material for: Transcriptomic Analysis Reveals Candidate Genes for Female Sterility in Pomegranate Flowers
Source: Front Plant Sci. 2017 Aug 23;8:1430. doi: 10.3389/fpls.2017.01430 (PMC5572335; doi:10.3389/fpls.2017.01430)
Supplement: TABLE S9 — Primers of qRT-PCR. [file Table_9.XLSX]

## Sheet: Primer of qRT-PCR
GeneID	Forward primer	Reverse primer
Gglean026618	AGCTTGGGAGGAGTGGGT	TCAATTTTGAGGAGGCCG
Gglean028632	TTCGGGTCTCAAGCACATAA	CTCCTCCCTCTTCTTCCTCC
Gglean028014	TGAGGATGGAGGAGATAAGG	TCTTGGTGGCAGACTTGG
Gglean005812	GAAGAGGAAGTGGTGGGC	CTGACAGCTCGGTGGTGA
Gglean003340	GGAAGCGGCTGAAGCATA	CCCTCGACCATTGGACTG
Gglean011480	GGTTCGGACTGGAAGATGGT	GGGTTGGAGAAGTTGTGGC
Gglean022853	TCTCTCCGAAGGAGGGCT	CCGGAGGAGAAGGGTCAT
Gglean022880	AGTCCTACCGAGGGGTGC	GCCCGACATTTTCCTCCT
Gglean016270	GTTCCCAGCAGCAGCCAG	AGGTCCTCATCTTCATTGTCG
